# Supplementary material for: The Proteome of Neuromelanin Granules in Dementia with Lewy Bodies
Source: Cells. 2022 Nov 9;11(22):3538. doi: 10.3390/cells11223538 (PMC9688080; doi:10.3390/cells11223538)
Supplement: Supplementary file 1 [file cells-11-03538-s001.zip]

Archive with 3 entries (3 files):
- Supplementary Table S1_quantitative comparison.xlsx
- Supplementary Table S2_identified proteins_protein profiles.xlsx
- Supplementary Table S3_comparison of identified proteins with reference lists.xlsx
