# Supplementary material for: The Proteome of Neuromelanin Granules in Dementia with Lewy Bodies
Source: Cells. 2022 Nov 9;11(22):3538. doi: 10.3390/cells11223538 (PMC9688080; doi:10.3390/cells11223538)
Supplement: Supplementary file 1 [file cells-11-03538-s001.zip › Supplementary Table S1_quantitative comparison.xlsx]

## Sheet: NMG LFQ ttests
Majority protein IDs	Protein names	Gene names	fold change (DLB/CTRL)	fold change (CTRL/DLB)	p-value	q-value		-Log Student's T-test p-value CTRL NMG_DLB NMG	Student's T-test Difference CTRL NMG_DLB NMG	Student's T-test Test statistic CTRL NMG_DLB NMG	-Log Student's T-test p-value CTRL NMG_DLB NMG_	Student's T-test q-value CTRL NMG_DLB NMG	Student's T-test Difference CTRL NMG_DLB NMG_	Student's T-test Test statistic CTRL NMG_DLB NMG_	Protein IDs	Majority protein IDs	Protein names	Gene names	id		CTRL NMG 1	DLB NMG 1	CTRL NMG 2	DLB NMG 2	CTRL NMG 3	DLB NMG 3	CTRL NMG 4	DLB NMG 4	CTRL NMG 5	DLB NMG 5	Only identified by site	Reverse	Potential contaminant	Identification type 10 NMG	Identification type 10 SNo	Identification type 11 NMG	Identification type 11 SNo	Identification type 12 NMG	Identification type 12 SNo	Identification type 13 NMG	Identification type 13 SNo	Identification type 14 NMG	Identification type 14 SNo	Identification type 15 NMG	Identification type 15 SNo	Identification type 16 NMG	Identification type 16 SNo	Identification type 17 NMG	Identification type 17 SNo
T	T	T				N		N	N	N	N	N	N	N	T	T	T	T	T		#!{Type}E	E	E	E	E	E	E	E	E	E	C	C	C	C	C	C	C	C	C	C	C	C	C	C	C	C	C	C	C
P37840;E7EPV7;D6RA31;H6UYS7	Alpha-synuclein	SNCA	6.94324	0.144025	0.000930563	0.211187		3.03125	-2.79561	-5.09938	3.03125	0.211187	-2.79561	-5.09938	P37840;E7EPV7;D6RA31;H6UYS7	P37840;E7EPV7;D6RA31;H6UYS7	Alpha-synuclein	SNCA	682		21.801	24.8393	21.7807	26.0835	21.7067	24.5648	21.4961	23.9901	21.4716	22.7565				By MS/MS	By MS/MS	By MS/MS	By MS/MS	By MS/MS	By MS/MS	By MS/MS	By MS/MS	By MS/MS	By MS/MS	By MS/MS	By MS/MS	By MS/MS	By MS/MS	By MS/MS	By MS/MS
P06702	Protein S100-A9	S100A9	4.3525	0.229753	0.018772	0.413897		1.72649	-2.12184	-2.93783	1.72649	0.413897	-2.12184	-2.93783	P06702	P06702	Protein S100-A9	S100A9	1431		19.7157	20.8157	19.7068	22.9771	20.2946	22.8617	18.7384	20.3507	18.1509	20.2105				By MS/MS	By MS/MS	By MS/MS	By MS/MS	By MS/MS	By MS/MS	By MS/MS	By MS/MS	By MS/MS	By MS/MS	By MS/MS	By MS/MS	By MS/MS	By MS/MS	By MS/MS	By MS/MS
P40121;E7ENU9	Macrophage-capping protein	CAPG	2.92887	0.341429	0.000505987	0.211187		3.29586	-1.55034	-5.60719	3.29586	0.211187	-1.55034	-5.60719	P40121;E7ENU9;B8ZZL6;H7C0X8	P40121;E7ENU9	Macrophage-capping protein	CAPG	1809		18.8926	20.3893	18.8502	21.0587	19.5584	21.0389	18.5329	20.252	19.1211	19.968				By MS/MS	By MS/MS	By MS/MS	By MS/MS	By MS/MS	By MS/MS	By MS/MS	By MS/MS	By MS/MS	By MS/MS	By MS/MS	By MS/MS	By MS/MS	By MS/MS	By MS/MS	By MS/MS
P17931;G3V3R6	Galectin-3;Galectin	LGALS3	2.35494	0.424638	0.0116897	0.382571		1.9322	-1.23569	-3.25065	1.9322	0.382571	-1.23569	-3.25065	P17931;G3V3R6	P17931;G3V3R6	Galectin-3;Galectin	LGALS3	1607		18.3322	20.138	18.7824	20.412	18.86	20.314	18.1804	18.9131	18.251	18.8074				By MS/MS	By MS/MS	By MS/MS	By MS/MS	By MS/MS	By matching	By MS/MS	By MS/MS	By MS/MS	By MS/MS	By MS/MS	By MS/MS	By matching	By matching	By matching	By matching
P10599	Thioredoxin	TXN	1.86571	0.53599	0.00721103	0.335286		2.142	-0.899722	-3.57783	2.142	0.335286	-0.899722	-3.57783	P10599	P10599	Thioredoxin	TXN	1507		20.4867	21.4111	20.4708	22.0538	20.2018	21.3718	20.6123	21.3584	20.453	20.528				By MS/MS	By MS/MS	By MS/MS	By MS/MS	By MS/MS	By MS/MS	By MS/MS	By MS/MS	By MS/MS	By MS/MS	By MS/MS	By MS/MS	By MS/MS	By MS/MS	By MS/MS	By MS/MS
P01019	Angiotensinogen;Angiotensin-1;Angiotensin-2;Angiotensin-3;Angiotensin-4;Angiotensin 1-9;Angiotensin 1-7;Angiotensin 1-5;Angiotensin 1-4	AGT	1.83607	0.544642	0.0306962	0.452876		1.51292	-0.87662	-2.61904	1.51292	0.452876	-0.87662	-2.61904	P01019	P01019	Angiotensinogen;Angiotensin-1;Angiotensin-2;Angiotensin-3;Angiotensin-4;Angiotensin 1-9;Angiotensin 1-7;Angiotensin 1-5;Angiotensin 1-4	AGT	1355		18.0535	19.3398	17.9233	19.1441	18.8489	19.3055	17.7187	18.1021	18.5712	19.6072				By MS/MS	By MS/MS	By MS/MS	By MS/MS	By MS/MS	By MS/MS	By MS/MS	By MS/MS	By MS/MS	By MS/MS	By MS/MS	By MS/MS	By MS/MS	By MS/MS	By MS/MS	By MS/MS
O00584;D6REQ6;D6RHI9;A0A087WZM2;H0YAE9	Ribonuclease T2	RNASET2	1.76836	0.565496	0.00252651	0.272863		2.59748	-0.82241	-4.32572	2.59748	0.272863	-0.82241	-4.32572	O00584;D6REQ6;D6RHI9;A0A087WZM2;H0YAE9	O00584;D6REQ6;D6RHI9;A0A087WZM2;H0YAE9	Ribonuclease T2	RNASET2	80		19.925	20.6768	19.7888	21.1012	20.3319	20.5559	19.4726	20.7021	19.7246	20.319				By MS/MS	By MS/MS	By MS/MS	By matching	By MS/MS		By MS/MS	By MS/MS	By MS/MS	By MS/MS	By MS/MS		By MS/MS	By MS/MS	By MS/MS	By MS/MS
Q13228	Selenium-binding protein 1	SELENBP1	1.69725	0.589188	0.0188217	0.413897		1.72534	-0.7632	-2.9361	1.72534	0.413897	-0.7632	-2.9361	Q13228;A6PVX1;H0Y532;F2Z2W8;F8WCR4;C9JVL0	Q13228	Selenium-binding protein 1	SELENBP1	2206		19.7775	20.4863	19.3897	20.4108	19.9565	21.1087	19.55	19.9242	19.2773	19.8369				By MS/MS	By MS/MS	By MS/MS	By MS/MS	By MS/MS	By MS/MS	By MS/MS	By MS/MS	By MS/MS	By MS/MS	By MS/MS	By MS/MS	By MS/MS	By MS/MS	By MS/MS	By MS/MS
P30040;F8VY02	Endoplasmic reticulum resident protein 29	ERP29	1.66123	0.601965	0.00745081	0.335286		2.1278	-0.732249	-3.55537	2.1278	0.335286	-0.732249	-3.55537	P30040;F8VY02;F8W1G0	P30040;F8VY02	Endoplasmic reticulum resident protein 29	ERP29	1728		20.489	21.1143	20.1782	21.8726	20.866	21.5215	20.7877	20.9345	20.6978	21.2369				By MS/MS	By MS/MS	By MS/MS	By MS/MS	By MS/MS	By MS/MS	By MS/MS	By MS/MS	By MS/MS	By MS/MS	By MS/MS	By MS/MS	By MS/MS	By MS/MS	By MS/MS	By MS/MS
P48163	NADP-dependent malic enzyme	ME1	1.63783	0.610565	0.0489458	0.484339		1.31028	-0.711782	-2.31965	1.31028	0.484339	-0.711782	-2.31965	P48163	P48163	NADP-dependent malic enzyme	ME1	1867		19.9981	20.4041	20.0208	21.6277	20.6732	21.2069	20.076	20.416	19.6765	20.3488				By MS/MS	By MS/MS	By MS/MS	By MS/MS	By MS/MS	By MS/MS	By MS/MS	By MS/MS	By MS/MS	By MS/MS	By MS/MS	By MS/MS	By MS/MS	By MS/MS	By MS/MS	By MS/MS
O75223;M0QZK8	Gamma-glutamylcyclotransferase	GGCT	1.62176	0.616615	0.0342031	0.452876		1.46593	-0.697559	-2.54947	1.46593	0.452876	-0.697559	-2.54947	O75223;M0QZK8;H7BZK5;B8ZZK2	O75223;M0QZK8	Gamma-glutamylcyclotransferase	GGCT	1075		18.5631	20.0211	18.5415	20.0254	19.2621	19.6783	19.2198	19.4191	19.8731	19.8035				By MS/MS	By MS/MS	By MS/MS	By MS/MS	By MS/MS	By MS/MS	By MS/MS	By MS/MS	By MS/MS	By MS/MS	By MS/MS	By MS/MS	By MS/MS	By MS/MS	By MS/MS	By MS/MS
P34949;H3BPB8;F5GX71;H3BP57;H3BUZ9;H3BT48;H3BMZ9;H3BPP3;H3BPM5;H3BNY8	Mannose-6-phosphate isomerase	MPI	1.54427	0.647554	0.0394934	0.458633		1.40348	-0.626927	-2.45716	1.40348	0.458633	-0.626927	-2.45716	P34949;H3BPB8;F5GX71;H3BP57;H3BUZ9;H3BT48;H3BMZ9;H3BPP3;H3BPM5;H3BNY8;H3BQX0;H3BPU7;H3BT46;H3BN01;B4DYB8;H3BU66;H3BUG1	P34949;H3BPB8;F5GX71;H3BP57;H3BUZ9;H3BT48;H3BMZ9;H3BPP3;H3BPM5;H3BNY8	Mannose-6-phosphate isomerase	MPI	772		18.357	19.6265	18.633	19.3359	19.4535	19.588	19.0025	19.3702	18.2502	18.9101				By MS/MS	By MS/MS	By MS/MS	By MS/MS	By MS/MS	By MS/MS	By MS/MS	By MS/MS	By MS/MS	By MS/MS	By MS/MS	By MS/MS	By MS/MS	By MS/MS	By matching	By MS/MS
Q00796;H0YLA4	Sorbitol dehydrogenase	SORD	1.53234	0.652597	0.0388622	0.457678		1.41047	-0.615736	-2.46749	1.41047	0.457678	-0.615736	-2.46749	Q00796;H0YLA4;H0YKB3	Q00796;H0YLA4	Sorbitol dehydrogenase	SORD	2125		18.8581	19.9535	19.4419	19.753	19.3042	19.9369	18.4796	19.2172	18.8207	19.1227				By MS/MS	By MS/MS	By MS/MS	By MS/MS	By MS/MS	By MS/MS	By MS/MS	By MS/MS	By MS/MS	By MS/MS	By MS/MS	By MS/MS	By MS/MS	By MS/MS	By MS/MS	By MS/MS
P13798;C9JIF9;H7C393	Acylamino-acid-releasing enzyme	APEH	1.50596	0.664026	0.0207501	0.413897		1.68298	-0.590688	-2.87247	1.68298	0.413897	-0.590688	-2.87247	P13798;C9JIF9;H7C393;H7C1U0;C9JLK2;F8WEH5	P13798;C9JIF9;H7C393	Acylamino-acid-releasing enzyme	APEH	559		20.3392	20.8108	19.8381	21.0426	20.0957	20.6482	20.7612	20.5384	19.7196	20.6673				By MS/MS	By MS/MS	By MS/MS	By MS/MS	By MS/MS	By MS/MS	By MS/MS	By MS/MS	By MS/MS	By MS/MS	By MS/MS	By MS/MS	By MS/MS	By MS/MS	By MS/MS	By MS/MS
P00558	Phosphoglycerate kinase 1	PGK1	1.46399	0.683063	0.00908984	0.356911		2.04144	-0.549909	-3.41986	2.04144	0.356911	-0.549909	-3.41986	P00558	P00558	Phosphoglycerate kinase 1	PGK1	1346		22.5728	23.3357	22.6483	23.4434	22.7362	23.6029	22.9841	23.1055	22.5849	22.7883				By MS/MS	By MS/MS	By MS/MS	By MS/MS	By MS/MS	By MS/MS	By MS/MS	By MS/MS	By MS/MS	By MS/MS	By MS/MS	By MS/MS	By MS/MS	By MS/MS	By MS/MS	By MS/MS
P07355;H0YN42;H0YMU9;H0YMD0;A6NMY6;H0YKS4;H0YM50;H0YNP5;H0YMM1	Annexin A2;Annexin;Putative annexin A2-like protein	ANXA2;ANXA2P2	1.41477	0.706827	0.0294258	0.452876		1.53127	-0.500571	-2.64627	1.53127	0.452876	-0.500571	-2.64627	P07355;H0YN42;H0YMU9;H0YMD0;A6NMY6;H0YKS4;H0YM50;H0YNP5;H0YMM1;H0YN28;H0YL33;H0YMW4;H0YKX9;H0YMT9;H0YLV6;H0YKZ7;H0YNA0;H0YKL9;H0YKV8;H0YN52;H0YMD9;H0YNB8;H0YKN4;H0YLE2	P07355;H0YN42;H0YMU9;H0YMD0;A6NMY6;H0YKS4;H0YM50;H0YNP5;H0YMM1	Annexin A2;Annexin;Putative annexin A2-like protein	ANXA2;ANXA2P2	1445		19.6066	20.8254	20.0004	20.406	19.7836	20.5456	19.8297	20.1385	19.9993	19.807				By MS/MS	By MS/MS	By MS/MS	By MS/MS	By MS/MS	By MS/MS	By MS/MS	By MS/MS	By MS/MS	By MS/MS	By MS/MS	By MS/MS	By MS/MS	By MS/MS	By MS/MS	By MS/MS
Q16836;A0A0A0MSE2;E9PF18;A0A1W2PQV5;A0A1W2PNM1;A0A0D9SFP2;A0A1W2PQ78	Hydroxyacyl-coenzyme A dehydrogenase, mitochondrial	HADH	1.38122	0.724	0.0124857	0.396606		1.90359	-0.465939	-3.20672	1.90359	0.396606	-0.465939	-3.20672	Q16836;A0A0A0MSE2;E9PF18;A0A1W2PQV5;A0A1W2PNM1;A0A0D9SFP2;A0A1W2PQ78;A0A1W2PQC2;A0A1W2PRT2;A0A1W2PP40	Q16836;A0A0A0MSE2;E9PF18;A0A1W2PQV5;A0A1W2PNM1;A0A0D9SFP2;A0A1W2PQ78	Hydroxyacyl-coenzyme A dehydrogenase, mitochondrial	HADH	143		20.3874	21.0175	20.4931	21.3452	20.7776	20.8709	20.7234	20.7728	20.2017	20.9064				By MS/MS	By MS/MS	By MS/MS	By MS/MS	By MS/MS	By MS/MS	By MS/MS	By MS/MS	By MS/MS	By MS/MS	By MS/MS	By MS/MS	By MS/MS	By MS/MS	By MS/MS	By MS/MS
P12955;K7ES25;A0A494C165;A0A494C194	Xaa-Pro dipeptidase	PEPD	1.37415	0.727723	0.0309894	0.452876		1.50879	-0.458538	-2.61292	1.50879	0.452876	-0.458538	-2.61292	P12955;K7ES25;A0A494C165;A0A494C194;V9GYL0;V9GYE4	P12955;K7ES25;A0A494C165;A0A494C194	Xaa-Pro dipeptidase	PEPD	381		18.5446	19.4679	18.9976	19.7538	19.3436	19.5561	19.5166	19.5898	19.1016	19.4291				By MS/MS	By MS/MS	By MS/MS	By MS/MS	By MS/MS	By MS/MS	By MS/MS	By MS/MS	By MS/MS	By MS/MS	By MS/MS	By MS/MS	By MS/MS	By MS/MS	By MS/MS	By MS/MS
Q9HCC0;D6RDF7;D6RD67;D6R9R1	Methylcrotonoyl-CoA carboxylase beta chain, mitochondrial	MCCC2	1.34401	0.744044	0.0311354	0.452876		1.50675	-0.426541	-2.6099	1.50675	0.452876	-0.426541	-2.6099	Q9HCC0;D6RDF7;D6RD67;D6R9R1;A0A0G2JM88	Q9HCC0;D6RDF7;D6RD67;D6R9R1	Methylcrotonoyl-CoA carboxylase beta chain, mitochondrial	MCCC2	2876		18.6806	18.8878	18.5566	18.9257	17.8098	18.8529	18.6424	18.7144	18.423	18.8644				By matching	By MS/MS	By MS/MS	By MS/MS	By matching	By MS/MS	By MS/MS	By MS/MS	By MS/MS	By matching	By MS/MS	By MS/MS	By MS/MS	By matching	By matching	By MS/MS
Q9NQR4;H7C579	Omega-amidase NIT2	NIT2	1.34227	0.745004	0.0353357	0.452876		1.45179	-0.424679	-2.52854	1.45179	0.452876	-0.424679	-2.52854	Q9NQR4;H7C579;F8WF70	Q9NQR4;H7C579	Omega-amidase NIT2	NIT2	2897		18.7591	19.4732	19.2379	19.6011	18.5178	19.4398	18.9317	19.0505	19.0456	19.0509				By MS/MS	By MS/MS	By MS/MS	By MS/MS	By MS/MS	By MS/MS	By MS/MS	By matching	By MS/MS	By MS/MS	By MS/MS	By MS/MS	By MS/MS	By MS/MS	By MS/MS	By MS/MS
O00154;K7EKP8	Cytosolic acyl coenzyme A thioester hydrolase	ACOT7	1.31482	0.760559	0.0493336	0.484339		1.30686	-0.394868	-2.3146	1.30686	0.484339	-0.394868	-2.3146	O00154;K7EKP8	O00154;K7EKP8	Cytosolic acyl coenzyme A thioester hydrolase	ACOT7	1088		21.0725	21.7728	21.0584	21.4687	21.6272	21.5535	21.031	21.1878	20.753	21.5337				By MS/MS	By MS/MS	By MS/MS	By MS/MS	By MS/MS	By MS/MS	By MS/MS	By MS/MS	By MS/MS	By MS/MS	By MS/MS	By MS/MS	By MS/MS	By MS/MS	By MS/MS	By MS/MS
Q9Y2J8	Protein-arginine deiminase type-2	PADI2	1.27412	0.784853	0.0131218	0.404901		1.88201	-0.349505	-3.17368	1.88201	0.404901	-0.349505	-3.17368	Q9Y2J8	Q9Y2J8	Protein-arginine deiminase type-2	PADI2	3084		20.9608	21.4381	21.1566	21.3082	21.0902	21.8427	21.2771	21.3197	21.1078	21.4314				By MS/MS	By MS/MS	By MS/MS	By MS/MS	By MS/MS	By MS/MS	By MS/MS	By MS/MS	By MS/MS	By MS/MS	By MS/MS	By MS/MS	By MS/MS	By MS/MS	By MS/MS	By MS/MS
Q15907;P62491;H3BMH2;H3BSC1	Ras-related protein Rab-11B;Ras-related protein Rab-11A	RAB11B;RAB11A	1.24356	0.804141	0.026356	0.425132		1.57912	-0.314479	-2.71736	1.57912	0.425132	-0.314479	-2.71736	Q15907;P62491;H3BMH2;H3BSC1;B4DQU5;P57735;M0R2D0	Q15907;P62491;H3BMH2;H3BSC1	Ras-related protein Rab-11B;Ras-related protein Rab-11A	RAB11B;RAB11A	2319		21.9266	22.2982	21.7488	22.3254	22.1057	22.5473	21.9116	22.1937	22.3201	22.2207				By MS/MS	By MS/MS	By MS/MS	By MS/MS	By MS/MS	By MS/MS	By MS/MS	By MS/MS	By MS/MS	By MS/MS	By MS/MS	By MS/MS	By MS/MS	By MS/MS	By MS/MS	By MS/MS
P13861;H7C1L0	cAMP-dependent protein kinase type II-alpha regulatory subunit	PRKAR2A	1.24137	0.805564	0.0309291	0.452876		1.50963	-0.311929	-2.61417	1.50963	0.452876	-0.311929	-2.61417	P13861;H7C1L0;H7C330;C9J830	P13861;H7C1L0	cAMP-dependent protein kinase type II-alpha regulatory subunit	PRKAR2A	1560		19.9495	20.2877	20.0439	20.4655	19.9862	20.0303	19.7756	19.9226	19.6833	20.2921				By MS/MS	By MS/MS	By MS/MS	By MS/MS	By MS/MS	By MS/MS	By MS/MS	By MS/MS	By MS/MS	By MS/MS	By MS/MS	By MS/MS	By MS/MS	By MS/MS	By MS/MS	By MS/MS
P38606	V-type proton ATPase catalytic subunit A	ATP6V1A	1.15234	0.8678	0.0261669	0.425132		1.58225	-0.204565	-2.72202	1.58225	0.425132	-0.204565	-2.72202	P38606;C9JVW8;C9JA17	P38606	V-type proton ATPase catalytic subunit A	ATP6V1A	1804		22.6388	22.7295	22.647	22.7724	22.3917	22.8619	22.5378	22.5628	22.3863	22.6977				By MS/MS	By MS/MS	By MS/MS	By MS/MS	By MS/MS	By MS/MS	By MS/MS	By MS/MS	By MS/MS	By MS/MS	By MS/MS	By MS/MS	By MS/MS	By MS/MS	By MS/MS	By MS/MS
P25705;K7EK77	ATP synthase subunit alpha, mitochondrial	ATP5A1	0.867304	1.153	0.0340831	0.452876		1.46746	0.205391	2.55172	1.46746	0.452876	0.205391	2.55172	P25705;K7EK77;K7ERX7;K7EJP1;K7EQH4;K7ESA0	P25705;K7EK77	ATP synthase subunit alpha, mitochondrial	ATP5A1	1690		25.6643	25.2318	25.2846	25.1402	25.4533	25.1572	25.3263	25.2693	25.4862	25.3891				By MS/MS	By MS/MS	By MS/MS	By MS/MS	By MS/MS	By MS/MS	By MS/MS	By MS/MS	By MS/MS	By MS/MS	By MS/MS	By MS/MS	By MS/MS	By MS/MS	By MS/MS	By MS/MS
A0A2U3TZI3;A0A2U3U055		ATP2B2	0.860206	1.16251	0.0268102	0.425809		1.5717	0.217246	2.70632	1.5717	0.425809	0.217246	2.70632	A0A2U3TZI3;A0A2U3U055;A0A2R8Y535	A0A2U3TZI3;A0A2U3U055			342		21.1511	21.2671	21.3452	21.0833	21.3494	21.1236	21.3627	20.9211	21.4861	21.2131				By MS/MS	By MS/MS	By MS/MS	By MS/MS	By MS/MS	By MS/MS	By MS/MS	By MS/MS	By MS/MS	By MS/MS	By MS/MS	By MS/MS	By MS/MS	By MS/MS	By MS/MS	By MS/MS
Q01484;A0A5F9ZHS1;A0A5F9ZGX3;A0A5F9ZHD2;A0A5F9ZI40;A0A5F9ZGY4;A0A5F9ZI30;A0A5F9ZGZ5;A0A5F9ZI65;A0A5F9ZHN5;A0A5F9ZH30;I6L894;A0A5F9ZGY3;D6RHE1;A0A5F9ZHR8;A0A5F9ZHE4;A0A5F9ZI46;A0A5F9ZHT4;A0A5F9ZHT8;A0A5F9ZH19;A0A5F9ZHF7;A0A5F9ZHJ6;A0A5F9ZH39;A0A5F9ZI56;A0A5F9ZI15;A0A5F9ZGZ1;A0A5F9ZI81;A0A5F9ZHQ5;A0A5F9ZGS7;A0A5F9ZGY1;A0A5F9ZI18;A0A5F9ZGX8;A0A5F9ZH70;A0A5F9ZHJ4;A0A5F9ZHG3;A0A5F9ZHC9;A0A5F9ZHY6;A0A5…	Ankyrin-2	ANK2	0.846401	1.18147	0.0202362	0.413897		1.69387	0.240587	2.88881	1.69387	0.413897	0.240587	2.88881	Q01484;A0A5F9ZHS1;A0A5F9ZGX3;A0A5F9ZHD2;A0A5F9ZI40;A0A5F9ZGY4;A0A5F9ZI30;A0A5F9ZGZ5;A0A5F9ZI65;A0A5F9ZHN5;A0A5F9ZH30;I6L894;A0A5F9ZGY3;D6RHE1;A0A5F9ZHR8;A0A5F9ZHE4;A0A5F9ZI46;A0A5F9ZHT4;A0A5F9ZHT8;A0A5F9ZH19;A0A5F9ZHF7;A0A5F9ZHJ6;A0A5F9ZH39;A0A5F9ZI56;A0A5F9ZI15;A0A5F9ZGZ1;A0A5F9ZI81;A0A5F9ZHQ5;A0A5F9ZGS7;A0A5F9ZGY1;A0A5F9ZI18;A0A5F9ZGX8;A0A5F9ZH70;A0A5F9ZHJ4;A0A5F9ZHG3;A0A5F9ZHC9;A0A5F9ZHY6;A0A5…	Q01484;A0A5F9ZHS1;A0A5F9ZGX3;A0A5F9ZHD2;A0A5F9ZI40;A0A5F9ZGY4;A0A5F9ZI30;A0A5F9ZGZ5;A0A5F9ZI65;A0A5F9ZHN5;A0A5F9ZH30;I6L894;A0A5F9ZGY3;D6RHE1;A0A5F9ZHR8;A0A5F9ZHE4;A0A5F9ZI46;A0A5F9ZHT4;A0A5F9ZHT8;A0A5F9ZH19;A0A5F9ZHF7;A0A5F9ZHJ6;A0A5F9ZH39;A0A5F9ZI56;A0A5F9ZI15;A0A5F9ZGZ1;A0A5F9ZI81;A0A5F9ZHQ5;A0A5F9ZGS7;A0A5F9ZGY1;A0A5F9ZI18;A0A5F9ZGX8;A0A5F9ZH70;A0A5F9ZHJ4;A0A5F9ZHG3;A0A5F9ZHC9;A0A5F9ZHY6;A0A5…	Ankyrin-2	ANK2	395		21.366	21.0703	21.293	20.8684	21.3884	21.1819	21.0596	21.0293	21.3926	21.1467				By MS/MS	By MS/MS	By MS/MS	By MS/MS	By MS/MS	By MS/MS	By MS/MS	By MS/MS	By MS/MS	By MS/MS	By MS/MS	By MS/MS	By MS/MS	By MS/MS	By MS/MS	By MS/MS
Q00610;A0A087WVQ6	Clathrin heavy chain 1;Clathrin heavy chain	CLTC	0.836219	1.19586	0.0377397	0.452876		1.4232	0.258047	2.48629	1.4232	0.452876	0.258047	2.48629	Q00610;A0A087WVQ6;J3KS13;J3KSQ2;K7EJJ5;J3QL20;J3KRF5;F5H5N6;A0A087WV74;A0A087WXH4	Q00610;A0A087WVQ6	Clathrin heavy chain 1;Clathrin heavy chain	CLTC	41		23.1663	22.7107	23.1165	22.6331	22.7577	22.5356	22.9396	22.7237	22.8769	22.9636				By MS/MS	By MS/MS	By MS/MS	By MS/MS	By MS/MS	By MS/MS	By MS/MS	By MS/MS	By MS/MS	By MS/MS	By MS/MS	By MS/MS	By MS/MS	By MS/MS	By MS/MS	By MS/MS
O60763	General vesicular transport factor p115	USO1	0.834729	1.19799	0.0185253	0.413897		1.73223	0.260621	2.94647	1.73223	0.413897	0.260621	2.94647	O60763;REV__R4GMN2;REV__Q5VZ89	O60763	General vesicular transport factor p115	USO1	1214		20.9489	20.7512	20.9442	20.3651	20.7846	20.6657	20.6873	20.7022	20.9378	20.5157				By MS/MS	By MS/MS	By MS/MS	By MS/MS	By MS/MS	By matching	By MS/MS	By MS/MS	By MS/MS	By MS/MS	By MS/MS	By matching	By MS/MS	By MS/MS	By MS/MS	By matching
Q9UHY1;F8W6G1	Nuclear receptor-binding protein	NRBP1	0.820984	1.21805	0.0389874	0.457678		1.40908	0.284575	2.46543	1.40908	0.457678	0.284575	2.46543	Q9UHY1;F8W6G1;C9JHZ6	Q9UHY1;F8W6G1	Nuclear receptor-binding protein	NRBP1	827		18.8542	18.3949	18.44	17.9958	18.3653	18.2032	18.4595	18.2039	18.5288	18.4271				By MS/MS	By matching	By MS/MS	By MS/MS	By matching	By matching	By MS/MS	By MS/MS	By matching	By matching	By MS/MS	By MS/MS	By MS/MS	By matching	By MS/MS	By matching
O75746	Calcium-binding mitochondrial carrier protein Aralar1	SLC25A12	0.815353	1.22646	0.0103701	0.361956		1.98422	0.294503	3.33093	1.98422	0.361956	0.294503	3.33093	O75746;F8W9J0;H0YFB2;B4DGK6	O75746	Calcium-binding mitochondrial carrier protein Aralar1	SLC25A12	1261		21.7208	21.0447	21.387	21.2349	21.377	21.029	21.4601	21.2969	21.4563	21.3233				By MS/MS	By MS/MS	By MS/MS	By MS/MS	By MS/MS	By MS/MS	By MS/MS	By MS/MS	By MS/MS	By MS/MS	By MS/MS	By MS/MS	By MS/MS	By MS/MS	By MS/MS	By MS/MS
Q9Y4I1;G3V394;A0A087WY00;F8WE88;F8W6H6	Unconventional myosin-Va	MYO5A	0.798653	1.25211	0.0259527	0.425132		1.58582	0.324359	2.72733	1.58582	0.425132	0.324359	2.72733	Q9Y4I1;G3V394;A0A087WY00;F8WE88;F8W6H6;E7ERV5;O95317;Q9UES5;Q9NQX4;H0YMK3;H0YM93;H0YM96	Q9Y4I1;G3V394;A0A087WY00;F8WE88;F8W6H6	Unconventional myosin-Va	MYO5A	857		20.5537	20.0559	20.6878	20.0465	20.6422	20.4885	20.7047	20.488	20.6912	20.579				By MS/MS	By MS/MS	By MS/MS	By MS/MS	By MS/MS	By MS/MS	By MS/MS	By MS/MS	By MS/MS	By MS/MS	By MS/MS	By MS/MS	By MS/MS	By MS/MS	By MS/MS	By MS/MS
P49588	Alanine--tRNA ligase, cytoplasmic	AARS	0.795307	1.25738	0.0431652	0.470893		1.36487	0.330416	2.40017	1.36487	0.470893	0.330416	2.40017	P49588;H3BPK7	P49588	Alanine--tRNA ligase, cytoplasmic	AARS	1888		21.1741	20.7474	21.4158	20.7745	21.3633	21.049	21.4378	21.436	21.437	21.1689				By MS/MS	By MS/MS	By MS/MS	By MS/MS	By MS/MS	By MS/MS	By MS/MS	By MS/MS	By MS/MS	By MS/MS	By MS/MS	By MS/MS	By MS/MS	By MS/MS	By MS/MS	By MS/MS
O15371;B0QYA5	Eukaryotic translation initiation factor 3 subunit D	EIF3D	0.790909	1.26437	0.00820002	0.354241		2.08619	0.338416	3.48987	2.08619	0.354241	0.338416	3.48987	O15371;B0QYA5;B0QYA8;B0QYA6;B0QYA4	O15371;B0QYA5	Eukaryotic translation initiation factor 3 subunit D	EIF3D	1158		19.5545	19.4612	19.9011	19.6043	19.7981	19.2762	20.0152	19.5508	19.8818	19.5661				By MS/MS		By MS/MS	By matching	By matching		By MS/MS	By matching	By MS/MS	By matching	By MS/MS	By MS/MS	By MS/MS		By MS/MS	By matching
Q9UJV8	Purine-rich element-binding protein gamma	PURG	0.788177	1.26875	0.0473854	0.483005		1.32436	0.343408	2.34041	1.32436	0.483005	0.343408	2.34041	Q9UJV8	Q9UJV8	Purine-rich element-binding protein gamma	PURG	3022		19.9893	19.243	19.9007	19.8894	20.0891	19.7253	19.9185	19.4592	20.1375	20.0011				By MS/MS		By MS/MS		By matching		By MS/MS		By MS/MS		By MS/MS	By matching	By MS/MS		By MS/MS
O75061;S4R305	Putative tyrosine-protein phosphatase auxilin	DNAJC6	0.771518	1.29615	0.0185978	0.413897		1.73054	0.374228	2.94392	1.73054	0.413897	0.374228	2.94392	O75061;S4R305	O75061;S4R305	Putative tyrosine-protein phosphatase auxilin	DNAJC6	1227		20.9732	20.5493	20.8058	20.1074	20.638	20.3477	20.8973	20.4537	20.8154	20.8005				By MS/MS	By MS/MS	By MS/MS	By MS/MS	By MS/MS	By MS/MS	By MS/MS	By MS/MS	By MS/MS	By MS/MS	By MS/MS	By MS/MS	By MS/MS	By MS/MS	By MS/MS	By MS/MS
P53999	Activated RNA polymerase II transcriptional coactivator p15	SUB1	0.770801	1.29735	0.0231291	0.413897		1.63584	0.37557	2.80193	1.63584	0.413897	0.37557	2.80193	P53999	P53999	Activated RNA polymerase II transcriptional coactivator p15	SUB1	1959		21.3018	20.9668	21.1959	20.5722	21.0348	20.4114	20.9068	20.7788	21.1821	21.0145				By MS/MS	By MS/MS	By MS/MS	By matching	By MS/MS	By matching	By MS/MS	By matching	By MS/MS	By matching	By MS/MS	By MS/MS	By MS/MS		By MS/MS
P27824	Calnexin	CANX	0.76746	1.303	0.0358721	0.452876		1.44524	0.381837	2.51887	1.44524	0.452876	0.381837	2.51887	P27824;D6RGY2;H0Y9Q7;D6RFL1;D6RDP7;D6RAU8;H0Y9H1;D6RAQ8;D6RHJ3;D6RD16	P27824	Calnexin	CANX	1711		23.006	22.8051	23.5285	23.2447	23.3832	22.5745	23.3623	23.0372	23.0779	22.7872				By MS/MS	By MS/MS	By MS/MS	By MS/MS	By MS/MS	By MS/MS	By MS/MS	By MS/MS	By MS/MS	By MS/MS	By MS/MS	By MS/MS	By MS/MS	By MS/MS	By MS/MS	By MS/MS
O75947	ATP synthase subunit d, mitochondrial	ATP5H	0.760207	1.31543	0.00448592	0.306		2.34815	0.395535	3.90923	2.34815	0.306	0.395535	3.90923	O75947;F5H608	O75947	ATP synthase subunit d, mitochondrial	ATP5H	1273		21.7569	21.3198	21.8068	21.2382	21.5275	21.0295	21.5958	21.213	21.6577	21.5666				By MS/MS	By MS/MS	By MS/MS	By MS/MS	By MS/MS	By MS/MS	By MS/MS	By MS/MS	By MS/MS	By MS/MS	By MS/MS	By MS/MS	By MS/MS	By MS/MS	By MS/MS	By MS/MS
Q6YN16	Hydroxysteroid dehydrogenase-like protein 2	HSDL2	0.760187	1.31547	0.0172945	0.413897		1.76209	0.395574	2.99149	1.76209	0.413897	0.395574	2.99149	Q6YN16	Q6YN16	Hydroxysteroid dehydrogenase-like protein 2	HSDL2	2450		19.8459	19.4666	19.8414	19.8066	20.1259	19.707	19.9661	19.8075	20.2964	19.3101				By MS/MS	By MS/MS	By MS/MS	By MS/MS	By MS/MS	By MS/MS	By MS/MS	By MS/MS	By MS/MS	By MS/MS	By MS/MS	By MS/MS	By MS/MS	By MS/MS	By MS/MS	By MS/MS
Q14165;F5H1S8;H0YG07;F5GX14	Malectin	MLEC	0.757769	1.31966	0.0418044	0.465451		1.37878	0.40017	2.4207	1.37878	0.465451	0.40017	2.4207	Q14165;F5H1S8;H0YG07;F5GX14	Q14165;F5H1S8;H0YG07;F5GX14	Malectin	MLEC	784		20.4454	19.4802	20.2593	19.9073	19.9492	19.61	20.2065	20.0018	20.4041	20.2642				By MS/MS	By MS/MS	By MS/MS	By MS/MS	By MS/MS	By MS/MS	By MS/MS	By MS/MS	By MS/MS	By matching	By MS/MS	By MS/MS	By MS/MS	By matching	By MS/MS	By MS/MS
P08195;F5GZS6;J3KPF3	4F2 cell-surface antigen heavy chain	SLC3A2	0.755121	1.32429	0.00211192	0.272863		2.67532	0.405221	4.45969	2.67532	0.272863	0.405221	4.45969	P08195;F5GZS6;J3KPF3;F5GZI0;H0YFS2;F5H0E2;H0YFX4;F5H867	P08195;F5GZS6;J3KPF3	4F2 cell-surface antigen heavy chain	SLC3A2	780		20.3428	20.0846	20.2268	19.7189	20.4899	20.0246	20.2844	19.7522	20.3254	20.063				By MS/MS	By MS/MS	By MS/MS	By MS/MS	By MS/MS	By MS/MS	By MS/MS	By MS/MS	By MS/MS	By MS/MS	By MS/MS	By MS/MS	By MS/MS	By MS/MS	By MS/MS	By MS/MS
P35232;C9JW96;C9JZ20;E7ESE2;E9PCW0	Prohibitin	PHB	0.749079	1.33497	0.0467084	0.483005		1.33061	0.416811	2.34963	1.33061	0.483005	0.416811	2.34963	P35232;C9JW96;C9JZ20;E7ESE2;E9PCW0;D6RBK0	P35232;C9JW96;C9JZ20;E7ESE2;E9PCW0	Prohibitin	PHB	1772		22.2173	21.7168	22.2879	22.1461	22.4299	21.71	22.0825	22.2526	22.8901	21.9981				By MS/MS	By MS/MS	By MS/MS	By MS/MS	By MS/MS	By MS/MS	By MS/MS	By MS/MS	By MS/MS	By MS/MS	By MS/MS	By MS/MS	By MS/MS	By MS/MS	By MS/MS	By MS/MS
O94973;A0A0G2JS82;A0A0G2JQM1	AP-2 complex subunit alpha-2	AP2A2	0.744384	1.34339	0.0339668	0.452876		1.46895	0.425882	2.55392	1.46895	0.452876	0.425882	2.55392	O94973;A0A0G2JS82;A0A0G2JQM1;E9PR62;A0A0G2JRF9;A0A0G2JQA4;A0A0G2JS17;A0A0G2JQT9;H0YDE9;H0YEG0;A0A0G2JRS3;E9PQP4;E9PNC4	O94973;A0A0G2JS82;A0A0G2JQM1	AP-2 complex subunit alpha-2	AP2A2	1291		19.9618	19.7001	19.8195	18.9237	19.5756	19.5268	20.1625	19.4276	19.7833	19.5952				By MS/MS	By MS/MS	By MS/MS	By MS/MS	By MS/MS	By MS/MS	By MS/MS	By MS/MS	By MS/MS	By MS/MS	By MS/MS	By MS/MS	By MS/MS	By MS/MS	By MS/MS	By MS/MS
Q96CW1;E9PFW3;A0A087WY71;C9JJ47	AP-2 complex subunit mu	AP2M1	0.744079	1.34394	0.0067832	0.335286		2.16857	0.426472	3.61994	2.16857	0.335286	0.426472	3.61994	Q96CW1;E9PFW3;A0A087WY71;C9JJ47;C9JTK4;C9JGT8;C9JJD3;C9JPV8;H7C4C3	Q96CW1;E9PFW3;A0A087WY71;C9JJ47	AP-2 complex subunit mu	AP2M1	729		21.3019	20.9454	21.6367	20.6114	21.292	20.8998	21.3346	21.1848	21.275	21.0664				By MS/MS	By MS/MS	By MS/MS	By MS/MS	By MS/MS	By MS/MS	By MS/MS	By MS/MS	By MS/MS	By MS/MS	By MS/MS	By MS/MS	By MS/MS	By MS/MS	By MS/MS	By MS/MS
Q9Y2A7	Nck-associated protein 1	NCKAP1	0.743336	1.34529	0.048092	0.483005		1.31793	0.427914	2.33093	1.31793	0.483005	0.427914	2.33093	Q9Y2A7;P55160	Q9Y2A7	Nck-associated protein 1	NCKAP1	3079		19.7123	19.2298	20.0328	18.9536	19.582	19.2097	19.7005	19.8931	19.96	19.5619				By MS/MS	By MS/MS	By MS/MS	By MS/MS	By matching	By MS/MS	By MS/MS	By MS/MS	By MS/MS	By MS/MS	By MS/MS	By MS/MS	By MS/MS	By MS/MS	By MS/MS	By MS/MS
Q9NVA2;D6RGI3;D6RER5;D6RDU5	Septin-11	SEPTIN11	0.742732	1.34638	0.0220409	0.413897		1.65677	0.429087	2.83321	1.65677	0.413897	0.429087	2.83321	Q9NVA2;D6RGI3;D6RER5;D6RDU5;D6RDP1;D6R9Y6;H0Y961;H0Y9G8	Q9NVA2;D6RGI3;D6RER5;D6RDU5	Septin-11	2022-09-11	646		21.9099	20.9078	21.3598	21.185	21.2858	21.1953	21.3302	20.9288	21.2227	20.7462				By MS/MS	By MS/MS	By MS/MS	By MS/MS	By MS/MS	By MS/MS	By MS/MS	By MS/MS	By MS/MS	By MS/MS	By MS/MS	By MS/MS	By MS/MS	By MS/MS	By MS/MS	By MS/MS
Q9Y6C9;E9PIE4	Mitochondrial carrier homolog 2	MTCH2	0.740756	1.34997	0.0214434	0.413897		1.66871	0.43293	2.85108	1.66871	0.413897	0.43293	2.85108	Q9Y6C9;E9PIE4	Q9Y6C9;E9PIE4	Mitochondrial carrier homolog 2	MTCH2	3131		21.212	20.4238	20.9974	20.135	20.7412	20.562	20.6431	20.7047	21.1061	20.7098				By MS/MS	By MS/MS	By MS/MS	By MS/MS	By MS/MS	By MS/MS	By MS/MS	By MS/MS	By MS/MS	By MS/MS	By MS/MS	By MS/MS	By MS/MS	By MS/MS	By MS/MS	By MS/MS
P08237;A0A2R8Y891;F8VZI0	ATP-dependent 6-phosphofructokinase, muscle type	PFKM	0.74021	1.35097	0.0142341	0.413897		1.84667	0.433994	3.11975	1.84667	0.413897	0.433994	3.11975	P08237;A0A2R8Y891;F8VZI0;F8VX13;F8VZQ1;F8VP00;F8VW30;F8VSF7;F8VTQ3;F8VUB8;F8VYK8;F8VVE3;H0YHB8	P08237;A0A2R8Y891;F8VZI0	ATP-dependent 6-phosphofructokinase, muscle type	PFKM	329		20.8755	20.5763	21.4365	20.8416	20.946	20.61	21.1636	20.9938	21.385	20.615				By MS/MS	By MS/MS	By MS/MS	By MS/MS	By MS/MS	By MS/MS	By MS/MS	By MS/MS	By MS/MS	By MS/MS	By MS/MS	By MS/MS	By MS/MS	By MS/MS	By MS/MS	By MS/MS
P62917;E9PKZ0;E9PKU4;G3V1A1	60S ribosomal protein L8	RPL8	0.73892	1.35333	0.037725	0.452876		1.42337	0.43651	2.48654	1.42337	0.452876	0.43651	2.48654	P62917;E9PKZ0;E9PKU4;G3V1A1;E9PP36	P62917;E9PKZ0;E9PKU4;G3V1A1	60S ribosomal protein L8	RPL8	2073		21.0712	20.668	20.5599	20.38	20.3016	20.1578	20.998	20.3381	20.9314	20.1355				By MS/MS	By MS/MS	By MS/MS	By MS/MS	By MS/MS	By MS/MS	By MS/MS	By MS/MS	By MS/MS	By MS/MS	By MS/MS	By MS/MS	By MS/MS	By MS/MS	By MS/MS	By MS/MS
P16615;H7C5W9	Sarcoplasmic/endoplasmic reticulum calcium ATPase 2	ATP2A2	0.736285	1.35817	0.0228758	0.413897		1.64062	0.441664	2.80907	1.64062	0.413897	0.441664	2.80907	P16615;H7C5W9;O14983;Q93084;J3QSY6;H3BVB2;A0A0C4DH86;H3BTW4	P16615;H7C5W9	Sarcoplasmic/endoplasmic reticulum calcium ATPase 2	ATP2A2	1589		21.0951	20.8319	21.3202	20.5363	21.1864	20.5759	21.277	21.1066	21.5788	21.1986				By MS/MS	By MS/MS	By MS/MS	By MS/MS	By MS/MS	By MS/MS	By MS/MS	By MS/MS	By MS/MS	By MS/MS	By MS/MS	By MS/MS	By MS/MS	By MS/MS	By MS/MS	By MS/MS
Q92614;A0A0D9SFK2	Unconventional myosin-XVIIIa	MYO18A	0.734997	1.36055	0.0310811	0.452876		1.5075	0.44419	2.61102	1.5075	0.452876	0.44419	2.61102	Q92614;A0A0D9SFK2;H0YEV9;A0A1B0GWJ6	Q92614;A0A0D9SFK2	Unconventional myosin-XVIIIa	MYO18A	201		18.5328	18.5059	18.9615	18.1654	18.9054	18.5049	18.7813	17.832	18.741	18.6928				By MS/MS	By matching	By MS/MS	By MS/MS	By matching	By matching	By MS/MS	By MS/MS	By matching	By matching	By MS/MS	By matching	By MS/MS	By matching	By MS/MS	By matching
Q8WXF7	Atlastin-1	ATL1	0.718793	1.39122	0.00344058	0.285823		2.46337	0.476351	4.09941	2.46337	0.285823	0.476351	4.09941	Q8WXF7;G3V5T4;H0YJ65	Q8WXF7	Atlastin-1	ATL1	2612		21.4042	21.0974	21.5784	20.9191	21.5581	20.6509	21.3556	21.297	21.3918	20.9418				By MS/MS	By MS/MS	By MS/MS	By MS/MS	By MS/MS	By MS/MS	By MS/MS	By MS/MS	By MS/MS	By MS/MS	By MS/MS	By MS/MS	By MS/MS	By MS/MS	By MS/MS	By MS/MS
Q02750	Dual specificity mitogen-activated protein kinase kinase 1	MAP2K1	0.717676	1.39339	0.0327401	0.452876		1.48492	0.478595	2.57756	1.48492	0.452876	0.478595	2.57756	Q02750;H3BRW9	Q02750	Dual specificity mitogen-activated protein kinase kinase 1	MAP2K1	2142		20.4727	20.2031	21.13	20.1546	20.9543	20.7267	21.0026	20.2974	21.0728	20.8576				By MS/MS	By MS/MS	By MS/MS	By MS/MS	By MS/MS	By MS/MS	By MS/MS	By MS/MS	By MS/MS	By MS/MS	By MS/MS	By MS/MS	By MS/MS	By MS/MS	By MS/MS	By MS/MS
P23634	Plasma membrane calcium-transporting ATPase 4	ATP2B4	0.713514	1.40151	0.0103895	0.361956		1.98341	0.486986	3.32967	1.98341	0.361956	0.486986	3.32967	P23634;H7BZS8	P23634	Plasma membrane calcium-transporting ATPase 4	ATP2B4	1678		20.0443	19.8362	20.6309	19.431	19.9924	19.8694	20.3526	19.8101	20.3075	19.9462				By MS/MS	By MS/MS	By MS/MS	By MS/MS	By MS/MS	By MS/MS	By MS/MS	By MS/MS	By MS/MS	By MS/MS	By MS/MS	By MS/MS	By MS/MS	By MS/MS	By MS/MS	By MS/MS
Q9Y4L1;A0A494C039;A0A087X054;E9PJ21;A0A087WWI4;K7EQK2	Hypoxia up-regulated protein 1	HYOU1	0.7101	1.40825	0.00489607	0.306		2.31015	0.493905	3.84732	2.31015	0.306	0.493905	3.84732	Q9Y4L1;A0A494C039;A0A087X054;E9PJ21;A0A087WWI4;K7EQK2;J3KTF1;J3QL06;Q9BST8;J3QQH7;J3QLE9;A0A087X214;A0A087WW13;Q9BXT5;A0A2R8Y358;A0A1W2PS94	Q9Y4L1;A0A494C039;A0A087X054;E9PJ21;A0A087WWI4;K7EQK2	Hypoxia up-regulated protein 1	HYOU1	375		21.7959	21.2057	22.0493	21.5385	21.8271	21.1837	22.0496	21.7441	22.0577	21.638				By MS/MS	By MS/MS	By MS/MS	By MS/MS	By MS/MS	By MS/MS	By MS/MS	By MS/MS	By MS/MS	By matching	By MS/MS	By MS/MS	By MS/MS	By MS/MS	By MS/MS	By MS/MS
Q9BRX8	Redox-regulatory protein FAM213A	FAM213A	0.707733	1.41296	0.0483005	0.483005		1.31605	0.498722	2.32816	1.31605	0.483005	0.498722	2.32816	Q9BRX8	Q9BRX8	Redox-regulatory protein FAM213A	FAM213A	2777		20.2528	20.413	21.1176	20.3435	20.9843	20.322	21.3467	20.1118	20.7404	20.7579				By MS/MS	By MS/MS	By MS/MS	By MS/MS	By MS/MS	By MS/MS	By MS/MS	By MS/MS	By MS/MS	By MS/MS	By MS/MS	By MS/MS	By MS/MS	By MS/MS	By MS/MS	By MS/MS
Q07866;G3V2E7;F8W6L3;G3V3H3;G3V5R9;E7EVH7;G5E9S8	Kinesin light chain 1	KLC1	0.70711	1.41421	0.0263739	0.425132		1.57883	0.499994	2.71692	1.57883	0.425132	0.499994	2.71692	Q07866;G3V2E7;F8W6L3;G3V3H3;G3V5R9;E7EVH7;G5E9S8;G3V2P7;H0YJU9;H0YJL0;H0YJT3;H0YG16;H0YGB8;Q9NSK0;C9JZE5;C9J8T5	Q07866;G3V2E7;F8W6L3;G3V3H3;G3V5R9;E7EVH7;G5E9S8	Kinesin light chain 1	KLC1	700		19.4175	19.1465	20.0422	18.6325	19.2544	19.1512	19.234	19.125	19.7212	19.1141				By MS/MS	By MS/MS	By MS/MS	By MS/MS	By matching	By MS/MS	By MS/MS	By MS/MS	By matching	By MS/MS	By MS/MS	By MS/MS	By MS/MS	By MS/MS	By MS/MS	By MS/MS
Q9UHB9	Signal recognition particle subunit SRP68	SRP68	0.706501	1.41543	0.0333772	0.452876		1.47655	0.501236	2.56517	1.47655	0.452876	0.501236	2.56517	Q9UHB9	Q9UHB9	Signal recognition particle subunit SRP68	SRP68	2999		19.2669	18.7371	19.5266	18.2334	18.995	18.7938	19.4909	19.1723	19.3112	19.1479				By MS/MS		By MS/MS	By matching	By matching		By MS/MS		By MS/MS		By MS/MS		By MS/MS	By matching	By MS/MS	By matching
Q02818;H7BZI1;C9JKZ2	Nucleobindin-1	NUCB1	0.704364	1.41972	0.00925324	0.356911		2.03371	0.505606	3.40779	2.03371	0.356911	0.505606	3.40779	Q02818;H7BZI1;C9JKZ2;C9JBD3;C9J3C1	Q02818;H7BZI1;C9JKZ2	Nucleobindin-1	NUCB1	2144		20.3485	20.379	20.3581	20.1729	20.9727	20.0795	20.9251	20.1868	20.7625	20.0207				By MS/MS	By MS/MS	By MS/MS	By MS/MS	By MS/MS	By MS/MS	By MS/MS	By matching	By MS/MS	By MS/MS	By MS/MS	By MS/MS	By MS/MS	By MS/MS	By MS/MS	By MS/MS
O75534;E9PLT0	Cold shock domain-containing protein E1	CSDE1	0.699013	1.43059	0.0221203	0.413897		1.65521	0.51661	2.83088	1.65521	0.413897	0.51661	2.83088	O75534;E9PLT0;E9PLD4;E9PNG3;E9PKN4	O75534;E9PLT0	Cold shock domain-containing protein E1	CSDE1	1254		21.1233	20.3891	21.2847	20.1096	20.6301	20.488	21.0743	20.8717	21.1737	20.8447				By MS/MS	By matching	By MS/MS	By MS/MS	By MS/MS	By MS/MS	By MS/MS	By MS/MS	By MS/MS	By matching	By MS/MS	By MS/MS	By MS/MS	By matching	By MS/MS	By matching
Q06124;A0A1W2PPU4	Tyrosine-protein phosphatase non-receptor type 11	PTPN11	0.698725	1.43118	0.0216984	0.413897		1.66357	0.517202	2.84339	1.66357	0.413897	0.517202	2.84339	Q06124;A0A1W2PPU4;H0YF12;A0A0U1RRI0	Q06124;A0A1W2PPU4	Tyrosine-protein phosphatase non-receptor type 11	PTPN11	2156		20.1378	19.9707	20.4021	19.3003	20.0032	20.2115	20.5088	19.7209	20.3067	19.5693				By MS/MS	By MS/MS	By MS/MS	By MS/MS	By MS/MS	By MS/MS	By MS/MS	By MS/MS	By MS/MS	By MS/MS	By MS/MS	By MS/MS	By MS/MS	By MS/MS	By MS/MS	By matching
P01034	Cystatin-C	CST3	0.697129	1.43446	0.004693	0.306		2.32855	0.520503	3.87725	2.32855	0.306	0.520503	3.87725	P01034	P01034	Cystatin-C	CST3	1358		22.0136	21.1798	21.6091	21.3799	21.4948	21.0699	21.3971	21.1831	21.8729	20.9723				By MS/MS	By MS/MS	By MS/MS	By MS/MS	By MS/MS	By MS/MS	By MS/MS	By MS/MS	By MS/MS	By MS/MS	By MS/MS	By MS/MS	By MS/MS	By MS/MS	By MS/MS	By MS/MS
O14994;A0A0A0MR68	Synapsin-3	SYN3	0.695084	1.43867	0.00995074	0.361956		2.00214	0.52474	3.35871	2.00214	0.361956	0.52474	3.35871	O14994;A0A0A0MR68;A0A087WTG8	O14994;A0A0A0MR68	Synapsin-3	SYN3	1143		19.3137	18.2971	19.5074	18.779	19.234	18.5715	19.1862	19.0328	18.9824	18.9195				By MS/MS	By MS/MS	By MS/MS	By MS/MS	By matching	By MS/MS	By MS/MS	By MS/MS	By MS/MS	By matching	By MS/MS	By MS/MS	By MS/MS	By MS/MS	By matching	By MS/MS
P07101	Tyrosine 3-monooxygenase	TH	0.69355	1.44186	0.0262975	0.425132		1.58009	0.527928	2.7188	1.58009	0.425132	0.527928	2.7188	P07101;H0Y677;H0Y670	P07101	Tyrosine 3-monooxygenase	TH	1439		23.1548	22.519	22.7114	21.7398	22.4001	22.0692	22.6026	22.201	22.8295	22.5298				By MS/MS	By MS/MS	By MS/MS	By MS/MS	By MS/MS	By MS/MS	By MS/MS	By MS/MS	By MS/MS	By MS/MS	By MS/MS	By MS/MS	By MS/MS	By MS/MS	By MS/MS	By MS/MS
P02649;H0Y7L5;E9PEV4;E7ERP7	Apolipoprotein E	APOE	0.689032	1.45131	0.00220372	0.272863		2.65684	0.537358	4.42771	2.65684	0.272863	0.537358	4.42771	P02649;H0Y7L5;E9PEV4;E7ERP7;CON__Q03247	P02649;H0Y7L5;E9PEV4;E7ERP7	Apolipoprotein E	APOE	1372		20.689	20.5578	20.7645	20.2107	20.8676	20.6005	21.0479	20.2406	21.1077	20.1803				By MS/MS	By MS/MS	By MS/MS	By MS/MS	By MS/MS	By MS/MS	By MS/MS	By MS/MS	By MS/MS	By MS/MS	By MS/MS	By MS/MS	By MS/MS	By MS/MS	By MS/MS	By MS/MS
P13591;A0A087WX77;A0A087WWD4;A0A087WTF6;A0A087WV75;H7BYX6;A0A087WTE4	Neural cell adhesion molecule 1	NCAM1	0.688554	1.45232	0.044093	0.476204		1.35563	0.538359	2.38654	1.35563	0.476204	0.538359	2.38654	P13591;A0A087WX77;A0A087WWD4;A0A087WTF6;A0A087WV75;H7BYX6;A0A087WTE4;A0A0D9SF98;A0A087WWJ5;A0A087WVU1;A0A087WTR3;A0A087WZS4;A0A087X1V2;A0A0C4DGS4;A0A087WVD0	P13591;A0A087WX77;A0A087WWD4;A0A087WTF6;A0A087WV75;H7BYX6;A0A087WTE4	Neural cell adhesion molecule 1	NCAM1	1553		21.1779	20.5972	21.4033	20.0227	21.1174	21.0225	21.1634	20.4706	20.4567	20.514				By MS/MS	By MS/MS	By MS/MS	By MS/MS	By MS/MS	By MS/MS	By MS/MS	By MS/MS	By MS/MS	By MS/MS	By MS/MS	By MS/MS	By MS/MS	By MS/MS	By MS/MS	By MS/MS
P47736;J3KPC5;F2Z357;X6R8W7;A0A0A0MQY8	Rap1 GTPase-activating protein 1	RAP1GAP	0.686822	1.45598	0.0375561	0.452876		1.42532	0.541993	2.48942	1.42532	0.452876	0.541993	2.48942	P47736;J3KPC5;F2Z357;X6R8W7;A0A0A0MQY8	P47736;J3KPC5;F2Z357;X6R8W7;A0A0A0MQY8	Rap1 GTPase-activating protein 1	RAP1GAP	999		19.8514	19.3928	20.1563	19.2928	19.708	18.8122	20.1992	19.584	19.8965	20.0197				By MS/MS	By MS/MS	By MS/MS	By MS/MS	By MS/MS	By MS/MS	By MS/MS	By MS/MS	By MS/MS	By MS/MS	By MS/MS	By MS/MS	By MS/MS	By MS/MS	By MS/MS	By MS/MS
P43034	Platelet-activating factor acetylhydrolase IB subunit alpha	PAFAH1B1	0.683512	1.46303	0.0315213	0.452876		1.5014	0.548962	2.60197	1.5014	0.452876	0.548962	2.60197	P43034;I3L3N5;I3L495	P43034	Platelet-activating factor acetylhydrolase IB subunit alpha	PAFAH1B1	1834		22.4829	22.384	23.0752	21.6158	22.6431	22.3151	23.0395	22.0809	22.4725	22.5726				By MS/MS	By MS/MS	By MS/MS	By MS/MS	By MS/MS	By MS/MS	By MS/MS	By MS/MS	By MS/MS	By MS/MS	By MS/MS	By MS/MS	By MS/MS	By MS/MS	By MS/MS	By MS/MS
P43004;A0A2R8YD46;A0A2R8Y860;A0A2R8Y4W1;A0A2U3TZS7;A0A2R8YFE3;A0A2R8Y862;H0YEK4;A0A163QEF0;A0A2R8YG01;A0A2R8Y5Y1;A0A2R8Y740;A0A2R8Y6J5;A0A2U3U0E3;A0A2R8Y642;A0A2R8Y6B8;A0A2R8YH93;C9J9N5;A0A2R8Y4D1;A0A2R8Y4N0	Excitatory amino acid transporter 2;Amino acid transporter	SLC1A2	0.680276	1.46999	0.0036565	0.285823		2.43693	0.555807	4.05544	2.43693	0.285823	0.555807	4.05544	P43004;A0A2R8YD46;A0A2R8Y860;A0A2R8Y4W1;A0A2U3TZS7;A0A2R8YFE3;A0A2R8Y862;H0YEK4;A0A163QEF0;A0A2R8YG01;A0A2R8Y5Y1;A0A2R8Y740;A0A2R8Y6J5;A0A2U3U0E3;A0A2R8Y642;A0A2R8Y6B8;A0A2R8YH93;C9J9N5;A0A2R8Y4D1;A0A2R8Y4N0;A0A2R8YHI4;H0YEB1	P43004;A0A2R8YD46;A0A2R8Y860;A0A2R8Y4W1;A0A2U3TZS7;A0A2R8YFE3;A0A2R8Y862;H0YEK4;A0A163QEF0;A0A2R8YG01;A0A2R8Y5Y1;A0A2R8Y740;A0A2R8Y6J5;A0A2U3U0E3;A0A2R8Y642;A0A2R8Y6B8;A0A2R8YH93;C9J9N5;A0A2R8Y4D1;A0A2R8Y4N0	Excitatory amino acid transporter 2;Amino acid transporter	SLC1A2	313		21.8796	20.8475	21.4501	21.4336	21.6993	21.1572	21.7188	20.847	21.6007	21.2842				By MS/MS	By MS/MS	By MS/MS	By MS/MS	By MS/MS	By MS/MS	By MS/MS	By MS/MS	By MS/MS	By MS/MS	By MS/MS	By MS/MS	By MS/MS	By MS/MS	By MS/MS	By MS/MS
P21579;J3KQA0	Synaptotagmin-1	SYT1	0.678876	1.47302	0.0186747	0.413897		1.72875	0.55878	2.94122	1.72875	0.413897	0.55878	2.94122	P21579;J3KQA0	P21579;J3KQA0	Synaptotagmin-1	SYT1	1005		21.3264	21.1718	21.582	20.4937	20.7783	20.4088	21.3635	20.7061	21.3539	20.8298				By MS/MS	By MS/MS	By MS/MS	By MS/MS	By MS/MS	By MS/MS	By MS/MS	By MS/MS	By MS/MS	By MS/MS	By MS/MS	By MS/MS	By MS/MS	By MS/MS	By MS/MS	By MS/MS
P78527	DNA-dependent protein kinase catalytic subunit	PRKDC	0.674146	1.48336	0.00853925	0.354707		2.06858	0.568867	3.46227	2.06858	0.354707	0.568867	3.46227	P78527	P78527	DNA-dependent protein kinase catalytic subunit	PRKDC	2107		19.6938	19.427	19.5205	18.6264	19.4043	18.9078	19.2144	18.6971	19.4128	18.7431				By MS/MS		By MS/MS	By matching	By matching	By matching	By MS/MS	By matching	By MS/MS	By matching	By MS/MS	By matching	By MS/MS		By MS/MS	By matching
Q7L099	Protein RUFY3	RUFY3	0.672483	1.48703	0.0452634	0.483005		1.34425	0.57243	2.36976	1.34425	0.483005	0.57243	2.36976	Q7L099;D6RCQ1;D6REM9;H0Y8I0;Q8WXA3;H0YD93;Q96T51;H0Y8G6;J3KPP6;H0YA47	Q7L099	Protein RUFY3	RUFY3	2462		21.5906	21.0691	21.7369	20.3507	21.5371	20.9833	21.1773	21.3965	22.0539	21.4341				By MS/MS	By MS/MS	By MS/MS	By MS/MS	By MS/MS	By MS/MS	By MS/MS	By MS/MS	By MS/MS	By MS/MS	By MS/MS	By MS/MS	By MS/MS	By MS/MS	By MS/MS	By MS/MS
C9JFZ1;O43426;J3KPK1;J3KQV8;A0A0D9SGJ6;C9JW66	Synaptojanin-1	SYNJ1	0.672465	1.48707	0.0176052	0.413897		1.75436	0.57247	2.97982	1.75436	0.413897	0.57247	2.97982	C9JFZ1;O43426;J3KPK1;J3KQV8;A0A0D9SGJ6;C9JW66;C9J1Z6;H7BZC2	C9JFZ1;O43426;J3KPK1;J3KQV8;A0A0D9SGJ6;C9JW66	Synaptojanin-1	SYNJ1	554		21.306	20.8317	21.3491	20.2195	20.9163	20.6096	21.2138	20.8747	21.6916	21.0789				By MS/MS	By MS/MS	By MS/MS	By MS/MS	By MS/MS	By MS/MS	By MS/MS	By MS/MS	By MS/MS	By MS/MS	By MS/MS	By MS/MS	By MS/MS	By MS/MS	By MS/MS	By MS/MS
Q96BM9	ADP-ribosylation factor-like protein 8A	ARL8A	0.672323	1.48738	0.0468098	0.483005		1.32966	0.572774	2.34824	1.32966	0.483005	0.572774	2.34824	Q96BM9;A0A087X2J2	Q96BM9	ADP-ribosylation factor-like protein 8A	ARL8A	2667		21.0147	20.334	20.7487	20.3539	21.3736	20.804	20.6613	20.9032	21.2251	19.7645				By MS/MS	By MS/MS	By MS/MS	By MS/MS	By MS/MS	By MS/MS	By MS/MS	By MS/MS	By MS/MS	By MS/MS	By MS/MS	By MS/MS	By MS/MS	By MS/MS	By MS/MS	By MS/MS
P06748	Nucleophosmin	NPM1	0.671954	1.4882	0.0376095	0.452876		1.4247	0.573565	2.48851	1.4247	0.452876	0.573565	2.48851	P06748;E5RI98;E5RGW4	P06748	Nucleophosmin	NPM1	1434		21.7709	21.5228	21.2842	21.0246	21.7284	20.9092	21.23	20.4964	22.0432	21.2358				By MS/MS	By MS/MS	By MS/MS	By MS/MS	By MS/MS	By matching	By MS/MS	By MS/MS	By MS/MS	By matching	By MS/MS	By MS/MS	By MS/MS	By matching	By MS/MS	By matching
A6NFQ9;Q92599;A6NMH6;F8W8I8;A0A087X142	Septin-8	SEPTIN8	0.667309	1.49856	0.0325777	0.452876		1.48708	0.583574	2.58076	1.48708	0.452876	0.583574	2.58076	A6NFQ9;Q92599;A6NMH6;F8W8I8;A0A087X142;C9JV02;C9J4G8;A0A0A0MRP8	A6NFQ9;Q92599;A6NMH6;F8W8I8;A0A087X142	Septin-8	2022-09-08	422		20.516	20.3791	21.0381	19.3707	20.3245	19.9423	20.2555	19.769	20.5011	20.256				By MS/MS	By MS/MS	By MS/MS	By MS/MS	By MS/MS	By MS/MS	By MS/MS	By MS/MS	By MS/MS	By MS/MS	By MS/MS	By MS/MS	By MS/MS	By MS/MS	By MS/MS	By MS/MS
P62195;J3QSA9;J3QQM1;J3QLH6;J3KRP2;J3QRR3;J3QRW1	26S protease regulatory subunit 8	PSMC5	0.664312	1.50532	0.0475181	0.483005		1.32314	0.590067	2.33862	1.32314	0.483005	0.590067	2.33862	P62195;J3QSA9;J3QQM1;J3QLH6;J3KRP2;J3QRR3;J3QRW1;J3QSE0;Q8NB90	P62195;J3QSA9;J3QQM1;J3QLH6;J3KRP2;J3QRR3;J3QRW1	26S protease regulatory subunit 8	PSMC5	2042		20.0434	18.918	19.2135	18.2679	19.456	18.9074	19.2603	19.5565	19.5751	18.9481				By matching	By matching	By MS/MS	By matching	By matching	By matching	By MS/MS	By matching	By matching	By matching	By MS/MS	By matching	By MS/MS	By matching	By MS/MS	By matching
P62424;Q5T8U3;Q5T8U2	60S ribosomal protein L7a	RPL7A	0.662099	1.51035	0.00109823	0.211187		2.95931	0.594881	4.96627	2.95931	0.211187	0.594881	4.96627	P62424;Q5T8U3;Q5T8U2	P62424;Q5T8U3;Q5T8U2	60S ribosomal protein L7a	RPL7A	2054		21.963	21.1168	22.2291	21.67	21.9608	21.2909	21.9217	21.4388	22.0693	21.653				By MS/MS	By MS/MS	By MS/MS	By MS/MS	By MS/MS	By MS/MS	By MS/MS	By MS/MS	By MS/MS	By MS/MS	By MS/MS	By MS/MS	By MS/MS	By MS/MS	By MS/MS	By MS/MS
P61353;K7ELC7	60S ribosomal protein L27	RPL27	0.661781	1.51107	0.00247642	0.272863		2.60618	0.595575	4.34059	2.60618	0.272863	0.595575	4.34059	P61353;K7ELC7;K7EQQ9;K7ERY7	P61353;K7ELC7	60S ribosomal protein L27	RPL27	2023		21.839	21.3044	21.9112	21.8801	21.967	21.184	22.1238	21.3518	22.0684	21.2113				By MS/MS	By MS/MS	By MS/MS	By MS/MS	By MS/MS	By MS/MS	By MS/MS	By MS/MS	By MS/MS	By MS/MS	By MS/MS	By MS/MS	By MS/MS	By matching	By MS/MS	By MS/MS
Q02338;E9PCG9;C9K0G7	D-beta-hydroxybutyrate dehydrogenase, mitochondrial	BDH1	0.655982	1.52443	0.00538334	0.306		2.26895	0.608272	3.78063	2.26895	0.306	0.608272	3.78063	Q02338;E9PCG9;C9K0G7;H7C2W1;C9JM78;C9JQ90;A0A0G2JRX6;C9JEB9	Q02338;E9PCG9;C9K0G7	D-beta-hydroxybutyrate dehydrogenase, mitochondrial	BDH1	2139		20.3738	19.4699	20.5453	20.0103	20.4862	20.0674	20.5765	19.7362	20.7032	20.3598				By MS/MS	By MS/MS	By MS/MS	By MS/MS	By MS/MS	By MS/MS	By MS/MS	By MS/MS	By MS/MS	By MS/MS	By MS/MS	By MS/MS	By MS/MS	By MS/MS	By MS/MS	By MS/MS
A0A3F2YP58;Q9Y233;A0A3B3IRU7;A0A3B3ISJ6;A0A5F9ZI67;A0A5F9ZHF9;A0A1B1UZQ1	cAMP and cAMP-inhibited cGMP 3,5-cyclic phosphodiesterase 10A	PDE10A	0.648966	1.54091	0.0182768	0.413897		1.7381	0.623786	2.95531	1.7381	0.413897	0.623786	2.95531	A0A3F2YP58;Q9Y233;A0A3B3IRU7;A0A3B3ISJ6;A0A5F9ZI67;A0A5F9ZHF9;A0A1B1UZQ1;A0A3B3ITT8;A0A3B3IT18	A0A3F2YP58;Q9Y233;A0A3B3IRU7;A0A3B3ISJ6;A0A5F9ZI67;A0A5F9ZHF9;A0A1B1UZQ1	cAMP and cAMP-inhibited cGMP 3,5-cyclic phosphodiesterase 10A	PDE10A	373		19.6596	19.0427	19.3899	18.8982	19.3846	18.939	19.4537	19.4803	19.9147	18.3234				By MS/MS	By MS/MS	By MS/MS	By MS/MS	By MS/MS	By MS/MS	By MS/MS	By matching	By MS/MS	By MS/MS	By MS/MS	By MS/MS	By MS/MS	By MS/MS	By MS/MS	By MS/MS
P17980;E9PM69;R4GNH3;E9PKD5;E9PMD8;E9PN50	26S protease regulatory subunit 6A	PSMC3	0.647526	1.54434	0.0373496	0.452876		1.42771	0.62699	2.49296	1.42771	0.452876	0.62699	2.49296	P17980;E9PM69;R4GNH3;E9PKD5;E9PMD8;E9PN50;E9PLG2	P17980;E9PM69;R4GNH3;E9PKD5;E9PMD8;E9PN50	26S protease regulatory subunit 6A	PSMC3	758		20.5623	19.8961	20.0922	18.6702	20.1699	19.8133	19.9713	19.6048	20.198	19.8743				By MS/MS	By matching	By MS/MS	By matching	By matching	By MS/MS	By MS/MS	By MS/MS	By MS/MS	By MS/MS	By MS/MS	By MS/MS	By MS/MS	By MS/MS	By MS/MS	By MS/MS
O14949	Cytochrome b-c1 complex subunit 8	UQCRQ	0.647148	1.54524	0.0215584	0.413897		1.66638	0.627833	2.8476	1.66638	0.413897	0.627833	2.8476	O14949	O14949	Cytochrome b-c1 complex subunit 8	UQCRQ	1139		21.555	21.4992	22.2283	21.0481	22.341	21.2275	21.286	21.0268	21.6466	21.1162				By MS/MS	By MS/MS	By MS/MS	By MS/MS	By MS/MS	By MS/MS	By MS/MS	By MS/MS	By MS/MS	By MS/MS	By MS/MS	By MS/MS	By MS/MS	By MS/MS	By MS/MS	By MS/MS
O60524;G3V5V3;G3V4D9	Nuclear export mediator factor NEMF	NEMF	0.642736	1.55585	0.0431055	0.470893		1.36547	0.637702	2.40106	1.36547	0.470893	0.637702	2.40106	O60524;G3V5V3;G3V4D9;G3V547	O60524;G3V5V3;G3V4D9	Nuclear export mediator factor NEMF	NEMF	1210		19.5028	18.8474	19.318	17.9836	19.2674	18.7892	19.2624	19.2639	19.9543	19.2324				By MS/MS	By matching	By MS/MS	By matching	By matching	By matching	By MS/MS	By matching	By MS/MS		By MS/MS		By MS/MS		By MS/MS	By matching
Q07065	Cytoskeleton-associated protein 4	CKAP4	0.634035	1.5772	0.0210999	0.413897		1.67572	0.657365	2.86159	1.67572	0.413897	0.657365	2.86159	Q07065	Q07065	Cytoskeleton-associated protein 4	CKAP4	2163		21.1988	20.0868	20.9666	21.101	21.1683	20.692	21.8574	20.8426	21.5444	20.7263				By MS/MS	By matching	By MS/MS		By MS/MS	By matching	By MS/MS	By matching	By MS/MS		By MS/MS	By matching	By MS/MS	By matching	By MS/MS	By matching
P47897;A0A1B0GVU9;B4DDN1;H7C0R3	Glutamine--tRNA ligase	QARS	0.633139	1.57943	0.0351632	0.452876		1.45391	0.659407	2.53168	1.45391	0.452876	0.659407	2.53168	P47897;A0A1B0GVU9;B4DDN1;H7C0R3;A0A0U1RQX5;C9J165;A0A0U1RRC8;A0A0U1RQT0;A0A0U1RQM8;A0A0U1RQU2;A0A0U1RQQ5;A0A0U1RQE9;A0A0U1RRI9;A0A0U1RQL2;A0A1B0GTT3;F2Z2V6;A0A0U1RQX9;A0A0U1RR66;A0A0U1RR79;A0A0U1RQC3	P47897;A0A1B0GVU9;B4DDN1;H7C0R3	Glutamine--tRNA ligase	QARS	1860		21.4726	20.9079	21.7431	19.9385	20.8086	20.4834	21.0156	20.8961	21.4748	20.992				By MS/MS	By matching	By MS/MS	By MS/MS	By MS/MS		By MS/MS	By MS/MS	By MS/MS		By MS/MS	By matching	By MS/MS	By matching	By MS/MS	By matching
Q9Y3B3;A0A0A6YYA0	Transmembrane emp24 domain-containing protein 7	TMED7;TMED7-TICAM2	0.632398	1.58128	0.0400892	0.460599		1.39697	0.661095	2.44756	1.39697	0.460599	0.661095	2.44756	Q9Y3B3;A0A0A6YYA0;G3V2Y2	Q9Y3B3;A0A0A6YYA0	Transmembrane emp24 domain-containing protein 7	TMED7;TMED7-TICAM2	157		20.6807	19.3605	19.6767	19.6947	20.0269	18.8428	20.0832	19.8706	20.5322	19.9256				By MS/MS	By matching	By MS/MS	By matching	By MS/MS	By matching	By MS/MS	By MS/MS	By MS/MS	By matching	By MS/MS	By matching	By MS/MS	By matching	By MS/MS
O14775	Guanine nucleotide-binding protein subunit beta-5	GNB5	0.627704	1.59311	0.00536767	0.306		2.27021	0.671843	3.78267	2.27021	0.306	0.671843	3.78267	O14775;H0YNW7;Q96F32;H0YLU1	O14775	Guanine nucleotide-binding protein subunit beta-5	GNB5	1131		19.8053	19.2901	19.9251	18.6453	19.9538	19.2755	19.5909	19.5485	19.6911	18.8476				By MS/MS	By MS/MS	By MS/MS	By MS/MS	By matching	By MS/MS	By MS/MS	By MS/MS	By MS/MS	By matching	By MS/MS	By MS/MS	By MS/MS	By MS/MS	By MS/MS	By MS/MS
Q5EB52;C9JWU9;C9JW74;C9JRA9;C9JCM6;R4GN52;C9JUD2	Mesoderm-specific transcript homolog protein	MEST	0.625185	1.59953	0.0464322	0.483005		1.33318	0.677645	2.35343	1.33318	0.483005	0.677645	2.35343	Q5EB52;C9JWU9;C9JW74;C9JRA9;C9JCM6;R4GN52;C9JUD2	Q5EB52;C9JWU9;C9JW74;C9JRA9;C9JCM6;R4GN52;C9JUD2	Mesoderm-specific transcript homolog protein	MEST	577		19.1187	18.7808	19.356	17.7352	19.8364	18.9606	19.3496	19.2741	19.4178	18.9395				By matching		By MS/MS				By MS/MS		By matching		By MS/MS	By matching	By MS/MS		By MS/MS
Q9UDY4	DnaJ homolog subfamily B member 4	DNAJB4	0.619718	1.61364	0.0257185	0.425132		1.58975	0.690316	2.73319	1.58975	0.425132	0.690316	2.73319	Q9UDY4;C9JUL4	Q9UDY4	DnaJ homolog subfamily B member 4	DNAJB4	2988		19.0222	18.6693	19.9088	18.7416	19.1265	18.2131	19.2251	19.0983	19.9284	19.037				By MS/MS	By MS/MS	By MS/MS	By MS/MS	By matching	By MS/MS	By MS/MS	By MS/MS	By MS/MS	By matching	By MS/MS	By MS/MS	By MS/MS	By MS/MS	By MS/MS	By MS/MS
P08133;E7EMC6	Annexin A6;Annexin	ANXA6	0.614788	1.62658	0.0116777	0.382571		1.93264	0.701838	3.25134	1.93264	0.382571	0.701838	3.25134	P08133;E7EMC6;E5RK63;E5RJF5;E5RFF0;E5RI05;E5RJR0;E5RIU8	P08133;E7EMC6	Annexin A6;Annexin	ANXA6	1460		22.667	21.9746	22.7065	21.2876	22.3047	21.7152	22.3214	21.9558	22.864	22.4212				By MS/MS	By MS/MS	By MS/MS	By MS/MS	By MS/MS	By MS/MS	By MS/MS	By MS/MS	By MS/MS	By MS/MS	By MS/MS	By MS/MS	By MS/MS	By MS/MS	By MS/MS	By MS/MS
O15240;Q05BJ3	Neurosecretory protein VGF;Neuroendocrine regulatory peptide-1;Neuroendocrine regulatory peptide-2;Antimicrobial peptide VGF[554-577]	VGF	0.603698	1.65646	0.0225105	0.413897		1.64762	0.7281	2.81952	1.64762	0.413897	0.7281	2.81952	O15240;Q05BJ3	O15240;Q05BJ3	Neurosecretory protein VGF;Neuroendocrine regulatory peptide-1;Neuroendocrine regulatory peptide-2;Antimicrobial peptide VGF[554-577]	VGF	1155		19.3532	18.8257	20.3981	18.7088	18.9108	18.995	19.563	18.5388	19.5122	19.0286				By MS/MS	By MS/MS	By MS/MS	By MS/MS	By matching	By MS/MS	By MS/MS	By MS/MS	By matching	By matching	By MS/MS	By MS/MS	By matching	By matching	By MS/MS	By MS/MS
Q8NCA5;E9PH82	Protein FAM98A	FAM98A	0.595192	1.68013	0.0233775	0.413897		1.6312	0.748574	2.795	1.6312	0.413897	0.748574	2.795	Q8NCA5;E9PH82;C9J3G8	Q8NCA5;E9PH82	Protein FAM98A	FAM98A	735		19.5861	18.4612	19.0605	17.8812	18.416	18.6265	19.3471	18.3248	19.4956	18.8687				By matching	By matching	By MS/MS	By matching		By matching	By matching	By matching	By matching	By matching	By MS/MS	By MS/MS	By matching	By matching	By MS/MS	By matching
Q02543;M0R117;M0R3D6;M0R1A7;M0R0P7	60S ribosomal protein L18a	RPL18A	0.594803	1.68123	0.000980637	0.211187		3.00849	0.749516	5.05705	3.00849	0.211187	0.749516	5.05705	Q02543;M0R117;M0R3D6;M0R1A7;M0R0P7	Q02543;M0R117;M0R3D6;M0R1A7;M0R0P7	60S ribosomal protein L18a	RPL18A	1079		22.5846	21.2147	22.0425	21.62	22.0361	21.3301	22.1776	21.7591	22.4291	21.5983				By MS/MS	By MS/MS	By MS/MS	By MS/MS	By MS/MS	By MS/MS	By MS/MS	By MS/MS	By MS/MS	By MS/MS	By MS/MS	By MS/MS	By MS/MS	By MS/MS	By MS/MS	By MS/MS
Q00341;A0A024R4E5;H0Y394	Vigilin	HDLBP	0.58702	1.70352	0.0348297	0.452876		1.45805	0.76852	2.5378	1.45805	0.452876	0.76852	2.5378	Q00341;A0A024R4E5;H0Y394;H7C0A4;C9JIZ1;C9J5E5;C9JZI8;C9JHZ8;C9JES8;C9JHS7;C9JK79;C9JT62;H7BZC3;H7C2D1;C9JQ82;C9JHN6;C9JEJ8;C9JBS3;C9JMQ6	Q00341;A0A024R4E5;H0Y394	Vigilin	HDLBP	4		20.829	19.7827	20.5519	18.7905	20.3676	19.7859	20.5635	20.5064	20.6498	20.2538				By MS/MS	By MS/MS	By MS/MS	By matching	By matching	By matching	By MS/MS	By matching	By MS/MS	By matching	By MS/MS	By matching	By MS/MS		By MS/MS	By matching
P05455;E9PGX9;E7ERC4	Lupus La protein	SSB	0.576612	1.73427	0.0193522	0.413897		1.71327	0.794328	2.91794	1.71327	0.413897	0.794328	2.91794	P05455;E9PGX9;E7ERC4;E9PFL9	P05455;E9PGX9;E7ERC4	Lupus La protein	SSB	1424		19.8412	19.495	19.5759	18.507	19.133	18.5193	19.7199	19.332	20.1206	18.5657				By MS/MS	By matching	By MS/MS	By matching	By matching	By matching	By MS/MS	By MS/MS	By MS/MS	By matching	By MS/MS	By matching	By MS/MS	By matching	By MS/MS	By MS/MS
Q08211	ATP-dependent RNA helicase A	DHX9	0.576249	1.73536	0.0416454	0.465451		1.38043	0.795235	2.42314	1.38043	0.465451	0.795235	2.42314	Q08211	Q08211	ATP-dependent RNA helicase A	DHX9	2170		21.1489	20.282	20.887	19.3461	20.8222	19.4397	20.8979	21.0226	20.4117	20.1012				By MS/MS	By MS/MS	By MS/MS	By MS/MS	By MS/MS	By MS/MS	By MS/MS	By MS/MS	By MS/MS	By MS/MS	By MS/MS	By MS/MS	By MS/MS	By matching	By MS/MS	By MS/MS
Q92777	Synapsin-2	SYN2	0.571709	1.74914	0.00356076	0.285823		2.44846	0.806647	4.07458	2.44846	0.285823	0.806647	4.07458	Q92777	Q92777	Synapsin-2	SYN2	2634		21.2244	20.6404	21.8497	20.31	20.8142	20.1591	21.1479	20.5653	21.372	20.7002				By MS/MS	By MS/MS	By MS/MS	By MS/MS	By MS/MS	By MS/MS	By MS/MS	By MS/MS	By MS/MS	By MS/MS	By MS/MS	By MS/MS	By MS/MS	By MS/MS	By MS/MS	By MS/MS
P39023;G5E9G0;H7C422;B5MCW2;H7C3M2	60S ribosomal protein L3	RPL3	0.558952	1.78906	0.00117326	0.211187		2.93061	0.839205	4.91373	2.93061	0.211187	0.839205	4.91373	P39023;G5E9G0;H7C422;B5MCW2;H7C3M2;F8WCR1;Q92901	P39023;G5E9G0;H7C422;B5MCW2;H7C3M2	60S ribosomal protein L3	RPL3	1807		22.7727	21.5542	22.3266	21.9424	22.3445	21.0649	22.2298	21.6625	22.3331	21.5868				By MS/MS	By matching	By MS/MS	By MS/MS	By MS/MS	By matching	By MS/MS	By MS/MS	By MS/MS	By matching	By MS/MS	By matching	By MS/MS	By matching	By MS/MS	By matching
P22626;A0A087WUI2	Heterogeneous nuclear ribonucleoproteins A2/B1	HNRNPA2B1	0.557168	1.79479	0.00663078	0.335286		2.17844	0.843816	3.63563	2.17844	0.335286	0.843816	3.63563	P22626;A0A087WUI2	P22626;A0A087WUI2	Heterogeneous nuclear ribonucleoproteins A2/B1	HNRNPA2B1	1665		22.7635	21.641	22.1466	20.7677	22.0853	21.3221	21.9533	21.8556	22.3481	21.4913				By MS/MS	By MS/MS	By MS/MS	By MS/MS	By MS/MS	By MS/MS	By MS/MS	By MS/MS	By MS/MS	By MS/MS	By MS/MS	By MS/MS	By MS/MS	By MS/MS	By MS/MS	By MS/MS
Q04637;E7EX73;E9PGM1;E7EUU4	Eukaryotic translation initiation factor 4 gamma 1	EIF4G1	0.556934	1.79555	0.00735803	0.335286		2.13324	0.844423	3.56397	2.13324	0.335286	0.844423	3.56397	Q04637;E7EX73;E9PGM1;E7EUU4;H7C0V6;C9J6B6;C9J2Z7;C9K073;C9JF13	Q04637;E7EX73;E9PGM1;E7EUU4	Eukaryotic translation initiation factor 4 gamma 1	EIF4G1	697		20.0316	19.2194	20.1171	18.6901	19.093	18.4607	19.5661	18.7663	19.7626	19.2117				By MS/MS		By MS/MS	By matching	By matching		By MS/MS	By matching	By MS/MS	By matching	By MS/MS	By matching	By MS/MS	By matching	By MS/MS	By matching
Q03252	Lamin-B2	LMNB2	0.554013	1.80501	0.0157092	0.413897		1.80385	0.852007	3.05467	1.80385	0.413897	0.852007	3.05467	Q03252	Q03252	Lamin-B2	LMNB2	2148		21.068	20.4075	20.8716	19.1513	20.3868	19.5941	20.7192	20.338	21.0176	20.3123				By MS/MS	By MS/MS	By MS/MS	By MS/MS	By MS/MS	By MS/MS	By MS/MS	By MS/MS	By MS/MS	By MS/MS	By MS/MS	By MS/MS	By MS/MS	By matching	By MS/MS	By MS/MS
A0A087WV24;P20711;H7BZF7;A0A087WU57;F8WER1	Aromatic-L-amino-acid decarboxylase	DDC	0.545705	1.83249	0.00370511	0.285823		2.4312	0.873808	4.04593	2.4312	0.285823	0.873808	4.04593	A0A087WV24;P20711;H7BZF7;A0A087WU57;F8WER1	A0A087WV24;P20711;H7BZF7;A0A087WU57;F8WER1	Aromatic-L-amino-acid decarboxylase	DDC	39		20.8349	20.1823	21.3724	19.5826	20.9781	19.8763	20.4302	20.5109	20.9144	20.0088				By MS/MS	By matching	By MS/MS	By MS/MS	By MS/MS	By MS/MS	By MS/MS	By MS/MS	By MS/MS	By matching	By MS/MS	By MS/MS	By MS/MS		By MS/MS	By MS/MS
Q9UJQ1	Lysosome-associated membrane glycoprotein 5	LAMP5	0.536553	1.86375	0.0187925	0.413897		1.72602	0.898209	2.93711	1.72602	0.413897	0.898209	2.93711	Q9UJQ1	Q9UJQ1	Lysosome-associated membrane glycoprotein 5	LAMP5	3020		20.0716	19.7602	20.5181	18.2314	19.4655	18.9903	19.7522	19.2539	20.1221	19.2027				By MS/MS	By MS/MS	By MS/MS	By MS/MS	By matching	By MS/MS	By MS/MS	By MS/MS	By MS/MS	By MS/MS	By MS/MS	By MS/MS	By MS/MS	By MS/MS	By MS/MS	By MS/MS
P62081;A0A2R8Y623;B5MCP9	40S ribosomal protein S7	RPS7	0.516813	1.93494	0.0226815	0.413897		1.64433	0.952285	2.81461	1.64433	0.413897	0.952285	2.81461	P62081;A0A2R8Y623;B5MCP9	P62081;A0A2R8Y623;B5MCP9	40S ribosomal protein S7	RPS7	2037		22.2633	20.645	22.0419	20.5421	21.8645	20.2503	21.9006	21.7169	21.6726	21.8273				By MS/MS	By MS/MS	By MS/MS	By MS/MS	By MS/MS	By MS/MS	By MS/MS	By MS/MS	By MS/MS	By matching	By MS/MS	By MS/MS	By MS/MS	By MS/MS	By MS/MS	By MS/MS
Q07955;J3KTL2	Serine/arginine-rich splicing factor 1	SRSF1	0.476358	2.09926	0.0411909	0.465451		1.3852	1.06988	2.43018	1.3852	0.465451	1.06988	2.43018	Q07955;J3KTL2;J3QQV5;J3KSW7;J3KSR8	Q07955;J3KTL2	Serine/arginine-rich splicing factor 1	SRSF1	1015		20.1345	19.833	20.1963	17.9504	19.5537	18.8711	20.4441	20.1644	20.7865	18.9469				By MS/MS	By MS/MS	By MS/MS	By MS/MS	By MS/MS	By MS/MS	By MS/MS	By MS/MS	By MS/MS	By MS/MS	By MS/MS	By matching	By MS/MS	By matching	By MS/MS	By matching
P46781;B5MCT8;C9JM19	40S ribosomal protein S9	RPS9	0.46734	2.13977	7.45193e-06	0.00804808		5.12773	1.09745	10.1757	5.12773	0.00804808	1.09745	10.1757	P46781;B5MCT8;C9JM19;F2Z3C0;A8MXK4	P46781;B5MCT8;C9JM19	40S ribosomal protein S9	RPS9	1851		23.2621	21.8395	23.0211	21.8724	23.0869	21.7086	22.8574	22.0649	22.8979	22.1528				By MS/MS	By matching	By MS/MS	By MS/MS	By MS/MS	By MS/MS	By MS/MS	By MS/MS	By MS/MS	By matching	By MS/MS	By MS/MS	By MS/MS	By matching	By MS/MS	By MS/MS
Q15366;F8VZX2;H3BRU6;F8VXH9;F8W0G4;F8W1G6	Poly(rC)-binding protein 2	PCBP2	0.416451	2.40125	0.0173634	0.413897		1.76037	1.26378	2.98889	1.76037	0.413897	1.26378	2.98889	Q15366;F8VZX2;H3BRU6;F8VXH9;F8W0G4;F8W1G6;E9PFP8;J3QT27;P57721;H3BSS4;F8VTZ0;H3BND9;C9J0A4;P57723;C9JTY5;C9JZY3;C9IZV9;F8WC71;C9K0A2;C9J5V4;C9JSA6;C9J7A9;H3BSP4	Q15366;F8VZX2;H3BRU6;F8VXH9;F8W0G4;F8W1G6	Poly(rC)-binding protein 2	PCBP2	2298		21.4238	20.1132	21.1897	18.4816	21.0396	20.2273	21.2808	21.0198	21.4515	20.2246				By MS/MS	By MS/MS	By MS/MS	By MS/MS	By MS/MS	By MS/MS	By MS/MS	By MS/MS	By MS/MS	By MS/MS	By MS/MS	By MS/MS	By MS/MS	By MS/MS	By MS/MS	By MS/MS
																					#!{C:Condition}CTRL NMG	DLB NMG	CTRL NMG	DLB NMG	CTRL NMG	DLB NMG	CTRL NMG	DLB NMG	CTRL NMG	DLB NMG
P42345	Serine/threonine-protein kinase mTOR	MTOR	2.8958	0.345328	0.276626	0.601678		0.558107	-1.53396	-1.1675	0.558107	0.601678	-1.53396	-1.1675	P42345	P42345	Serine/threonine-protein kinase mTOR	MTOR	1825		22.7935	24.8362	24.2407	24.5207	25.0058	23.94	23.7748	23.7389	17.711	24.1598				By MS/MS		By MS/MS	By MS/MS	By MS/MS	By matching	By MS/MS	By matching	By MS/MS		By MS/MS	By matching	By MS/MS	By matching	By MS/MS	By matching
P00738;J3QR68;H0Y300;A0A0C4DGL8;J3QLC9;P00739;A0A087WU08	Haptoglobin;Haptoglobin alpha chain;Haptoglobin beta chain;Haptoglobin-related protein	HP;HPR	2.49253	0.401199	0.162983	0.534367		0.787857	-1.31761	-1.53644	0.787857	0.534367	-1.31761	-1.53644	P00738;J3QR68;H0Y300;A0A0C4DGL8;J3QLC9;P00739;A0A087WU08;H3BS21;J3KRH2;J3KTC3;A0A0A0MRD9;J3KSV1;J3QQI8;H3BMJ7	P00738;J3QR68;H0Y300;A0A0C4DGL8;J3QLC9;P00739;A0A087WU08	Haptoglobin;Haptoglobin alpha chain;Haptoglobin beta chain;Haptoglobin-related protein	HP;HPR	1348		19.8702	22.2506	20.7312	23.454	21.1811	19.2366	20.3613	21.1201	18.3236	20.9942				By MS/MS	By MS/MS	By MS/MS	By MS/MS	By MS/MS	By MS/MS	By MS/MS	By MS/MS	By MS/MS	By MS/MS	By MS/MS	By MS/MS	By MS/MS	By MS/MS	By MS/MS	By MS/MS
A0A1B0GTG2;P49419;A0A1B0GW77;A0A1B0GW82;A0A1B0GUA1;A0A1B0GTJ4;A0A1B0GTY9;A0A1B0GV49;A0A0J9YWF7	Alpha-aminoadipic semialdehyde dehydrogenase	ALDH7A1	2.29855	0.435056	0.0989091	0.530719		1.00476	-1.20073	-1.86669	1.00476	0.530719	-1.20073	-1.86669	A0A1B0GTG2;P49419;A0A1B0GW77;A0A1B0GW82;A0A1B0GUA1;A0A1B0GTJ4;A0A1B0GTY9;A0A1B0GV49;A0A0J9YWF7;H0YHM6;F8VVF2;F8WDY6;A0A1B0GVU0;A0A0J9YWM6;F8WD33;A0A1B0GW65;A0A0J9YWK1	A0A1B0GTG2;P49419;A0A1B0GW77;A0A1B0GW82;A0A1B0GUA1;A0A1B0GTJ4;A0A1B0GTY9;A0A1B0GV49;A0A0J9YWF7	Alpha-aminoadipic semialdehyde dehydrogenase	ALDH7A1	260		19.607	21.5553	20.5751	22.1456	21.5493	21.8374	21.3505	20.6634	18.3616	21.2453				By MS/MS	By MS/MS	By MS/MS	By MS/MS	By MS/MS	By MS/MS	By MS/MS	By MS/MS	By MS/MS	By MS/MS	By MS/MS	By MS/MS	By MS/MS	By MS/MS	By MS/MS	By MS/MS
P01857;A0A0A0MS08;A0A0A0MS07	Ig gamma-1 chain C region	IGHG1	2.09868	0.476491	0.220524	0.569133		0.656545	-1.06948	-1.32893	0.656545	0.569133	-1.06948	-1.32893	P01857;A0A0A0MS08;A0A0A0MS07	P01857;A0A0A0MS08;A0A0A0MS07	Ig gamma-1 chain C region	IGHG1	134		20.4612	22.4217	20.2406	21.6875	21.4707	19.3519	20.765	20.8257	17.9321	21.9301				By MS/MS	By MS/MS	By MS/MS	By MS/MS	By MS/MS	By MS/MS	By MS/MS	By MS/MS	By MS/MS	By MS/MS	By MS/MS	By MS/MS	By MS/MS	By MS/MS	By MS/MS	By MS/MS
P05413;S4R371;S4R3A2	Fatty acid-binding protein, heart	FABP3	2.0705	0.482975	0.108213	0.530719		0.965721	-1.04998	-1.80805	0.965721	0.530719	-1.04998	-1.80805	P05413;S4R371;S4R3A2	P05413;S4R371;S4R3A2	Fatty acid-binding protein, heart	FABP3	1423		18.1093	20.2223	19.8571	21.2677	20.7698	20.4271	19.3192	20.0084	18.1734	19.5532				By MS/MS	By MS/MS	By MS/MS	By MS/MS	By MS/MS	By MS/MS	By MS/MS	By MS/MS	By MS/MS	By MS/MS	By MS/MS	By MS/MS	By MS/MS	By MS/MS	By MS/MS	By MS/MS
P01876;A0A286YEY1	Ig alpha-1 chain C region	IGHA1	1.96285	0.509463	0.0956065	0.530719		1.01951	-0.97295	-1.88877	1.01951	0.530719	-0.97295	-1.88877	P01876;A0A286YEY1;A0A0G2JMB2;P01877;A0A286YEY5	P01876;A0A286YEY1	Ig alpha-1 chain C region	IGHA1	300		20.443	22.7375	19.9448	21.4572	21.6064	21.0789	21.2977	20.7013	20.4937	22.6755				By MS/MS	By MS/MS	By MS/MS	By MS/MS	By MS/MS	By MS/MS	By MS/MS	By MS/MS	By MS/MS	By MS/MS	By MS/MS	By MS/MS	By MS/MS	By MS/MS	By MS/MS	By MS/MS
P07196;A0A0S2Z436;A0A087X0W2	Neurofilament light polypeptide	NEFL	1.91643	0.521804	0.481277	0.733852		0.317605	-0.93842	-0.738561	0.317605	0.733852	-0.93842	-0.738561	P07196;A0A0S2Z436;A0A087X0W2	P07196;A0A0S2Z436;A0A087X0W2	Neurofilament light polypeptide	NEFL	1441		24.3271	24.0436	18.0253	24.1844	24.3035	23.3104	23.6221	24.02	24.7775	24.1892				By MS/MS	By MS/MS	By MS/MS	By MS/MS	By MS/MS	By MS/MS	By MS/MS	By MS/MS	By MS/MS	By MS/MS	By MS/MS	By MS/MS	By MS/MS	By MS/MS	By MS/MS	By MS/MS
P15311;E7EQR4	Ezrin	EZR	1.90495	0.524948	0.113424	0.530719		0.945297	-0.929755	-1.77726	0.945297	0.530719	-0.929755	-1.77726	P15311;E7EQR4;E9PQ82;E9PNP4	P15311;E7EQR4	Ezrin	EZR	688		19.123	19.9101	19.2217	20.9923	20.3643	20.9211	19.5349	19.2692	17.9073	19.7074				By MS/MS	By MS/MS	By MS/MS	By MS/MS	By MS/MS	By MS/MS	By MS/MS	By MS/MS	By MS/MS	By MS/MS	By MS/MS	By MS/MS	By MS/MS	By MS/MS	By MS/MS	By MS/MS
Q14019;H3BT58	Coactosin-like protein	COTL1	1.84995	0.540554	0.151058	0.534367		0.820857	-0.88749	-1.58752	0.820857	0.534367	-0.88749	-1.58752	Q14019;H3BT58	Q14019;H3BT58	Coactosin-like protein	COTL1	2242		18.8576	20.5418	18.4407	21.0098	21.0727	21.516	20.1726	20.0603	20.409	20.2621				By MS/MS	By MS/MS	By MS/MS	By MS/MS	By MS/MS	By MS/MS	By MS/MS	By MS/MS	By MS/MS	By MS/MS	By MS/MS	By MS/MS	By MS/MS	By MS/MS	By MS/MS	By MS/MS
P02763	Alpha-1-acid glycoprotein 1	ORM1	1.79761	0.556293	0.0894537	0.523451		1.0484	-0.846083	-1.93193	1.0484	0.523451	-0.846083	-1.93193	P02763	P02763	Alpha-1-acid glycoprotein 1	ORM1	1380		19.3968	21.2007	19.3948	19.9284	19.2495	18.8031	19.8211	20.3028	18.6454	20.5028				By MS/MS	By MS/MS	By MS/MS	By MS/MS	By MS/MS	By MS/MS	By MS/MS	By MS/MS	By matching	By matching	By MS/MS	By MS/MS	By MS/MS	By MS/MS	By MS/MS	By MS/MS
P49721;A0A087WVV1	Proteasome subunit beta type-2	PSMB2	1.7859	0.559942	0.0732884	0.50979		1.13496	-0.83665	-2.06063	1.13496	0.50979	-0.83665	-2.06063	P49721;A0A087WVV1	P49721;A0A087WVV1	Proteasome subunit beta type-2	PSMB2	1891		20.2628	20.3958	19.2917	20.5963	19.3667	20.1699	19.641	19.8378	17.9887	19.7343				By MS/MS	By MS/MS	By MS/MS	By MS/MS	By MS/MS	By MS/MS	By MS/MS	By MS/MS	By MS/MS	By MS/MS	By MS/MS	By MS/MS	By MS/MS	By MS/MS	By MS/MS	By MS/MS
Q15847	Adipogenesis regulatory factor	ADIRF	1.71213	0.584068	0.174034	0.537548		0.759365	-0.775792	-1.49203	0.759365	0.537548	-0.775792	-1.49203	Q15847	Q15847	Adipogenesis regulatory factor	ADIRF	2318		19.1442	19.3586	19.061	20.5038	20.1172	20.8244	18.8606	19.4465	17.8765	18.8051				By MS/MS	By MS/MS	By MS/MS	By MS/MS	By MS/MS	By MS/MS	By MS/MS	By MS/MS	By MS/MS	By MS/MS	By MS/MS	By MS/MS	By MS/MS	By MS/MS	By matching	By MS/MS
P31937	3-hydroxyisobutyrate dehydrogenase, mitochondrial	HIBADH	1.67395	0.597391	0.0983767	0.530719		1.00711	-0.743253	-1.8702	1.00711	0.530719	-0.743253	-1.8702	P31937;H7BZL2	P31937	3-hydroxyisobutyrate dehydrogenase, mitochondrial	HIBADH	1757		19.5598	19.8894	18.5615	20.4657	19.8077	20.3569	20.1785	19.8291	18.3137	19.5963				By MS/MS	By MS/MS	By MS/MS	By MS/MS	By MS/MS	By MS/MS	By MS/MS	By MS/MS	By MS/MS	By MS/MS	By MS/MS	By MS/MS	By MS/MS	By MS/MS	By MS/MS	By MS/MS
Q06830;A0A0A0MSI0	Peroxiredoxin-1	PRDX1	1.67363	0.597503	0.081375	0.523451		1.08951	-0.742982	-1.99315	1.08951	0.523451	-0.742982	-1.99315	Q06830;A0A0A0MSI0;A0A0A0MRQ5	Q06830;A0A0A0MSI0	Peroxiredoxin-1	PRDX1	2160		22.9701	23.7551	23.1222	25.0062	24.2588	24.6799	23.197	24.2299	23.9907	23.5826				By MS/MS	By MS/MS	By MS/MS	By MS/MS	By MS/MS	By MS/MS	By MS/MS	By MS/MS	By MS/MS	By MS/MS	By MS/MS	By MS/MS	By MS/MS	By MS/MS	By MS/MS	By MS/MS
O95336;M0R261	6-phosphogluconolactonase	PGLS	1.64961	0.606202	0.0918641	0.528559		1.03685	-0.722129	-1.91469	1.03685	0.528559	-0.722129	-1.91469	O95336;M0R261;M0R1L2;M0R0U3	O95336;M0R261	6-phosphogluconolactonase	PGLS	1305		19.5014	21.2788	20.3938	21.5745	21.2553	21.9389	20.6224	20.6968	21.0347	20.9294				By MS/MS	By MS/MS	By MS/MS	By MS/MS	By MS/MS	By MS/MS	By MS/MS	By MS/MS	By MS/MS	By MS/MS	By MS/MS	By MS/MS	By MS/MS	By MS/MS	By MS/MS	By MS/MS
P24666	Low molecular weight phosphotyrosine protein phosphatase	ACP1	1.64703	0.607153	0.278439	0.602634		0.55527	-0.719868	-1.16275	0.55527	0.602634	-0.719868	-1.16275	P24666;G5E9R5	P24666	Low molecular weight phosphotyrosine protein phosphatase	ACP1	1683		22.0238	22.089	21.5794	22.2045	21.6831	21.6605	21.9491	21.806	18.7803	21.8551				By MS/MS	By MS/MS	By MS/MS	By MS/MS	By MS/MS	By MS/MS	By MS/MS	By MS/MS	By MS/MS	By MS/MS	By MS/MS	By MS/MS	By MS/MS	By MS/MS	By MS/MS	By MS/MS
P14618;B4DNK4	Pyruvate kinase PKM;Pyruvate kinase	PKM	1.63061	0.613268	0.271884	0.601641		0.565616	-0.705412	-1.18003	0.565616	0.601641	-0.705412	-1.18003	P14618;B4DNK4	P14618;B4DNK4	Pyruvate kinase PKM;Pyruvate kinase	PKM	1566		21.548	21.5333	19.3106	22.6196	21.4126	21.63	21.0616	21.4896	20.3378	19.9251				By MS/MS	By MS/MS	By MS/MS	By MS/MS	By MS/MS	By MS/MS	By MS/MS	By MS/MS	By MS/MS	By MS/MS	By MS/MS	By MS/MS	By MS/MS	By MS/MS	By MS/MS	By MS/MS
P04040	Catalase	CAT	1.62524	0.615293	0.183736	0.537548		0.735805	-0.700655	-1.45507	0.735805	0.537548	-0.700655	-1.45507	P04040	P04040	Catalase	CAT	1392		19.2773	18.4718	18.0975	20.8477	18.5039	18.935	19.3065	20.0769	19.0073	19.3643				By MS/MS	By matching	By MS/MS	By MS/MS	By MS/MS	By MS/MS	By MS/MS	By MS/MS	By MS/MS	By matching	By MS/MS	By MS/MS	By MS/MS	By MS/MS	By MS/MS	By MS/MS
P17677	Neuromodulin	GAP43	1.61865	0.617799	0.342684	0.64142		0.465106	-0.69479	-1.00862	0.465106	0.64142	-0.69479	-1.00862	P17677	P17677	Neuromodulin	GAP43	1604		20.2476	20.8317	20.7853	21.2065	19.8192	19.4011	17.7877	20.4694	18.7458	18.9509				By MS/MS	By MS/MS	By MS/MS	By MS/MS	By MS/MS	By MS/MS	By MS/MS	By MS/MS	By MS/MS	By MS/MS	By MS/MS	By MS/MS	By MS/MS	By MS/MS	By MS/MS	By MS/MS
P10253	Lysosomal alpha-glucosidase;76 kDa lysosomal alpha-glucosidase;70 kDa lysosomal alpha-glucosidase	GAA	1.60976	0.621211	0.0523223	0.484339		1.28131	-0.686844	-2.27692	1.28131	0.484339	-0.686844	-2.27692	P10253;I3L3L3;I3L0S5	P10253	Lysosomal alpha-glucosidase;76 kDa lysosomal alpha-glucosidase;70 kDa lysosomal alpha-glucosidase	GAA	1502		20.1461	20.9385	20.9067	21.8433	21.0465	21.9148	20.7917	20.7039	20.2585	21.1832				By MS/MS	By MS/MS	By MS/MS	By MS/MS	By MS/MS	By MS/MS	By MS/MS	By matching	By MS/MS	By MS/MS	By MS/MS	By MS/MS	By MS/MS	By MS/MS	By MS/MS	By MS/MS
P22676;H3BN14;A6NER6	Calretinin	CALB2	1.59022	0.628844	0.100996	0.530719		0.995695	-0.669226	-1.85309	0.995695	0.530719	-0.669226	-1.85309	P22676;H3BN14;A6NER6;H3BMN5	P22676;H3BN14;A6NER6	Calretinin	CALB2	1666		20.0856	21.1339	20.5433	21.7695	20.928	21.7362	20.1311	20.6993	20.3448	20.0401				By MS/MS	By MS/MS	By MS/MS	By MS/MS	By MS/MS	By MS/MS	By MS/MS	By MS/MS	By MS/MS	By MS/MS	By MS/MS	By MS/MS	By MS/MS	By MS/MS	By MS/MS	By MS/MS
P00352	Retinal dehydrogenase 1	ALDH1A1	1.56272	0.63991	0.130681	0.530719		0.883788	-0.644059	-1.68398	0.883788	0.530719	-0.644059	-1.68398	P00352;Q5SYQ9;Q5SYQ8;Q5SYQ7	P00352	Retinal dehydrogenase 1	ALDH1A1	1334		21.7657	22.0897	21.1184	22.2431	22.1876	22.46	22.4531	21.7184	20.7355	22.9693				By MS/MS	By MS/MS	By MS/MS	By MS/MS	By MS/MS	By MS/MS	By MS/MS	By MS/MS	By MS/MS	By MS/MS	By MS/MS	By MS/MS	By MS/MS	By MS/MS	By MS/MS	By MS/MS
P28838	Cytosol aminopeptidase	LAP3	1.55551	0.642875	0.0802382	0.522032		1.09562	-0.637389	-2.00223	1.09562	0.522032	-0.637389	-2.00223	P28838;H0Y9Q1;H0Y983	P28838	Cytosol aminopeptidase	LAP3	1720		19.6641	20.5997	19.3263	21.181	20.3321	20.8996	19.7779	20.0976	20.2809	19.7903				By MS/MS	By MS/MS	By MS/MS	By MS/MS	By MS/MS	By MS/MS	By MS/MS	By MS/MS	By MS/MS	By MS/MS	By MS/MS	By MS/MS	By MS/MS	By MS/MS	By MS/MS	By MS/MS
Q9Y646;E5RH35;E5RJZ7;E5RJP8;E5RJA8	Carboxypeptidase Q	CPQ	1.54978	0.645252	0.233294	0.575612		0.632097	-0.632066	-1.28938	0.632097	0.575612	-0.632066	-1.28938	Q9Y646;E5RH35;E5RJZ7;E5RJP8;E5RJA8	Q9Y646;E5RH35;E5RJZ7;E5RJP8;E5RJA8	Carboxypeptidase Q	CPQ	3127		19.7011	19.0999	19.1935	21.4186	19.8101	20.9285	19.4371	19.5527	19.0025	19.3049				By MS/MS	By matching	By MS/MS	By matching	By MS/MS	By matching	By MS/MS		By MS/MS	By matching	By MS/MS	By matching	By MS/MS	By MS/MS	By MS/MS	By matching
P04075;J3KPS3;H3BQN4;H3BPS8;H3BUH7	Fructose-bisphosphate aldolase A;Fructose-bisphosphate aldolase	ALDOA	1.54622	0.646739	0.2921	0.615988		0.534469	-0.628744	-1.12778	0.534469	0.615988	-0.628744	-1.12778	P04075;J3KPS3;H3BQN4;H3BPS8;H3BUH7;H3BR04;H3BMQ8;H3BU78;H3BR68	P04075;J3KPS3;H3BQN4;H3BPS8;H3BUH7	Fructose-bisphosphate aldolase A;Fructose-bisphosphate aldolase	ALDOA	1394		21.1049	20.4108	20.2829	20.5977	21.1482	20.5666	20.2824	21.36	18.2819	21.3089				By MS/MS	By MS/MS	By MS/MS	By MS/MS	By MS/MS	By MS/MS	By MS/MS	By MS/MS	By MS/MS	By MS/MS	By MS/MS	By MS/MS	By MS/MS	By MS/MS	By MS/MS	By MS/MS
Q14108;A0A1W2PPX5;A0A1W2PQR6;A0A1W2PQB7;A0A1W2PS43;A0A1W2PRS1;A0A1W2PRF6;A0A1W2PPU6	Lysosome membrane protein 2	SCARB2	1.51993	0.657926	0.151469	0.534367		0.819677	-0.604002	-1.5857	0.819677	0.534367	-0.604002	-1.5857	Q14108;A0A1W2PPX5;A0A1W2PQR6;A0A1W2PQB7;A0A1W2PS43;A0A1W2PRS1;A0A1W2PRF6;A0A1W2PPU6;A0A1W2PSE4;D6RDG0;A0A1W2PS70;A0A1W2PNX7	Q14108;A0A1W2PPX5;A0A1W2PQR6;A0A1W2PQB7;A0A1W2PS43;A0A1W2PRS1;A0A1W2PRF6;A0A1W2PPU6	Lysosome membrane protein 2	SCARB2	286		21.212	21.0747	20.0655	21.8976	21.8126	21.205	20.0767	21.4732	20.4424	20.9788				By MS/MS	By MS/MS	By MS/MS	By MS/MS	By MS/MS	By matching	By MS/MS	By MS/MS	By MS/MS	By matching	By MS/MS	By MS/MS	By MS/MS	By matching	By MS/MS	By MS/MS
P10809	60 kDa heat shock protein, mitochondrial	HSPD1	1.51444	0.660308	0.1451	0.534367		0.838332	-0.598789	-1.61442	0.838332	0.534367	-0.598789	-1.61442	P10809;E7ESH4;E7EXB4;C9JL25;C9JL19;C9JCQ4;C9J0S9	P10809	60 kDa heat shock protein, mitochondrial	HSPD1	1514		21.9982	22.062	21.2574	23.1956	23.0052	22.4441	22.4504	22.8911	21.4995	22.6119				By MS/MS	By MS/MS	By MS/MS	By MS/MS	By MS/MS	By MS/MS	By MS/MS	By MS/MS	By MS/MS	By MS/MS	By MS/MS	By MS/MS	By MS/MS	By MS/MS	By MS/MS	By MS/MS
P23435	Cerebellin-1;Cerebellin;[des-Ser1]-cerebellin	CBLN1	1.51297	0.660953	0.55893	0.779902		0.252643	-0.597381	-0.609773	0.252643	0.779902	-0.597381	-0.609773	P23435;H3BQD0	P23435	Cerebellin-1;Cerebellin;[des-Ser1]-cerebellin	CBLN1	1674		23.3679	22.0315	22.0082	23.2323	23.9784	22.9263	23.2608	22.8082	18.6607	23.2646				By MS/MS		By MS/MS	By MS/MS	By MS/MS	By MS/MS	By MS/MS	By MS/MS	By MS/MS	By MS/MS	By MS/MS	By MS/MS	By MS/MS	By matching	By MS/MS	By MS/MS
P61224;F5H7Y6;E7ESV4;A6NIZ1;F5GX62;F5H004;F5H6R7;F5GYB5;F5GZG1;B7ZB78;F5H500;F5H0B7;F5H491;F5GWU8;F5H077;F5H823	Ras-related protein Rap-1b;Ras-related protein Rap-1b-like protein	RAP1B	1.49945	0.66691	0.184379	0.537548		0.734289	-0.584435	-1.45269	0.734289	0.537548	-0.584435	-1.45269	P61224;F5H7Y6;E7ESV4;A6NIZ1;F5GX62;F5H004;F5H6R7;F5GYB5;F5GZG1;B7ZB78;F5H500;F5H0B7;F5H491;F5GWU8;F5H077;F5H823;F5H4H0;F5GYH7;F8WBC0	P61224;F5H7Y6;E7ESV4;A6NIZ1;F5GX62;F5H004;F5H6R7;F5GYB5;F5GZG1;B7ZB78;F5H500;F5H0B7;F5H491;F5GWU8;F5H077;F5H823	Ras-related protein Rap-1b;Ras-related protein Rap-1b-like protein	RAP1B	2018		20.4662	20.9382	20.0231	20.5106	20.3881	20.411	20.7469	21.1026	18.6593	20.2434				By MS/MS	By MS/MS	By MS/MS	By MS/MS	By MS/MS	By MS/MS	By MS/MS	By MS/MS	By MS/MS	By MS/MS	By MS/MS	By MS/MS	By MS/MS	By MS/MS	By MS/MS	By MS/MS
Q9BRA2;I3L0K2;I3L3M7;I3L2R6	Thioredoxin domain-containing protein 17	TXNDC17	1.49565	0.668608	0.159182	0.534367		0.798107	-0.580768	-1.55234	0.798107	0.534367	-0.580768	-1.55234	Q9BRA2;I3L0K2;I3L3M7;I3L2R6	Q9BRA2;I3L0K2;I3L3M7;I3L2R6	Thioredoxin domain-containing protein 17	TXNDC17	2775		19.1563	19.5381	18.7792	20.2956	19.796	20.6539	19.4095	19.2359	18.6911	19.0125				By MS/MS	By MS/MS	By MS/MS	By MS/MS	By MS/MS	By MS/MS	By MS/MS	By MS/MS	By MS/MS	By MS/MS	By MS/MS	By MS/MS	By MS/MS	By MS/MS	By matching	By MS/MS
P02794;G3V192;G3V1D1	Ferritin heavy chain;Ferritin heavy chain, N-terminally processed;Ferritin	FTH1	1.49503	0.668885	0.321206	0.628619		0.493217	-0.580171	-1.05741	0.493217	0.628619	-0.580171	-1.05741	P02794;G3V192;G3V1D1;E9PRK8;E9PPQ4;E9PKY7;E9PQR3;E9PKM5;E9PK45	P02794;G3V192;G3V1D1	Ferritin heavy chain;Ferritin heavy chain, N-terminally processed;Ferritin	FTH1	1385		24.6415	23.7894	23.5664	25.1907	23.1565	25.5707	25.6387	24.3619	23.6138	24.6051				By MS/MS	By MS/MS	By MS/MS	By MS/MS	By MS/MS	By MS/MS	By MS/MS	By MS/MS	By MS/MS	By MS/MS	By MS/MS	By MS/MS	By MS/MS	By MS/MS	By MS/MS	By MS/MS
Q9UFN0	Protein NipSnap homolog 3A	NIPSNAP3A	1.48823	0.671941	0.16389	0.534367		0.785446	-0.573594	-1.53269	0.785446	0.534367	-0.573594	-1.53269	Q9UFN0	Q9UFN0	Protein NipSnap homolog 3A	NIPSNAP3A	2993		21.049	20.6943	20.2209	21.892	20.878	20.9441	20.5331	20.9302	19.4184	20.5068				By MS/MS	By MS/MS	By MS/MS	By MS/MS	By MS/MS	By MS/MS	By MS/MS	By MS/MS	By MS/MS	By MS/MS	By MS/MS	By MS/MS	By MS/MS	By MS/MS	By MS/MS	By MS/MS
Q9H008;Q5T1Z0	Phospholysine phosphohistidine inorganic pyrophosphate phosphatase	LHPP	1.48683	0.672574	0.13869	0.530719		0.857956	-0.572235	-1.64452	0.857956	0.530719	-0.572235	-1.64452	Q9H008;Q5T1Z0	Q9H008;Q5T1Z0	Phospholysine phosphohistidine inorganic pyrophosphate phosphatase	LHPP	2826		18.9344	20.2713	20.0772	21.1893	20.7021	20.5596	19.8106	20.1351	19.8761	20.1062				By MS/MS	By MS/MS	By MS/MS	By MS/MS	By MS/MS	By MS/MS	By MS/MS	By MS/MS	By MS/MS	By MS/MS	By MS/MS	By MS/MS	By MS/MS	By MS/MS	By MS/MS	By MS/MS
P01011;G3V595;G3V3A0	Alpha-1-antichymotrypsin;Alpha-1-antichymotrypsin His-Pro-less	SERPINA3	1.48578	0.673046	0.0717065	0.509315		1.14444	-0.571222	-2.07467	1.14444	0.509315	-0.571222	-2.07467	P01011;G3V595;G3V3A0	P01011;G3V595;G3V3A0	Alpha-1-antichymotrypsin;Alpha-1-antichymotrypsin His-Pro-less	SERPINA3	1354		21.4464	21.8585	20.3455	22.0021	21.366	21.3248	20.6036	21.2157	21.3871	21.6036				By MS/MS	By MS/MS	By MS/MS	By MS/MS	By MS/MS	By MS/MS	By MS/MS	By MS/MS	By MS/MS	By MS/MS	By MS/MS	By MS/MS	By MS/MS	By MS/MS	By MS/MS	By MS/MS
O94760;B4DYP1	N(G),N(G)-dimethylarginine dimethylaminohydrolase 1	DDAH1	1.4754	0.677782	0.288566	0.612282		0.539754	-0.561106	-1.13669	0.539754	0.612282	-0.561106	-1.13669	O94760;B4DYP1	O94760;B4DYP1	N(G),N(G)-dimethylarginine dimethylaminohydrolase 1	DDAH1	1281		22.8772	22.4091	21.3678	23.1215	22.7907	23.1289	21.9468	21.9743	20.7207	21.8749				By MS/MS	By MS/MS	By MS/MS	By MS/MS	By MS/MS	By MS/MS	By MS/MS	By MS/MS	By MS/MS	By MS/MS	By MS/MS	By MS/MS	By MS/MS	By MS/MS	By MS/MS	By MS/MS
Q9NVS9;J3QQZ9;J3QQV6;A0A286YFL3	Pyridoxine-5-phosphate oxidase	PNPO	1.46144	0.684258	0.112422	0.530719		0.949149	-0.547388	-1.78307	0.949149	0.530719	-0.547388	-1.78307	Q9NVS9;J3QQZ9;J3QQV6;A0A286YFL3	Q9NVS9;J3QQZ9;J3QQV6;A0A286YFL3	Pyridoxine-5-phosphate oxidase	PNPO	1023		19.5391	20.1221	19.2654	20.807	20.4589	20.9082	19.912	20.0747	19.6921	19.6925				By MS/MS	By MS/MS	By MS/MS	By MS/MS	By MS/MS	By MS/MS	By MS/MS	By MS/MS	By MS/MS	By MS/MS	By MS/MS	By MS/MS	By MS/MS	By MS/MS	By matching	By MS/MS
P60709;P63261;A0A2R8Y793	Actin, cytoplasmic 1;Actin, cytoplasmic 1, N-terminally processed;Actin, cytoplasmic 2;Actin, cytoplasmic 2, N-terminally processed	ACTB;ACTG1	1.45922	0.685295	0.131608	0.530719		0.880719	-0.545202	-1.6793	0.880719	0.530719	-0.545202	-1.6793	P60709;P63261;A0A2R8Y793;I3L4N8;I3L1U9;I3L3I0;A0A2R8YFE2;A0A2R8YEA7;A5A3E0;I3L3R2;A0A2R8YGF8;E7EVS6;G5E9R0;J3KT65;C9JZR7;C9JUM1;B8ZZJ2;F8WB63;C9JTX5;F8WCH0	P60709;P63261;A0A2R8Y793	Actin, cytoplasmic 1;Actin, cytoplasmic 1, N-terminally processed;Actin, cytoplasmic 2;Actin, cytoplasmic 2, N-terminally processed	ACTB;ACTG1	1995		25.298	25.3679	24.4546	25.52	25.9919	26.0067	24.3964	25.8409	25.3943	25.5257				By MS/MS	By MS/MS	By MS/MS	By MS/MS	By MS/MS	By MS/MS	By MS/MS	By MS/MS	By MS/MS	By MS/MS	By MS/MS	By MS/MS	By MS/MS	By MS/MS	By MS/MS	By MS/MS
P04179;F5H3C5;F5H4R2;F5GYZ5	Superoxide dismutase [Mn], mitochondrial	SOD2	1.45625	0.686695	0.159024	0.534367		0.798538	-0.542258	-1.55301	0.798538	0.534367	-0.542258	-1.55301	P04179;F5H3C5;F5H4R2;F5GYZ5;G8JLJ2;G5E9P6;F5GXZ9	P04179;F5H3C5;F5H4R2;F5GYZ5	Superoxide dismutase [Mn], mitochondrial	SOD2	1397		21.9239	22.3457	20.5166	22.3498	22.2409	22.5268	21.5195	22.133	22.3719	21.929				By MS/MS	By MS/MS	By MS/MS	By MS/MS	By MS/MS	By MS/MS	By MS/MS	By MS/MS	By MS/MS	By MS/MS	By MS/MS	By MS/MS	By MS/MS	By MS/MS	By MS/MS	By MS/MS
P11310;Q5T4U5;B7Z9I1	Medium-chain specific acyl-CoA dehydrogenase, mitochondrial	ACADM	1.44368	0.692675	0.110054	0.530719		0.958393	-0.529749	-1.79701	0.958393	0.530719	-0.529749	-1.79701	P11310;Q5T4U5;B7Z9I1;E9PJM9;E9PRX4;H0YDT5	P11310;Q5T4U5;B7Z9I1	Medium-chain specific acyl-CoA dehydrogenase, mitochondrial	ACADM	1531		20.7325	21.0191	20.1684	22.0146	21.1143	21.3862	21.1277	20.5921	20.6548	21.4344				By MS/MS	By MS/MS	By MS/MS	By MS/MS	By MS/MS	By MS/MS	By MS/MS	By MS/MS	By MS/MS	By MS/MS	By MS/MS	By MS/MS	By MS/MS	By MS/MS	By MS/MS	By MS/MS
O75874	Isocitrate dehydrogenase [NADP] cytoplasmic	IDH1	1.44263	0.693177	0.182905	0.537548		0.737775	-0.528704	-1.45817	0.737775	0.537548	-0.528704	-1.45817	O75874;C9J4N6;C9JJE5;C9JLU6	O75874	Isocitrate dehydrogenase [NADP] cytoplasmic	IDH1	1266		18.9198	19.5538	19.3084	19.8586	19.7134	19.9599	19.764	19.4507	17.8795	19.4057				By MS/MS	By MS/MS	By MS/MS	By MS/MS	By MS/MS	By MS/MS	By MS/MS	By MS/MS	By MS/MS	By MS/MS	By MS/MS	By MS/MS	By matching	By MS/MS	By matching	By MS/MS
O75368	SH3 domain-binding glutamic acid-rich-like protein	SH3BGRL	1.42203	0.70322	0.12851	0.530719		0.891064	-0.507951	-1.69506	0.891064	0.530719	-0.507951	-1.69506	O75368	O75368	SH3 domain-binding glutamic acid-rich-like protein	SH3BGRL	1240		19.7056	20.0899	18.586	20.0647	19.6193	20.3922	19.2404	19.4382	19.5005	19.2065				By MS/MS	By MS/MS	By MS/MS	By MS/MS	By MS/MS	By MS/MS	By MS/MS	By MS/MS	By MS/MS	By MS/MS	By MS/MS	By MS/MS	By MS/MS	By MS/MS	By MS/MS	By MS/MS
P08670;B0YJC4	Vimentin	VIM	1.42031	0.704071	0.126973	0.530719		0.896289	-0.506208	-1.70301	0.896289	0.530719	-0.506208	-1.70301	P08670;B0YJC4;B0YJC5;A0A1B0GTT5;P17661;A0A1B0GVG8	P08670;B0YJC4	Vimentin	VIM	1471		20.8415	21.8957	20.9559	21.7327	21.2968	22.4934	21.541	21.2007	21.1148	20.9584				By MS/MS	By MS/MS	By MS/MS	By MS/MS	By MS/MS	By MS/MS	By MS/MS	By MS/MS	By MS/MS	By MS/MS	By MS/MS	By MS/MS	By MS/MS	By MS/MS	By MS/MS	By MS/MS
P11117;A0A5F9ZHR7;E9PHY0;E9PQY3;B7Z7D2;A0A5F9ZH82	Lysosomal acid phosphatase	ACP2	1.4198	0.704325	0.208135	0.558066		0.681655	-0.505686	-1.36922	0.681655	0.558066	-0.505686	-1.36922	P11117;A0A5F9ZHR7;E9PHY0;E9PQY3;B7Z7D2;A0A5F9ZH82;A0A5F9ZI20;A0A5F9ZH40;B7Z6U3	P11117;A0A5F9ZHR7;E9PHY0;E9PQY3;B7Z7D2;A0A5F9ZH82	Lysosomal acid phosphatase	ACP2	404		21.5301	20.8367	20.179	22.08	21.5833	22.3052	21.0746	21.3848	20.9962	21.2849				By MS/MS		By MS/MS	By matching	By MS/MS	By matching	By MS/MS	By matching	By MS/MS		By MS/MS		By MS/MS	By matching	By MS/MS	By matching
Q01469;I6L8B7	Fatty acid-binding protein, epidermal	FABP5	1.41278	0.707827	0.490781	0.73515		0.309113	-0.498532	-0.722131	0.309113	0.73515	-0.498532	-0.722131	Q01469;I6L8B7;A8MUU1	Q01469;I6L8B7	Fatty acid-binding protein, epidermal	FABP5	2128		18.8738	20.9625	19.9258	21.4215	20.8629	21.5248	19.7932	20.2332	20.4346	18.2411				By MS/MS	By MS/MS	By MS/MS	By MS/MS	By MS/MS	By MS/MS	By MS/MS	By MS/MS	By MS/MS	By MS/MS	By MS/MS	By MS/MS	By MS/MS	By MS/MS	By MS/MS	By MS/MS
Q9NZL9	Methionine adenosyltransferase 2 subunit beta	MAT2B	1.40726	0.710599	0.1853	0.537548		0.732125	-0.492892	-1.44928	0.732125	0.537548	-0.492892	-1.44928	Q9NZL9;E5RJR3;H7C0X7	Q9NZL9	Methionine adenosyltransferase 2 subunit beta	MAT2B	2950		19.1002	18.659	18.9177	18.969	19.1729	19.4729	18.342	20.0403	19.3216	20.1776				By MS/MS	By MS/MS	By matching	By MS/MS	By matching	By MS/MS	By MS/MS	By MS/MS	By MS/MS	By MS/MS	By matching	By MS/MS	By MS/MS	By MS/MS	By MS/MS	By MS/MS
O14737;K7EQA1	Programmed cell death protein 5	PDCD5	1.40459	0.711953	0.243446	0.581217		0.613598	-0.490145	-1.25923	0.613598	0.581217	-0.490145	-1.25923	O14737;K7EQA1;K7ESJ4	O14737;K7EQA1	Programmed cell death protein 5	PDCD5	1059		18.4458	19.2236	18.7415	20.0485	19.5528	19.6333	18.7619	19.5262	18.539	18.0602				By MS/MS	By MS/MS	By MS/MS	By MS/MS	By MS/MS	By MS/MS	By MS/MS	By MS/MS	By MS/MS	By MS/MS	By MS/MS	By MS/MS	By MS/MS	By MS/MS	By MS/MS	By MS/MS
Q6NVY1	3-hydroxyisobutyryl-CoA hydrolase, mitochondrial	HIBCH	1.40339	0.712559	0.21825	0.56661		0.661046	-0.488919	-1.33617	0.661046	0.56661	-0.488919	-1.33617	Q6NVY1;B9A058;B8ZZZ0;F8W8A6;H7C126;H7C400;H7BYI7;H7C1A5	Q6NVY1	3-hydroxyisobutyryl-CoA hydrolase, mitochondrial	HIBCH	2434		20.3345	20.1924	19.9409	21.7043	21.115	21.1147	21.1313	20.8993	19.8741	20.9296				By MS/MS	By MS/MS	By MS/MS	By MS/MS	By MS/MS	By MS/MS	By MS/MS	By MS/MS	By MS/MS	By MS/MS	By MS/MS	By MS/MS	By MS/MS	By MS/MS	By MS/MS	By MS/MS
P36871;A0A3B3ITK7	Phosphoglucomutase-1	PGM1	1.401	0.713777	0.177288	0.537548		0.75132	-0.486455	-1.47944	0.75132	0.537548	-0.486455	-1.47944	P36871;A0A3B3ITK7	P36871;A0A3B3ITK7	Phosphoglucomutase-1	PGM1	1794		20.011	20.9169	20.1191	21.5426	21.1378	21.5289	20.3003	20.6081	21.0634	20.4673				By MS/MS	By MS/MS	By MS/MS	By MS/MS	By MS/MS	By MS/MS	By MS/MS	By MS/MS	By MS/MS	By MS/MS	By MS/MS	By MS/MS	By MS/MS	By MS/MS	By MS/MS	By MS/MS
P35237;A0A024QZX5;A0A087X1N8;A0A2R8YD12;A0A2R8Y6A7	Serpin B6	SERPINB6	1.40097	0.713793	0.220719	0.569133		0.656161	-0.486422	-1.32831	0.656161	0.569133	-0.486422	-1.32831	P35237;A0A024QZX5;A0A087X1N8;A0A2R8YD12;A0A2R8Y6A7;A0A2R8YDD0;A0A2R8Y517;C9JTJ8;C9JVA8	P35237;A0A024QZX5;A0A087X1N8;A0A2R8YD12;A0A2R8Y6A7	Serpin B6	SERPINB6	1		20.1562	20.6677	19.4317	20.9825	20.8378	21.5595	20.9956	20.307	20.0254	20.3623				By MS/MS	By MS/MS	By MS/MS	By MS/MS	By MS/MS	By MS/MS	By MS/MS	By MS/MS	By MS/MS	By MS/MS	By MS/MS	By MS/MS	By MS/MS	By MS/MS	By MS/MS	By MS/MS
P51178	1-phosphatidylinositol 4,5-bisphosphate phosphodiesterase delta-1	PLCD1	1.39087	0.718974	0.151908	0.534367		0.818418	-0.475989	-1.58375	0.818418	0.534367	-0.475989	-1.58375	P51178	P51178	1-phosphatidylinositol 4,5-bisphosphate phosphodiesterase delta-1	PLCD1	1919		19.268	19.9	19.5777	20.6598	20.2365	20.9084	19.6057	19.5793	19.8842	19.9046				By MS/MS	By MS/MS	By MS/MS	By MS/MS	By MS/MS	By MS/MS	By MS/MS	By MS/MS	By MS/MS	By MS/MS	By MS/MS	By MS/MS	By matching	By MS/MS	By MS/MS	By MS/MS
P56381;Q5VTU8	ATP synthase subunit epsilon, mitochondrial;ATP synthase subunit epsilon-like protein, mitochondrial	ATP5E;ATP5EP2	1.38945	0.719711	0.467326	0.725109		0.33038	-0.474511	-0.763067	0.33038	0.725109	-0.474511	-0.763067	P56381;Q5VTU8	P56381;Q5VTU8	ATP synthase subunit epsilon, mitochondrial;ATP synthase subunit epsilon-like protein, mitochondrial	ATP5E;ATP5EP2	1987		21.9583	22.1402	22.3521	22.4995	22.5121	22.1426	19.5874	22.6736	23.1568	22.4833				By MS/MS	By MS/MS	By MS/MS	By MS/MS	By MS/MS	By MS/MS	By MS/MS	By MS/MS	By MS/MS	By MS/MS	By MS/MS	By MS/MS	By MS/MS	By MS/MS	By MS/MS	By MS/MS
P11766;H0YAG8	Alcohol dehydrogenase class-3	ADH5	1.389	0.719943	0.109056	0.530719		0.962352	-0.474046	-1.80298	0.962352	0.530719	-0.474046	-1.80298	P11766;H0YAG8;D6RFE4;D6R9G2;D6RAY0	P11766;H0YAG8	Alcohol dehydrogenase class-3	ADH5	1535		19.7845	20.3254	20.0158	20.698	20.425	21.3271	19.9998	19.9666	19.8927	20.1708				By MS/MS	By MS/MS	By MS/MS	By MS/MS	By MS/MS	By MS/MS	By MS/MS	By MS/MS	By MS/MS	By MS/MS	By MS/MS	By MS/MS	By MS/MS	By MS/MS	By MS/MS	By MS/MS
P81605	Dermcidin;Survival-promoting peptide;DCD-1	DCD	1.37926	0.725026	0.566694	0.781508		0.246651	-0.463896	-0.597505	0.246651	0.781508	-0.463896	-0.597505	P81605	P81605	Dermcidin;Survival-promoting peptide;DCD-1	DCD	2109		20.5062	21.7008	20.5315	22.5407	19.1581	20.755	20.0073	20.4584	22.9317	19.9993				By MS/MS	By MS/MS	By MS/MS	By MS/MS	By MS/MS	By MS/MS	By MS/MS	By matching	By MS/MS	By MS/MS	By MS/MS	By MS/MS	By MS/MS	By MS/MS	By MS/MS	By MS/MS
P07686;Q5URX0;H0YA83;H0Y9B6	Beta-hexosaminidase subunit beta;Beta-hexosaminidase subunit beta chain B;Beta-hexosaminidase subunit beta chain A	HEXB	1.37427	0.727657	0.408025	0.687468		0.389313	-0.45867	-0.873149	0.389313	0.687468	-0.45867	-0.873149	P07686;Q5URX0;H0YA83;H0Y9B6	P07686;Q5URX0;H0YA83;H0Y9B6	Beta-hexosaminidase subunit beta;Beta-hexosaminidase subunit beta chain B;Beta-hexosaminidase subunit beta chain A	HEXB	1449		19.9714	20.2858	18.8543	21.1862	20.359	21.2114	19.8502	18.9614	20.8311	20.5145				By MS/MS	By matching	By MS/MS	By matching	By MS/MS	By matching	By MS/MS	By matching	By MS/MS		By MS/MS	By matching	By MS/MS	By MS/MS	By MS/MS	By matching
Q08380	Galectin-3-binding protein	LGALS3BP	1.37192	0.728906	0.229319	0.573393		0.639559	-0.456196	-1.30148	0.639559	0.573393	-0.456196	-1.30148	Q08380;K7EP36;K7ESM3;K7EKQ5;K7EJY8;K7ERZ6;K7EJD3	Q08380	Galectin-3-binding protein	LGALS3BP	2173		20.4741	20.7719	19.8748	21.7716	20.9508	20.6335	20.1909	20.4599	19.8996	20.0343				By MS/MS	By MS/MS	By MS/MS	By MS/MS	By MS/MS	By MS/MS	By MS/MS	By MS/MS	By MS/MS	By MS/MS	By MS/MS	By MS/MS	By MS/MS	By MS/MS	By MS/MS	By MS/MS
P17174	Aspartate aminotransferase, cytoplasmic	GOT1	1.36978	0.730044	0.120196	0.530719		0.920109	-0.453944	-1.73917	0.920109	0.530719	-0.453944	-1.73917	P17174	P17174	Aspartate aminotransferase, cytoplasmic	GOT1	1594		22.0078	22.2895	21.9101	23.267	22.3471	22.9326	22.4251	22.1595	21.8083	22.1195				By MS/MS	By MS/MS	By MS/MS	By MS/MS	By MS/MS	By MS/MS	By MS/MS	By MS/MS	By MS/MS	By MS/MS	By MS/MS	By MS/MS	By MS/MS	By MS/MS	By MS/MS	By MS/MS
Q8ND90	Paraneoplastic antigen Ma1	PNMA1	1.36937	0.730265	0.0638272	0.495924		1.19499	-0.453508	-2.14948	1.19499	0.495924	-0.453508	-2.14948	Q8ND90	Q8ND90	Paraneoplastic antigen Ma1	PNMA1	2564		18.0958	18.7081	18.1735	18.3525	17.398	18.4707	17.6639	18.4245	18.3997	18.0428				By MS/MS		By MS/MS		By MS/MS		By MS/MS		By MS/MS		By MS/MS		By MS/MS		By MS/MS
P13521	Secretogranin-2;Secretoneurin;Manserin	SCG2	1.36555	0.732303	0.0667732	0.501473		1.1754	-0.449487	-2.1205	1.1754	0.501473	-0.449487	-2.1205	P13521;C9JDT0;C9JQI2	P13521	Secretogranin-2;Secretoneurin;Manserin	SCG2	1552		21.3605	22.4765	21.861	22.0055	21.6299	22.3004	21.8311	21.8172	21.2037	21.534				By MS/MS	By MS/MS	By MS/MS	By MS/MS	By MS/MS	By MS/MS	By MS/MS	By MS/MS	By MS/MS	By MS/MS	By MS/MS	By MS/MS	By MS/MS	By MS/MS	By MS/MS	By MS/MS
P30711;A0A0G2JQD2;A0A0G2JQM0;A0A0G2JRN4;A0A0G2JRQ5	Glutathione S-transferase theta-1	GSTT1	1.36546	0.732352	0.355597	0.654249		0.449042	-0.449392	-0.980414	0.449042	0.654249	-0.449392	-0.980414	P30711;A0A0G2JQD2;A0A0G2JQM0;A0A0G2JRN4;A0A0G2JRQ5;A0A0G2JMS2;A0A0G2JQD8;A0A0G2JRG0;A0A1B0GXB6	P30711;A0A0G2JQD2;A0A0G2JQM0;A0A0G2JRN4;A0A0G2JRQ5	Glutathione S-transferase theta-1	GSTT1	1746		18.472	18.9014	19.3311	19.5233	20.1284	19.9604	19.035	19.7201	17.7444	18.8529				By matching	By MS/MS	By matching	By MS/MS	By matching	By matching	By MS/MS	By MS/MS	By MS/MS	By matching	By matching	By MS/MS	By MS/MS	By MS/MS		By MS/MS
P61088;F8VQQ8;Q5JXB2;F8VSD4;F8VV71	Ubiquitin-conjugating enzyme E2 N;Putative ubiquitin-conjugating enzyme E2 N-like	UBE2N;UBE2NL	1.36462	0.732805	0.423083	0.698669		0.373574	-0.448499	-0.844198	0.373574	0.698669	-0.448499	-0.844198	P61088;F8VQQ8;Q5JXB2;F8VSD4;F8VV71;F8VZ29	P61088;F8VQQ8;Q5JXB2;F8VSD4;F8VV71	Ubiquitin-conjugating enzyme E2 N;Putative ubiquitin-conjugating enzyme E2 N-like	UBE2N;UBE2NL	2010		19.6588	19.4409	20.3446	20.1866	20.6849	20.5002	19.9995	20.5682	17.8657	20.1001				By MS/MS	By MS/MS	By MS/MS	By MS/MS	By MS/MS	By MS/MS	By MS/MS	By MS/MS	By MS/MS	By MS/MS	By MS/MS	By MS/MS	By MS/MS	By MS/MS	By MS/MS	By MS/MS
P13804;H0YL12;H0YLU7;H0YK49;H0YKF0;H0YNX6	Electron transfer flavoprotein subunit alpha, mitochondrial	ETFA	1.36358	0.733362	0.123921	0.530719		0.906854	-0.447402	-1.71907	0.906854	0.530719	-0.447402	-1.71907	P13804;H0YL12;H0YLU7;H0YK49;H0YKF0;H0YNX6;J3KN60;H0YL83	P13804;H0YL12;H0YLU7;H0YK49;H0YKF0;H0YNX6	Electron transfer flavoprotein subunit alpha, mitochondrial	ETFA	1559		19.7317	20.8864	20.2194	21.0301	20.4399	20.3722	20.1225	19.7438	19.8267	20.5448				By MS/MS	By MS/MS	By MS/MS	By MS/MS	By MS/MS	By MS/MS	By MS/MS	By MS/MS	By MS/MS	By MS/MS	By MS/MS	By MS/MS	By MS/MS	By MS/MS	By MS/MS	By MS/MS
P09211;A8MX94	Glutathione S-transferase P	GSTP1	1.36331	0.733512	0.321362	0.628619		0.493006	-0.447108	-1.05705	0.493006	0.628619	-0.447108	-1.05705	P09211;A8MX94;A0A087X2E9;A0A2R8Y5E5;A0A087X243	P09211;A8MX94	Glutathione S-transferase P	GSTP1	1475		20.5265	21.2277	21.2193	21.5765	21.9148	22.7506	21.9879	21.625	20.5357	21.2399				By MS/MS	By MS/MS	By MS/MS	By MS/MS	By MS/MS	By MS/MS	By MS/MS	By MS/MS	By MS/MS	By MS/MS	By MS/MS	By MS/MS	By MS/MS	By MS/MS	By MS/MS	By MS/MS
P62328	Thymosin beta-4;Hematopoietic system regulatory peptide	TMSB4X	1.36005	0.735268	0.501386	0.73975		0.299827	-0.443658	-0.704035	0.299827	0.73975	-0.443658	-0.704035	P62328	P62328	Thymosin beta-4;Hematopoietic system regulatory peptide	TMSB4X	2052		24.6628	24.0794	23.2736	23.046	22.6946	24.6718	25.1429	23.8765	22.2565	24.5748				By MS/MS	By MS/MS	By MS/MS	By MS/MS	By MS/MS	By MS/MS	By MS/MS	By MS/MS	By MS/MS	By MS/MS	By MS/MS	By MS/MS	By MS/MS	By MS/MS	By MS/MS	By MS/MS
P61457	Pterin-4-alpha-carbinolamine dehydratase	PCBD1	1.35788	0.73644	0.272645	0.601641		0.564403	-0.441361	-1.17801	0.564403	0.601641	-0.441361	-1.17801	P61457	P61457	Pterin-4-alpha-carbinolamine dehydratase	PCBD1	2024		18.1653	19.4159	19.3449	20.0674	19.8063	19.8804	19.6241	19.0666	18.4979	19.2149				By MS/MS	By MS/MS	By MS/MS	By MS/MS	By MS/MS	By MS/MS	By MS/MS	By MS/MS	By MS/MS	By MS/MS	By MS/MS	By MS/MS	By matching	By matching	By matching	By MS/MS
O76070	Gamma-synuclein	SNCG	1.3526	0.739314	0.325264	0.631807		0.487765	-0.43574	-1.048	0.487765	0.631807	-0.43574	-1.048	O76070;F8W754	O76070	Gamma-synuclein	SNCG	1279		21.6911	22.3079	20.8062	22.5441	23.0195	22.6601	21.6535	22.5109	22.2181	21.5439				By MS/MS	By MS/MS	By MS/MS	By MS/MS	By MS/MS	By MS/MS	By MS/MS	By MS/MS	By MS/MS	By MS/MS	By MS/MS	By MS/MS	By MS/MS	By MS/MS	By MS/MS	By MS/MS
P49189	4-trimethylaminobutyraldehyde dehydrogenase	ALDH9A1	1.35212	0.73958	0.246612	0.583014		0.607985	-0.435223	-1.25004	0.607985	0.583014	-0.435223	-1.25004	P49189	P49189	4-trimethylaminobutyraldehyde dehydrogenase	ALDH9A1	1877		20.3331	20.9897	20.6793	21.9562	21.6647	22.1066	21.421	20.9054	20.9025	21.2186				By MS/MS	By MS/MS	By MS/MS	By MS/MS	By MS/MS	By MS/MS	By MS/MS	By MS/MS	By MS/MS	By MS/MS	By MS/MS	By MS/MS	By MS/MS	By MS/MS	By MS/MS	By MS/MS
Q15631;H7C1D4;E9PGT1	Translin	TSN	1.35212	0.73958	0.185105	0.537548		0.732581	-0.435222	-1.45	0.732581	0.537548	-0.435222	-1.45	Q15631;H7C1D4;E9PGT1;A0A0J9YVW2	Q15631;H7C1D4;E9PGT1	Translin	TSN	732		20.1283	20.776	19.823	20.5087	20.351	20.8666	19.7608	19.9433	19.4054	19.55				By MS/MS	By MS/MS	By MS/MS	By MS/MS	By MS/MS	By MS/MS	By MS/MS	By MS/MS	By MS/MS	By MS/MS	By MS/MS	By MS/MS	By MS/MS	By MS/MS	By MS/MS	By MS/MS
Q9UIJ7	GTP:AMP phosphotransferase AK3, mitochondrial	AK3	1.34902	0.741279	0.171025	0.537548		0.766939	-0.431911	-1.50387	0.766939	0.537548	-0.431911	-1.50387	Q9UIJ7	Q9UIJ7	GTP:AMP phosphotransferase AK3, mitochondrial	AK3	3015		21.2264	20.9725	20.5961	21.4093	20.9345	21.6632	20.432	20.7691	20.0393	20.5736				By MS/MS	By MS/MS	By MS/MS	By MS/MS	By MS/MS	By MS/MS	By MS/MS	By MS/MS	By MS/MS	By MS/MS	By MS/MS	By MS/MS	By MS/MS	By MS/MS	By MS/MS	By MS/MS
P07237;H7BZ94;H0Y3Z3	Protein disulfide-isomerase	P4HB	1.346	0.742941	0.108556	0.530719		0.964347	-0.42868	-1.80598	0.964347	0.530719	-0.42868	-1.80598	P07237;H7BZ94;H0Y3Z3;I3L398;I3L312;I3L4M2;I3NI03;I3L0S0;I3L3U6;I3L3P5;I3L1Y5;I3L514	P07237;H7BZ94;H0Y3Z3	Protein disulfide-isomerase	P4HB	1443		21.1368	21.3987	20.2961	21.429	21.5286	21.6877	21.525	21.3893	20.9083	21.6337				By MS/MS	By MS/MS	By MS/MS	By MS/MS	By MS/MS	By MS/MS	By MS/MS	By MS/MS	By MS/MS	By MS/MS	By MS/MS	By MS/MS	By MS/MS	By MS/MS	By MS/MS	By MS/MS
Q9GZT8;E7EXA3;Q6X734	NIF3-like protein 1	NIF3L1	1.345	0.743492	0.0616789	0.486228		1.20986	-0.42761	-2.17145	1.20986	0.486228	-0.42761	-2.17145	Q9GZT8;E7EXA3;Q6X734;B8ZZI0;C9JN42	Q9GZT8;E7EXA3;Q6X734	NIF3-like protein 1	NIF3L1	2824		18.7058	18.8165	18.1879	19.5264	18.727	19.2282	19.0589	19.0683	18.5978	18.776				By MS/MS	By MS/MS	By MS/MS	By MS/MS	By MS/MS	By MS/MS	By MS/MS	By MS/MS	By MS/MS	By MS/MS	By MS/MS	By MS/MS	By MS/MS	By MS/MS	By MS/MS	By MS/MS
P38646	Stress-70 protein, mitochondrial	HSPA9	1.33968	0.746447	0.12513	0.530719		0.902637	-0.421888	-1.71266	0.902637	0.530719	-0.421888	-1.71266	P38646;A0A3B3ITI4;D6RJI2;H0Y8S0;D6RA73;H0YBG6;A0A3B3ITN1	P38646	Stress-70 protein, mitochondrial	HSPA9	1805		20.8369	21.4671	20.8858	22.2206	21.7735	21.3323	21.0946	21.1809	21.02	21.5192				By MS/MS	By MS/MS	By MS/MS	By MS/MS	By MS/MS	By MS/MS	By MS/MS	By MS/MS	By MS/MS	By MS/MS	By MS/MS	By MS/MS	By MS/MS	By MS/MS	By MS/MS	By MS/MS
Q99536	Synaptic vesicle membrane protein VAT-1 homolog	VAT1	1.331	0.751316	0.139567	0.530747		0.855218	-0.412508	-1.64033	0.855218	0.530747	-0.412508	-1.64033	Q99536;K7ERT7;K7ESA3;K7ENX2;K7EM19;K7EJM4;K7ER81	Q99536	Synaptic vesicle membrane protein VAT-1 homolog	VAT1	2749		20.1461	19.6528	20.365	20.0975	19.6857	20.7014	19.6776	20.7836	19.8419	20.5435				By MS/MS	By MS/MS	By MS/MS	By MS/MS	By MS/MS	By MS/MS	By MS/MS	By MS/MS	By MS/MS	By MS/MS	By MS/MS	By MS/MS	By MS/MS	By MS/MS	By MS/MS	By MS/MS
P29218;H0YBL1;E5RIP7;E5RHE9;E5RGY4	Inositol monophosphatase 1	IMPA1	1.33089	0.751377	0.126397	0.530719		0.898264	-0.412391	-1.70601	0.898264	0.530719	-0.412391	-1.70601	P29218;H0YBL1;E5RIP7;E5RHE9;E5RGY4;E5RG94;E5RG13;E5RI82;E5RIF4	P29218;H0YBL1;E5RIP7;E5RHE9;E5RGY4	Inositol monophosphatase 1	IMPA1	1721		20.2766	21.143	19.9708	21.0066	21.1058	21.2787	20.864	20.561	20.4525	20.7425				By MS/MS	By MS/MS	By MS/MS	By MS/MS	By MS/MS	By MS/MS	By MS/MS	By MS/MS	By MS/MS	By MS/MS	By MS/MS	By MS/MS	By MS/MS	By MS/MS	By MS/MS	By MS/MS
Q4G0N4;B7Z8V7;A0A0C4DGV3	NAD kinase 2, mitochondrial	NADK2	1.32819	0.752907	0.107289	0.530719		0.969446	-0.409456	-1.81366	0.969446	0.530719	-0.409456	-1.81366	Q4G0N4;B7Z8V7;A0A0C4DGV3;D6RHI4;H0Y9H7	Q4G0N4;B7Z8V7;A0A0C4DGV3	NAD kinase 2, mitochondrial	NADK2	2356		19.1677	19.8365	18.8443	20.0155	19.7424	20.1592	19.4337	19.2873	19.543	19.48				By MS/MS	By MS/MS	By MS/MS	By MS/MS	By MS/MS	By MS/MS	By MS/MS	By MS/MS	By MS/MS	By MS/MS	By MS/MS	By MS/MS	By MS/MS	By MS/MS	By matching	By MS/MS
Q7L266	Isoaspartyl peptidase/L-asparaginase;Isoaspartyl peptidase/L-asparaginase alpha chain;Isoaspartyl peptidase/L-asparaginase beta chain	ASRGL1	1.32465	0.754915	0.240077	0.578758		0.619649	-0.405613	-1.26911	0.619649	0.578758	-0.405613	-1.26911	Q7L266;A0A087WUG3;A0A087WZI5;E9PJK6	Q7L266	Isoaspartyl peptidase/L-asparaginase;Isoaspartyl peptidase/L-asparaginase alpha chain;Isoaspartyl peptidase/L-asparaginase beta chain	ASRGL1	2466		19.96	20.3977	19.5978	20.9984	21.0678	21.0128	19.9188	20.3347	20.154	19.9827				By MS/MS	By MS/MS	By MS/MS	By MS/MS	By MS/MS	By MS/MS	By MS/MS	By MS/MS	By MS/MS	By MS/MS	By MS/MS	By MS/MS	By MS/MS	By MS/MS	By MS/MS	By MS/MS
P14550	Alcohol dehydrogenase [NADP(+)]	AKR1A1	1.32406	0.755254	0.231668	0.575612		0.635133	-0.404966	-1.29431	0.635133	0.575612	-0.404966	-1.29431	P14550;Q5T621;V9GYG2;V9GYP9	P14550	Alcohol dehydrogenase [NADP(+)]	AKR1A1	1565		19.3206	20.6711	20.3571	19.3053	19.8581	20.394	19.2519	19.8574	19.744	20.3287				By MS/MS	By MS/MS	By MS/MS	By MS/MS	By MS/MS	By MS/MS	By MS/MS	By MS/MS	By MS/MS	By MS/MS	By MS/MS	By MS/MS	By MS/MS	By MS/MS	By MS/MS	By MS/MS
O15498	Synaptobrevin homolog YKT6	YKT6	1.3224	0.7562	0.0706288	0.509315		1.15102	-0.40316	-2.08441	1.15102	0.509315	-0.40316	-2.08441	O15498	O15498	Synaptobrevin homolog YKT6	YKT6	1160		19.5965	19.7713	19.7908	20.2697	19.7693	20.4113	19.2578	19.4831	19.529	20.0238				By MS/MS	By MS/MS	By MS/MS	By MS/MS	By MS/MS	By MS/MS	By MS/MS	By MS/MS	By MS/MS	By MS/MS	By MS/MS	By MS/MS	By MS/MS	By MS/MS	By MS/MS	By MS/MS
Q14914;F2Z3J9	Prostaglandin reductase 1	PTGR1	1.32198	0.756444	0.167922	0.537548		0.774893	-0.402695	-1.51627	0.774893	0.537548	-0.402695	-1.51627	Q14914;F2Z3J9	Q14914;F2Z3J9	Prostaglandin reductase 1	PTGR1	769		18.9757	19.301	19.0888	19.7685	18.372	19.773	19.1482	19.2366	19.0247	18.544				By MS/MS	By MS/MS	By MS/MS	By MS/MS	By MS/MS	By MS/MS	By MS/MS	By MS/MS	By MS/MS	By MS/MS	By MS/MS	By MS/MS	By MS/MS	By MS/MS	By MS/MS	By MS/MS
P37837;F2Z393	Transaldolase	TALDO1	1.31983	0.757676	0.521012	0.751332		0.283153	-0.400348	-0.671178	0.283153	0.751332	-0.400348	-0.671178	P37837;F2Z393;E9PM01;E9PKI8	P37837;F2Z393	Transaldolase	TALDO1	1801		21.2161	21.5535	21.0469	21.0619	21.3518	21.4383	20.825	20.6906	18.4537	20.151				By MS/MS	By MS/MS	By MS/MS	By MS/MS	By MS/MS	By MS/MS	By MS/MS	By MS/MS	By MS/MS	By MS/MS	By MS/MS	By MS/MS	By MS/MS	By MS/MS	By MS/MS	By MS/MS
Q8NHP8	Putative phospholipase B-like 2;Putative phospholipase B-like 2 32 kDa form;Putative phospholipase B-like 2 45 kDa form	PLBD2	1.31776	0.758864	0.39005	0.674017		0.40888	-0.398087	-0.908725	0.40888	0.674017	-0.398087	-0.908725	Q8NHP8	Q8NHP8	Putative phospholipase B-like 2;Putative phospholipase B-like 2 32 kDa form;Putative phospholipase B-like 2 45 kDa form	PLBD2	2574		21.2347	20.85	20.6918	22.6603	22.3887	21.9966	21.0447	21.1975	20.8327	21.4787				By MS/MS	By matching	By MS/MS	By matching	By MS/MS	By matching	By MS/MS	By matching	By MS/MS	By matching	By MS/MS	By matching	By MS/MS	By matching	By MS/MS	By matching
Q08257;A6NP24;C9JH92	Quinone oxidoreductase	CRYZ	1.31571	0.760048	0.182659	0.537548		0.738359	-0.395837	-1.45909	0.738359	0.537548	-0.395837	-1.45909	Q08257;A6NP24;C9JH92	Q08257;A6NP24;C9JH92	Quinone oxidoreductase	CRYZ	2171		19.2703	19.3708	19.369	20.7707	19.1808	19.8582	19.7343	19.668	19.849	19.7148				By MS/MS	By MS/MS	By MS/MS	By MS/MS	By MS/MS	By MS/MS	By MS/MS	By MS/MS	By MS/MS	By MS/MS	By MS/MS	By MS/MS	By MS/MS	By MS/MS	By MS/MS	By MS/MS
Q09666	Neuroblast differentiation-associated protein AHNAK	AHNAK	1.31205	0.762164	0.389237	0.674017		0.409786	-0.391827	-0.910361	0.409786	0.674017	-0.391827	-0.910361	Q09666;E9PQE3;E9PJZ0;E9PKR9;E9PJC6;E9PLK4	Q09666	Neuroblast differentiation-associated protein AHNAK	AHNAK	2178		19.3933	20.8052	19.6954	21.1433	20.3799	21.2972	20.6818	19.6845	20.5096	19.689				By MS/MS	By MS/MS	By MS/MS	By MS/MS	By MS/MS	By MS/MS	By MS/MS	By MS/MS	By MS/MS	By MS/MS	By MS/MS	By MS/MS	By MS/MS	By MS/MS	By MS/MS	By MS/MS
P24752;A0A5F9ZHL1;A0A5F9ZHJ7;A0A5F9ZHJ0;A0A5F9ZHH9;A0A5F9ZHD4;A0A5F9ZI66;H0YEL7	Acetyl-CoA acetyltransferase, mitochondrial	ACAT1	1.31034	0.763159	0.128201	0.530719		0.892107	-0.389944	-1.69665	0.892107	0.530719	-0.389944	-1.69665	P24752;A0A5F9ZHL1;A0A5F9ZHJ7;A0A5F9ZHJ0;A0A5F9ZHH9;A0A5F9ZHD4;A0A5F9ZI66;H0YEL7;A0A5F9ZHL7;E9PRQ6	P24752;A0A5F9ZHL1;A0A5F9ZHJ7;A0A5F9ZHJ0;A0A5F9ZHH9;A0A5F9ZHD4;A0A5F9ZI66;H0YEL7	Acetyl-CoA acetyltransferase, mitochondrial	ACAT1	401		20.8609	21.5774	21.2409	22.0869	21.8465	22.0961	21.526	21.4901	21.8439	22.0175				By MS/MS	By MS/MS	By MS/MS	By MS/MS	By MS/MS	By MS/MS	By MS/MS	By MS/MS	By MS/MS	By MS/MS	By MS/MS	By MS/MS	By MS/MS	By MS/MS	By MS/MS	By MS/MS
Q9Y4J8	Dystrobrevin alpha	DTNA	1.30596	0.765723	0.549249	0.773389		0.260231	-0.385106	-0.625207	0.260231	0.773389	-0.385106	-0.625207	Q9Y4J8;M0R021;M0QZ28;O60941;K7ERH7;K7ERZ2;E9PEY4;E7EVB6;K7ESB2;K7EJ84	Q9Y4J8	Dystrobrevin alpha	DTNA	3113		19.3962	19.416	19.667	19.7321	19.8962	20.5718	19.5732	17.986	17.6083	20.3605				By MS/MS	By MS/MS	By MS/MS	By MS/MS	By MS/MS	By MS/MS	By MS/MS	By MS/MS	By MS/MS	By MS/MS	By MS/MS	By MS/MS	By matching	By MS/MS	By matching	By MS/MS
P09972;A8MVZ9	Fructose-bisphosphate aldolase C;Fructose-bisphosphate aldolase	ALDOC	1.30455	0.766548	0.0771346	0.514019		1.11275	-0.383552	-2.02768	1.11275	0.514019	-0.383552	-2.02768	P09972;A8MVZ9;J3KSV6;J3QKP5;C9J8F3;J3QKK1;K7EKH5;P05062;A0A087WXX2;A0A3B3IS80	P09972;A8MVZ9	Fructose-bisphosphate aldolase C;Fructose-bisphosphate aldolase	ALDOC	1490		23.6326	24.0132	23.3529	24.3447	24.079	24.5709	24.016	23.7923	23.8053	24.0824				By MS/MS	By MS/MS	By MS/MS	By MS/MS	By MS/MS	By MS/MS	By MS/MS	By MS/MS	By MS/MS	By MS/MS	By MS/MS	By MS/MS	By MS/MS	By MS/MS	By MS/MS	By MS/MS
Q9NP97;B1AKR6	Dynein light chain roadblock-type 1	DYNLRB1	1.30101	0.768631	0.0725522	0.509315		1.13935	-0.379638	-2.06713	1.13935	0.509315	-0.379638	-2.06713	Q9NP97;B1AKR6;Q8TF09;H3BQI1	Q9NP97;B1AKR6	Dynein light chain roadblock-type 1	DYNLRB1	456		19.8118	19.9795	19.9966	20.1335	19.5436	20.4292	20.037	20.0622	20.1258	20.8085				By MS/MS	By MS/MS	By MS/MS	By MS/MS	By MS/MS	By MS/MS	By MS/MS	By MS/MS	By MS/MS	By MS/MS	By MS/MS	By MS/MS	By MS/MS	By MS/MS	By MS/MS	By MS/MS
O00533;A0A087X0M8	Neural cell adhesion molecule L1-like protein;Processed neural cell adhesion molecule L1-like protein	CHL1	1.29606	0.771568	0.164332	0.534367		0.784279	-0.374134	-1.53088	0.784279	0.534367	-0.374134	-1.53088	O00533;A0A087X0M8;C9J905;C9JH37;C9JW79;C9JEY3;H7C0J0	O00533;A0A087X0M8	Neural cell adhesion molecule L1-like protein;Processed neural cell adhesion molecule L1-like protein	CHL1	1110		18.9862	19.1574	18.1181	18.7134	18.89	18.8906	18.892	19.2878	17.9934	18.701				By MS/MS	By MS/MS	By MS/MS	By MS/MS	By matching	By MS/MS	By MS/MS	By MS/MS	By MS/MS	By MS/MS	By MS/MS	By MS/MS	By MS/MS	By MS/MS	By matching	By MS/MS
P05091	Aldehyde dehydrogenase, mitochondrial	ALDH2	1.29597	0.771624	0.120374	0.530719		0.919467	-0.37403	-1.7382	0.919467	0.530719	-0.37403	-1.7382	P05091;F8VP50;S4R3S4;O94788;H0YMG7;P47895;P30837;H0Y2X5;H0YKL3	P05091	Aldehyde dehydrogenase, mitochondrial	ALDH2	1413		22.9118	22.6001	21.8827	23.0684	22.5529	23.1603	22.9584	23.0034	22.6322	22.9759				By MS/MS	By MS/MS	By MS/MS	By MS/MS	By MS/MS	By MS/MS	By MS/MS	By MS/MS	By MS/MS	By MS/MS	By MS/MS	By MS/MS	By MS/MS	By MS/MS	By MS/MS	By MS/MS
P09936;D6R956;D6RE83;D6R974	Ubiquitin carboxyl-terminal hydrolase isozyme L1;Ubiquitin carboxyl-terminal hydrolase	UCHL1	1.29564	0.771822	0.34007	0.640529		0.468432	-0.37366	-1.01443	0.468432	0.640529	-0.37366	-1.01443	P09936;D6R956;D6RE83;D6R974;D6RF53	P09936;D6R956;D6RE83;D6R974	Ubiquitin carboxyl-terminal hydrolase isozyme L1;Ubiquitin carboxyl-terminal hydrolase	UCHL1	1488		21.1856	20.899	20.4321	21.2852	21.6739	20.9212	20.5937	22.4441	20.782	20.986				By MS/MS	By MS/MS	By MS/MS	By MS/MS	By MS/MS	By MS/MS	By MS/MS	By MS/MS	By MS/MS	By MS/MS	By MS/MS	By MS/MS	By MS/MS	By MS/MS	By MS/MS	By MS/MS
Q15181	Inorganic pyrophosphatase	PPA1	1.29383	0.772896	0.331768	0.635637		0.479166	-0.371653	-1.03312	0.479166	0.635637	-0.371653	-1.03312	Q15181;Q5SQT6	Q15181	Inorganic pyrophosphatase	PPA1	2291		19.5167	20.0181	19.6868	20.7611	20.937	21.0139	20.8029	20.2523	19.6093	20.3655				By MS/MS	By MS/MS	By matching	By MS/MS	By MS/MS	By MS/MS	By MS/MS	By MS/MS	By MS/MS	By MS/MS	By MS/MS	By MS/MS	By MS/MS	By MS/MS	By MS/MS	By MS/MS
Q9HC38;F6TLX2;I3L3Q4	Glyoxalase domain-containing protein 4	GLOD4	1.29243	0.773737	0.124661	0.530719		0.904271	-0.370086	-1.71514	0.904271	0.530719	-0.370086	-1.71514	Q9HC38;F6TLX2;I3L3Q4;I3L1I0	Q9HC38;F6TLX2;I3L3Q4	Glyoxalase domain-containing protein 4	GLOD4	803		20.4161	21.3154	20.2888	20.9673	20.9702	21.542	20.8423	20.6412	20.9614	20.8634				By MS/MS	By MS/MS	By MS/MS	By MS/MS	By MS/MS	By MS/MS	By MS/MS	By MS/MS	By MS/MS	By MS/MS	By MS/MS	By MS/MS	By MS/MS	By MS/MS	By MS/MS	By MS/MS
P38117;M0QY67	Electron transfer flavoprotein subunit beta	ETFB	1.28903	0.775775	0.681068	0.844829		0.166809	-0.36629	-0.426385	0.166809	0.844829	-0.36629	-0.426385	P38117;M0QY67	P38117;M0QY67	Electron transfer flavoprotein subunit beta	ETFB	1802		20.3806	20.8317	20.5591	21.7877	21.2035	21.4572	20.9071	20.7199	18.0304	18.1154				By MS/MS	By MS/MS	By MS/MS	By MS/MS	By MS/MS	By MS/MS	By MS/MS	By MS/MS	By MS/MS	By MS/MS	By MS/MS	By MS/MS	By MS/MS	By MS/MS	By MS/MS	By MS/MS
P06733;A0A2R8Y6G6	Alpha-enolase	ENO1	1.2883	0.776217	0.0960569	0.530719		1.01747	-0.365469	-1.88572	1.01747	0.530719	-0.365469	-1.88572	P06733;A0A2R8Y6G6;K7EM90;A0A2R8YEM5;A0A2R8Y879;K7ERS8;A0A2R8Y798;A0A2R8YEG5;E5RI09;E5RG95;K7EPM1;K7EKN2;E5RGZ4;A0A2R8Y6I8	P06733;A0A2R8Y6G6	Alpha-enolase	ENO1	1433		24.3095	24.7704	24.2378	25.1495	24.7479	25.2733	24.8399	24.4266	24.4089	24.7514				By MS/MS	By MS/MS	By MS/MS	By MS/MS	By MS/MS	By MS/MS	By MS/MS	By MS/MS	By MS/MS	By MS/MS	By MS/MS	By MS/MS	By MS/MS	By MS/MS	By MS/MS	By MS/MS
P31948	Stress-induced-phosphoprotein 1	STIP1	1.28762	0.776629	0.103722	0.530719		0.984131	-0.364703	-1.83573	0.984131	0.530719	-0.364703	-1.83573	P31948;F5H783;F5GXD8;H0YGI8	P31948	Stress-induced-phosphoprotein 1	STIP1	1763		20.4766	21.3323	21.0856	21.1561	21.0155	20.9976	20.3401	20.7781	20.314	20.7911				By MS/MS	By MS/MS	By MS/MS	By MS/MS	By MS/MS	By MS/MS	By MS/MS	By MS/MS	By MS/MS	By MS/MS	By MS/MS	By MS/MS	By MS/MS	By MS/MS	By MS/MS	By MS/MS
P35270	Sepiapterin reductase	SPR	1.28738	0.776774	0.146373	0.534367		0.83454	-0.364433	-1.60859	0.83454	0.534367	-0.364433	-1.60859	P35270	P35270	Sepiapterin reductase	SPR	1774		18.6238	18.4117	18.3011	19.3922	18.2675	19.1634	18.9781	18.9568	18.4601	18.5286				By MS/MS	By MS/MS	By MS/MS	By MS/MS	By MS/MS	By MS/MS	By MS/MS	By MS/MS	By MS/MS	By MS/MS	By MS/MS	By MS/MS	By MS/MS	By matching	By matching	By matching
P09960	Leukotriene A-4 hydrolase	LTA4H	1.2846	0.778451	0.119934	0.530719		0.921058	-0.361322	-1.74061	0.921058	0.530719	-0.361322	-1.74061	P09960;B4DEH5	P09960	Leukotriene A-4 hydrolase	LTA4H	1489		19.1357	19.6457	18.6161	19.5597	19.439	19.9993	19.6574	19.4386	19.431	19.4426				By MS/MS	By MS/MS	By MS/MS	By MS/MS	By MS/MS	By MS/MS	By MS/MS	By MS/MS	By MS/MS	By MS/MS	By MS/MS	By MS/MS	By MS/MS	By MS/MS	By MS/MS	By MS/MS
P00505	Aspartate aminotransferase, mitochondrial	GOT2	1.28405	0.778786	0.209874	0.559665		0.678041	-0.3607	-1.36344	0.678041	0.559665	-0.3607	-1.36344	P00505	P00505	Aspartate aminotransferase, mitochondrial	GOT2	1345		21.1445	21.3123	20.9115	22.1807	21.5987	21.5151	20.862	20.8756	20.7545	21.191				By MS/MS	By MS/MS	By MS/MS	By MS/MS	By MS/MS	By MS/MS	By MS/MS	By MS/MS	By MS/MS	By MS/MS	By MS/MS	By MS/MS	By MS/MS	By MS/MS	By MS/MS	By MS/MS
Q9UKK9;A6NFX8;A6NCQ0;A6NJU6	ADP-sugar pyrophosphatase	NUDT5	1.26698	0.789279	0.475148	0.731398		0.323171	-0.341392	-0.749268	0.323171	0.731398	-0.341392	-0.749268	Q9UKK9;A6NFX8;A6NCQ0;A6NJU6;H0YEY4;C9JYY9	Q9UKK9;A6NFX8;A6NCQ0;A6NJU6	ADP-sugar pyrophosphatase	NUDT5	423		17.707	18.6416	17.9566	18.6284	19.057	19.997	19.731	18.7225	18.9672	19.1361				By MS/MS	By MS/MS	By MS/MS	By MS/MS	By MS/MS	By MS/MS	By MS/MS	By MS/MS	By MS/MS	By MS/MS	By MS/MS	By MS/MS	By MS/MS	By MS/MS	By MS/MS	By MS/MS
P13797;A0A0A0MSQ0	Plastin-3	PLS3	1.26303	0.791746	0.0550466	0.485083		1.25927	-0.336891	-2.2444	1.25927	0.485083	-0.336891	-2.2444	P13797;A0A0A0MSQ0;U3KQI3;H7C4N2;Q14651;C9JAM8	P13797;A0A0A0MSQ0	Plastin-3	PLS3	1558		18.1626	18.6704	18.145	18.8341	18.765	19.0723	18.6195	18.5756	18.4844	18.7085				By MS/MS	By MS/MS	By matching	By MS/MS	By matching	By MS/MS	By matching	By MS/MS	By matching	By MS/MS	By matching	By MS/MS	By matching	By MS/MS	By matching	By MS/MS
P40925;A0A5K1VW95;B9A041;B8ZZ51;C9JF79	Malate dehydrogenase, cytoplasmic;Malate dehydrogenase	MDH1	1.26185	0.792484	0.114631	0.530719		0.940698	-0.335546	-1.77032	0.940698	0.530719	-0.335546	-1.77032	P40925;A0A5K1VW95;B9A041;B8ZZ51;C9JF79;C9JRL4;C9JLV6	P40925;A0A5K1VW95;B9A041;B8ZZ51;C9JF79	Malate dehydrogenase, cytoplasmic;Malate dehydrogenase	MDH1	1813		23.0806	23.1246	22.959	23.651	23.1957	24.1145	23.4677	23.3788	23.2468	23.3588				By MS/MS	By MS/MS	By MS/MS	By MS/MS	By MS/MS	By MS/MS	By MS/MS	By MS/MS	By MS/MS	By MS/MS	By MS/MS	By MS/MS	By MS/MS	By MS/MS	By MS/MS	By MS/MS
E9PBG7;E9PF82;Q13557;D6R938;H0Y9J2	Calcium/calmodulin-dependent protein kinase type II subunit delta	CAMK2D	1.26002	0.793641	0.413384	0.6925		0.383646	-0.333442	-0.86276	0.383646	0.6925	-0.333442	-0.86276	E9PBG7;E9PF82;Q13557;D6R938;H0Y9J2	E9PBG7;E9PF82;Q13557;D6R938;H0Y9J2	Calcium/calmodulin-dependent protein kinase type II subunit delta	CAMK2D	712		20.0026	19.2396	19.5409	18.8163	19.2338	19.4607	18.7733	19.7939	18.1168	20.0242				By MS/MS	By matching	By MS/MS	By matching	By MS/MS	By matching	By MS/MS	By MS/MS	By MS/MS	By matching	By MS/MS	By MS/MS	By MS/MS	By matching	By MS/MS	By MS/MS
P60953;Q5JYX0;A0A590UJK8	Cell division control protein 42 homolog	CDC42	1.25987	0.793733	0.66241	0.831455		0.178873	-0.333274	-0.45325	0.178873	0.831455	-0.333274	-0.45325	P60953;Q5JYX0;A0A590UJK8;A0A494C1M1;A0A494BZX6;A0A3B3IRV0;P17081;Q9H4E5;F8WET9;B1AH79;G3V4H1;G3V476	P60953;Q5JYX0;A0A590UJK8	Cell division control protein 42 homolog	CDC42	2000		21.7744	22.0091	21.9173	21.0292	21.6946	21.6158	22.0038	21.3373	18.2743	21.3392				By MS/MS	By MS/MS	By MS/MS	By MS/MS	By MS/MS	By MS/MS	By MS/MS	By MS/MS	By MS/MS	By MS/MS	By MS/MS	By MS/MS	By MS/MS	By MS/MS	By MS/MS	By MS/MS
Q13162;H7C3T4	Peroxiredoxin-4	PRDX4	1.25958	0.793916	0.205674	0.558066		0.68682	-0.332942	-1.37746	0.68682	0.558066	-0.332942	-1.37746	Q13162;H7C3T4;A6NJJ0;A6NG45	Q13162;H7C3T4	Peroxiredoxin-4	PRDX4	2202		19.3986	19.6775	19.6296	20.2803	20.0618	19.8025	20.1176	19.9649	19.6384	20.7854				By MS/MS	By MS/MS	By MS/MS	By matching	By MS/MS	By MS/MS	By MS/MS	By MS/MS	By MS/MS	By matching	By MS/MS	By matching	By MS/MS	By MS/MS	By MS/MS	By MS/MS
P48637;A0A2R8Y430;A0A2R8Y5T7	Glutathione synthetase	GSS	1.25292	0.798134	0.254082	0.585093		0.595026	-0.325298	-1.22875	0.595026	0.585093	-0.325298	-1.22875	P48637;A0A2R8Y430;A0A2R8Y5T7;A0A2R8Y6Q7;A0A2R8YF34;A0A2R8Y7I7;A0A2R8Y2X9;A0A2R8Y6Y6;A0A2R8Y4V9;A0A2R8Y790;A0A2R8Y446;A0A0S2Z4J7;A0A2R8Y2F2	P48637;A0A2R8Y430;A0A2R8Y5T7	Glutathione synthetase	GSS	1871		20.0439	20.6615	19.5467	20.5993	20.2508	20.7121	21.1157	20.2771	20.2547	20.5882				By MS/MS	By MS/MS	By MS/MS	By MS/MS	By MS/MS	By MS/MS	By MS/MS	By MS/MS	By MS/MS	By MS/MS	By MS/MS	By MS/MS	By MS/MS	By MS/MS	By MS/MS	By MS/MS
Q969V3;K7EMW4;K7ELZ9;K7ENM2;A0A0C4DGP7;K7EQ66	Nicalin	NCLN	1.25207	0.798677	0.228317	0.573393		0.641462	-0.324316	-1.30457	0.641462	0.573393	-0.324316	-1.30457	Q969V3;K7EMW4;K7ELZ9;K7ENM2;A0A0C4DGP7;K7EQ66;K7EN96	Q969V3;K7EMW4;K7ELZ9;K7ENM2;A0A0C4DGP7;K7EQ66	Nicalin	NCLN	1050		19.1386	19.8323	19.8474	20.4897	20.1308	19.5099	19.6901	20.0953	19.9246	20.4259				By MS/MS	By matching	By MS/MS	By matching	By matching		By MS/MS		By matching		By MS/MS		By MS/MS		By MS/MS
P00491;G3V5M2;G3V2H3	Purine nucleoside phosphorylase	PNP	1.24995	0.800031	0.378064	0.668264		0.422435	-0.321872	-0.933113	0.422435	0.668264	-0.321872	-0.933113	P00491;G3V5M2;G3V2H3	P00491;G3V5M2;G3V2H3	Purine nucleoside phosphorylase	PNP	1343		18.157	18.5171	18.1263	18.8266	18.9324	19.6826	18.2928	18.0473	18.0015	18.0457				By MS/MS	By MS/MS	By matching	By MS/MS	By MS/MS	By matching	By MS/MS	By MS/MS	By MS/MS	By MS/MS	By MS/MS	By MS/MS	By MS/MS	By MS/MS	By matching	By MS/MS
Q8IXJ6;A0A087WYM3;A0A0A0MRF5;E7EWX6;B5MCS1	NAD-dependent protein deacetylase sirtuin-2	SIRT2	1.24646	0.802274	0.451132	0.714418		0.345696	-0.317834	-0.79213	0.345696	0.714418	-0.317834	-0.79213	Q8IXJ6;A0A087WYM3;A0A0A0MRF5;E7EWX6;B5MCS1;C9JZQ0;F8WCF4;C9JR33;C9J3U7;F8WF57;F8WDM4	Q8IXJ6;A0A087WYM3;A0A0A0MRF5;E7EWX6;B5MCS1	NAD-dependent protein deacetylase sirtuin-2	SIRT2	2513		19.1408	20.4502	20.2939	19.7773	20.3438	20.0185	20.7349	20.3541	18.7565	20.2589				By MS/MS	By MS/MS	By MS/MS	By MS/MS	By MS/MS	By MS/MS	By MS/MS	By MS/MS	By MS/MS	By MS/MS	By MS/MS	By MS/MS	By MS/MS	By MS/MS	By MS/MS	By MS/MS
F8VYC1;E9PN83;B7Z2T4;Q15700;A0A3B3ITF1;A0A3B3ISW2;E9PIW2;B5MCC5	Disks large homolog 2	DLG2	1.24626	0.802403	0.259523	0.590914		0.585824	-0.317601	-1.21357	0.585824	0.590914	-0.317601	-1.21357	F8VYC1;E9PN83;B7Z2T4;Q15700;A0A3B3ITF1;A0A3B3ISW2;E9PIW2;B5MCC5;Q6ZSU2;A8MUT9;F8W750;H7C325;A8MVA8;C9JFF9;E9PPV7;E9PRL2;E9PQT9	F8VYC1;E9PN83;B7Z2T4;Q15700;A0A3B3ITF1;A0A3B3ISW2;E9PIW2;B5MCC5	Disks large homolog 2	DLG2	499		18.6977	18.8923	19.2193	18.9227	18.5744	19.1042	18.6023	18.8346	17.6748	18.6029				By MS/MS	By MS/MS	By MS/MS	By MS/MS	By matching	By MS/MS	By MS/MS	By MS/MS	By MS/MS	By MS/MS	By MS/MS	By MS/MS	By MS/MS	By MS/MS	By MS/MS	By MS/MS
P01024	Complement C3;Complement C3 beta chain;C3-beta-c;Complement C3 alpha chain;C3a anaphylatoxin;Acylation stimulating protein;Complement C3b alpha chain;Complement C3c alpha chain fragment 1;Complement C3dg fragment;Complement C3g fragment;Complement C3d fragment;Complement C3f fragment;Complement C3c alpha chain fragment 2	C3	1.24338	0.804261	0.243283	0.581217		0.613889	-0.314264	-1.2597	0.613889	0.581217	-0.314264	-1.2597	P01024;M0QYC8;CON__Q2UVX4;M0R0Q9;M0QXZ3;M0R1Q1	P01024	Complement C3;Complement C3 beta chain;C3-beta-c;Complement C3 alpha chain;C3a anaphylatoxin;Acylation stimulating protein;Complement C3b alpha chain;Complement C3c alpha chain fragment 1;Complement C3dg fragment;Complement C3g fragment;Complement C3d fragment;Complement C3f fragment;Complement C3c alpha chain fragment 2	C3	1357		20.4154	20.738	19.5062	20.8499	20.1483	19.8441	20.1471	19.9799	19.9936	20.37				By MS/MS	By MS/MS	By MS/MS	By MS/MS	By MS/MS	By MS/MS	By MS/MS	By MS/MS	By MS/MS	By matching	By MS/MS	By MS/MS	By MS/MS	By MS/MS	By MS/MS	By MS/MS
P60174	Triosephosphate isomerase	TPI1	1.24312	0.804425	0.165258	0.534367		0.781837	-0.31397	-1.52708	0.781837	0.534367	-0.31397	-1.52708	P60174;U3KPZ0;U3KQF3;U3KPS5	P60174	Triosephosphate isomerase	TPI1	1991		24.5949	25.3827	25.2133	25.697	25.3282	25.3028	24.6516	25.1854	25.0214	24.8113				By MS/MS	By MS/MS	By MS/MS	By MS/MS	By MS/MS	By MS/MS	By MS/MS	By MS/MS	By MS/MS	By MS/MS	By MS/MS	By MS/MS	By MS/MS	By MS/MS	By MS/MS	By MS/MS
P62979;P0CG48;P0CG47;Q96C32;Q5PY61;J3QKN0;F5GXK7;F5H747;F5H388;B4DV12;F5H265;F5H2Z3;F5GYU3;F5H6Q2;J3QTR3;J3QS39;P62987;A0A2R8Y422;M0R1M6;Q49A90;M0R1V7;M0R2S1	Ubiquitin-40S ribosomal protein S27a;Ubiquitin;40S ribosomal protein S27a;Polyubiquitin-C;Ubiquitin;Polyubiquitin-B;Ubiquitin;Ubiquitin-60S ribosomal protein L40;Ubiquitin;60S ribosomal protein L40	RPS27A;UBC;UBB;UBA52	1.23874	0.807271	0.201642	0.551325		0.695419	-0.308875	-1.39117	0.695419	0.551325	-0.308875	-1.39117	P62979;P0CG48;P0CG47;Q96C32;Q5PY61;J3QKN0;F5GXK7;F5H747;F5H388;B4DV12;F5H265;F5H2Z3;F5GYU3;F5H6Q2;J3QTR3;J3QS39;P62987;A0A2R8Y422;M0R1M6;Q49A90;M0R1V7;M0R2S1;F5GZ39;J3QSA3	P62979;P0CG48;P0CG47;Q96C32;Q5PY61;J3QKN0;F5GXK7;F5H747;F5H388;B4DV12;F5H265;F5H2Z3;F5GYU3;F5H6Q2;J3QTR3;J3QS39;P62987;A0A2R8Y422;M0R1M6;Q49A90;M0R1V7;M0R2S1	Ubiquitin-40S ribosomal protein S27a;Ubiquitin;40S ribosomal protein S27a;Polyubiquitin-C;Ubiquitin;Polyubiquitin-B;Ubiquitin;Ubiquitin-60S ribosomal protein L40;Ubiquitin;60S ribosomal protein L40	RPS27A;UBC;UBB;UBA52	2076		24.215	24.6125	23.7394	24.872	24.7374	24.9675	24.5186	24.4501	24.8691	24.722				By MS/MS	By MS/MS	By MS/MS	By MS/MS	By MS/MS	By MS/MS	By MS/MS	By MS/MS	By MS/MS	By MS/MS	By MS/MS	By MS/MS	By MS/MS	By MS/MS	By MS/MS	By MS/MS
Q16851;A0A087WYS1;E7EUC7	UTP--glucose-1-phosphate uridylyltransferase	UGP2	1.23843	0.807476	0.156026	0.534367		0.806804	-0.308508	-1.56581	0.806804	0.534367	-0.308508	-1.56581	Q16851;A0A087WYS1;E7EUC7;C9JNZ1;C9JWG0;C9JVG3;C9JQU9;C9JTZ5;C9JUW1	Q16851;A0A087WYS1;E7EUC7	UTP--glucose-1-phosphate uridylyltransferase	UGP2	77		19.9252	19.9292	19.3065	20.6475	19.8838	20.2171	20.1544	19.9065	19.9912	20.1034				By MS/MS	By MS/MS	By MS/MS	By MS/MS	By MS/MS	By MS/MS	By MS/MS	By MS/MS	By MS/MS	By MS/MS	By MS/MS	By MS/MS	By MS/MS	By MS/MS	By MS/MS	By MS/MS
P53004	Biliverdin reductase A	BLVRA	1.23438	0.810124	0.517277	0.748873		0.286277	-0.303786	-0.67737	0.286277	0.748873	-0.303786	-0.67737	P53004;C9J1E1	P53004	Biliverdin reductase A	BLVRA	1949		19.0373	20.1484	19.1906	20.5602	19.9451	20.1241	19.9861	18.2512	19.2164	19.8104				By MS/MS	By MS/MS	By MS/MS	By MS/MS	By MS/MS	By MS/MS	By MS/MS	By MS/MS	By MS/MS	By MS/MS	By MS/MS	By MS/MS	By MS/MS	By MS/MS	By MS/MS	By MS/MS
O95563;Q5R3B4	Mitochondrial pyruvate carrier 2	MPC2	1.23347	0.810721	0.331852	0.635637		0.479056	-0.302723	-1.03292	0.479056	0.635637	-0.302723	-1.03292	O95563;Q5R3B4	O95563;Q5R3B4	Mitochondrial pyruvate carrier 2	MPC2	1311		19.4462	19.1029	18.9114	19.539	19.8689	19.5555	18.497	19.4422	18.4685	19.0659				By MS/MS	By MS/MS	By matching	By matching	By MS/MS	By MS/MS	By MS/MS	By MS/MS	By MS/MS	By MS/MS	By MS/MS	By MS/MS	By MS/MS	By MS/MS	By MS/MS	By MS/MS
P55786;E9PLK3	Puromycin-sensitive aminopeptidase	NPEPPS	1.2282	0.814197	0.0685389	0.503551		1.16406	-0.29655	-2.10373	1.16406	0.503551	-0.29655	-2.10373	P55786;E9PLK3;A6NEC2;H0YDG0;E9PP11;H0YCQ5;E9PJY4;E9PPD4;E9PJ74;E9PRQ5	P55786;E9PLK3	Puromycin-sensitive aminopeptidase	NPEPPS	755		20.6947	21.143	20.7973	20.9073	21.0671	21.5034	21.0663	20.9456	20.654	21.2629				By MS/MS	By MS/MS	By MS/MS	By MS/MS	By MS/MS	By MS/MS	By MS/MS	By MS/MS	By MS/MS	By MS/MS	By MS/MS	By MS/MS	By MS/MS	By MS/MS	By MS/MS	By MS/MS
Q5JRX3	Presequence protease, mitochondrial	PITRM1	1.22763	0.814577	0.374722	0.666626		0.426291	-0.295877	-0.940015	0.426291	0.666626	-0.295877	-0.940015	Q5JRX3;A0A0A0MRX9;B1APQ0	Q5JRX3	Presequence protease, mitochondrial	PITRM1	2376		18.7537	18.9944	18.6732	19.6583	20.2222	19.266	18.928	19.3691	18.9917	19.7604				By MS/MS	By matching	By matching	By matching	By MS/MS		By MS/MS	By matching	By MS/MS		By MS/MS	By matching	By MS/MS	By MS/MS	By matching
P35241;A0A2R8Y5S7;A0A2R8Y7M3	Radixin	RDX	1.22133	0.818778	0.397406	0.679112		0.400765	-0.288456	-0.894025	0.400765	0.679112	-0.288456	-0.894025	P35241;A0A2R8Y5S7;A0A2R8Y7M3;E9PNV3;A0A2R8Y5P0;A0A2R8Y4H6;E9PKN5	P35241;A0A2R8Y5S7;A0A2R8Y7M3	Radixin	RDX	319		18.623	19.2613	19.1166	20.3696	19.7154	19.8349	19.2218	19.2715	19.4571	18.8389				By MS/MS	By MS/MS	By MS/MS	By MS/MS	By MS/MS	By MS/MS	By MS/MS	By MS/MS	By MS/MS	By MS/MS	By MS/MS	By MS/MS	By MS/MS	By MS/MS	By MS/MS	By MS/MS
P10768;X6RA14;H7BZT7	S-formylglutathione hydrolase	ESD	1.22035	0.81944	0.523942	0.753472		0.280717	-0.28729	-0.666338	0.280717	0.753472	-0.28729	-0.666338	P10768;X6RA14;H7BZT7;U3KQT1	P10768;X6RA14;H7BZT7	S-formylglutathione hydrolase	ESD	1513		21.7769	21.7533	21.1958	21.3365	21.6594	21.9557	20.8537	20.9707	19.7719	20.6779				By MS/MS	By MS/MS	By MS/MS	By MS/MS	By MS/MS	By MS/MS	By MS/MS	By MS/MS	By MS/MS	By MS/MS	By MS/MS	By MS/MS	By MS/MS	By MS/MS	By MS/MS	By MS/MS
P00492	Hypoxanthine-guanine phosphoribosyltransferase	HPRT1	1.22024	0.819511	0.30827	0.628619		0.511069	-0.287165	-1.08803	0.511069	0.628619	-0.287165	-1.08803	P00492;Q9NRG1	P00492	Hypoxanthine-guanine phosphoribosyltransferase	HPRT1	1344		19.5408	20.1999	20.0915	20.7331	20.0773	20.5222	20.1578	20.1253	19.6549	19.3776				By MS/MS	By MS/MS	By MS/MS	By MS/MS	By MS/MS	By MS/MS	By MS/MS	By MS/MS	By MS/MS	By MS/MS	By MS/MS	By MS/MS	By MS/MS	By MS/MS	By MS/MS	By MS/MS
P25786;F5GX11	Proteasome subunit alpha type-1	PSMA1	1.21943	0.820058	0.252976	0.585093		0.596921	-0.286202	-1.23187	0.596921	0.585093	-0.286202	-1.23187	P25786;F5GX11;B4DEV8	P25786;F5GX11	Proteasome subunit alpha type-1	PSMA1	1691		20.9315	21.455	20.5717	20.9998	20.1398	20.6483	20.4102	20.3498	20.8139	20.8453				By MS/MS	By MS/MS	By MS/MS	By MS/MS	By MS/MS	By MS/MS	By MS/MS	By MS/MS	By MS/MS	By MS/MS	By MS/MS	By MS/MS	By MS/MS	By MS/MS	By MS/MS	By MS/MS
P62760;E7ER47;E9PE24	Visinin-like protein 1	VSNL1	1.21848	0.820696	0.44923	0.714418		0.347531	-0.285081	-0.795591	0.347531	0.714418	-0.285081	-0.795591	P62760;E7ER47;E9PE24	P62760;E7ER47;E9PE24	Visinin-like protein 1	VSNL1	2060		20.747	21.377	21.8645	21.6655	21.1416	21.3307	21.6746	20.966	19.9765	21.4902				By MS/MS	By MS/MS	By MS/MS	By MS/MS	By MS/MS	By MS/MS	By MS/MS	By MS/MS	By MS/MS	By MS/MS	By MS/MS	By MS/MS	By MS/MS	By MS/MS	By MS/MS	By MS/MS
Q96BY2	Modulator of apoptosis 1	MOAP1	1.21803	0.820995	0.616893	0.807569		0.20979	-0.284555	-0.520374	0.20979	0.807569	-0.284555	-0.520374	Q96BY2	Q96BY2	Modulator of apoptosis 1	MOAP1	2669		20.4565	20.1017	19.3876	19.5367	19.9637	20.3968	19.9456	18.5507	18.2445	20.8348				By matching	By matching	By MS/MS	By matching	By matching	By matching	By MS/MS		By MS/MS	By matching	By MS/MS	By matching	By MS/MS		By MS/MS
P00338;F5GYU2;F5GXY2	L-lactate dehydrogenase A chain	LDHA	1.2179	0.821087	0.481462	0.733852		0.317438	-0.284394	-0.738239	0.317438	0.733852	-0.284394	-0.738239	P00338;F5GYU2;F5GXY2;F5GXH2;F5H5J4;F5H6W8;F5GZQ4;F5H8H6;F5GXC7;F5GWW2;F5GXU1	P00338;F5GYU2;F5GXY2	L-lactate dehydrogenase A chain	LDHA	1333		24.1174	23.8933	23.2309	24.3623	23.7746	23.6663	23.4057	23.4916	22.3467	22.884				By MS/MS	By MS/MS	By MS/MS	By MS/MS	By MS/MS	By MS/MS	By MS/MS	By MS/MS	By MS/MS	By MS/MS	By MS/MS	By MS/MS	By MS/MS	By MS/MS	By MS/MS	By MS/MS
P13473	Lysosome-associated membrane glycoprotein 2	LAMP2	1.21708	0.82164	0.372163	0.664357		0.429267	-0.283422	-0.94533	0.429267	0.664357	-0.283422	-0.94533	P13473;H0YCG2	P13473	Lysosome-associated membrane glycoprotein 2	LAMP2	1550		20.8244	20.6463	20.6887	21.6614	20.8013	20.4547	19.8316	20.5251	20.219	20.4946				By MS/MS	By MS/MS	By MS/MS	By MS/MS	By MS/MS	By MS/MS	By MS/MS	By MS/MS	By MS/MS	By MS/MS	By MS/MS	By MS/MS	By MS/MS	By MS/MS	By MS/MS	By MS/MS
P23368;A0A1W2PR68;A0A1W2PPH1;A0A1W2PQH3;A0A1W2PQT3;A0A1W2PQY8;A0A1W2PQ37;A0A1W2PQF8	NAD-dependent malic enzyme, mitochondrial	ME2	1.21682	0.821815	0.4828	0.734401		0.316232	-0.283114	-0.735913	0.316232	0.734401	-0.283114	-0.735913	P23368;A0A1W2PR68;A0A1W2PPH1;A0A1W2PQH3;A0A1W2PQT3;A0A1W2PQY8;A0A1W2PQ37;A0A1W2PQF8;A0A1W2PRH1;A0A1W2PRS2;A0A1W2PRY9;A0A1W2PQH4	P23368;A0A1W2PR68;A0A1W2PPH1;A0A1W2PQH3;A0A1W2PQT3;A0A1W2PQY8;A0A1W2PQ37;A0A1W2PQF8	NAD-dependent malic enzyme, mitochondrial	ME2	282		20.5521	20.116	18.9534	21.1368	20.4008	20.4812	20.5724	19.706	19.9552	20.4093				By MS/MS	By MS/MS	By MS/MS	By MS/MS	By MS/MS	By MS/MS	By MS/MS	By MS/MS	By MS/MS	By MS/MS	By MS/MS	By MS/MS	By MS/MS	By MS/MS	By MS/MS	By MS/MS
Q13510;A0A1B0GTZ5;A0A1B0GTM3;A0A1B0GUA4;A0A1B0GW68;E7EMM4;A0A1B0GTP7;A0A1B0GUH5;A0A1B0GUG1;A0A1B0GUW4;A0A1B0GUE3;A0A1B0GV06;A0A1B0GVG2;A0A1B0GUB3	Acid ceramidase;Acid ceramidase subunit alpha;Acid ceramidase subunit beta	ASAH1	1.21653	0.822011	0.341616	0.640529		0.466462	-0.282771	-1.011	0.466462	0.640529	-0.282771	-1.011	Q13510;A0A1B0GTZ5;A0A1B0GTM3;A0A1B0GUA4;A0A1B0GW68;E7EMM4;A0A1B0GTP7;A0A1B0GUH5;A0A1B0GUG1;A0A1B0GUW4;A0A1B0GUE3;A0A1B0GV06;A0A1B0GVG2;A0A1B0GUB3;A0A1B0GU06;A0A1B0GU62;A0A1B0GVJ1;A0A1B0GW48;A0A1B0GVE7;A0A1B0GV95;A0A1B0GVC9;A0A1B0GV88;A0A1B0GVA3;A0A1B0GUJ3;A0A1B0GW66	Q13510;A0A1B0GTZ5;A0A1B0GTM3;A0A1B0GUA4;A0A1B0GW68;E7EMM4;A0A1B0GTP7;A0A1B0GUH5;A0A1B0GUG1;A0A1B0GUW4;A0A1B0GUE3;A0A1B0GV06;A0A1B0GVG2;A0A1B0GUB3	Acid ceramidase;Acid ceramidase subunit alpha;Acid ceramidase subunit beta	ASAH1	262		25.2115	25.0788	24.441	25.7037	25.4776	25.5039	24.4214	25.1922	25.5675	25.0541				By MS/MS	By MS/MS	By MS/MS	By MS/MS	By MS/MS	By MS/MS	By MS/MS	By MS/MS	By MS/MS	By MS/MS	By MS/MS	By MS/MS	By MS/MS	By MS/MS	By MS/MS	By MS/MS
P52758;H0YB34;H0YBX3	Ribonuclease UK114	HRSP12	1.21263	0.824653	0.312421	0.628619		0.505259	-0.278141	-1.0781	0.505259	0.628619	-0.278141	-1.0781	P52758;H0YB34;H0YBX3	P52758;H0YB34;H0YBX3	Ribonuclease UK114	HRSP12	1945		20.0912	20.8165	20.3576	21.4242	20.7508	20.7512	20.5521	20.0277	20.2878	20.4105				By MS/MS	By MS/MS	By MS/MS	By MS/MS	By MS/MS	By MS/MS	By MS/MS	By MS/MS	By MS/MS	By MS/MS	By MS/MS	By MS/MS	By MS/MS	By MS/MS	By MS/MS	By MS/MS
Q96TC7;H0YMB1	Regulator of microtubule dynamics protein 3	RMDN3	1.21207	0.825037	0.0677163	0.501473		1.16931	-0.277469	-2.11149	1.16931	0.501473	-0.277469	-2.11149	Q96TC7;H0YMB1;H0YLG5;H0YNE5	Q96TC7;H0YMB1	Regulator of microtubule dynamics protein 3	RMDN3	2742		19.1709	19.5467	19.3655	19.3365	18.9238	19.5784	19.4497	19.2498	18.8665	19.4524				By MS/MS	By MS/MS	By MS/MS	By MS/MS	By matching	By MS/MS	By MS/MS	By MS/MS	By MS/MS	By MS/MS	By MS/MS	By MS/MS	By MS/MS	By MS/MS	By MS/MS	By MS/MS
P07954	Fumarate hydratase, mitochondrial	FH	1.20932	0.826911	0.215196	0.563207		0.667166	-0.274195	-1.34601	0.667166	0.563207	-0.274195	-1.34601	P07954	P07954	Fumarate hydratase, mitochondrial	FH	1458		20.6402	21.0299	20.5326	21.2702	20.6249	20.6908	20.8608	20.2552	20.2147	20.998				By MS/MS	By MS/MS	By MS/MS	By MS/MS	By MS/MS	By MS/MS	By MS/MS	By MS/MS	By MS/MS	By MS/MS	By MS/MS	By MS/MS	By MS/MS	By MS/MS	By MS/MS	By MS/MS
P84074	Neuron-specific calcium-binding protein hippocalcin	HPCA	1.20011	0.833256	0.249506	0.583014		0.602918	-0.263168	-1.24173	0.602918	0.583014	-0.263168	-1.24173	P84074	P84074	Neuron-specific calcium-binding protein hippocalcin	HPCA	2113		20.0536	20.0748	20.3397	20.6886	19.9255	20.4628	20.0885	20.2185	19.486	19.7645				By MS/MS	By MS/MS	By MS/MS	By MS/MS	By MS/MS	By MS/MS	By MS/MS	By MS/MS	By MS/MS	By MS/MS	By MS/MS	By MS/MS	By MS/MS	By MS/MS	By MS/MS	By MS/MS
P00387;B1AHF3	NADH-cytochrome b5 reductase 3;NADH-cytochrome b5 reductase 3 membrane-bound form;NADH-cytochrome b5 reductase 3 soluble form	CYB5R3	1.19987	0.833421	0.260877	0.590914		0.583565	-0.262883	-1.20983	0.583565	0.590914	-0.262883	-1.20983	P00387;B1AHF3	P00387;B1AHF3	NADH-cytochrome b5 reductase 3;NADH-cytochrome b5 reductase 3 membrane-bound form;NADH-cytochrome b5 reductase 3 soluble form	CYB5R3	1336		22.5771	22.225	21.6095	22.1522	21.5756	21.9641	21.9772	22.2639	21.4476	21.8963				By MS/MS	By MS/MS	By MS/MS	By MS/MS	By MS/MS	By MS/MS	By MS/MS	By MS/MS	By MS/MS	By MS/MS	By MS/MS	By MS/MS	By MS/MS	By MS/MS	By MS/MS	By MS/MS
Q3SXM5	Inactive hydroxysteroid dehydrogenase-like protein 1	HSDL1	1.19949	0.83369	0.366739	0.661961		0.435643	-0.262417	-0.956687	0.435643	0.661961	-0.262417	-0.956687	Q3SXM5;H3BQI7;H3BT52	Q3SXM5	Inactive hydroxysteroid dehydrogenase-like protein 1	HSDL1	2348		19.4379	19.1389	19.219	18.7159	18.9702	19.2954	19.1439	19.3952	18.1377	19.6754				By MS/MS	By MS/MS	By MS/MS	By MS/MS	By MS/MS	By matching	By MS/MS	By MS/MS	By MS/MS	By matching	By MS/MS	By MS/MS	By MS/MS	By MS/MS	By MS/MS	By matching
P21399	Cytoplasmic aconitate hydratase	ACO1	1.1984	0.834448	0.184053	0.537548		0.735057	-0.261106	-1.45389	0.735057	0.537548	-0.261106	-1.45389	P21399	P21399	Cytoplasmic aconitate hydratase	ACO1	1648		19.117	19.4551	19.0228	19.7339	19.2841	19.4403	19.137	19.0262	18.7016	18.9126				By MS/MS	By MS/MS	By MS/MS	By MS/MS	By MS/MS	By MS/MS	By MS/MS	By MS/MS	By MS/MS	By MS/MS	By MS/MS	By MS/MS	By MS/MS	By MS/MS	By matching	By MS/MS
Q16531;F5GY55	DNA damage-binding protein 1	DDB1	1.19831	0.834508	0.189635	0.537548		0.722081	-0.261002	-1.43344	0.722081	0.537548	-0.261002	-1.43344	Q16531;F5GY55;F5GWI0;F5GZY8;F5H2L3;F5GYG8;F5H198	Q16531;F5GY55	DNA damage-binding protein 1	DDB1	2324		20.1689	20.1498	19.2505	19.8856	19.7052	20.1067	20.0605	19.9005	19.8891	20.3366				By MS/MS	By MS/MS	By MS/MS	By MS/MS	By MS/MS	By MS/MS	By MS/MS	By MS/MS	By MS/MS	By MS/MS	By MS/MS	By MS/MS	By MS/MS	By MS/MS	By MS/MS	By MS/MS
O75367;B4DJC3	Core histone macro-H2A.1;Histone H2A	H2AFY	1.19822	0.834575	0.256884	0.589034		0.590262	-0.260887	-1.2209	0.590262	0.589034	-0.260887	-1.2209	O75367;B4DJC3;D6RCF2;Q9P0M6;Q5SQT3	O75367;B4DJC3	Core histone macro-H2A.1;Histone H2A	H2AFY	1239		20.0962	20.6757	20.7319	20.2673	20.1279	20.8294	20.2138	20.0085	20.2824	20.9758				By MS/MS	By MS/MS	By MS/MS	By MS/MS	By MS/MS	By MS/MS	By MS/MS	By MS/MS	By MS/MS	By MS/MS	By MS/MS	By MS/MS	By MS/MS	By MS/MS	By MS/MS	By MS/MS
P22033	Methylmalonyl-CoA mutase, mitochondrial	MUT	1.19821	0.834576	0.14661	0.534367		0.833838	-0.260885	-1.60751	0.833838	0.534367	-0.260885	-1.60751	P22033	P22033	Methylmalonyl-CoA mutase, mitochondrial	MUT	1656		19.3992	19.7296	19.3711	19.8293	19.553	19.9243	19.5816	19.6334	20.0984	20.1911				By MS/MS	By MS/MS	By MS/MS	By MS/MS	By MS/MS	By MS/MS	By MS/MS	By MS/MS	By MS/MS	By MS/MS	By MS/MS	By MS/MS	By MS/MS	By MS/MS	By MS/MS	By MS/MS
P15121;E9PCX2	Aldose reductase	AKR1B1	1.19701	0.835412	0.331742	0.635637		0.4792	-0.25944	-1.03317	0.4792	0.635637	-0.25944	-1.03317	P15121;E9PCX2;E9PEF9;C9JRZ8	P15121;E9PCX2	Aldose reductase	AKR1B1	1574		21.1888	21.999	21.5487	22.1793	22.1764	22.4091	21.6938	21.7873	21.7395	21.2696				By MS/MS	By MS/MS	By MS/MS	By MS/MS	By MS/MS	By MS/MS	By MS/MS	By MS/MS	By MS/MS	By MS/MS	By MS/MS	By MS/MS	By MS/MS	By MS/MS	By MS/MS	By MS/MS
Q9HCJ6	Synaptic vesicle membrane protein VAT-1 homolog-like	VAT1L	1.1939	0.837594	0.521758	0.751332		0.282531	-0.255676	-0.669943	0.282531	0.751332	-0.255676	-0.669943	Q9HCJ6	Q9HCJ6	Synaptic vesicle membrane protein VAT-1 homolog-like	VAT1L	2879		21.5818	21.7553	21.6638	21.6529	21.4854	21.9943	22.3634	21.9679	20.1882	21.1906				By MS/MS	By MS/MS	By MS/MS	By MS/MS	By MS/MS	By MS/MS	By MS/MS	By MS/MS	By MS/MS	By MS/MS	By MS/MS	By MS/MS	By MS/MS	By MS/MS	By MS/MS	By MS/MS
Q9UBQ7;U3KQ56	Glyoxylate reductase/hydroxypyruvate reductase	GRHPR	1.1925	0.838577	0.309785	0.628619		0.508939	-0.253984	-1.08439	0.508939	0.628619	-0.253984	-1.08439	Q9UBQ7;U3KQ56	Q9UBQ7;U3KQ56	Glyoxylate reductase/hydroxypyruvate reductase	GRHPR	2977		20.5065	20.5425	20.5867	21.4648	20.7401	21.2457	20.5595	20.589	20.4351	20.2558				By MS/MS	By MS/MS	By MS/MS	By MS/MS	By MS/MS	By MS/MS	By MS/MS	By MS/MS	By MS/MS	By MS/MS	By MS/MS	By MS/MS	By MS/MS	By MS/MS	By MS/MS	By MS/MS
P28074	Proteasome subunit beta type-5	PSMB5	1.1925	0.838578	0.0502372	0.484339		1.29897	-0.253984	-2.30297	1.29897	0.484339	-0.253984	-2.30297	P28074;H0YJM8	P28074	Proteasome subunit beta type-5	PSMB5	1716		20.3305	20.5558	20.1201	20.5633	20.0207	20.2776	20.281	20.1659	20.2074	20.6669				By MS/MS	By MS/MS	By MS/MS	By MS/MS	By MS/MS	By MS/MS	By MS/MS	By MS/MS	By MS/MS	By MS/MS	By MS/MS	By MS/MS	By MS/MS	By MS/MS	By MS/MS	By MS/MS
Q4J6C6	Prolyl endopeptidase-like	PREPL	1.19179	0.839074	0.534612	0.764238		0.271961	-0.253131	-0.648854	0.271961	0.764238	-0.253131	-0.648854	Q4J6C6;H7C0M0;C9JMT4	Q4J6C6	Prolyl endopeptidase-like	PREPL	2357		19.5352	20.3831	20.1311	20.7842	20.7002	20.4756	20.8287	19.9432	18.9792	19.8539				By MS/MS	By MS/MS	By MS/MS	By MS/MS	By MS/MS	By matching	By MS/MS	By MS/MS	By MS/MS	By MS/MS	By MS/MS	By MS/MS	By MS/MS	By matching	By MS/MS	By MS/MS
P26232	Catenin alpha-2	CTNNA2	1.18904	0.841018	0.566546	0.781508		0.246765	-0.249792	-0.597739	0.246765	0.781508	-0.249792	-0.597739	P26232;A0A0A0MTJ6;A0A0A0MRI5;C9IZ88;A0A087WZL6;C9J144;E5RGU3;E5RHJ5;E5RFG3;E5RFK9;E5RFM5;E5RJP7;E5RGD2;B9A010	P26232	Catenin alpha-2	CTNNA2	1695		19.2474	19.1512	17.6145	18.913	19.4109	19.8075	18.7801	19.2491	19.9151	19.0963				By MS/MS	By MS/MS	By MS/MS	By MS/MS	By matching	By MS/MS	By MS/MS	By MS/MS	By MS/MS	By MS/MS	By MS/MS	By MS/MS	By MS/MS	By MS/MS	By MS/MS	By MS/MS
Q9Y305;H7C5Q2	Acyl-coenzyme A thioesterase 9, mitochondrial	ACOT9	1.18477	0.844045	0.208241	0.558066		0.681433	-0.244609	-1.36886	0.681433	0.558066	-0.244609	-1.36886	Q9Y305;H7C5Q2;C9J7L8	Q9Y305;H7C5Q2	Acyl-coenzyme A thioesterase 9, mitochondrial	ACOT9	3094		20.0385	19.8089	19.5205	20.2357	19.8402	19.6697	19.9461	20.2098	19.2883	19.9324				By MS/MS	By MS/MS	By MS/MS	By MS/MS	By MS/MS	By MS/MS	By MS/MS	By MS/MS	By MS/MS	By matching	By MS/MS	By MS/MS	By MS/MS	By MS/MS	By MS/MS	By MS/MS
P30084	Enoyl-CoA hydratase, mitochondrial	ECHS1	1.18382	0.844721	0.176955	0.537548		0.752136	-0.243452	-1.48071	0.752136	0.537548	-0.243452	-1.48071	P30084	P30084	Enoyl-CoA hydratase, mitochondrial	ECHS1	1736		21.3379	21.7852	21.5348	22.3357	21.6239	21.4899	21.4378	21.5099	21.5931	21.624				By MS/MS	By MS/MS	By MS/MS	By MS/MS	By MS/MS	By MS/MS	By MS/MS	By MS/MS	By MS/MS	By MS/MS	By MS/MS	By MS/MS	By MS/MS	By MS/MS	By MS/MS	By MS/MS
P05023	Sodium/potassium-transporting ATPase subunit alpha-1	ATP1A1	1.1828	0.845453	0.640644	0.821729		0.193383	-0.242203	-0.48505	0.193383	0.821729	-0.242203	-0.48505	P05023;Q5TC01;Q5TC02;Q5TC05	P05023	Sodium/potassium-transporting ATPase subunit alpha-1	ATP1A1	1409		21.0347	21.8853	22.0806	20.8236	22.2223	21.4651	21.0649	21.6861	19.6258	21.3793				By MS/MS	By MS/MS	By MS/MS	By MS/MS	By MS/MS	By MS/MS	By MS/MS	By MS/MS	By MS/MS	By MS/MS	By MS/MS	By MS/MS	By MS/MS	By MS/MS	By MS/MS	By MS/MS
Q16537	Serine/threonine-protein phosphatase 2A 56 kDa regulatory subunit epsilon isoform	PPP2R5E	1.1825	0.845668	0.198229	0.54581		0.702833	-0.241837	-1.40295	0.702833	0.54581	-0.241837	-1.40295	Q16537	Q16537	Serine/threonine-protein phosphatase 2A 56 kDa regulatory subunit epsilon isoform	PPP2R5E	2325		18.8979	18.8606	18.5034	18.4022	18.5781	18.9888	18.7343	18.8907	18.0725	18.853				By MS/MS	By matching	By MS/MS	By MS/MS	By matching	By MS/MS	By MS/MS	By MS/MS	By matching	By matching	By MS/MS	By MS/MS	By MS/MS	By MS/MS	By MS/MS	By MS/MS
Q3ZCQ8;M0R0C3;M0R2F8	Mitochondrial import inner membrane translocase subunit TIM50	TIMM50	1.1823	0.845809	0.149514	0.534367		0.825318	-0.241597	-1.59439	0.825318	0.534367	-0.241597	-1.59439	Q3ZCQ8;M0R0C3;M0R2F8;M0R047;M0R003	Q3ZCQ8;M0R0C3;M0R2F8	Mitochondrial import inner membrane translocase subunit TIM50	TIMM50	2352		18.9705	18.4938	18.4361	18.8043	18.4517	18.6704	18.3954	18.7077	18.1962	18.9816				By MS/MS	By MS/MS	By MS/MS	By MS/MS	By MS/MS	By MS/MS	By MS/MS	By MS/MS	By MS/MS	By matching	By MS/MS	By matching	By MS/MS	By MS/MS	By MS/MS	By MS/MS
Q96L92;A0A2R8Y8A7;A0A5H1ZRP6	Sorting nexin-27	SNX27	1.18047	0.847122	0.268815	0.601076		0.570547	-0.239359	-1.18824	0.570547	0.601076	-0.239359	-1.18824	Q96L92;A0A2R8Y8A7;A0A5H1ZRP6;A0A2R8Y3S6;A0A2R8YD75;H7C603;A0A2R8Y871	Q96L92;A0A2R8Y8A7;A0A5H1ZRP6	Sorting nexin-27	SNX27	330		18.4859	18.761	18.8298	18.6878	19.2125	19.1566	18.7142	18.7918	18.3294	19.3714				By matching	By matching	By MS/MS	By matching	By matching	By matching	By MS/MS	By matching	By matching	By matching	By MS/MS	By MS/MS	By MS/MS	By matching	By MS/MS	By matching
Q15084	Protein disulfide-isomerase A6	PDIA6	1.17711	0.849539	0.381777	0.671845		0.41819	-0.235249	-0.925498	0.41819	0.671845	-0.235249	-0.925498	Q15084	Q15084	Protein disulfide-isomerase A6	PDIA6	2282		19.8046	19.8562	19.3465	20.7539	20.105	20.0625	20.3969	19.8634	20.1797	20.4729				By MS/MS	By MS/MS	By MS/MS	By MS/MS	By MS/MS	By MS/MS	By MS/MS	By MS/MS	By MS/MS	By matching	By MS/MS	By MS/MS	By MS/MS	By MS/MS	By MS/MS	By MS/MS
Q9Y617	Phosphoserine aminotransferase	PSAT1	1.17515	0.850952	0.48176	0.733852		0.317169	-0.23285	-0.73772	0.317169	0.733852	-0.23285	-0.73772	Q9Y617	Q9Y617	Phosphoserine aminotransferase	PSAT1	3126		20.6667	20.9778	20.8987	21.6891	21.7479	22.0492	21.0643	20.7923	20.8098	20.8433				By MS/MS	By MS/MS	By MS/MS	By MS/MS	By MS/MS	By MS/MS	By MS/MS	By MS/MS	By MS/MS	By MS/MS	By MS/MS	By MS/MS	By MS/MS	By MS/MS	By MS/MS	By MS/MS
A2RRP1;H0Y5G7	Neuroblastoma-amplified sequence	NBAS	1.17503	0.851043	0.646691	0.825472		0.189303	-0.232696	-0.476163	0.189303	0.825472	-0.232696	-0.476163	A2RRP1;H0Y5G7	A2RRP1;H0Y5G7	Neuroblastoma-amplified sequence	NBAS	415		19.6526	19.5093	19.3996	19.9091	19.6983	19.9475	17.7565	19.729	19.6721	18.2478				By MS/MS		By MS/MS	By MS/MS	By MS/MS		By MS/MS	By MS/MS	By MS/MS		By MS/MS		By MS/MS		By matching	By matching
P62244;I3L3P7	40S ribosomal protein S15a	RPS15A	1.17448	0.85144	0.454407	0.714418		0.342555	-0.232023	-0.786197	0.342555	0.714418	-0.232023	-0.786197	P62244;I3L3P7;H3BVC7	P62244;I3L3P7	40S ribosomal protein S15a	RPS15A	991		22.1843	21.3947	21.363	21.2879	21.2455	21.1819	20.6312	21.7728	20.9164	21.8633				By MS/MS	By matching	By MS/MS	By MS/MS	By MS/MS	By matching	By MS/MS	By MS/MS	By MS/MS	By matching	By MS/MS	By MS/MS	By MS/MS	By MS/MS	By MS/MS	By MS/MS
Q9BS26	Endoplasmic reticulum resident protein 44	ERP44	1.17391	0.851856	0.400329	0.679804		0.397583	-0.231319	-0.88824	0.397583	0.679804	-0.231319	-0.88824	Q9BS26	Q9BS26	Endoplasmic reticulum resident protein 44	ERP44	2778		20.2963	21.4098	20.8516	21.3567	20.6974	21.2033	21.6493	20.6506	20.9604	20.991				By MS/MS	By MS/MS	By MS/MS	By MS/MS	By MS/MS	By MS/MS	By MS/MS	By matching	By MS/MS	By MS/MS	By MS/MS	By MS/MS	By MS/MS	By MS/MS	By MS/MS	By MS/MS
P11413;E7EUI8;E7EM57;E9PD92	Glucose-6-phosphate 1-dehydrogenase	G6PD	1.17177	0.853409	0.268785	0.601076		0.570595	-0.228691	-1.18832	0.570595	0.601076	-0.228691	-1.18832	P11413;E7EUI8;E7EM57;E9PD92	P11413;E7EUI8;E7EM57;E9PD92	Glucose-6-phosphate 1-dehydrogenase	G6PD	1532		19.1786	19.8392	18.6901	19.399	19.2074	19.1285	19.3754	19.1595	18.9164	18.9851				By MS/MS	By MS/MS	By matching	By MS/MS	By MS/MS	By MS/MS	By MS/MS	By MS/MS	By MS/MS	By MS/MS	By MS/MS	By MS/MS	By MS/MS	By MS/MS	By MS/MS	By MS/MS
Q96GD0	Pyridoxal phosphate phosphatase	PDXP	1.1712	0.853826	0.331998	0.635637		0.478864	-0.227986	-1.03259	0.478864	0.635637	-0.227986	-1.03259	Q96GD0;B1AHD3;Q6ZT62	Q96GD0	Pyridoxal phosphate phosphatase	PDXP	2697		19.5974	20.0532	20.0807	20.7813	20.1822	20.5086	20.259	20.3217	20.094	19.6884				By MS/MS	By MS/MS	By MS/MS	By MS/MS	By MS/MS	By MS/MS	By MS/MS	By MS/MS	By MS/MS	By MS/MS	By MS/MS	By MS/MS	By MS/MS	By MS/MS	By MS/MS	By MS/MS
Q14697;F5H6X6;E9PKU7	Neutral alpha-glucosidase AB	GANAB	1.17095	0.854011	0.220803	0.569133		0.655996	-0.227674	-1.32804	0.655996	0.569133	-0.227674	-1.32804	Q14697;F5H6X6;E9PKU7;E9PNH1	Q14697;F5H6X6;E9PKU7	Neutral alpha-glucosidase AB	GANAB	2265		20.9467	21.3179	21.0371	21.401	21.1824	21.0664	21.4926	21.1981	20.505	21.3189				By MS/MS	By MS/MS	By MS/MS	By MS/MS	By MS/MS	By MS/MS	By MS/MS	By MS/MS	By MS/MS	By MS/MS	By MS/MS	By MS/MS	By MS/MS	By MS/MS	By MS/MS	By MS/MS
Q9UIQ6	Leucyl-cystinyl aminopeptidase;Leucyl-cystinyl aminopeptidase, pregnancy serum form	LNPEP	1.16996	0.854732	0.452286	0.714418		0.344587	-0.226456	-0.790036	0.344587	0.714418	-0.226456	-0.790036	Q9UIQ6	Q9UIQ6	Leucyl-cystinyl aminopeptidase;Leucyl-cystinyl aminopeptidase, pregnancy serum form	LNPEP	3016		19.6847	19.4036	18.3494	20.0618	19.6452	19.654	19.5758	19.3352	19.6063	19.539				By MS/MS		By matching		By matching		By MS/MS		By MS/MS		By MS/MS		By MS/MS		By MS/MS
Q13449;F5H5G1;H3BLU2;C9J5G3	Limbic system-associated membrane protein	LSAMP	1.16954	0.855036	0.190681	0.53769		0.719693	-0.225942	-1.42966	0.719693	0.53769	-0.225942	-1.42966	Q13449;F5H5G1;H3BLU2;C9J5G3	Q13449;F5H5G1;H3BLU2;C9J5G3	Limbic system-associated membrane protein	LSAMP	791		19.8639	19.6711	19.7166	20.3205	19.5077	19.7905	19.6559	20.0163	19.4492	19.5246				By MS/MS	By MS/MS	By MS/MS	By MS/MS	By MS/MS	By MS/MS	By MS/MS	By MS/MS	By MS/MS	By MS/MS	By MS/MS	By MS/MS	By MS/MS	By MS/MS	By MS/MS	By MS/MS
Q9NY33;G3V1D3;G3V180	Dipeptidyl peptidase 3	DPP3	1.16907	0.855382	0.33637	0.638453		0.473183	-0.225359	-1.02272	0.473183	0.638453	-0.225359	-1.02272	Q9NY33;G3V1D3;G3V180;E9PQ14;E9PNX5;E9PKK8;E9PPK9	Q9NY33;G3V1D3;G3V180	Dipeptidyl peptidase 3	DPP3	846		19.2466	19.0247	18.6592	19.5399	19.4115	19.8533	19.6736	19.3358	19.32	19.684				By MS/MS	By MS/MS	By MS/MS	By MS/MS	By MS/MS	By MS/MS	By MS/MS	By MS/MS	By MS/MS	By MS/MS	By MS/MS	By MS/MS	By MS/MS	By MS/MS	By MS/MS	By MS/MS
P50213;H0YL72;H0YLI6;H0YMU3;H0YKD0	Isocitrate dehydrogenase [NAD] subunit alpha, mitochondrial	IDH3A	1.1688	0.855579	0.453584	0.714418		0.343342	-0.225027	-0.787686	0.343342	0.714418	-0.225027	-0.787686	P50213;H0YL72;H0YLI6;H0YMU3;H0YKD0;H0YNF5;H0YM64;H0YM46	P50213;H0YL72;H0YLI6;H0YMU3;H0YKD0	Isocitrate dehydrogenase [NAD] subunit alpha, mitochondrial	IDH3A	1904		21.1882	21.7784	20.9358	22.0646	22.4778	21.7133	21.9116	21.6458	21.627	22.0634				By MS/MS	By MS/MS	By MS/MS	By MS/MS	By MS/MS	By MS/MS	By MS/MS	By MS/MS	By MS/MS	By MS/MS	By MS/MS	By MS/MS	By MS/MS	By MS/MS	By MS/MS	By MS/MS
Q16798;E9PMB9	NADP-dependent malic enzyme, mitochondrial;Malic enzyme	ME3	1.16803	0.856139	0.39169	0.674202		0.407058	-0.224083	-0.90543	0.407058	0.674202	-0.224083	-0.90543	Q16798;E9PMB9;Q6TCH8;E9PNN2	Q16798;E9PMB9	NADP-dependent malic enzyme, mitochondrial;Malic enzyme	ME3	2338		20.8127	20.9165	20.3109	21.1644	20.5921	20.1565	21.0158	20.6376	20.0622	21.0392				By MS/MS	By MS/MS	By MS/MS	By MS/MS	By MS/MS	By MS/MS	By MS/MS	By MS/MS	By MS/MS	By MS/MS	By MS/MS	By MS/MS	By MS/MS	By MS/MS	By MS/MS	By MS/MS
P31323	cAMP-dependent protein kinase type II-beta regulatory subunit	PRKAR2B	1.16784	0.856285	0.454181	0.714418		0.342771	-0.223838	-0.786606	0.342771	0.714418	-0.223838	-0.786606	P31323	P31323	cAMP-dependent protein kinase type II-beta regulatory subunit	PRKAR2B	1754		20.7161	21.0137	20.6448	20.2261	20.9279	20.7543	21.0101	20.8683	19.7855	21.3412				By MS/MS	By MS/MS	By MS/MS	By MS/MS	By MS/MS	By MS/MS	By MS/MS	By MS/MS	By MS/MS	By MS/MS	By MS/MS	By MS/MS	By MS/MS	By MS/MS	By MS/MS	By MS/MS
P06396;A0A0A0MS51;A0A0A0MT01	Gelsolin	GSN	1.16747	0.856555	0.224125	0.569402		0.649509	-0.223381	-1.31758	0.649509	0.569402	-0.223381	-1.31758	P06396;A0A0A0MS51;A0A0A0MT01;A0A0U1RQL8;REV__H0YJM7;REV__Q6TDU7;REV__F8W8F9	P06396;A0A0A0MS51;A0A0A0MT01	Gelsolin	GSN	137		21.9316	22.2539	21.7525	21.5134	21.6394	22.4044	21.6366	21.9179	21.7978	21.7853				By MS/MS	By MS/MS	By MS/MS	By MS/MS	By MS/MS	By MS/MS	By MS/MS	By MS/MS	By MS/MS	By MS/MS	By MS/MS	By MS/MS	By MS/MS	By MS/MS	By MS/MS	By MS/MS
P31153	S-adenosylmethionine synthase isoform type-2	MAT2A	1.16742	0.856591	0.260275	0.590914		0.584567	-0.223321	-1.21149	0.584567	0.590914	-0.223321	-1.21149	P31153;Q00266	P31153	S-adenosylmethionine synthase isoform type-2	MAT2A	1752		19.7907	19.8935	19.7378	20.3345	20.0305	20.6961	20.3896	20.0459	20.2042	20.2994				By MS/MS	By MS/MS	By MS/MS	By MS/MS	By MS/MS	By MS/MS	By MS/MS	By MS/MS	By MS/MS	By MS/MS	By MS/MS	By MS/MS	By MS/MS	By MS/MS	By MS/MS	By MS/MS
P34897;H0YIZ0;G3V2Y4	Serine hydroxymethyltransferase, mitochondrial;Serine hydroxymethyltransferase	SHMT2	1.16629	0.857422	0.247752	0.583014		0.605982	-0.221923	-1.24676	0.605982	0.583014	-0.221923	-1.24676	P34897;H0YIZ0;G3V2Y4;G3V5L0	P34897;H0YIZ0;G3V2Y4	Serine hydroxymethyltransferase, mitochondrial;Serine hydroxymethyltransferase	SHMT2	1769		19.1617	18.9469	19.4164	19.5256	19.0625	19.1432	19.1327	19.2587	18.6958	19.7043				By MS/MS	By MS/MS	By MS/MS	By matching	By matching		By MS/MS	By MS/MS	By matching		By MS/MS	By matching	By MS/MS	By matching	By matching	By matching
P00568;Q5T9B7	Adenylate kinase isoenzyme 1	AK1	1.16499	0.858378	0.515454	0.748873		0.28781	-0.220315	-0.680402	0.28781	0.748873	-0.220315	-0.680402	P00568;Q5T9B7;H0YID2	P00568;Q5T9B7	Adenylate kinase isoenzyme 1	AK1	1347		20.7094	20.7407	20.6641	21.1889	21.0495	21.7307	20.704	20.1582	20.0305	20.4404				By MS/MS	By MS/MS	By MS/MS	By MS/MS	By MS/MS	By MS/MS	By MS/MS	By MS/MS	By MS/MS	By MS/MS	By MS/MS	By MS/MS	By MS/MS	By MS/MS	By MS/MS	By MS/MS
O75891	Cytosolic 10-formyltetrahydrofolate dehydrogenase	ALDH1L1	1.16382	0.859242	0.540186	0.766623		0.267457	-0.218863	-0.639804	0.267457	0.766623	-0.218863	-0.639804	O75891;C9IZ36;C9JYZ6;C9JY00;D6RFJ7;Q3SY69;A0A494C1M4;F2Z324;F8WC34	O75891	Cytosolic 10-formyltetrahydrofolate dehydrogenase	ALDH1L1	1267		19.4472	19.852	19.9068	19.3528	19.7953	20.852	19.9755	19.1428	19.4243	20.4438				By MS/MS	By MS/MS	By MS/MS	By MS/MS	By MS/MS	By MS/MS	By MS/MS	By MS/MS	By MS/MS	By MS/MS	By MS/MS	By MS/MS	By MS/MS	By MS/MS	By MS/MS	By MS/MS
O00244;E5RGN3;E5RIM7	Copper transport protein ATOX1	ATOX1	1.16245	0.860255	0.743011	0.880791		0.129005	-0.217164	-0.339449	0.129005	0.880791	-0.217164	-0.339449	O00244;E5RGN3;E5RIM7	O00244;E5RGN3;E5RIM7	Copper transport protein ATOX1	ATOX1	657		19.8832	20.1196	20.0387	20.9361	20.5983	20.7881	19.9735	18.0789	18.2961	19.9529				By MS/MS	By MS/MS	By matching	By matching	By MS/MS	By matching	By MS/MS	By MS/MS	By matching	By MS/MS	By matching	By MS/MS	By MS/MS	By matching	By matching	By MS/MS
P04181	Ornithine aminotransferase, mitochondrial;Ornithine aminotransferase, hepatic form;Ornithine aminotransferase, renal form	OAT	1.16183	0.860711	0.462041	0.722402		0.33532	-0.216399	-0.772477	0.33532	0.722402	-0.216399	-0.772477	P04181	P04181	Ornithine aminotransferase, mitochondrial;Ornithine aminotransferase, hepatic form;Ornithine aminotransferase, renal form	OAT	1398		21.42	21.4972	20.8947	20.8826	21.1201	21.3742	21.9862	21.532	20.6835	21.9006				By MS/MS	By MS/MS	By MS/MS	By MS/MS	By MS/MS	By MS/MS	By MS/MS	By MS/MS	By MS/MS	By MS/MS	By MS/MS	By MS/MS	By MS/MS	By MS/MS	By MS/MS	By MS/MS
P20645;F5GX30	Cation-dependent mannose-6-phosphate receptor	M6PR	1.15934	0.862558	0.434421	0.702152		0.362089	-0.213307	-0.822873	0.362089	0.702152	-0.213307	-0.822873	P20645;F5GX30;F5GXE0;H0YGE9;F5GXU0;H0YGT2;F5H883;H0YF90	P20645;F5GX30	Cation-dependent mannose-6-phosphate receptor	M6PR	1638		20.8692	20.3089	19.8066	20.7767	19.812	20.1621	19.8662	20.2535	20.6669	20.5863				By MS/MS		By MS/MS	By matching	By MS/MS	By matching	By MS/MS	By matching	By MS/MS	By matching	By MS/MS	By matching	By MS/MS	By matching	By MS/MS
P31150	Rab GDP dissociation inhibitor alpha	GDI1	1.15842	0.863244	0.325113	0.631807		0.487966	-0.21216	-1.04835	0.487966	0.631807	-0.21216	-1.04835	P31150;G5E9U5	P31150	Rab GDP dissociation inhibitor alpha	GDI1	1750		21.16	21.7784	21.3296	21.2529	21.6613	22.0489	22.0478	21.8193	21.4013	21.7613				By MS/MS	By MS/MS	By MS/MS	By MS/MS	By MS/MS	By MS/MS	By MS/MS	By MS/MS	By MS/MS	By MS/MS	By MS/MS	By MS/MS	By MS/MS	By MS/MS	By MS/MS	By MS/MS
Q9Y5Z4;Q5THN1	Heme-binding protein 2	HEBP2	1.15625	0.864866	0.618547	0.808754		0.208627	-0.209452	-0.517892	0.208627	0.808754	-0.209452	-0.517892	Q9Y5Z4;Q5THN1	Q9Y5Z4;Q5THN1	Heme-binding protein 2	HEBP2	3125		18.6336	19.4232	18.3197	19.3544	18.8577	19.8319	19.4444	17.7429	18.9085	18.8588				By MS/MS	By MS/MS	By MS/MS	By MS/MS	By matching	By MS/MS	By MS/MS	By MS/MS	By MS/MS	By MS/MS	By MS/MS	By MS/MS	By MS/MS	By MS/MS	By MS/MS	By MS/MS
Q13153;E9PM17;B3KNX7	Serine/threonine-protein kinase PAK 1;Non-specific serine/threonine protein kinase	PAK1	1.15584	0.865171	0.362559	0.65923		0.440622	-0.208942	-0.965524	0.440622	0.65923	-0.208942	-0.965524	Q13153;E9PM17;B3KNX7;H0YCG5;H0YCM0	Q13153;E9PM17;B3KNX7	Serine/threonine-protein kinase PAK 1;Non-specific serine/threonine protein kinase	PAK1	2200		19.0585	19.4969	19.5413	18.9455	19.4687	20.0667	19.532	19.7291	19.0439	19.451				By MS/MS	By MS/MS	By matching	By MS/MS	By matching	By MS/MS	By matching	By MS/MS	By MS/MS	By MS/MS	By MS/MS	By MS/MS	By MS/MS	By MS/MS	By MS/MS	By MS/MS
P51648;A0A5K1VW72;J3QRD1;A0A5F9ZHI5;A0A5F9ZHN9;A0A5F9ZI12;A0A5F9ZGX4	Fatty aldehyde dehydrogenase	ALDH3A2	1.15558	0.865369	0.334462	0.635949		0.475653	-0.208612	-1.02701	0.475653	0.635949	-0.208612	-1.02701	P51648;A0A5K1VW72;J3QRD1;A0A5F9ZHI5;A0A5F9ZHN9;A0A5F9ZI12;A0A5F9ZGX4;J3QS00;I3L1M4;A0A5F9ZHP6;J3QKK9;I3L2W1;A0A0D9SGC3;J3KTG1;I3L0X1;A0A5F9ZHZ9	P51648;A0A5K1VW72;J3QRD1;A0A5F9ZHI5;A0A5F9ZHN9;A0A5F9ZI12;A0A5F9ZGX4	Fatty aldehyde dehydrogenase	ALDH3A2	399		19.4061	19.6894	19.2717	19.8978	19.7088	19.9382	19.8971	19.777	20.2579	20.2822				By matching	By matching	By MS/MS	By matching	By matching	By matching	By MS/MS	By MS/MS	By matching	By matching	By MS/MS	By MS/MS	By MS/MS	By matching	By MS/MS
O43237	Cytoplasmic dynein 1 light intermediate chain 2	DYNC1LI2	1.15544	0.865472	0.663624	0.831455		0.178078	-0.208441	-0.451491	0.178078	0.831455	-0.208441	-0.451491	O43237;B4E2E0;J3KRI4;H3BUM4;J3KSD2;J3KRZ2	O43237	Cytoplasmic dynein 1 light intermediate chain 2	DYNC1LI2	1168		20.354	20.0481	20.3692	19.8824	20.4884	20.3097	20.1752	19.9745	18.094	20.3083				By MS/MS	By MS/MS	By MS/MS	By MS/MS	By MS/MS	By MS/MS	By MS/MS	By MS/MS	By MS/MS	By MS/MS	By MS/MS	By MS/MS	By MS/MS	By MS/MS	By MS/MS	By MS/MS
P23526	Adenosylhomocysteinase	AHCY	1.15474	0.865995	0.541444	0.767224		0.266446	-0.207569	-0.637769	0.266446	0.767224	-0.207569	-0.637769	P23526	P23526	Adenosylhomocysteinase	AHCY	1677		19.4863	20.1441	19.9058	20.3043	20.3883	19.7988	20.1229	19.5574	18.6869	19.8235				By MS/MS	By MS/MS	By MS/MS	By MS/MS	By MS/MS	By MS/MS	By MS/MS	By MS/MS	By MS/MS	By MS/MS	By MS/MS	By MS/MS	By MS/MS	By MS/MS	By MS/MS	By MS/MS
P0DP25;P0DP24;P0DP23;A0A590UK56;E7EMB3;Q96HY3;G3V361;A0A590UJI2		CALM2;CALM1	1.15469	0.866034	0.42961	0.699271		0.366926	-0.207504	-0.831874	0.366926	0.699271	-0.207504	-0.831874	P0DP25;P0DP24;P0DP23;A0A590UK56;E7EMB3;Q96HY3;G3V361;A0A590UJI2;M0QZ52;A0A590UJC0;F8WBR5;G3V226;G3V479;P27482	P0DP25;P0DP24;P0DP23;A0A590UK56;E7EMB3;Q96HY3;G3V361;A0A590UJI2		CALM2;CALM1	1498		26.693	27.0262	26.1841	26.2206	26.5952	26.7345	26.8994	26.6232	25.7094	26.514				By MS/MS	By MS/MS	By MS/MS	By MS/MS	By MS/MS	By MS/MS	By MS/MS	By MS/MS	By MS/MS	By MS/MS	By MS/MS	By MS/MS	By MS/MS	By MS/MS	By MS/MS	By MS/MS
P00915;E5RH81;E5RHP7;E5RIF9;E5RG43;E5RFE7;E5RGU8;E5RFL2;H0YBE2	Carbonic anhydrase 1	CA1	1.15434	0.866297	0.660244	0.831076		0.180296	-0.207067	-0.456391	0.180296	0.831076	-0.207067	-0.456391	P00915;E5RH81;E5RHP7;E5RIF9;E5RG43;E5RFE7;E5RGU8;E5RFL2;H0YBE2;E5RII2;E5RJF6;E5RG81;E5RJI8	P00915;E5RH81;E5RHP7;E5RIF9;E5RG43;E5RFE7;E5RGU8;E5RFL2;H0YBE2	Carbonic anhydrase 1	CA1	1350		20.5206	19.7654	19.855	21.2458	20.0173	19.9794	20.5316	20.4462	18.8082	19.3312				By MS/MS	By matching	By MS/MS	By MS/MS	By MS/MS	By MS/MS	By MS/MS	By MS/MS	By MS/MS	By MS/MS	By MS/MS	By MS/MS	By MS/MS	By MS/MS	By MS/MS	By MS/MS
P26038	Moesin	MSN	1.15425	0.866363	0.477478	0.733296		0.321046	-0.206956	-0.745187	0.321046	0.733296	-0.206956	-0.745187	P26038;V9GZ54	P26038	Moesin	MSN	1693		21.4882	21.7589	21.7907	22.6191	22.3086	22.4194	21.6394	21.8252	21.6563	21.2955				By MS/MS	By MS/MS	By MS/MS	By MS/MS	By MS/MS	By MS/MS	By MS/MS	By MS/MS	By MS/MS	By MS/MS	By MS/MS	By MS/MS	By MS/MS	By MS/MS	By MS/MS	By MS/MS
Q9Y2S2;A0A2R8YCZ4;A0A2R8YFQ7;A0A2R8Y4K2;A0A087WW38	Lambda-crystallin homolog	CRYL1	1.15423	0.866378	0.773642	0.892664		0.11146	-0.206931	-0.297529	0.11146	0.892664	-0.206931	-0.297529	Q9Y2S2;A0A2R8YCZ4;A0A2R8YFQ7;A0A2R8Y4K2;A0A087WW38;A0A2R8Y7B4;A0A2R8Y5S5	Q9Y2S2;A0A2R8YCZ4;A0A2R8YFQ7;A0A2R8Y4K2;A0A087WW38	Lambda-crystallin homolog	CRYL1	3089		19.0863	20.9258	20.426	20.1863	20.8144	18.3517	20.6406	20.1028	18.0041	20.4396				By MS/MS	By MS/MS	By MS/MS	By MS/MS	By MS/MS	By MS/MS	By MS/MS	By MS/MS	By MS/MS	By MS/MS	By MS/MS	By MS/MS	By MS/MS	By MS/MS	By MS/MS	By MS/MS
P00367;P49448	Glutamate dehydrogenase 1, mitochondrial;Glutamate dehydrogenase 2, mitochondrial	GLUD1;GLUD2	1.15422	0.866386	0.542105	0.767224		0.265916	-0.206919	-0.6367	0.265916	0.767224	-0.206919	-0.6367	P00367;P49448	P00367;P49448	Glutamate dehydrogenase 1, mitochondrial;Glutamate dehydrogenase 2, mitochondrial	GLUD1;GLUD2	1335		22.1703	21.4656	20.8409	22.3484	22.3656	21.7756	21.5365	22.1866	21.3913	21.563				By MS/MS	By MS/MS	By MS/MS	By MS/MS	By MS/MS	By MS/MS	By MS/MS	By MS/MS	By MS/MS	By MS/MS	By MS/MS	By MS/MS	By MS/MS	By MS/MS	By MS/MS	By MS/MS
P63092;Q5JWF2;A0A590UJ58;B0AZR9;A0A590UJF0;A0A590UJB0;A0A590UJY2;A0A590UJJ0;A0A590UJG5;A0A590UJI6;A0A590UKB4;A0A590UJQ9;A0A590UJR6	Guanine nucleotide-binding protein G(s) subunit alpha isoforms short;Guanine nucleotide-binding protein G(s) subunit alpha isoforms XLas	GNAS	1.15413	0.866453	0.3993	0.679804		0.398701	-0.206806	-0.890274	0.398701	0.679804	-0.206806	-0.890274	P63092;Q5JWF2;A0A590UJ58;B0AZR9;A0A590UJF0;A0A590UJB0;A0A590UJY2;A0A590UJJ0;A0A590UJG5;A0A590UJI6;A0A590UKB4;A0A590UJQ9;A0A590UJR6;A0A590UJS2;A0A590UJQ2;A0A0A0MR13;S4R3E3;A0A590UJ22;H0Y7F4;A0A590UKA4;A0A590UK28;A0A590UJY8;A0A590UJB7;Q5JWE9;A0A590UKA9;S4R3V9;A0A590UJC9	P63092;Q5JWF2;A0A590UJ58;B0AZR9;A0A590UJF0;A0A590UJB0;A0A590UJY2;A0A590UJJ0;A0A590UJG5;A0A590UJI6;A0A590UKB4;A0A590UJQ9;A0A590UJR6	Guanine nucleotide-binding protein G(s) subunit alpha isoforms short;Guanine nucleotide-binding protein G(s) subunit alpha isoforms XLas	GNAS	2081		19.3238	19.4552	19.2038	19.0781	19.5863	19.6567	19.1152	19.3477	18.3651	19.0906				By MS/MS	By MS/MS	By MS/MS	By MS/MS	By MS/MS	By MS/MS	By MS/MS	By MS/MS	By MS/MS	By MS/MS	By MS/MS	By MS/MS	By MS/MS	By MS/MS	By MS/MS	By MS/MS
O95433;G3V438	Activator of 90 kDa heat shock protein ATPase homolog 1	AHSA1	1.15136	0.86854	0.635169	0.817619		0.197111	-0.203336	-0.493133	0.197111	0.817619	-0.203336	-0.493133	O95433;G3V438;H0YJU2;H0YJG7;H0YJ63;G3V3W9	O95433;G3V438	Activator of 90 kDa heat shock protein ATPase homolog 1	AHSA1	1308		19.4261	20.1155	20.5775	20.446	20.2731	19.5882	20.3395	20.0362	18.4749	19.9219				By MS/MS	By MS/MS	By MS/MS	By MS/MS	By matching	By MS/MS	By MS/MS	By MS/MS	By matching	By MS/MS	By MS/MS	By MS/MS	By MS/MS	By MS/MS	By matching	By MS/MS
P20073	Annexin A7	ANXA7	1.15114	0.868701	0.319626	0.628619		0.495358	-0.203068	-1.0611	0.495358	0.628619	-0.203068	-1.0611	P20073	P20073	Annexin A7	ANXA7	1627		19.5579	19.877	19.8955	20.0865	20.1353	20.5596	19.9141	20.0182	20.4259	20.4026				By MS/MS	By MS/MS	By MS/MS	By MS/MS	By MS/MS	By MS/MS	By MS/MS	By MS/MS	By MS/MS	By MS/MS	By MS/MS	By MS/MS	By MS/MS	By MS/MS	By MS/MS	By MS/MS
P78417;Q5TA02;Q5TA01	Glutathione S-transferase omega-1	GSTO1	1.1509	0.868886	0.414218	0.6925		0.382771	-0.202761	-0.861153	0.382771	0.6925	-0.202761	-0.861153	P78417;Q5TA02;Q5TA01	P78417;Q5TA02;Q5TA01	Glutathione S-transferase omega-1	GSTO1	2106		19.4181	19.7001	19.5316	20.0997	20.3228	20.5063	19.9068	19.5159	19.6288	19.9999				By MS/MS	By MS/MS	By MS/MS	By MS/MS	By MS/MS	By MS/MS	By MS/MS	By MS/MS	By MS/MS	By MS/MS	By MS/MS	By MS/MS	By MS/MS	By MS/MS	By MS/MS	By MS/MS
P43304	Glycerol-3-phosphate dehydrogenase, mitochondrial	GPD2	1.15057	0.869134	0.238436	0.577739		0.622628	-0.202349	-1.27397	0.622628	0.577739	-0.202349	-1.27397	P43304;F5GYK7	P43304	Glycerol-3-phosphate dehydrogenase, mitochondrial	GPD2	1837		19.3846	20.2619	20.1963	20.1249	19.9628	20.2154	20.0156	20.0839	20.2674	20.1524				By MS/MS	By MS/MS	By MS/MS	By MS/MS	By MS/MS	By MS/MS	By MS/MS	By MS/MS	By MS/MS	By MS/MS	By MS/MS	By MS/MS	By MS/MS	By MS/MS	By MS/MS	By MS/MS
Q07021;I3L3Q7;I3L3B0	Complement component 1 Q subcomponent-binding protein, mitochondrial	C1QBP	1.14919	0.87018	0.449625	0.714418		0.347149	-0.200615	-0.794871	0.347149	0.714418	-0.200615	-0.794871	Q07021;I3L3Q7;I3L3B0	Q07021;I3L3Q7;I3L3B0	Complement component 1 Q subcomponent-binding protein, mitochondrial	C1QBP	2162		21.8202	21.8379	21.2465	22.2152	21.8707	21.7822	21.7297	21.0977	20.979	21.7162				By MS/MS	By MS/MS	By MS/MS	By MS/MS	By MS/MS	By MS/MS	By MS/MS	By MS/MS	By MS/MS	By MS/MS	By MS/MS	By MS/MS	By MS/MS	By MS/MS	By MS/MS	By MS/MS
O94919	Endonuclease domain-containing 1 protein	ENDOD1	1.1486	0.870624	0.424814	0.699271		0.371801	-0.199878	-0.840917	0.371801	0.699271	-0.199878	-0.840917	O94919	O94919	Endonuclease domain-containing 1 protein	ENDOD1	1289		19.2038	19.8628	19.498	19.5589	19.782	19.9753	20.3852	19.6377	19.2684	20.1021				By MS/MS	By MS/MS	By MS/MS	By MS/MS	By MS/MS	By MS/MS	By MS/MS	By MS/MS	By MS/MS	By MS/MS	By MS/MS	By MS/MS	By MS/MS	By MS/MS	By MS/MS	By MS/MS
P26440;A0A0A0MT83;A0A0S2Z4K7;H7C4G6	Isovaleryl-CoA dehydrogenase, mitochondrial	IVD	1.14846	0.870731	0.493152	0.736195		0.30702	-0.199701	-0.718064	0.30702	0.736195	-0.199701	-0.718064	P26440;A0A0A0MT83;A0A0S2Z4K7;H7C4G6;H0YN10;H0YLC3;A0A087WVD3;H0YKV0	P26440;A0A0A0MT83;A0A0S2Z4K7;H7C4G6	Isovaleryl-CoA dehydrogenase, mitochondrial	IVD	151		19.3791	20.5746	20.5065	20.6181	20.2718	20.3247	20.0781	20.0903	19.8847	19.5111				By MS/MS	By MS/MS	By MS/MS	By MS/MS	By MS/MS	By MS/MS	By MS/MS	By MS/MS	By MS/MS	By MS/MS	By MS/MS	By MS/MS	By MS/MS	By matching	By MS/MS	By MS/MS
P41250	Glycine--tRNA ligase	GARS	1.14802	0.871063	0.181837	0.537548		0.740318	-0.199151	-1.46217	0.740318	0.537548	-0.199151	-1.46217	P41250;H7C443	P41250	Glycine--tRNA ligase	GARS	1821		20.7759	20.6206	20.4937	21.1509	20.537	21.0079	21.0712	20.9196	20.8093	20.9839				By MS/MS	By MS/MS	By MS/MS	By MS/MS	By MS/MS	By MS/MS	By MS/MS	By MS/MS	By MS/MS	By MS/MS	By MS/MS	By MS/MS	By MS/MS	By MS/MS	By MS/MS	By MS/MS
P01023	Alpha-2-macroglobulin	A2M	1.14783	0.871211	0.590874	0.792726		0.228505	-0.198906	-0.559902	0.228505	0.792726	-0.198906	-0.559902	P01023;P20742;CON__ENSEMBL:ENSBTAP00000024146;F8W7L3;H0YFH1	P01023	Alpha-2-macroglobulin	A2M	1356		21.2704	20.716	20.372	21.7264	21.3384	20.3298	21.3253	21.2378	20.3718	21.6624				By MS/MS	By MS/MS	By MS/MS	By MS/MS	By MS/MS	By MS/MS	By MS/MS	By MS/MS	By MS/MS	By MS/MS	By MS/MS	By MS/MS	By MS/MS	By MS/MS	By MS/MS	By MS/MS
Q14195	Dihydropyrimidinase-related protein 3	DPYSL3	1.14765	0.871345	0.354707	0.653726		0.450131	-0.198684	-0.982334	0.450131	0.653726	-0.198684	-0.982334	Q14195;H0YBT4;D6RF19;H0YB87	Q14195	Dihydropyrimidinase-related protein 3	DPYSL3	2249		20.4445	21.0507	21.0262	21.4617	21.5516	21.4434	20.9953	21.0841	21.0263	20.9975				By MS/MS	By MS/MS	By MS/MS	By MS/MS	By MS/MS	By MS/MS	By MS/MS	By MS/MS	By MS/MS	By MS/MS	By MS/MS	By MS/MS	By MS/MS	By MS/MS	By MS/MS	By MS/MS
P02766;A0A087WV45;A0A087WT59	Transthyretin	TTR	1.14707	0.871789	0.720819	0.868845		0.142174	-0.197949	-0.370233	0.142174	0.868845	-0.197949	-0.370233	P02766;A0A087WV45;A0A087WT59	P02766;A0A087WV45;A0A087WT59	Transthyretin	TTR	1381		18.9638	19.9888	19.6001	20.2675	19.5333	19.6521	20.3538	18.0619	18.1062	19.5765				By MS/MS	By MS/MS	By MS/MS	By MS/MS	By MS/MS	By MS/MS	By MS/MS	By MS/MS	By matching	By MS/MS	By MS/MS	By MS/MS	By matching		By matching	By MS/MS
Q96A65	Exocyst complex component 4	EXOC4	1.14529	0.873141	0.409767	0.689327		0.387464	-0.195714	-0.869763	0.387464	0.689327	-0.195714	-0.869763	Q96A65	Q96A65	Exocyst complex component 4	EXOC4	2660		18.6238	18.0911	18.1594	18.7292	17.6905	18.6401	18.2719	18.3093	18.7469	18.7014				By matching	By matching	By matching	By matching		By matching	By matching	By matching	By MS/MS		By MS/MS	By matching	By MS/MS	By matching	By MS/MS	By matching
P52209;K7EM49;K7EMN2	6-phosphogluconate dehydrogenase, decarboxylating	PGD	1.14435	0.873862	0.243788	0.581217		0.612987	-0.194522	-1.25823	0.612987	0.581217	-0.194522	-1.25823	P52209;K7EM49;K7EMN2;K7EPF6;K7ELN9	P52209;K7EM49;K7EMN2	6-phosphogluconate dehydrogenase, decarboxylating	PGD	1939		20.8093	21.0729	20.5316	21.4372	20.9003	20.9937	20.7989	20.6719	20.8558	20.6929				By MS/MS	By MS/MS	By MS/MS	By MS/MS	By MS/MS	By MS/MS	By MS/MS	By MS/MS	By MS/MS	By MS/MS	By MS/MS	By MS/MS	By MS/MS	By MS/MS	By MS/MS	By MS/MS
P35579	Myosin-9	MYH9	1.14325	0.874701	0.364258	0.659998		0.438591	-0.193139	-0.961922	0.438591	0.659998	-0.193139	-0.961922	P35579;Q5BKV1;B1AH99;A0A2R8Y4C3;REV__S4R3H4;REV__E7EQT4;REV__Q9UKV3	P35579	Myosin-9	MYH9	1777		19.5295	19.8659	19.588	19.8036	19.9794	20.2993	20.0368	19.7428	19.1707	19.5585				By MS/MS	By MS/MS	By MS/MS	By MS/MS	By MS/MS	By MS/MS	By MS/MS	By MS/MS	By MS/MS	By MS/MS	By MS/MS	By MS/MS	By MS/MS	By MS/MS	By MS/MS	By MS/MS
P04062;A0A0G2JNZ5;A0A0G2JLB3;A0A0G2JNZ0	Glucosylceramidase	GBA	1.14295	0.874931	0.377677	0.668264		0.42288	-0.192759	-0.933911	0.42288	0.668264	-0.192759	-0.933911	P04062;A0A0G2JNZ5;A0A0G2JLB3;A0A0G2JNZ0	P04062;A0A0G2JNZ5;A0A0G2JLB3;A0A0G2JNZ0	Glucosylceramidase	GBA	213		19.9992	19.9433	19.74	20.1259	19.7436	20.3752	19.8106	20.5433	20.2007	19.4702				By MS/MS		By MS/MS		By MS/MS		By MS/MS		By MS/MS		By MS/MS	By matching	By MS/MS	By matching	By MS/MS	By matching
P56556;A0A2Y9D025;R4GN43	NADH dehydrogenase [ubiquinone] 1 alpha subcomplex subunit 6	NDUFA6	1.13641	0.879966	0.747119	0.880791		0.12661	-0.184481	-0.33379	0.12661	0.880791	-0.184481	-0.33379	P56556;A0A2Y9D025;R4GN43	P56556;A0A2Y9D025;R4GN43	NADH dehydrogenase [ubiquinone] 1 alpha subcomplex subunit 6	NDUFA6	346		20.4896	20.5494	20.8395	20.7317	21.2192	20.5685	20.8153	20.7231	18.236	19.9493				By MS/MS	By MS/MS	By MS/MS	By MS/MS	By MS/MS	By MS/MS	By MS/MS	By MS/MS	By MS/MS	By MS/MS	By MS/MS	By MS/MS	By MS/MS	By MS/MS	By MS/MS	By MS/MS
P29401;A0A0B4J1R6	Transketolase	TKT	1.13404	0.881805	0.483868	0.734989		0.315273	-0.181468	-0.734061	0.315273	0.734989	-0.181468	-0.734061	P29401;A0A0B4J1R6;E9PFF2;F8W888	P29401;A0A0B4J1R6	Transketolase	TKT	1722		20.8297	21.8345	21.6286	22.1331	22.0336	21.8261	21.5717	21.57	21.6215	21.2289				By MS/MS	By MS/MS	By MS/MS	By MS/MS	By MS/MS	By MS/MS	By MS/MS	By MS/MS	By MS/MS	By MS/MS	By MS/MS	By MS/MS	By MS/MS	By MS/MS	By MS/MS	By MS/MS
Q7Z4W1;J3KS22;J3QS36;J3QS45;J3KRZ4;J3KSZ5;J3QL34	L-xylulose reductase	DCXR	1.13367	0.882091	0.567317	0.781508		0.246174	-0.181001	-0.596525	0.246174	0.781508	-0.181001	-0.596525	Q7Z4W1;J3KS22;J3QS36;J3QS45;J3KRZ4;J3KSZ5;J3QL34	Q7Z4W1;J3KS22;J3QS36;J3QS45;J3KRZ4;J3KSZ5;J3QL34	L-xylulose reductase	DCXR	1012		20.3416	20.7639	20.5956	21.726	20.8885	21.4866	21.5687	20.6809	21.2417	20.8838				By MS/MS	By MS/MS	By MS/MS	By MS/MS	By MS/MS	By MS/MS	By MS/MS	By MS/MS	By MS/MS	By MS/MS	By MS/MS	By MS/MS	By MS/MS	By MS/MS	By MS/MS	By MS/MS
P08238;Q58FF7	Heat shock protein HSP 90-beta;Putative heat shock protein HSP 90-beta-3	HSP90AB1;HSP90AB3P	1.13254	0.882973	0.535707	0.764238		0.271073	-0.179559	-0.647071	0.271073	0.764238	-0.179559	-0.647071	P08238;Q58FF7	P08238;Q58FF7	Heat shock protein HSP 90-beta;Putative heat shock protein HSP 90-beta-3	HSP90AB1;HSP90AB3P	1462		23.7451	23.8068	24.1188	24.0271	24.0346	23.8488	24.3653	24.0431	22.8382	24.2741				By MS/MS	By MS/MS	By MS/MS	By MS/MS	By MS/MS	By MS/MS	By MS/MS	By MS/MS	By MS/MS	By MS/MS	By MS/MS	By MS/MS	By MS/MS	By MS/MS	By MS/MS	By MS/MS
P28161;E9PHN6;F6XZQ7;E9PHN7;E9PLF1;E9PGV1	Glutathione S-transferase Mu 2	GSTM2	1.13217	0.883258	0.321729	0.628619		0.49251	-0.179092	-1.05619	0.49251	0.628619	-0.179092	-1.05619	P28161;E9PHN6;F6XZQ7;E9PHN7;E9PLF1;E9PGV1;H3BQT3	P28161;E9PHN6;F6XZQ7;E9PHN7;E9PLF1;E9PGV1	Glutathione S-transferase Mu 2	GSTM2	1717		20.1174	20.4818	20.6517	20.4339	20.6252	21.1333	20.5862	20.4333	20.3942	20.788				By MS/MS	By MS/MS	By MS/MS	By MS/MS	By MS/MS	By MS/MS	By MS/MS	By MS/MS	By MS/MS	By MS/MS	By MS/MS	By MS/MS	By MS/MS	By MS/MS	By MS/MS	By MS/MS
P30085;Q5T0D2	UMP-CMP kinase	CMPK1	1.13191	0.883465	0.822053	0.917748		0.0851002	-0.178755	-0.232413	0.0851002	0.917748	-0.178755	-0.232413	P30085;Q5T0D2;A0A494BXC7	P30085;Q5T0D2	UMP-CMP kinase	CMPK1	1737		21.0152	20.7027	21.2369	18.9529	21.1969	20.7726	19.6261	21.6768	18.0579	19.9219				By MS/MS	By MS/MS	By MS/MS	By MS/MS	By matching	By MS/MS	By MS/MS	By MS/MS	By MS/MS	By MS/MS	By MS/MS	By MS/MS	By MS/MS	By MS/MS	By MS/MS	By MS/MS
Q8N5K1;A0A2R8Y540;I3L1N9;D6RCF4	CDGSH iron-sulfur domain-containing protein 2	CISD2	1.13168	0.883643	0.229888	0.573393		0.638484	-0.178465	-1.29974	0.638484	0.573393	-0.178465	-1.29974	Q8N5K1;A0A2R8Y540;I3L1N9;D6RCF4	Q8N5K1;A0A2R8Y540;I3L1N9;D6RCF4	CDGSH iron-sulfur domain-containing protein 2	CISD2	2544		20.5181	20.4246	20.4286	20.6613	20.6864	20.6466	20.5903	20.987	20.7266	21.1228				By MS/MS	By MS/MS	By MS/MS	By matching	By MS/MS	By matching	By MS/MS	By MS/MS	By MS/MS	By matching	By MS/MS	By matching	By MS/MS	By matching	By MS/MS	By MS/MS
Q96CX2	BTB/POZ domain-containing protein KCTD12	KCTD12	1.12845	0.886171	0.443032	0.709701		0.353565	-0.174343	-0.806933	0.353565	0.709701	-0.174343	-0.806933	Q96CX2;Q6ZWB6	Q96CX2	BTB/POZ domain-containing protein KCTD12	KCTD12	2677		19.4399	19.523	18.7362	18.6731	18.9321	19.634	19.0383	19.4164	19.2606	19.0323				By MS/MS	By MS/MS	By MS/MS	By MS/MS	By MS/MS	By MS/MS	By MS/MS	By MS/MS	By MS/MS	By MS/MS	By MS/MS	By MS/MS	By MS/MS	By MS/MS	By MS/MS	By MS/MS
P02675;D6REL8	Fibrinogen beta chain;Fibrinopeptide B;Fibrinogen beta chain	FGB	1.12786	0.886631	0.708052	0.86118		0.149935	-0.173594	-0.388119	0.149935	0.86118	-0.173594	-0.388119	P02675;D6REL8;CON__P02676	P02675;D6REL8	Fibrinogen beta chain;Fibrinopeptide B;Fibrinogen beta chain	FGB	1374		20.2672	20.0757	20.0868	21.9584	20.7941	19.4047	19.8954	20.4372	20.4937	20.5291				By MS/MS	By MS/MS	By MS/MS	By MS/MS	By MS/MS	By MS/MS	By MS/MS	By MS/MS	By matching	By MS/MS	By MS/MS	By MS/MS	By MS/MS	By MS/MS	By MS/MS	By MS/MS
O14818;H0Y586;Q8TAA3	Proteasome subunit alpha type-7;Proteasome subunit alpha type-7-like	PSMA7;PSMA8	1.12718	0.88717	0.406555	0.686062		0.39088	-0.172717	-0.876015	0.39088	0.686062	-0.172717	-0.876015	O14818;H0Y586;Q8TAA3;F5GY34;A0A087WYS6	O14818;H0Y586;Q8TAA3	Proteasome subunit alpha type-7;Proteasome subunit alpha type-7-like	PSMA7;PSMA8	1133		20.7131	20.6542	20.067	21.1692	20.9419	20.7727	20.9571	20.7106	20.867	21.1029				By MS/MS	By MS/MS	By MS/MS	By MS/MS	By MS/MS	By MS/MS	By MS/MS	By MS/MS	By MS/MS	By MS/MS	By MS/MS	By MS/MS	By MS/MS	By MS/MS	By MS/MS	By MS/MS
Q9BT78;D6RFN0;D6RAX7;D6RD63	COP9 signalosome complex subunit 4	COPS4	1.12684	0.887439	0.453512	0.714418		0.343411	-0.172281	-0.787816	0.343411	0.714418	-0.172281	-0.787816	Q9BT78;D6RFN0;D6RAX7;D6RD63	Q9BT78;D6RFN0;D6RAX7;D6RD63	COP9 signalosome complex subunit 4	COPS4	649		19.9708	19.7371	19.7423	19.6038	19.2753	19.8548	19.9628	19.6009	19.5146	20.5308				By MS/MS	By MS/MS	By MS/MS	By MS/MS	By MS/MS	By MS/MS	By MS/MS	By MS/MS	By MS/MS	By MS/MS	By MS/MS	By MS/MS	By MS/MS	By MS/MS	By MS/MS	By MS/MS
Q96KP4	Cytosolic non-specific dipeptidase	CNDP2	1.12643	0.88776	0.31703	0.628619		0.4989	-0.171759	-1.06719	0.4989	0.628619	-0.171759	-1.06719	Q96KP4;J3QKT2;J3QRA8;J3KSV5;A0A087WYZ1;J3QRH4;J3QR27;J3QLU1;J3QKQ0;J3QRD0;J3QQN6;A0A087WVS2;J3QL02;J3KRD5;J3KSS4;J3KRJ8	Q96KP4	Cytosolic non-specific dipeptidase	CNDP2	2716		21.644	22.098	21.715	21.4996	21.8488	22.3664	21.9341	21.8638	21.5885	21.7614				By MS/MS	By MS/MS	By MS/MS	By MS/MS	By MS/MS	By MS/MS	By MS/MS	By MS/MS	By MS/MS	By MS/MS	By MS/MS	By MS/MS	By MS/MS	By MS/MS	By MS/MS	By MS/MS
P13693;Q5W0H4;A0A0B4J2C3;J3KPG2;E9PJF7;H0YCX0	Translationally-controlled tumor protein	TPT1	1.12474	0.889095	0.679957	0.844829		0.167518	-0.169591	-0.427976	0.167518	0.844829	-0.169591	-0.427976	P13693;Q5W0H4;A0A0B4J2C3;J3KPG2;E9PJF7;H0YCX0;Q56UQ5	P13693;Q5W0H4;A0A0B4J2C3;J3KPG2;E9PJF7;H0YCX0	Translationally-controlled tumor protein	TPT1	167		19.4483	19.7274	19.5485	19.5613	20.2116	19.8931	17.9699	19.3784	19.7096	19.1756				By MS/MS	By MS/MS	By MS/MS	By matching	By MS/MS	By matching	By MS/MS	By MS/MS	By MS/MS	By MS/MS	By MS/MS	By MS/MS	By matching	By MS/MS	By MS/MS	By MS/MS
Q4V328;A0A087WT45	GRIP1-associated protein 1	GRIPAP1	1.12403	0.889654	0.126551	0.530719		0.897734	-0.168684	-1.70521	0.897734	0.530719	-0.168684	-1.70521	Q4V328;A0A087WT45;A0A087WXA6	Q4V328;A0A087WT45	GRIP1-associated protein 1	GRIPAP1	21		20.7802	20.6991	20.3746	20.9079	20.6115	20.6005	20.4208	20.5316	20.5008	20.7923				By MS/MS	By MS/MS	By MS/MS	By MS/MS	By MS/MS	By MS/MS	By MS/MS	By MS/MS	By MS/MS	By matching	By MS/MS	By MS/MS	By MS/MS	By matching	By MS/MS	By matching
Q9UJ70;H7C3G9;C9JEV6;H7C286	N-acetyl-D-glucosamine kinase	NAGK	1.12394	0.889728	0.612808	0.80515		0.212675	-0.168563	-0.52652	0.212675	0.80515	-0.168563	-0.52652	Q9UJ70;H7C3G9;C9JEV6;H7C286;H7C1L7;H0YEB7;H0YF44;H0YE82;E9PPU6;H0YC94	Q9UJ70;H7C3G9;C9JEV6;H7C286	N-acetyl-D-glucosamine kinase	NAGK	975		18.1558	19.4969	19.3068	19.3984	19.7575	19.8766	19.633	19.2522	19.2961	18.9678				By MS/MS	By MS/MS	By MS/MS	By MS/MS	By MS/MS	By MS/MS	By MS/MS	By MS/MS	By MS/MS	By MS/MS	By MS/MS	By MS/MS	By MS/MS	By MS/MS	By MS/MS	By MS/MS
P60660;F8W1R7;J3KND3;G8JLA2;G3V1V0;B7Z6Z4;F8VPF3;G3V1Y7;F8VZU9;F8W180	Myosin light polypeptide 6	MYL6	1.12338	0.890172	0.49727	0.737514		0.303408	-0.167843	-0.711029	0.303408	0.737514	-0.167843	-0.711029	P60660;F8W1R7;J3KND3;G8JLA2;G3V1V0;B7Z6Z4;F8VPF3;G3V1Y7;F8VZU9;F8W180;P14649;H0YI43;F8W1I5;F8VXL3	P60660;F8W1R7;J3KND3;G8JLA2;G3V1V0;B7Z6Z4;F8VPF3;G3V1Y7;F8VZU9;F8W180	Myosin light polypeptide 6	MYL6	508		20.2453	20.6051	20.6168	20.078	19.9478	20.6527	20.7528	20.2798	19.6074	20.3937				By MS/MS	By MS/MS	By MS/MS	By MS/MS	By MS/MS	By MS/MS	By MS/MS	By MS/MS	By MS/MS	By MS/MS	By MS/MS	By MS/MS	By MS/MS	By MS/MS	By MS/MS	By MS/MS
O60641;E9PDG8;E5RGY9	Clathrin coat assembly protein AP180	SNAP91	1.12313	0.89037	0.512179	0.746495		0.290579	-0.167523	-0.685869	0.290579	0.746495	-0.167523	-0.685869	O60641;E9PDG8;E5RGY9;E5RFC6;E5RK51;E5RIJ5;E5RFU0;E5RHK9;H0YBT2;E5RJY3;E5RK53;E5RGP8	O60641;E9PDG8;E5RGY9	Clathrin coat assembly protein AP180	SNAP91	715		19.4018	19.1047	18.9747	19.4415	19.1442	19.3766	19.4308	19.0543	18.1834	18.9954				By MS/MS	By MS/MS	By MS/MS	By MS/MS	By MS/MS	By MS/MS	By MS/MS	By MS/MS	By MS/MS	By MS/MS	By MS/MS	By MS/MS	By MS/MS	By MS/MS	By MS/MS	By MS/MS
O43567;C9J7B4;C9J8T4;C9JYN7;C9IY58;C9JCY0	E3 ubiquitin-protein ligase RNF13	RNF13	1.12221	0.891102	0.616285	0.807569		0.210218	-0.166338	-0.521287	0.210218	0.807569	-0.166338	-0.521287	O43567;C9J7B4;C9J8T4;C9JYN7;C9IY58;C9JCY0;C9JRV0;F8WDJ5;C9J383	O43567;C9J7B4;C9J8T4;C9JYN7;C9IY58;C9JCY0	E3 ubiquitin-protein ligase RNF13	RNF13	1178		19.5931	18.6041	18.5489	20.0281	19.1836	19.407	19.2283	18.738	18.6805	19.2889				By matching		By MS/MS		By MS/MS		By MS/MS		By MS/MS		By MS/MS	By matching	By MS/MS		By MS/MS
P55072	Transitional endoplasmic reticulum ATPase	VCP	1.12054	0.892423	0.537089	0.764238		0.269954	-0.1642	-0.644825	0.269954	0.764238	-0.1642	-0.644825	P55072;C9IZA5;C9JUP7	P55072	Transitional endoplasmic reticulum ATPase	VCP	1975		21.6862	21.794	21.0033	21.1837	21.0234	21.0937	20.9853	20.7647	21.2255	21.9086				By MS/MS	By MS/MS	By MS/MS	By MS/MS	By MS/MS	By MS/MS	By MS/MS	By MS/MS	By MS/MS	By MS/MS	By MS/MS	By MS/MS	By MS/MS	By MS/MS	By MS/MS	By MS/MS
Q9NUQ9;A0A1W2PRQ0	Protein FAM49B	FAM49B	1.12047	0.892484	0.598807	0.799397		0.222713	-0.164102	-0.547753	0.222713	0.799397	-0.164102	-0.547753	Q9NUQ9;A0A1W2PRQ0;E5RI16;A0A087X178;E5RJE1;E5RIR8;E5RJL8;E5RK61;E5RFS4;E5RHU5;E5RGI7;E5RK81;E5RH75	Q9NUQ9;A0A1W2PRQ0	Protein FAM49B	FAM49B	2926		18.2485	19.018	18.7216	19.44	19.4368	19.4133	18.6637	19.0371	19.3625	18.3453				By MS/MS	By MS/MS	By MS/MS	By MS/MS	By MS/MS	By MS/MS	By MS/MS	By MS/MS	By MS/MS	By MS/MS	By MS/MS	By MS/MS	By MS/MS	By MS/MS	By MS/MS	By MS/MS
P11177;C9J634	Pyruvate dehydrogenase E1 component subunit beta, mitochondrial	PDHB	1.11726	0.895046	0.391844	0.674202		0.406887	-0.159966	-0.905122	0.406887	0.674202	-0.159966	-0.905122	P11177;C9J634;F8WF02	P11177;C9J634	Pyruvate dehydrogenase E1 component subunit beta, mitochondrial	PDHB	1522		22.097	22.2265	21.8195	22.0383	22.3578	21.864	21.7869	21.8844	21.4488	22.2967				By MS/MS	By MS/MS	By MS/MS	By MS/MS	By MS/MS	By MS/MS	By MS/MS	By MS/MS	By MS/MS	By MS/MS	By MS/MS	By MS/MS	By MS/MS	By MS/MS	By MS/MS	By MS/MS
P30038	Delta-1-pyrroline-5-carboxylate dehydrogenase, mitochondrial	ALDH4A1	1.11281	0.898622	0.465247	0.724016		0.332316	-0.154213	-0.766759	0.332316	0.724016	-0.154213	-0.766759	P30038;Q5TF55	P30038	Delta-1-pyrroline-5-carboxylate dehydrogenase, mitochondrial	ALDH4A1	1727		22.3896	21.9987	21.6001	22.7711	22.0909	22.044	22.0152	21.9739	21.9021	21.9813				By MS/MS	By MS/MS	By MS/MS	By MS/MS	By MS/MS	By MS/MS	By MS/MS	By MS/MS	By MS/MS	By MS/MS	By MS/MS	By MS/MS	By MS/MS	By MS/MS	By MS/MS	By MS/MS
O00534;B4DHS6	von Willebrand factor A domain-containing protein 5A	VWA5A	1.11181	0.899437	0.212479	0.561866		0.672685	-0.152906	-1.35486	0.672685	0.561866	-0.152906	-1.35486	O00534;B4DHS6	O00534;B4DHS6	von Willebrand factor A domain-containing protein 5A	VWA5A	1111		19.0065	18.9539	18.8521	19.0608	18.7352	18.7859	18.6729	19.2131	18.6754	18.6929				By MS/MS	By MS/MS	By MS/MS	By MS/MS	By MS/MS	By MS/MS	By MS/MS	By MS/MS	By MS/MS	By MS/MS	By MS/MS	By MS/MS	By MS/MS	By MS/MS	By MS/MS	By MS/MS
P19021;H7BYD9	Peptidyl-glycine alpha-amidating monooxygenase;Peptidylglycine alpha-hydroxylating monooxygenase;Peptidyl-alpha-hydroxyglycine alpha-amidating lyase	PAM	1.11132	0.899832	0.651511	0.82683		0.186078	-0.152272	-0.469108	0.186078	0.82683	-0.152272	-0.469108	P19021;H7BYD9;H0Y9I4	P19021;H7BYD9	Peptidyl-glycine alpha-amidating monooxygenase;Peptidylglycine alpha-hydroxylating monooxygenase;Peptidyl-alpha-hydroxyglycine alpha-amidating lyase	PAM	1615		18.8792	19.2514	19.7997	18.8529	17.859	19.0331	18.9629	18.8718	18.5581	18.811				By MS/MS	By MS/MS	By MS/MS	By MS/MS	By matching	By MS/MS	By MS/MS		By MS/MS	By MS/MS	By MS/MS	By MS/MS	By MS/MS	By MS/MS	By MS/MS	By MS/MS
P07919	Cytochrome b-c1 complex subunit 6, mitochondrial	UQCRH	1.10892	0.90178	0.693147	0.85359		0.159175	-0.149153	-0.409175	0.159175	0.85359	-0.149153	-0.409175	P07919;A0A096LP55	P07919	Cytochrome b-c1 complex subunit 6, mitochondrial	UQCRH	1457		21.7775	21.813	20.5657	21.73	21.5817	20.7655	21.3987	21.6686	20.5432	20.6356				By MS/MS	By MS/MS	By MS/MS	By MS/MS	By MS/MS	By MS/MS	By MS/MS	By MS/MS	By MS/MS	By MS/MS	By MS/MS	By MS/MS	By MS/MS	By MS/MS	By MS/MS	By MS/MS
P08758;D6RBL5;D6RBE9	Annexin A5;Annexin	ANXA5	1.10875	0.90192	0.710362	0.8623		0.14852	-0.148928	-0.384872	0.14852	0.8623	-0.148928	-0.384872	P08758;D6RBL5;D6RBE9;E9PHT9;D6RCN3	P08758;D6RBL5;D6RBE9	Annexin A5;Annexin	ANXA5	1473		21.5108	20.8178	19.6901	20.2928	20.5773	20.743	20.2028	21.1685	20.1075	19.811				By MS/MS	By MS/MS	By MS/MS	By MS/MS	By MS/MS	By MS/MS	By MS/MS	By MS/MS	By MS/MS	By MS/MS	By MS/MS	By MS/MS	By MS/MS	By MS/MS	By MS/MS	By MS/MS
Q86VP6;A0A0C4DGH5	Cullin-associated NEDD8-dissociated protein 1	CAND1	1.10448	0.905406	0.059347	0.485566		1.2266	-0.143364	-2.19617	1.2266	0.485566	-0.143364	-2.19617	Q86VP6;A0A0C4DGH5;H0YH27;F5H6I6;A0A3B3ISC4;F8WBB8	Q86VP6;A0A0C4DGH5	Cullin-associated NEDD8-dissociated protein 1	CAND1	2492		20.8833	20.9465	20.6418	20.8574	20.6914	20.8473	20.7184	20.6938	20.6725	20.9792				By MS/MS	By MS/MS	By MS/MS	By MS/MS	By MS/MS	By MS/MS	By MS/MS	By MS/MS	By MS/MS	By MS/MS	By MS/MS	By MS/MS	By MS/MS	By MS/MS	By MS/MS	By MS/MS
P50395	Rab GDP dissociation inhibitor beta	GDI2	1.10404	0.905766	0.710599	0.8623		0.148375	-0.142789	-0.38454	0.148375	0.8623	-0.142789	-0.38454	P50395;Q5SX87;Q5SX91;V9GYF8;Q5SX90;V9GYJ7	P50395	Rab GDP dissociation inhibitor beta	GDI2	1905		19.2259	20.6091	20.5476	20.8732	20.9198	21.0636	20.5647	19.9981	20.4838	19.9118				By MS/MS	By MS/MS	By MS/MS	By MS/MS	By MS/MS	By MS/MS	By MS/MS	By MS/MS	By MS/MS	By MS/MS	By MS/MS	By MS/MS	By MS/MS	By MS/MS	By MS/MS	By MS/MS
Q12907;D6RIU4;D6RBV2	Vesicular integral-membrane protein VIP36	LMAN2	1.10206	0.907395	0.723073	0.87059		0.140818	-0.140197	-0.367089	0.140818	0.87059	-0.140197	-0.367089	Q12907;D6RIU4;D6RBV2;D6RDX1	Q12907;D6RIU4;D6RBV2	Vesicular integral-membrane protein VIP36	LMAN2	2189		19.6485	19.1377	18.3372	20.2624	19.5532	18.548	19.2366	19.5915	19.713	19.6498				By MS/MS		By MS/MS		By MS/MS	By matching	By MS/MS	By MS/MS	By MS/MS	By matching	By MS/MS	By matching	By MS/MS		By MS/MS	By matching
P55809;E9PDW2	Succinyl-CoA:3-ketoacid coenzyme A transferase 1, mitochondrial	OXCT1	1.10132	0.907999	0.56707	0.781508		0.246363	-0.139238	-0.596914	0.246363	0.781508	-0.139238	-0.596914	P55809;E9PDW2	P55809;E9PDW2	Succinyl-CoA:3-ketoacid coenzyme A transferase 1, mitochondrial	OXCT1	1983		20.9722	21.4192	21.0816	21.7778	21.8614	21.5957	21.5157	21.4118	20.954	20.8764				By MS/MS	By MS/MS	By MS/MS	By MS/MS	By MS/MS	By MS/MS	By MS/MS	By MS/MS	By MS/MS	By MS/MS	By MS/MS	By MS/MS	By MS/MS	By MS/MS	By MS/MS	By MS/MS
P08865;C9J9K3;A0A0C4DG17;F8WD59	40S ribosomal protein SA	RPSA	1.10122	0.90808	0.474073	0.731398		0.324155	-0.139109	-0.751155	0.324155	0.731398	-0.139109	-0.751155	P08865;C9J9K3;A0A0C4DG17;F8WD59	P08865;C9J9K3;A0A0C4DG17;F8WD59	40S ribosomal protein SA	RPSA	178		23.0852	22.5557	22.7219	23.1858	22.3318	22.5891	22.5473	22.6459	22.7187	23.1239				By MS/MS	By MS/MS	By MS/MS	By MS/MS	By MS/MS	By MS/MS	By MS/MS	By MS/MS	By MS/MS	By MS/MS	By MS/MS	By MS/MS	By MS/MS	By MS/MS	By MS/MS	By MS/MS
P02679;C9JEU5;C9JC84	Fibrinogen gamma chain	FGG	1.10116	0.90813	0.811788	0.915886		0.0905574	-0.139029	-0.246118	0.0905574	0.915886	-0.139029	-0.246118	P02679;C9JEU5;C9JC84;C9JPQ9;C9JU00	P02679;C9JEU5;C9JC84	Fibrinogen gamma chain	FGG	548		20.4792	20.3008	19.8508	22.4695	21.0344	19.1931	20.3837	20.3359	20.6032	20.7471				By MS/MS	By MS/MS	By MS/MS	By MS/MS	By MS/MS	By MS/MS	By MS/MS	By MS/MS	By matching	By MS/MS	By MS/MS	By MS/MS	By MS/MS	By MS/MS	By MS/MS	By MS/MS
Q9Y490	Talin-1	TLN1	1.09994	0.909141	0.552154	0.775457		0.25794	-0.137424	-0.620559	0.25794	0.775457	-0.137424	-0.620559	Q9Y490	Q9Y490	Talin-1	TLN1	3108		18.6068	19.0364	18.4026	17.9146	18.6114	18.5503	18.4182	19.049	18.7118	18.8875				By MS/MS	By MS/MS	By MS/MS	By MS/MS	By matching	By MS/MS	By MS/MS	By MS/MS	By MS/MS	By MS/MS	By MS/MS	By MS/MS	By MS/MS	By MS/MS	By MS/MS	By MS/MS
P49748	Very long-chain specific acyl-CoA dehydrogenase, mitochondrial	ACADVL	1.09825	0.910538	0.459567	0.720366		0.337651	-0.135209	-0.776907	0.337651	0.720366	-0.135209	-0.776907	P49748;G3V1M7;K7EQP4;J3QRJ8;J3QKU9;K7EJW8;K7EMF8;J3KS89;J3KSR4	P49748	Very long-chain specific acyl-CoA dehydrogenase, mitochondrial	ACADVL	1892		21.3612	20.7106	20.5132	21.1687	20.9801	21.2877	20.8566	21.259	20.9963	20.9574				By MS/MS	By MS/MS	By MS/MS	By MS/MS	By MS/MS	By MS/MS	By MS/MS	By MS/MS	By MS/MS	By MS/MS	By MS/MS	By MS/MS	By MS/MS	By MS/MS	By MS/MS	By MS/MS
P20618	Proteasome subunit beta type-1	PSMB1	1.09824	0.910551	0.446161	0.711749		0.350508	-0.135189	-0.801193	0.350508	0.711749	-0.135189	-0.801193	P20618	P20618	Proteasome subunit beta type-1	PSMB1	1637		19.3475	20.1664	19.93	20.1051	20.0964	19.9662	19.8715	19.9082	20.3229	20.0983				By matching	By MS/MS	By matching	By matching	By matching	By matching	By MS/MS	By MS/MS	By MS/MS	By matching	By MS/MS	By matching	By matching	By matching	By MS/MS	By matching
P51149;C9J8S3;C9J592;C9J4V0;C9J4S4	Ras-related protein Rab-7a	RAB7A	1.09804	0.910712	0.647384	0.825472		0.188838	-0.134933	-0.475147	0.188838	0.825472	-0.134933	-0.475147	P51149;C9J8S3;C9J592;C9J4V0;C9J4S4;C9IZZ0;C9J7D1	P51149;C9J8S3;C9J592;C9J4V0;C9J4S4	Ras-related protein Rab-7a	RAB7A	1917		22.7781	22.6435	22.0313	21.6032	22.3481	22.9448	22.2742	22.1851	22.2052	22.9349				By MS/MS	By MS/MS	By MS/MS	By MS/MS	By MS/MS	By MS/MS	By MS/MS	By MS/MS	By MS/MS	By MS/MS	By MS/MS	By MS/MS	By MS/MS	By MS/MS	By MS/MS	By MS/MS
Q14558;B4DP31;C9J168	Phosphoribosyl pyrophosphate synthase-associated protein 1	PRPSAP1	1.09644	0.912044	0.578046	0.790903		0.238037	-0.132824	-0.579741	0.238037	0.790903	-0.132824	-0.579741	Q14558;B4DP31;C9J168;C9JUN4;C9JKT9	Q14558;B4DP31;C9J168	Phosphoribosyl pyrophosphate synthase-associated protein 1	PRPSAP1	2260		20.079	20.1707	19.4826	20.697	19.7005	19.796	20.3164	19.9693	20.1863	19.7959				By MS/MS	By MS/MS	By MS/MS	By MS/MS	By MS/MS	By MS/MS	By MS/MS	By MS/MS	By matching	By matching	By MS/MS	By MS/MS	By MS/MS	By MS/MS	By matching	By MS/MS
Q7L523;Q5VZM2;Q5VZM0	Ras-related GTP-binding protein A;Ras-related GTP-binding protein B	RRAGA;RRAGB	1.09527	0.913018	0.75436	0.882481		0.122421	-0.131285	-0.323844	0.122421	0.882481	-0.131285	-0.323844	Q7L523;Q5VZM2;Q5VZM0	Q7L523;Q5VZM2;Q5VZM0	Ras-related GTP-binding protein A;Ras-related GTP-binding protein B	RRAGA;RRAGB	2468		19.7464	19.3315	19.3589	19.5155	20.344	19.3861	19.1655	19.7979	17.9675	19.2076				By MS/MS	By matching	By MS/MS	By matching	By MS/MS	By matching	By MS/MS	By MS/MS	By MS/MS	By matching	By MS/MS	By matching	By MS/MS	By MS/MS	By matching	By MS/MS
P42704	Leucine-rich PPR motif-containing protein, mitochondrial	LRPPRC	1.09289	0.915004	0.54345	0.767224		0.26484	-0.128151	-0.63453	0.26484	0.767224	-0.128151	-0.63453	P42704;B8ZZ38;A0A0C4DG06;C9JCA9;H7C3W8	P42704	Leucine-rich PPR motif-containing protein, mitochondrial	LRPPRC	1828		21.3479	21.635	21.5384	21.4581	21.7466	21.5142	21.8307	21.8421	20.7776	21.4326				By MS/MS	By MS/MS	By MS/MS	By MS/MS	By MS/MS	By MS/MS	By MS/MS	By MS/MS	By MS/MS	By matching	By MS/MS	By MS/MS	By MS/MS	By MS/MS	By MS/MS	By MS/MS
P46821	Microtubule-associated protein 1B;MAP1B heavy chain;MAP1 light chain LC1	MAP1B	1.09263	0.915226	0.580073	0.790903		0.236517	-0.1278	-0.57659	0.236517	0.790903	-0.1278	-0.57659	P46821;D6RA32;D6RA40;D6RGJ3;D6RCL2	P46821	Microtubule-associated protein 1B;MAP1B heavy chain;MAP1 light chain LC1	MAP1B	1853		21.9716	22.1696	21.832	21.3617	21.4451	21.858	22.0319	21.967	21.9821	22.5454				By MS/MS	By MS/MS	By MS/MS	By MS/MS	By MS/MS	By MS/MS	By MS/MS	By MS/MS	By MS/MS	By MS/MS	By MS/MS	By MS/MS	By MS/MS	By MS/MS	By MS/MS	By MS/MS
P23297;Q5T7Y6	Protein S100-A1;Protein S100	S100A1	1.08926	0.918058	0.303799	0.627927		0.517413	-0.123343	-1.09885	0.517413	0.627927	-0.123343	-1.09885	P23297;Q5T7Y6;Q5T7Y5;Q5T7Y4	P23297;Q5T7Y6	Protein S100-A1;Protein S100	S100A1	1671		23.2814	23.1567	22.778	23.2794	23.2904	23.2484	22.99	23.025	22.8978	23.1448				By MS/MS	By MS/MS	By MS/MS	By MS/MS	By MS/MS	By MS/MS	By MS/MS	By MS/MS	By MS/MS	By MS/MS	By MS/MS	By MS/MS	By MS/MS	By MS/MS	By MS/MS	By MS/MS
P62993;J3KT38	Growth factor receptor-bound protein 2	GRB2	1.08744	0.919588	0.565981	0.781508		0.247198	-0.12094	-0.598627	0.247198	0.781508	-0.12094	-0.598627	P62993;J3KT38;J3QLF6;J3QRL5	P62993;J3KT38	Growth factor receptor-bound protein 2	GRB2	2077		18.8946	19.4312	19.6937	19.9429	19.5587	19.7374	19.5235	19.7184	19.7356	19.181				By MS/MS	By MS/MS	By MS/MS	By MS/MS	By MS/MS	By MS/MS	By MS/MS	By MS/MS	By MS/MS	By MS/MS	By MS/MS	By MS/MS	By MS/MS	By MS/MS	By MS/MS	By MS/MS
P17302	Gap junction alpha-1 protein	GJA1	1.08664	0.920271	0.853588	0.928295		0.0687518	-0.11987	-0.190599	0.0687518	0.928295	-0.11987	-0.190599	P17302	P17302	Gap junction alpha-1 protein	GJA1	1597		20.2699	20.6429	20.7213	21.2335	20.5917	21.8659	19.8187	19.0961	19.6658	18.8284				By MS/MS	By MS/MS	By MS/MS	By MS/MS	By MS/MS	By MS/MS	By MS/MS	By MS/MS	By MS/MS	By MS/MS	By MS/MS	By MS/MS	By MS/MS	By MS/MS	By MS/MS	By MS/MS
P05129	Protein kinase C gamma type	PRKCG	1.08603	0.920783	0.788889	0.901587		0.102984	-0.119067	-0.276884	0.102984	0.901587	-0.119067	-0.276884	P05129;M0R0I9;H7BZ60	P05129	Protein kinase C gamma type	PRKCG	1415		19.2778	19.5513	20.4285	18.8356	19.8141	20.114	19.2984	19.8253	18.188	19.2759				By MS/MS	By MS/MS	By MS/MS	By MS/MS	By MS/MS	By MS/MS	By MS/MS	By MS/MS	By MS/MS	By MS/MS	By MS/MS	By MS/MS	By MS/MS	By MS/MS	By MS/MS	By MS/MS
P00390	Glutathione reductase, mitochondrial	GSR	1.08593	0.920868	0.490628	0.73515		0.309248	-0.118934	-0.722393	0.309248	0.73515	-0.118934	-0.722393	P00390;A0A2R8YF59;H0YC68	P00390	Glutathione reductase, mitochondrial	GSR	1337		19.9784	20.1688	19.774	20.5803	19.8111	20.0051	20.0646	19.7579	20.2816	19.9923				By MS/MS	By MS/MS	By MS/MS	By MS/MS	By MS/MS	By MS/MS	By MS/MS	By MS/MS	By MS/MS	By MS/MS	By MS/MS	By MS/MS	By MS/MS	By MS/MS	By MS/MS	By MS/MS
P05165;A0A1B0GU58;A0A1B0GUX9;A0A1B0GWI4;A0A1B0GWA1	Propionyl-CoA carboxylase alpha chain, mitochondrial	PCCA	1.0829	0.923448	0.444481	0.710118		0.352147	-0.114897	-0.804271	0.352147	0.710118	-0.114897	-0.804271	P05165;A0A1B0GU58;A0A1B0GUX9;A0A1B0GWI4;A0A1B0GWA1;Q5JVH2;H0Y5U0;Q5JTW6	P05165;A0A1B0GU58;A0A1B0GUX9;A0A1B0GWI4;A0A1B0GWA1	Propionyl-CoA carboxylase alpha chain, mitochondrial	PCCA	1417		18.7423	18.8559	18.8652	19.3904	19.0945	18.9679	19.3653	19.2077	18.9105	19.1304				By MS/MS	By MS/MS	By MS/MS	By MS/MS	By MS/MS	By MS/MS	By MS/MS	By MS/MS	By MS/MS	By matching	By MS/MS	By MS/MS	By MS/MS	By MS/MS	By MS/MS	By MS/MS
P80404;H3BRN4;H3BNQ7	4-aminobutyrate aminotransferase, mitochondrial	ABAT	1.08145	0.924682	0.739165	0.880791		0.131259	-0.11297	-0.344758	0.131259	0.880791	-0.11297	-0.344758	P80404;H3BRN4;H3BNQ7;H3BPW8;H3BMJ9;H3BRJ1;H3BRT1	P80404;H3BRN4;H3BNQ7	4-aminobutyrate aminotransferase, mitochondrial	ABAT	938		22.1237	22.3408	22.4563	23.2659	22.5742	22.322	22.1114	22.1374	21.693	21.4573				By MS/MS	By MS/MS	By MS/MS	By MS/MS	By MS/MS	By MS/MS	By MS/MS	By MS/MS	By MS/MS	By MS/MS	By MS/MS	By MS/MS	By MS/MS	By MS/MS	By MS/MS	By MS/MS
P40926;G3XAL0	Malate dehydrogenase, mitochondrial;Malate dehydrogenase	MDH2	1.08132	0.924795	0.573451	0.787948		0.241504	-0.112795	-0.586908	0.241504	0.787948	-0.112795	-0.586908	P40926;G3XAL0	P40926;G3XAL0	Malate dehydrogenase, mitochondrial;Malate dehydrogenase	MDH2	1814		22.7516	23.0131	22.9134	23.6194	23.0779	22.9673	23.1103	22.5031	22.8014	23.1158				By MS/MS	By MS/MS	By MS/MS	By MS/MS	By MS/MS	By MS/MS	By MS/MS	By MS/MS	By MS/MS	By MS/MS	By MS/MS	By MS/MS	By MS/MS	By MS/MS	By MS/MS	By MS/MS
Q92823;C9JYY6;F8W775;A0A087X2B3	Neuronal cell adhesion molecule	NRCAM	1.07945	0.926396	0.61388	0.805578		0.211916	-0.110299	-0.524905	0.211916	0.805578	-0.110299	-0.524905	Q92823;C9JYY6;F8W775;A0A087X2B3;C9JH43;C9J8B6;C9JF43	Q92823;C9JYY6;F8W775;A0A087X2B3	Neuronal cell adhesion molecule	NRCAM	2637		19.8736	20.2054	19.4264	20.0122	19.7289	20.0443	19.9498	20.1964	20.5014	19.5732				By MS/MS	By MS/MS	By MS/MS	By MS/MS	By matching	By MS/MS	By MS/MS	By MS/MS	By MS/MS	By MS/MS	By MS/MS	By MS/MS	By MS/MS	By MS/MS	By MS/MS	By MS/MS
Q15149	Plectin	PLEC	1.07869	0.927048	0.674459	0.842099		0.171044	-0.109284	-0.435862	0.171044	0.842099	-0.109284	-0.435862	Q15149;E9PKG0;E9PQ28;E9PIA2	Q15149	Plectin	PLEC	2290		20.2529	20.779	20.5272	20.0175	20.8503	21.4033	20.602	20.4635	20.3638	20.4793				By MS/MS	By MS/MS	By MS/MS	By MS/MS	By MS/MS	By MS/MS	By MS/MS	By MS/MS	By MS/MS	By MS/MS	By MS/MS	By MS/MS	By MS/MS	By MS/MS	By MS/MS	By MS/MS
P52565;J3KRE2;J3QQX2;J3KTF8	Rho GDP-dissociation inhibitor 1	ARHGDIA	1.07471	0.930487	0.725855	0.872966		0.13915	-0.103943	-0.363214	0.13915	0.872966	-0.103943	-0.363214	P52565;J3KRE2;J3QQX2;J3KTF8;J3KS60;J3KRY1	P52565;J3KRE2;J3QQX2;J3KTF8	Rho GDP-dissociation inhibitor 1	ARHGDIA	1942		21.2105	22.0589	20.999	20.8703	21.6823	22.0115	21.6174	21.7591	21.7345	21.0636				By MS/MS	By MS/MS	By MS/MS	By MS/MS	By MS/MS	By MS/MS	By MS/MS	By MS/MS	By MS/MS	By MS/MS	By MS/MS	By MS/MS	By MS/MS	By MS/MS	By MS/MS	By MS/MS
Q9Y697	Cysteine desulfurase, mitochondrial	NFS1	1.07409	0.931018	0.69313	0.85359		0.159185	-0.103119	-0.409198	0.159185	0.85359	-0.103119	-0.409198	Q9Y697;F2Z2E7;F8WER8;A2A2M1;H7C0I5;F8WB23;H0YGN5;Q8WV90	Q9Y697	Cysteine desulfurase, mitochondrial	NFS1	3130		20.4142	20.0929	20.0773	20.8029	20.6925	20.277	20.7861	20.3141	19.59	20.5889				By MS/MS	By MS/MS	By MS/MS	By MS/MS	By MS/MS	By MS/MS	By MS/MS	By MS/MS	By MS/MS	By matching	By MS/MS	By MS/MS	By MS/MS	By MS/MS	By matching	By MS/MS
P07384	Calpain-1 catalytic subunit	CAPN1	1.07176	0.933041	0.566001	0.781508		0.247183	-0.0999882	-0.598597	0.247183	0.781508	-0.0999882	-0.598597	P07384;E9PRM1;E9PLX0;E9PJJ3;E9PLC9;E9PMC6;E9PJA6;E9PSA6;E9PL37;E9PQB3;E9PIA9	P07384	Calpain-1 catalytic subunit	CAPN1	1446		20.1883	20.4754	20.455	20.4942	19.7673	20.1791	20.2174	20.2737	20.7036	20.4092				By MS/MS	By MS/MS	By MS/MS	By MS/MS	By MS/MS	By MS/MS	By MS/MS	By MS/MS	By MS/MS	By MS/MS	By MS/MS	By MS/MS	By MS/MS	By MS/MS	By MS/MS	By MS/MS
Q9BPW8;H7C2U6	Protein NipSnap homolog 1	NIPSNAP1	1.07103	0.933677	0.878199	0.936283		0.0564072	-0.0990047	-0.158228	0.0564072	0.936283	-0.0990047	-0.158228	Q9BPW8;H7C2U6;C9JDV8;F8WCR5	Q9BPW8;H7C2U6	Protein NipSnap homolog 1	NIPSNAP1	2767		20.0223	20.0105	19.6713	19.2862	20.1662	18.05	19.9781	20.6855	17.8518	20.1525				By MS/MS	By MS/MS	By MS/MS	By MS/MS	By MS/MS	By MS/MS	By MS/MS	By MS/MS	By MS/MS	By MS/MS	By MS/MS	By MS/MS	By MS/MS	By MS/MS	By MS/MS	By MS/MS
Q9HB90;Q9NQL2	Ras-related GTP-binding protein C;Ras-related GTP-binding protein D	RRAGC;RRAGD	1.07002	0.934558	0.681339	0.844829		0.166637	-0.0976444	-0.425998	0.166637	0.844829	-0.0976444	-0.425998	Q9HB90;Q9NQL2	Q9HB90;Q9NQL2	Ras-related GTP-binding protein C;Ras-related GTP-binding protein D	RRAGC;RRAGD	2873		19.8619	20.3609	20.4473	20.1069	20.1005	20.0735	19.6614	19.6562	20.3583	20.7201				By MS/MS	By MS/MS	By MS/MS	By MS/MS	By MS/MS	By MS/MS	By MS/MS	By MS/MS	By MS/MS	By matching	By MS/MS	By matching	By MS/MS	By matching	By MS/MS	By MS/MS
Q13011;M0R248	Delta(3,5)-Delta(2,4)-dienoyl-CoA isomerase, mitochondrial	ECH1	1.06904	0.935418	0.730295	0.874411		0.136502	-0.0963173	-0.357042	0.136502	0.874411	-0.0963173	-0.357042	Q13011;M0R248;M0QZW4	Q13011;M0R248	Delta(3,5)-Delta(2,4)-dienoyl-CoA isomerase, mitochondrial	ECH1	2194		19.9536	20.5003	20.5901	21.4815	20.7617	20.5173	20.9135	20.4261	21.0076	20.783				By MS/MS	By MS/MS	By MS/MS	By MS/MS	By MS/MS	By MS/MS	By MS/MS	By MS/MS	By MS/MS	By MS/MS	By MS/MS	By MS/MS	By MS/MS	By MS/MS	By MS/MS	By MS/MS
P42765;A0A0B4J2A4;K7EME0	3-ketoacyl-CoA thiolase, mitochondrial	ACAA2	1.06863	0.935774	0.640542	0.821729		0.193452	-0.0957672	-0.4852	0.193452	0.821729	-0.0957672	-0.4852	P42765;A0A0B4J2A4;K7EME0	P42765;A0A0B4J2A4;K7EME0	3-ketoacyl-CoA thiolase, mitochondrial	ACAA2	1829		21.0929	20.7366	20.6725	21.5077	20.9891	20.9847	20.8861	20.9016	20.5143	20.5031				By MS/MS	By MS/MS	By MS/MS	By MS/MS	By MS/MS	By MS/MS	By MS/MS	By MS/MS	By MS/MS	By MS/MS	By MS/MS	By MS/MS	By MS/MS	By MS/MS	By MS/MS	By MS/MS
P02671;A0A087WUA0	Fibrinogen alpha chain;Fibrinopeptide A;Fibrinogen alpha chain	FGA	1.06424	0.939634	0.893286	0.94676		0.0490095	-0.0898289	-0.138477	0.0490095	0.94676	-0.0898289	-0.138477	P02671;A0A087WUA0;CON__P02672	P02671;A0A087WUA0	Fibrinogen alpha chain;Fibrinopeptide A;Fibrinogen alpha chain	FGA	1373		20.4357	20.0367	20.0015	22.5678	21.1459	18.7788	20.0593	20.6253	20.6831	20.7662				By MS/MS	By MS/MS	By MS/MS	By MS/MS	By MS/MS	By MS/MS	By MS/MS	By MS/MS	By matching	By MS/MS	By MS/MS	By matching	By MS/MS	By MS/MS	By MS/MS	By MS/MS
P25787;A0A024RA52;C9JCK5	Proteasome subunit alpha type-2;Proteasome subunit alpha type	PSMA2	1.06364	0.94017	0.757425	0.882481		0.12066	-0.089006	-0.319646	0.12066	0.882481	-0.089006	-0.319646	P25787;A0A024RA52;C9JCK5;H3BT36;H7C402	P25787;A0A024RA52;C9JCK5	Proteasome subunit alpha type-2;Proteasome subunit alpha type	PSMA2	8		20.1969	19.6234	19.4339	19.9355	19.0977	19.7141	19.6191	20.0367	20.5653	20.0483				By MS/MS	By MS/MS	By MS/MS	By MS/MS	By MS/MS	By MS/MS	By MS/MS	By MS/MS	By MS/MS	By MS/MS	By MS/MS	By MS/MS	By MS/MS	By MS/MS	By MS/MS	By MS/MS
P35573	Glycogen debranching enzyme;4-alpha-glucanotransferase;Amylo-alpha-1,6-glucosidase	AGL	1.06342	0.940366	0.739543	0.880791		0.131036	-0.0887054	-0.344235	0.131036	0.880791	-0.0887054	-0.344235	P35573	P35573	Glycogen debranching enzyme;4-alpha-glucanotransferase;Amylo-alpha-1,6-glucosidase	AGL	1776		19.022	19.4502	18.6269	18.5206	18.95	19.2581	18.9136	18.4466	18.2364	18.5168				By MS/MS	By MS/MS	By MS/MS	By MS/MS	By matching	By MS/MS	By MS/MS	By MS/MS	By MS/MS	By matching	By MS/MS	By MS/MS	By MS/MS	By matching	By matching	By MS/MS
P21333;Q60FE5;A0A087WWY3	Filamin-A	FLNA	1.06079	0.942691	0.742061	0.880791		0.12956	-0.0851429	-0.340759	0.12956	0.880791	-0.0851429	-0.340759	P21333;Q60FE5;A0A087WWY3;F8WE98;H0Y5C6;H0Y5F3	P21333;Q60FE5;A0A087WWY3	Filamin-A	FLNA	1646		19.8063	20.7877	19.8545	19.5407	19.8392	20.3605	20.2635	19.7442	19.9511	19.7072				By MS/MS	By MS/MS	By MS/MS	By MS/MS	By MS/MS	By MS/MS	By MS/MS	By MS/MS	By MS/MS	By MS/MS	By MS/MS	By MS/MS	By MS/MS	By MS/MS	By MS/MS	By MS/MS
P51553;G5E9Q7;E7EQB8;E9PF84;H7C1W2	Isocitrate dehydrogenase [NAD] subunit gamma, mitochondrial;Isocitrate dehydrogenase [NAD] subunit, mitochondrial	IDH3G	1.06006	0.943343	0.63325	0.817619		0.198425	-0.0841454	-0.495974	0.198425	0.817619	-0.0841454	-0.495974	P51553;G5E9Q7;E7EQB8;E9PF84;H7C1W2;H0Y5Q7	P51553;G5E9Q7;E7EQB8;E9PF84;H7C1W2	Isocitrate dehydrogenase [NAD] subunit gamma, mitochondrial;Isocitrate dehydrogenase [NAD] subunit, mitochondrial	IDH3G	1923		21.1891	21.2979	21.1527	21.6651	21.5972	21.4358	21.5791	21.1494	20.8362	21.2269				By MS/MS	By MS/MS	By MS/MS	By MS/MS	By MS/MS	By MS/MS	By MS/MS	By MS/MS	By MS/MS	By MS/MS	By MS/MS	By MS/MS	By MS/MS	By MS/MS	By MS/MS	By MS/MS
P63000;P15153	Ras-related C3 botulinum toxin substrate 1;Ras-related C3 botulinum toxin substrate 2	RAC1;RAC2	1.0595	0.943844	0.762934	0.885988		0.117513	-0.0833794	-0.312114	0.117513	0.885988	-0.0833794	-0.312114	P63000;P15153;B1AH77;B1AH78;B1AH80	P63000;P15153	Ras-related C3 botulinum toxin substrate 1;Ras-related C3 botulinum toxin substrate 2	RAC1;RAC2	2079		21.7953	22.4467	22.9649	22.1836	22.5346	22.9818	22.6181	22.6306	21.999	22.0862				By MS/MS	By MS/MS	By MS/MS	By MS/MS	By MS/MS	By MS/MS	By MS/MS	By MS/MS	By MS/MS	By MS/MS	By MS/MS	By MS/MS	By MS/MS	By MS/MS	By MS/MS	By MS/MS
Q8WW59	SPRY domain-containing protein 4	SPRYD4	1.05871	0.944544	0.692134	0.85359		0.15981	-0.0823101	-0.410613	0.15981	0.85359	-0.0823101	-0.410613	Q8WW59	Q8WW59	SPRY domain-containing protein 4	SPRYD4	2606		18.2633	18.3341	17.6251	18.4508	18.5951	18.5798	18.1064	18.099	18.4335	17.9711				By MS/MS	By matching	By MS/MS	By matching	By matching	By matching	By MS/MS	By MS/MS	By MS/MS	By matching	By MS/MS	By MS/MS	By MS/MS	By matching	By matching	By matching
Q96AQ6	Pre-B-cell leukemia transcription factor-interacting protein 1	PBXIP1	1.05833	0.944888	0.630989	0.817619		0.199978	-0.0817841	-0.499327	0.199978	0.817619	-0.0817841	-0.499327	Q96AQ6;Q5T173	Q96AQ6	Pre-B-cell leukemia transcription factor-interacting protein 1	PBXIP1	2663		19.1388	19.1993	19.1151	19.2027	19.2186	19.6576	19.4169	18.8446	18.795	19.189				By MS/MS	By MS/MS	By MS/MS	By MS/MS	By matching	By MS/MS	By MS/MS	By MS/MS	By MS/MS	By MS/MS	By MS/MS	By MS/MS	By matching	By MS/MS	By MS/MS	By MS/MS
Q9UEY8	Gamma-adducin	ADD3	1.05818	0.945018	0.71433	0.863875		0.146101	-0.0815857	-0.379307	0.146101	0.863875	-0.0815857	-0.379307	Q9UEY8	Q9UEY8	Gamma-adducin	ADD3	2991		20.0188	20.5333	20.6919	20.3365	20.6132	20.9811	20.2378	19.9801	20.1061	20.2448				By MS/MS	By MS/MS	By MS/MS	By MS/MS	By MS/MS	By MS/MS	By MS/MS	By MS/MS	By MS/MS	By MS/MS	By MS/MS	By MS/MS	By MS/MS	By MS/MS	By MS/MS	By MS/MS
P04350	Tubulin beta-4A chain	TUBB4A	1.05813	0.94506	0.915021	0.961306		0.038569	-0.0815216	-0.110127	0.038569	0.961306	-0.0815216	-0.110127	P04350;M0QYM7;M0R278;M0QY85;M0R042;M0QY37;M0QX14;M0QZL7;M0R1I1;K7EL29	P04350	Tubulin beta-4A chain	TUBB4A	1402		27.8777	27.0448	25.795	25.8881	25.4265	24.8439	25.7199	27.554	25.0175	24.9134				By MS/MS	By MS/MS	By MS/MS	By MS/MS	By MS/MS	By MS/MS	By MS/MS	By MS/MS	By MS/MS	By MS/MS	By MS/MS	By MS/MS	By MS/MS	By MS/MS	By MS/MS	By MS/MS
P07602;C9JIZ6;Q5BJH1	Prosaposin;Saposin-A;Saposin-B-Val;Saposin-B;Saposin-C;Saposin-D	PSAP	1.05752	0.945609	0.835275	0.920507		0.0781705	-0.080685	-0.21483	0.0781705	0.920507	-0.080685	-0.21483	P07602;C9JIZ6;Q5BJH1;A0A0J9YXB8	P07602;C9JIZ6;Q5BJH1	Prosaposin;Saposin-A;Saposin-B-Val;Saposin-B;Saposin-C;Saposin-D	PSAP	562		22.3745	22.2619	22.3205	23.5573	23.4414	23.2286	23.1969	22.7712	23.6756	23.5934				By MS/MS	By MS/MS	By MS/MS	By MS/MS	By MS/MS	By MS/MS	By MS/MS	By MS/MS	By MS/MS	By MS/MS	By MS/MS	By MS/MS	By MS/MS	By MS/MS	By MS/MS	By MS/MS
P30626;C9J0K6	Sorcin	SRI	1.05751	0.945621	0.834773	0.920507		0.0784316	-0.0806656	-0.215496	0.0784316	0.920507	-0.0806656	-0.215496	P30626;C9J0K6;B4DHQ6	P30626;C9J0K6	Sorcin	SRI	529		20.1697	20.5658	20.9732	21.6038	21.7234	21.56	21.1229	20.6659	20.4218	20.4191				By MS/MS	By MS/MS	By MS/MS	By MS/MS	By MS/MS	By MS/MS	By MS/MS	By MS/MS	By MS/MS	By MS/MS	By MS/MS	By MS/MS	By MS/MS	By MS/MS	By MS/MS	By MS/MS
P42785;E9PIG4;E9PQB5;E9PL85;E9PQN3;E9PKN6;E9PNF7	Lysosomal Pro-X carboxypeptidase	PRCP	1.05741	0.945703	0.816827	0.91607		0.0878699	-0.0805416	-0.239384	0.0878699	0.91607	-0.0805416	-0.239384	P42785;E9PIG4;E9PQB5;E9PL85;E9PQN3;E9PKN6;E9PNF7;E9PNJ1;E9PLY4;E9PL49;E9PR42	P42785;E9PIG4;E9PQB5;E9PL85;E9PQN3;E9PKN6;E9PNF7	Lysosomal Pro-X carboxypeptidase	PRCP	1831		23.8276	23.3498	23.7234	24.918	24.4366	24.548	23.6155	23.8014	24.5092	23.8978				By MS/MS	By matching	By MS/MS	By MS/MS	By MS/MS		By MS/MS	By MS/MS	By MS/MS		By MS/MS	By MS/MS	By MS/MS	By MS/MS	By MS/MS	By MS/MS
P08572	Collagen alpha-2(IV) chain;Canstatin	COL4A2	1.0572	0.945894	0.846299	0.925104		0.0724764	-0.0802498	-0.200228	0.0724764	0.925104	-0.0802498	-0.200228	P08572;A0A3B3ITQ8;A0A3B3IS47;A0A087WY39	P08572	Collagen alpha-2(IV) chain;Canstatin	COL4A2	1468		20.3689	19.5041	20.2313	19.369	19.7613	19.8761	20.0922	20.188	18.4135	20.3312				By MS/MS	By MS/MS	By MS/MS	By MS/MS	By MS/MS	By MS/MS	By MS/MS	By MS/MS	By MS/MS	By MS/MS	By MS/MS	By MS/MS	By MS/MS	By MS/MS	By matching	By MS/MS
Q9BWD1	Acetyl-CoA acetyltransferase, cytosolic	ACAT2	1.05576	0.947187	0.531726	0.762634		0.274312	-0.0782784	-0.653562	0.274312	0.762634	-0.0782784	-0.653562	Q9BWD1	Q9BWD1	Acetyl-CoA acetyltransferase, cytosolic	ACAT2	2801		19.0323	19.3463	19.126	19.5209	19.2578	19.5022	19.4888	19.3136	19.4998	19.113				By MS/MS	By MS/MS	By MS/MS	By MS/MS	By matching	By MS/MS	By MS/MS	By MS/MS	By MS/MS	By MS/MS	By MS/MS	By MS/MS	By MS/MS	By MS/MS	By MS/MS	By MS/MS
Q9UBS4;H7C2Y5	DnaJ homolog subfamily B member 11	DNAJB11	1.05506	0.947816	0.851374	0.926899		0.0698796	-0.0773212	-0.193521	0.0698796	0.926899	-0.0773212	-0.193521	Q9UBS4;H7C2Y5	Q9UBS4;H7C2Y5	DnaJ homolog subfamily B member 11	DNAJB11	2979		20.0371	19.7884	20.1758	19.9499	20.3244	19.7347	20.32	19.8221	18.2854	20.2343				By MS/MS		By MS/MS		By MS/MS		By MS/MS		By MS/MS		By MS/MS		By MS/MS		By MS/MS
P31930	Cytochrome b-c1 complex subunit 1, mitochondrial	UQCRC1	1.05407	0.948703	0.605749	0.802525		0.217708	-0.0759716	-0.537193	0.217708	0.802525	-0.0759716	-0.537193	P31930	P31930	Cytochrome b-c1 complex subunit 1, mitochondrial	UQCRC1	1756		23.0596	23.3537	23.4215	23.7891	23.6306	23.4098	23.6815	23.6793	23.6369	23.5782				By MS/MS	By MS/MS	By MS/MS	By MS/MS	By MS/MS	By MS/MS	By MS/MS	By MS/MS	By MS/MS	By MS/MS	By MS/MS	By MS/MS	By MS/MS	By MS/MS	By MS/MS	By MS/MS
P11021	78 kDa glucose-regulated protein	HSPA5	1.05393	0.948833	0.670985	0.839703		0.173287	-0.0757732	-0.440861	0.173287	0.839703	-0.0757732	-0.440861	P11021	P11021	78 kDa glucose-regulated protein	HSPA5	1516		22.9614	22.8753	22.313	23.0477	22.8343	22.4958	22.6974	22.5304	22.8778	23.1137				By MS/MS	By MS/MS	By MS/MS	By MS/MS	By MS/MS	By MS/MS	By MS/MS	By MS/MS	By MS/MS	By MS/MS	By MS/MS	By MS/MS	By MS/MS	By MS/MS	By MS/MS	By MS/MS
Q9NRG7;G3V4N6;G3V5T1;Q86TZ5;F6RWC2	Epimerase family protein SDR39U1	SDR39U1	1.05355	0.949173	0.845605	0.925104		0.0728322	-0.0752567	-0.201145	0.0728322	0.925104	-0.0752567	-0.201145	Q9NRG7;G3V4N6;G3V5T1;Q86TZ5;F6RWC2;G3V4Z0	Q9NRG7;G3V4N6;G3V5T1;Q86TZ5;F6RWC2	Epimerase family protein SDR39U1	SDR39U1	2905		20.1818	19.5534	20.0934	19.5078	19.9766	19.7581	19.6993	20.4008	18.3768	19.484				By MS/MS	By MS/MS	By MS/MS	By MS/MS	By MS/MS	By MS/MS	By MS/MS	By MS/MS	By matching	By matching	By MS/MS	By MS/MS	By MS/MS	By MS/MS	By MS/MS	By MS/MS
Q32Q12;J3KPD9;P22392	Nucleoside diphosphate kinase;Nucleoside diphosphate kinase B	NME1-NME2;NME2	1.05349	0.94923	0.808563	0.915886		0.0922863	-0.0751709	-0.250435	0.0922863	0.915886	-0.0751709	-0.250435	Q32Q12;J3KPD9;P22392;O60361;F6XY72	Q32Q12;J3KPD9;P22392	Nucleoside diphosphate kinase;Nucleoside diphosphate kinase B	NME1-NME2;NME2	2346		21.0409	21.3801	21.2583	21.6957	21.4456	21.1933	21.5643	20.5589	20.2397	21.0967				By MS/MS	By MS/MS	By MS/MS	By MS/MS	By MS/MS	By MS/MS	By MS/MS	By MS/MS	By MS/MS	By MS/MS	By MS/MS	By MS/MS	By MS/MS	By MS/MS	By MS/MS	By MS/MS
A0MZ66	Shootin-1	KIAA1598	1.05259	0.950033	0.799261	0.909591		0.0973113	-0.0739498	-0.262914	0.0973113	0.909591	-0.0739498	-0.262914	A0MZ66	A0MZ66	Shootin-1	KIAA1598	410		19.2085	18.7454	19.1083	18.7381	19.6371	19.7074	18.6996	19.8099	18.9496	18.9721				By matching	By MS/MS	By MS/MS	By MS/MS	By matching	By matching	By matching	By MS/MS	By MS/MS	By MS/MS	By matching	By MS/MS	By MS/MS	By MS/MS	By matching	By MS/MS
P11217	Glycogen phosphorylase, muscle form	PYGM	1.05144	0.951079	0.830073	0.920154		0.0808838	-0.0723637	-0.221739	0.0808838	0.920154	-0.0723637	-0.221739	P11217	P11217	Glycogen phosphorylase, muscle form	PYGM	1525		20.8823	20.8283	20.2076	20.4237	20.3778	21.7005	20.7043	20.2824	20.6274	19.9265				By MS/MS	By MS/MS	By MS/MS	By MS/MS	By MS/MS	By MS/MS	By MS/MS	By MS/MS	By MS/MS	By MS/MS	By MS/MS	By MS/MS	By MS/MS	By MS/MS	By MS/MS	By MS/MS
P17987;E7EQR6;F5H282;E7ERF2	T-complex protein 1 subunit alpha	TCP1	1.04989	0.952481	0.647	0.825472		0.189096	-0.0702377	-0.47571	0.189096	0.825472	-0.0702377	-0.47571	P17987;E7EQR6;F5H282;E7ERF2;F5GZ03;F5GZI8;F5H136;F5H726;F5H676;F5GYL4;F5H7Y1	P17987;E7EQR6;F5H282;E7ERF2	T-complex protein 1 subunit alpha	TCP1	1608		21.4727	21.4639	21.6909	21.2071	21.5178	22.0304	21.6605	21.6824	21.4068	21.7161				By MS/MS	By MS/MS	By MS/MS	By MS/MS	By MS/MS	By MS/MS	By MS/MS	By MS/MS	By MS/MS	By MS/MS	By MS/MS	By MS/MS	By MS/MS	By MS/MS	By MS/MS	By MS/MS
P05026;V9GYR2	Sodium/potassium-transporting ATPase subunit beta-1	ATP1B1	1.04972	0.952636	0.822902	0.917748		0.0846521	-0.0700031	-0.231282	0.0846521	0.917748	-0.0700031	-0.231282	P05026;V9GYR2	P05026;V9GYR2	Sodium/potassium-transporting ATPase subunit beta-1	ATP1B1	1410		23.6252	23.6604	23.4744	23.2088	22.8558	22.4711	22.5531	23.7065	23.1425	22.9543				By MS/MS	By MS/MS	By MS/MS	By MS/MS	By MS/MS	By MS/MS	By MS/MS	By MS/MS	By MS/MS	By MS/MS	By MS/MS	By MS/MS	By MS/MS	By MS/MS	By MS/MS	By MS/MS
Q9BU61	NADH dehydrogenase [ubiquinone] 1 alpha subcomplex assembly factor 3	NDUFAF3	1.04946	0.952869	0.831191	0.920154		0.0802992	-0.0696499	-0.220253	0.0802992	0.920154	-0.0696499	-0.220253	Q9BU61	Q9BU61	NADH dehydrogenase [ubiquinone] 1 alpha subcomplex assembly factor 3	NDUFAF3	2789		18.8825	18.9101	18.87	19.5153	18.6865	18.7557	19.5787	18.9991	19.7988	19.9845				By MS/MS	By matching	By MS/MS	By matching	By MS/MS	By matching	By MS/MS	By matching	By MS/MS	By matching	By MS/MS	By matching	By MS/MS		By MS/MS
P12814;H9KV75	Alpha-actinin-1	ACTN1	1.04872	0.953547	0.63453	0.817619		0.197548	-0.0686234	-0.494078	0.197548	0.817619	-0.0686234	-0.494078	P12814;H9KV75;G3V2N5;G3V2W4;H7C5W8;G3V5M4;G3V2X9;H0YJW3;H0YJ11;G3V2E8;G3V380	P12814;H9KV75	Alpha-actinin-1	ACTN1	1546		19.2116	19.4001	19.0427	19.1327	19.1271	19.5463	19.0625	19.0036	19.5915	19.2958				By MS/MS	By MS/MS	By matching	By MS/MS	By matching	By MS/MS	By matching	By MS/MS	By MS/MS	By MS/MS	By MS/MS	By MS/MS	By MS/MS	By MS/MS	By MS/MS	By MS/MS
Q02978;I3L1P8	Mitochondrial 2-oxoglutarate/malate carrier protein	SLC25A11	1.04857	0.953682	0.837754	0.921923		0.0768837	-0.06842	-0.211543	0.0768837	0.921923	-0.06842	-0.211543	Q02978;I3L1P8	Q02978;I3L1P8	Mitochondrial 2-oxoglutarate/malate carrier protein	SLC25A11	2147		22.4521	21.9171	21.7585	22.2589	22.3239	21.6558	22.2058	22.1948	20.7854	21.8413				By MS/MS	By MS/MS	By MS/MS	By MS/MS	By MS/MS	By MS/MS	By MS/MS	By MS/MS	By MS/MS	By MS/MS	By MS/MS	By MS/MS	By MS/MS	By MS/MS	By MS/MS	By MS/MS
P63208;E5RJR5;E7ERH2;F8W8N3;E5RGM3	S-phase kinase-associated protein 1	SKP1	1.04819	0.954027	0.848926	0.926101		0.0711301	-0.0678978	-0.196755	0.0711301	0.926101	-0.0678978	-0.196755	P63208;E5RJR5;E7ERH2;F8W8N3;E5RGM3;E5RI56;E5RHM3;E5RGM4	P63208;E5RJR5;E7ERH2;F8W8N3;E5RGM3	S-phase kinase-associated protein 1	SKP1	668		22.4545	21.8543	21.6289	21.793	22.1033	22.6626	22.8382	21.7505	21.6892	22.9931				By MS/MS	By MS/MS	By MS/MS	By MS/MS	By MS/MS	By MS/MS	By MS/MS	By MS/MS	By MS/MS	By MS/MS	By MS/MS	By MS/MS	By MS/MS	By MS/MS	By MS/MS	By MS/MS
O95202	LETM1 and EF-hand domain-containing protein 1, mitochondrial	LETM1	1.04757	0.954588	0.641492	0.821841		0.192808	-0.0670494	-0.483801	0.192808	0.821841	-0.0670494	-0.483801	O95202	O95202	LETM1 and EF-hand domain-containing protein 1, mitochondrial	LETM1	1300		20.0668	20.0596	20.0873	20.4648	20.0577	20.3628	20.1395	19.8827	20.4872	20.4038				By MS/MS	By MS/MS	By MS/MS	By MS/MS	By MS/MS	By MS/MS	By MS/MS	By MS/MS	By MS/MS	By MS/MS	By MS/MS	By MS/MS	By MS/MS	By MS/MS	By MS/MS	By MS/MS
P55087;A0A5F9ZHR4	Aquaporin-4	AQP4	1.04737	0.954775	0.950031	0.980912		0.0222621	-0.0667675	-0.06466	0.0222621	0.980912	-0.0667675	-0.06466	P55087;A0A5F9ZHR4	P55087;A0A5F9ZHR4	Aquaporin-4	AQP4	1977		21.5738	21.2116	19.6063	21.3978	21.9154	21.7814	21.6248	20.866	18.0438	17.8412				By MS/MS	By MS/MS	By MS/MS	By MS/MS	By MS/MS	By MS/MS	By MS/MS	By MS/MS	By MS/MS	By MS/MS	By MS/MS	By MS/MS	By MS/MS	By MS/MS	By MS/MS	By MS/MS
P24821;J3QSU6;E9PC84;F5H7V9	Tenascin	TNC	1.04535	0.956615	0.818262	0.91607		0.0871079	-0.0639904	-0.237469	0.0871079	0.91607	-0.0639904	-0.237469	P24821;J3QSU6;E9PC84;F5H7V9;H0YGZ3	P24821;J3QSU6;E9PC84;F5H7V9	Tenascin	TNC	1684		19.4966	19.4623	18.3466	19.2364	19.6963	19.3052	18.9328	19.2836	19.7425	19.2472				By MS/MS	By MS/MS	By MS/MS	By MS/MS	By MS/MS	By MS/MS	By MS/MS	By MS/MS	By MS/MS	By MS/MS	By MS/MS	By MS/MS	By MS/MS	By MS/MS	By MS/MS	By MS/MS
P13667;A0A499FI48	Protein disulfide-isomerase A4	PDIA4	1.04528	0.956685	0.884081	0.940697		0.053508	-0.0638847	-0.150519	0.053508	0.940697	-0.0638847	-0.150519	P13667;A0A499FI48;C9JMN9	P13667;A0A499FI48	Protein disulfide-isomerase A4	PDIA4	386		19.8485	19.8405	19.6417	20.4626	20.6803	19.441	21.0922	20.4762	19.9887	21.3505				By MS/MS	By MS/MS	By MS/MS	By MS/MS	By MS/MS	By MS/MS	By MS/MS	By MS/MS	By MS/MS	By MS/MS	By MS/MS	By MS/MS	By MS/MS	By MS/MS	By MS/MS	By MS/MS
P04899	Guanine nucleotide-binding protein G(i) subunit alpha-2	GNAI2	1.04477	0.957146	0.750042	0.88224		0.124914	-0.0631897	-0.32977	0.124914	0.88224	-0.0631897	-0.32977	P04899	P04899	Guanine nucleotide-binding protein G(i) subunit alpha-2	GNAI2	1407		22.9538	23.3754	23.8861	23.4661	23.6646	23.4338	23.3516	23.2503	23.1443	23.7907				By MS/MS	By MS/MS	By MS/MS	By MS/MS	By MS/MS	By MS/MS	By MS/MS	By MS/MS	By MS/MS	By MS/MS	By MS/MS	By MS/MS	By MS/MS	By MS/MS	By MS/MS	By MS/MS
P55036;Q5VWC4;A6PVX3	26S proteasome non-ATPase regulatory subunit 4	PSMD4	1.04454	0.957356	0.865987	0.932036		0.0624888	-0.0628731	-0.174265	0.0624888	0.932036	-0.0628731	-0.174265	P55036;Q5VWC4;A6PVX3;A2A3N6;H0Y3Y9	P55036;Q5VWC4;A6PVX3	26S proteasome non-ATPase regulatory subunit 4	PSMD4	1973		19.2752	19.8402	19.2941	18.3989	19.3217	19.7767	20.0297	20.0982	19.9671	20.0882				By MS/MS	By matching	By MS/MS	By MS/MS	By matching	By matching	By MS/MS	By MS/MS	By MS/MS	By MS/MS	By MS/MS	By MS/MS	By MS/MS	By MS/MS	By MS/MS	By matching
P34932;A0A087WYC1;A0A087WTS8	Heat shock 70 kDa protein 4	HSPA4	1.04381	0.958025	0.727419	0.873873		0.138216	-0.0618645	-0.361039	0.138216	0.873873	-0.0618645	-0.361039	P34932;A0A087WYC1;A0A087WTS8	P34932;A0A087WYC1;A0A087WTS8	Heat shock 70 kDa protein 4	HSPA4	1771		20.8441	20.9669	20.6506	21.1081	21.2241	21.2411	21.537	20.9728	21.0864	21.3626				By MS/MS	By MS/MS	By MS/MS	By MS/MS	By MS/MS	By MS/MS	By MS/MS	By MS/MS	By MS/MS	By MS/MS	By MS/MS	By MS/MS	By MS/MS	By MS/MS	By MS/MS	By MS/MS
P53618;E9PP73	Coatomer subunit beta	COPB1	1.04374	0.958091	0.867196	0.932036		0.0618828	-0.0617657	-0.172674	0.0618828	0.932036	-0.0617657	-0.172674	P53618;E9PP73;E9PP63;E9PKQ1	P53618;E9PP73	Coatomer subunit beta	COPB1	1954		20.5691	20.7382	19.0464	19.5775	19.684	19.8898	20.4536	20.0389	20.5061	20.3237				By MS/MS		By MS/MS		By matching		By MS/MS	By matching	By matching		By MS/MS		By MS/MS	By matching	By MS/MS
P35612	Beta-adducin	ADD2	1.04318	0.958612	0.747857	0.880791		0.126182	-0.0609814	-0.332775	0.126182	0.880791	-0.0609814	-0.332775	P35612;A0A1C7CYY0;C9JTM0;C9J080;C9J299	P35612	Beta-adducin	ADD2	1780		20.4637	20.3109	19.7476	19.9094	19.6472	20.1453	20.3749	20.1972	19.9329	19.9083				By MS/MS	By MS/MS	By MS/MS	By MS/MS	By MS/MS	By MS/MS	By MS/MS	By MS/MS	By MS/MS	By MS/MS	By MS/MS	By MS/MS	By MS/MS	By MS/MS	By MS/MS	By MS/MS
P54727	UV excision repair protein RAD23 homolog B	RAD23B	1.04207	0.959626	0.864458	0.932036		0.0632563	-0.0594563	-0.176276	0.0632563	0.932036	-0.0594563	-0.176276	P54727;H0Y579;Q5W0S5;Q5W0S4	P54727	UV excision repair protein RAD23 homolog B	RAD23B	1967		20.7013	19.9402	19.0274	19.8195	19.5418	20.2508	19.7102	19.9721	20.6827	19.978				By MS/MS	By MS/MS	By MS/MS	By MS/MS	By matching	By MS/MS	By MS/MS	By MS/MS	By MS/MS	By MS/MS	By MS/MS	By MS/MS	By MS/MS	By MS/MS	By MS/MS	By MS/MS
P16152;E9PQ63;A8MTM1	Carbonyl reductase [NADPH] 1	CBR1	1.04161	0.960054	0.867311	0.932036		0.0618251	-0.0588127	-0.172523	0.0618251	0.932036	-0.0588127	-0.172523	P16152;E9PQ63;A8MTM1	P16152;E9PQ63;A8MTM1	Carbonyl reductase [NADPH] 1	CBR1	1583		21.5798	21.9673	22.4153	21.3642	21.9208	22.1146	21.6161	21.7696	20.6135	21.2238				By MS/MS	By MS/MS	By MS/MS	By MS/MS	By MS/MS	By MS/MS	By MS/MS	By MS/MS	By MS/MS	By MS/MS	By MS/MS	By MS/MS	By MS/MS	By MS/MS	By MS/MS	By MS/MS
Q9UJZ1;A0A087WYB4	Stomatin-like protein 2, mitochondrial	STOML2	1.04117	0.960454	0.777227	0.895526		0.109452	-0.0582123	-0.292663	0.109452	0.895526	-0.0582123	-0.292663	Q9UJZ1;A0A087WYB4;F2Z2I8	Q9UJZ1;A0A087WYB4	Stomatin-like protein 2, mitochondrial	STOML2	3025		19.0976	18.838	18.5453	18.9407	18.303	18.4186	18.7615	18.6158	19.0133	19.1986				By MS/MS	By MS/MS	By MS/MS	By MS/MS	By MS/MS	By MS/MS	By MS/MS	By MS/MS	By MS/MS	By matching	By MS/MS	By MS/MS	By MS/MS	By MS/MS	By MS/MS	By MS/MS
P51797	Chloride transport protein 6	CLCN6	1.04077	0.960823	0.807944	0.915886		0.0926189	-0.057658	-0.251264	0.0926189	0.915886	-0.057658	-0.251264	P51797;A0A3B3IRY0	P51797	Chloride transport protein 6	CLCN6	1933		19.5869	18.8677	18.8452	19.6103	19.6848	19.1665	19.1845	19.2459	19.1303	19.8296				By MS/MS		By MS/MS	By matching	By matching	By matching	By MS/MS		By MS/MS		By MS/MS		By MS/MS		By MS/MS
Q7L2E3;H7BXY3	Putative ATP-dependent RNA helicase DHX30	DHX30	1.0407	0.96089	0.864977	0.932036		0.0629953	-0.0575573	-0.175593	0.0629953	0.932036	-0.0575573	-0.175593	Q7L2E3;H7BXY3	Q7L2E3;H7BXY3	Putative ATP-dependent RNA helicase DHX30	DHX30	957		20.5728	20.1454	19.5479	18.9978	19.5339	19.6714	19.3873	19.9142	19.8762	20.4771				By MS/MS		By MS/MS		By matching		By MS/MS		By MS/MS		By MS/MS		By MS/MS		By MS/MS	By matching
Q92558	Wiskott-Aldrich syndrome protein family member 1	WASF1	1.04026	0.961297	0.809563	0.915886		0.0917492	-0.0569462	-0.249095	0.0917492	0.915886	-0.0569462	-0.249095	Q92558;Q5SZK4;Q5SZK5	Q92558	Wiskott-Aldrich syndrome protein family member 1	WASF1	2623		19.1757	19.3317	19.4918	19.5499	18.7071	19.5369	19.496	19.4407	20.0786	19.3747				By MS/MS	By MS/MS	By MS/MS	By MS/MS	By MS/MS	By MS/MS	By matching	By matching	By MS/MS	By MS/MS	By MS/MS	By MS/MS	By MS/MS	By MS/MS	By MS/MS	By MS/MS
P10114;F6U784	Ras-related protein Rap-2a	RAP2A	1.03873	0.962713	0.764758	0.8862		0.116476	-0.0548222	-0.309625	0.116476	0.8862	-0.0548222	-0.309625	P10114;F6U784	P10114;F6U784	Ras-related protein Rap-2a	RAP2A	1499		21.1588	21.5604	21.5778	21.4671	20.7441	21.1699	21.4073	21.09	21.5258	21.4006				By MS/MS	By MS/MS	By MS/MS	By MS/MS	By MS/MS	By MS/MS	By MS/MS	By MS/MS	By MS/MS	By MS/MS	By MS/MS	By MS/MS	By MS/MS	By MS/MS	By MS/MS	By MS/MS
P16278;E7EQ29	Beta-galactosidase	GLB1	1.03758	0.963783	0.910397	0.957379		0.0407693	-0.05322	-0.11615	0.0407693	0.957379	-0.05322	-0.11615	P16278;E7EQ29;F8WF40;C9JF15;C9J539;C9JWX1;C9J4G9	P16278;E7EQ29	Beta-galactosidase	GLB1	1585		20.5184	19.5531	18.1954	19.5415	19.917	20.4193	20.0445	19.0133	19.4992	19.9134				By MS/MS	By matching	By matching	By matching	By MS/MS		By MS/MS		By MS/MS	By matching	By MS/MS		By MS/MS	By matching	By MS/MS	By matching
P12532;F8WCN3;C9JSQ1	Creatine kinase U-type, mitochondrial	CKMT1A;CKMT1B	1.0374	0.963944	0.740748	0.880791		0.130329	-0.0529789	-0.342571	0.130329	0.880791	-0.0529789	-0.342571	P12532;F8WCN3;C9JSQ1;C9JJX8;C9J995;C9J8F6;C9JT96;C9J6W7	P12532;F8WCN3;C9JSQ1	Creatine kinase U-type, mitochondrial	CKMT1A;CKMT1B	1545		22.201	22.0868	21.7164	21.8768	21.7818	21.7563	22.0404	21.8176	21.3637	21.8307				By MS/MS	By MS/MS	By MS/MS	By MS/MS	By MS/MS	By MS/MS	By MS/MS	By MS/MS	By MS/MS	By MS/MS	By MS/MS	By MS/MS	By MS/MS	By MS/MS	By MS/MS	By MS/MS
P0DMV8;A0A0G2JIW1;P0DMV9;V9GZ37	Heat shock 70 kDa protein 1A;Heat shock 70 kDa protein 1B	HSPA1A;HSPA1B	1.03738	0.963968	0.818526	0.91607		0.0869677	-0.0529423	-0.237116	0.0869677	0.91607	-0.0529423	-0.237116	P0DMV8;A0A0G2JIW1;P0DMV9;V9GZ37	P0DMV8;A0A0G2JIW1;P0DMV9;V9GZ37	Heat shock 70 kDa protein 1A;Heat shock 70 kDa protein 1B	HSPA1A;HSPA1B	208		19.6876	20.0588	19.9777	20.5466	19.6936	19.6748	20.1993	20.1272	20.621	20.0366				By MS/MS	By MS/MS	By MS/MS	By MS/MS	By MS/MS	By MS/MS	By MS/MS	By MS/MS	By MS/MS	By MS/MS	By MS/MS	By MS/MS	By MS/MS	By MS/MS	By MS/MS	By MS/MS
Q14008	Cytoskeleton-associated protein 5	CKAP5	1.03703	0.964294	0.756917	0.882481		0.120952	-0.0524544	-0.320341	0.120952	0.882481	-0.0524544	-0.320341	Q14008;E9PQH5;H0YCF6;H0YEK7;H0YDX5	Q14008	Cytoskeleton-associated protein 5	CKAP5	2240		18.7111	18.5881	18.8362	18.3421	18.136	18.5775	18.3896	18.4969	18.6487	18.9793				By MS/MS	By MS/MS	By MS/MS	By MS/MS	By matching	By MS/MS	By MS/MS	By MS/MS	By MS/MS	By MS/MS	By MS/MS	By MS/MS	By MS/MS	By matching	By MS/MS	By MS/MS
O60256;E7EPA1;C9JDU5;C9JJS3;C9K0K7;I3L0S1	Phosphoribosyl pyrophosphate synthase-associated protein 2	PRPSAP2	1.0361	0.96516	0.794316	0.906831		0.100006	-0.0511597	-0.269566	0.100006	0.906831	-0.0511597	-0.269566	O60256;E7EPA1;C9JDU5;C9JJS3;C9K0K7;I3L0S1;C9JDH0;E7EW35;I3L331;I3L164;I3L4G9	O60256;E7EPA1;C9JDU5;C9JJS3;C9K0K7;I3L0S1	Phosphoribosyl pyrophosphate synthase-associated protein 2	PRPSAP2	1198		18.3307	18.5921	18.4635	19.1761	18.3507	18.3505	18.609	18.4371	18.6668	18.1206				By MS/MS	By MS/MS	By MS/MS	By MS/MS	By MS/MS	By MS/MS	By MS/MS	By MS/MS	By MS/MS	By matching	By MS/MS	By MS/MS	By MS/MS	By MS/MS	By matching	By MS/MS
P61158;B4DXW1	Actin-related protein 3	ACTR3	1.03578	0.965458	0.844956	0.925104		0.0731661	-0.0507145	-0.202004	0.0731661	0.925104	-0.0507145	-0.202004	P61158;B4DXW1;F8WDR7;F8WEW2;F8WE84;H7C4J1	P61158;B4DXW1	Actin-related protein 3	ACTR3	2012		19.3296	20.4229	19.7778	19.4019	19.7496	19.7313	19.7537	19.7554	20.4738	20.0266				By MS/MS	By MS/MS	By MS/MS	By MS/MS	By MS/MS	By MS/MS	By MS/MS	By MS/MS	By MS/MS	By MS/MS	By MS/MS	By MS/MS	By MS/MS	By MS/MS	By MS/MS	By MS/MS
Q9HAT2	Sialate O-acetylesterase	SIAE	1.03264	0.968391	0.862995	0.932036		0.0639916	-0.046339	-0.178201	0.0639916	0.932036	-0.046339	-0.178201	Q9HAT2	Q9HAT2	Sialate O-acetylesterase	SIAE	2867		24.7012	23.9022	24.1095	24.9809	24.1599	24.007	23.8394	23.9152	24.3599	24.5963				By MS/MS	By matching	By MS/MS	By MS/MS	By MS/MS	By matching	By MS/MS	By MS/MS	By MS/MS	By matching	By MS/MS	By MS/MS	By MS/MS	By MS/MS	By MS/MS	By MS/MS
O00330;H0YD97	Pyruvate dehydrogenase protein X component, mitochondrial	PDHX	1.03262	0.968407	0.825295	0.917748		0.0833909	-0.0463142	-0.228095	0.0833909	0.917748	-0.0463142	-0.228095	O00330;H0YD97;E9PLU0;E9PRI6	O00330;H0YD97	Pyruvate dehydrogenase protein X component, mitochondrial	PDHX	1098		19.7872	19.6721	19.6898	20.351	20.4535	19.9214	20.206	20.2663	19.674	19.8314				By MS/MS	By MS/MS	By MS/MS	By MS/MS	By MS/MS	By MS/MS	By MS/MS	By MS/MS	By MS/MS	By MS/MS	By MS/MS	By MS/MS	By MS/MS	By MS/MS	By MS/MS	By MS/MS
P17655	Calpain-2 catalytic subunit	CAPN2	1.03181	0.96917	0.743037	0.880791		0.12899	-0.0451778	-0.339413	0.12899	0.880791	-0.0451778	-0.339413	P17655	P17655	Calpain-2 catalytic subunit	CAPN2	1602		18.766	18.5311	18.6308	19.0719	18.9625	19.1996	18.9093	18.8726	18.9364	18.7557				By matching	By MS/MS	By matching	By MS/MS	By matching	By matching	By matching	By MS/MS	By MS/MS	By MS/MS	By matching	By MS/MS	By matching	By matching	By matching	By matching
O95831	Apoptosis-inducing factor 1, mitochondrial	AIFM1	1.03115	0.96979	0.657359	0.830348		0.182197	-0.0442554	-0.460583	0.182197	0.830348	-0.0442554	-0.460583	O95831;E9PMA0	O95831	Apoptosis-inducing factor 1, mitochondrial	AIFM1	1324		19.4979	19.6064	19.5773	19.7374	19.2622	19.4474	19.4023	19.4684	19.6791	19.3804				By MS/MS	By MS/MS	By MS/MS	By MS/MS	By MS/MS	By MS/MS	By MS/MS	By MS/MS	By MS/MS	By MS/MS	By MS/MS	By MS/MS	By MS/MS	By MS/MS	By MS/MS	By MS/MS
O43707;F5GXS2	Alpha-actinin-4	ACTN4	1.03006	0.97082	0.769233	0.889431		0.113942	-0.0427246	-0.303526	0.113942	0.889431	-0.0427246	-0.303526	O43707;F5GXS2;Q08043;A0A087WSZ2;K7EP19	O43707;F5GXS2	Alpha-actinin-4	ACTN4	1184		19.7625	19.8651	19.5527	19.2456	19.4102	19.7871	19.6055	19.3724	19.5521	19.8263				By MS/MS	By MS/MS	By MS/MS	By MS/MS	By MS/MS	By MS/MS	By MS/MS	By MS/MS	By MS/MS	By MS/MS	By MS/MS	By MS/MS	By MS/MS	By MS/MS	By MS/MS	By MS/MS
P26196	Probable ATP-dependent RNA helicase DDX6	DDX6	1.02937	0.971471	0.747369	0.880791		0.126465	-0.0417568	-0.333447	0.126465	0.880791	-0.0417568	-0.333447	P26196;Q8IV96	P26196	Probable ATP-dependent RNA helicase DDX6	DDX6	1694		20.9569	20.6601	20.6359	20.6587	20.8528	21.1497	20.959	20.796	20.535	20.8839				By MS/MS	By matching	By MS/MS	By MS/MS	By MS/MS	By matching	By MS/MS	By MS/MS	By MS/MS	By matching	By MS/MS	By MS/MS	By MS/MS	By matching	By MS/MS	By MS/MS
Q5TC12;I3L448;H0YD21;A8MRA7	ATP synthase mitochondrial F1 complex assembly factor 1	ATPAF1	1.028	0.972766	0.744914	0.880791		0.127894	-0.0398354	-0.336826	0.127894	0.880791	-0.0398354	-0.336826	Q5TC12;I3L448;H0YD21;A8MRA7;H0YCA6;H0YEW4	Q5TC12;I3L448;H0YD21;A8MRA7	ATP synthase mitochondrial F1 complex assembly factor 1	ATPAF1	992		19.8189	19.5603	19.6269	19.7507	19.7384	19.4758	19.8221	20.0111	19.544	19.9516				By MS/MS	By MS/MS	By MS/MS	By MS/MS	By MS/MS	By MS/MS	By MS/MS	By MS/MS	By MS/MS	By matching	By MS/MS	By MS/MS	By MS/MS	By MS/MS	By MS/MS	By MS/MS
P05166;E9PDR0;E7EUY3;E7ETT1;C9JQS9;E7EX59;E9PEC3;E7ETT4;F8WBI9;E7ENC1	Propionyl-CoA carboxylase beta chain, mitochondrial	PCCB	1.02787	0.972886	0.831547	0.920154		0.0801132	-0.0396572	-0.21978	0.0801132	0.920154	-0.0396572	-0.21978	P05166;E9PDR0;E7EUY3;E7ETT1;C9JQS9;E7EX59;E9PEC3;E7ETT4;F8WBI9;E7ENC1;H7C5C9;C9JVW9;C9JVY9;C9JAW3	P05166;E9PDR0;E7EUY3;E7ETT1;C9JQS9;E7EX59;E9PEC3;E7ETT4;F8WBI9;E7ENC1	Propionyl-CoA carboxylase beta chain, mitochondrial	PCCB	718		19.7388	19.7286	19.5071	20.1529	19.3422	19.6374	20.2068	19.5745	19.8702	19.7699				By MS/MS	By MS/MS	By MS/MS	By MS/MS	By MS/MS	By MS/MS	By MS/MS	By MS/MS	By MS/MS	By matching	By MS/MS	By MS/MS	By MS/MS	By MS/MS	By MS/MS	By MS/MS
P48643;B7ZAR1;E9PCA1;E7ENZ3	T-complex protein 1 subunit epsilon	CCT5	1.02776	0.972994	0.876871	0.935791		0.0570643	-0.039497	-0.159969	0.0570643	0.935791	-0.039497	-0.159969	P48643;B7ZAR1;E9PCA1;E7ENZ3	P48643;B7ZAR1;E9PCA1;E7ENZ3	T-complex protein 1 subunit epsilon	CCT5	511		21.0607	21.4213	21.1959	20.4705	21.2034	21.4859	21.4341	21.3148	20.5031	20.902				By MS/MS	By MS/MS	By MS/MS	By MS/MS	By MS/MS	By MS/MS	By MS/MS	By MS/MS	By MS/MS	By MS/MS	By MS/MS	By MS/MS	By MS/MS	By MS/MS	By MS/MS	By MS/MS
P09622;E9PEX6	Dihydrolipoyl dehydrogenase, mitochondrial;Dihydrolipoyl dehydrogenase	DLD	1.02705	0.973658	0.880267	0.937563		0.0553854	-0.0385128	-0.155515	0.0553854	0.937563	-0.0385128	-0.155515	P09622;E9PEX6;F8WDM5;A0A1W2PR83;F2Z2E3	P09622;E9PEX6	Dihydrolipoyl dehydrogenase, mitochondrial;Dihydrolipoyl dehydrogenase	DLD	1485		21.3367	21.1406	21.1717	22.3174	21.5568	21.0557	21.3926	21.1582	21.2022	21.1807				By MS/MS	By MS/MS	By MS/MS	By MS/MS	By MS/MS	By MS/MS	By MS/MS	By MS/MS	By MS/MS	By MS/MS	By MS/MS	By MS/MS	By MS/MS	By MS/MS	By MS/MS	By MS/MS
O43678	NADH dehydrogenase [ubiquinone] 1 alpha subcomplex subunit 2	NDUFA2	1.02497	0.97564	0.961151	0.982421		0.0172086	-0.0355789	-0.050256	0.0172086	0.982421	-0.0355789	-0.050256	O43678	O43678	NADH dehydrogenase [ubiquinone] 1 alpha subcomplex subunit 2	NDUFA2	1183		20.5207	20.9592	20.7443	20.2976	20.5043	17.8843	20.0988	20.6232	18.3582	20.6398				By MS/MS	By MS/MS	By MS/MS	By MS/MS	By MS/MS	By MS/MS	By MS/MS	By MS/MS	By MS/MS	By MS/MS	By MS/MS	By MS/MS	By MS/MS	By MS/MS	By MS/MS	By MS/MS
P47985;P0C7P4	Cytochrome b-c1 complex subunit Rieske, mitochondrial;Cytochrome b-c1 complex subunit 11;Putative cytochrome b-c1 complex subunit Rieske-like protein 1	UQCRFS1;UQCRFS1P1	1.02468	0.975914	0.761257	0.884992		0.118469	-0.0351734	-0.314404	0.118469	0.884992	-0.0351734	-0.314404	P47985;P0C7P4	P47985;P0C7P4	Cytochrome b-c1 complex subunit Rieske, mitochondrial;Cytochrome b-c1 complex subunit 11;Putative cytochrome b-c1 complex subunit Rieske-like protein 1	UQCRFS1;UQCRFS1P1	1862		21.9961	22.0848	22.0946	22.1259	21.9569	22.0409	21.767	22.2022	22.3887	21.9255				By MS/MS	By MS/MS	By MS/MS	By MS/MS	By MS/MS	By MS/MS	By MS/MS	By MS/MS	By MS/MS	By MS/MS	By MS/MS	By MS/MS	By MS/MS	By MS/MS	By MS/MS	By MS/MS
Q8N335;C9JM46;C9JFA7	Glycerol-3-phosphate dehydrogenase 1-like protein;Glycerol-3-phosphate dehydrogenase [NAD(+)]	GPD1L	1.02079	0.979637	0.872649	0.934054		0.0591605	-0.0296806	-0.16551	0.0591605	0.934054	-0.0296806	-0.16551	Q8N335;C9JM46;C9JFA7;C9K0P5	Q8N335;C9JM46;C9JFA7	Glycerol-3-phosphate dehydrogenase 1-like protein;Glycerol-3-phosphate dehydrogenase [NAD(+)]	GPD1L	2531		18.9671	19.3866	18.9675	19.4444	19.4815	19.4796	19.3986	18.8171	19.0748	18.9104				By MS/MS	By MS/MS	By MS/MS	By MS/MS	By MS/MS	By MS/MS	By MS/MS	By MS/MS	By MS/MS	By MS/MS	By MS/MS	By MS/MS	By MS/MS	By MS/MS	By MS/MS	By MS/MS
Q13838;O00148;Q5STU3;A0A0G2JJZ9;F6WLT2;A0A140T9X3;F6TRA5;A0A0A0MT12;F6S4E6;F6R6M7;H0Y400;F6QYI9;A0A0G2JJL7	Spliceosome RNA helicase DDX39B;ATP-dependent RNA helicase DDX39A	DDX39B;DDX39A	1.01997	0.980418	0.957583	0.982421		0.0188236	-0.0285313	-0.054876	0.0188236	0.982421	-0.0285313	-0.054876	Q13838;O00148;Q5STU3;A0A0G2JJZ9;F6WLT2;A0A140T9X3;F6TRA5;A0A0A0MT12;F6S4E6;F6R6M7;H0Y400;F6QYI9;A0A0G2JJL7;F6SXL5;K7EIL8;A0A0G2JHN7;K7EL56;K7EQN7;A0A140TA18;F6UJC5;F6U6E2;K7EN69;A0A140T996;K7EPJ3;F6S2B7;K7ENP6;A0A140T9X9;A0A140T9K1;A0A140T9L4;A0A140T973;A0A140T9N3;H0YCC6;A0A140T9K2	Q13838;O00148;Q5STU3;A0A0G2JJZ9;F6WLT2;A0A140T9X3;F6TRA5;A0A0A0MT12;F6S4E6;F6R6M7;H0Y400;F6QYI9;A0A0G2JJL7	Spliceosome RNA helicase DDX39B;ATP-dependent RNA helicase DDX39A	DDX39B;DDX39A	2233		19.3872	19.7269	19.6186	17.8987	17.9305	19.8907	20.1066	19.6466	18.9454	18.9681				By MS/MS	By matching	By MS/MS	By MS/MS	By matching	By matching	By MS/MS	By MS/MS	By MS/MS	By matching	By MS/MS	By MS/MS	By MS/MS	By matching	By MS/MS	By MS/MS
P24539;Q5QNZ2	ATP synthase F(0) complex subunit B1, mitochondrial	ATP5F1	1.01601	0.984239	0.956478	0.982421		0.0193251	-0.0229187	-0.0563074	0.0193251	0.982421	-0.0229187	-0.0563074	P24539;Q5QNZ2	P24539;Q5QNZ2	ATP synthase F(0) complex subunit B1, mitochondrial	ATP5F1	1682		21.1053	20.7107	20.6179	20.425	20.0098	20.3316	19.4624	20.5043	19.7888	19.1273				By MS/MS	By MS/MS	By MS/MS	By MS/MS	By MS/MS	By MS/MS	By MS/MS	By MS/MS	By MS/MS	By MS/MS	By MS/MS	By MS/MS	By MS/MS	By MS/MS	By MS/MS	By MS/MS
O43813;E9PHS0	LanC-like protein 1	LANCL1	1.0146	0.985614	0.945756	0.977432		0.024221	-0.0209053	-0.0702023	0.024221	0.977432	-0.0209053	-0.0702023	O43813;E9PHS0;F8WDS9;H7C2E3	O43813;E9PHS0	LanC-like protein 1	LANCL1	1192		20.0935	19.7531	19.9607	19.9533	19.0279	19.3488	20.1195	20.0332	19.0358	19.2535				By MS/MS	By MS/MS	By MS/MS	By MS/MS	By MS/MS	By MS/MS	By MS/MS	By MS/MS	By MS/MS	By MS/MS	By MS/MS	By MS/MS	By MS/MS	By MS/MS	By MS/MS	By MS/MS
P13489;H0YCR7	Ribonuclease inhibitor	RNH1	1.01395	0.98624	0.921276	0.962563		0.0356103	-0.0199894	-0.101988	0.0356103	0.962563	-0.0199894	-0.101988	P13489;H0YCR7;E9PMJ3;E9PLZ3;E9PIM9;E9PIK5;E9PMN0;E9PMA9	P13489;H0YCR7	Ribonuclease inhibitor	RNH1	1551		20.3837	20.5689	20.7442	20.1154	20.3984	20.9442	20.8622	20.6574	20.8506	21.0532				By MS/MS	By MS/MS	By MS/MS	By MS/MS	By MS/MS	By MS/MS	By MS/MS	By MS/MS	By MS/MS	By MS/MS	By MS/MS	By MS/MS	By MS/MS	By MS/MS	By MS/MS	By MS/MS
Q9NQ66;A0A087WT80;A0A087WW73;A0A1B0GWB6;A0A0D9SF51;A0A0D9SG17;H0YCJ2	1-phosphatidylinositol 4,5-bisphosphate phosphodiesterase beta-1;Phosphoinositide phospholipase C	PLCB1	1.01231	0.987839	0.875198	0.935791		0.0578936	-0.0176529	-0.162163	0.0578936	0.935791	-0.0176529	-0.162163	Q9NQ66;A0A087WT80;A0A087WW73;A0A1B0GWB6;A0A0D9SF51;A0A0D9SG17;H0YCJ2;Q8IV92;A0A1B0GW62;B1AK73;A0A0D9SGI7;A0A0D9SFE7;A0A0D9SFJ4;A0A1B0GVC1;A0A0D9SFA6;A0A1B0GVT0	Q9NQ66;A0A087WT80;A0A087WW73;A0A1B0GWB6;A0A0D9SF51;A0A0D9SG17;H0YCJ2	1-phosphatidylinositol 4,5-bisphosphate phosphodiesterase beta-1;Phosphoinositide phospholipase C	PLCB1	2892		19.6468	19.5835	19.4936	19.8644	19.694	19.9004	19.6105	19.622	19.9574	19.5203				By MS/MS	By MS/MS	By MS/MS	By MS/MS	By MS/MS	By MS/MS	By MS/MS	By MS/MS	By MS/MS	By MS/MS	By MS/MS	By MS/MS	By MS/MS	By MS/MS	By MS/MS	By MS/MS
Q99798;A2A274	Aconitate hydratase, mitochondrial	ACO2	1.01213	0.98802	0.920087	0.962563		0.036171	-0.0173882	-0.103534	0.036171	0.962563	-0.0173882	-0.103534	Q99798;A2A274	Q99798;A2A274	Aconitate hydratase, mitochondrial	ACO2	2760		23.194	22.9281	22.6695	23.2518	22.9026	22.638	23.0152	22.5895	22.5674	23.0281				By MS/MS	By MS/MS	By MS/MS	By MS/MS	By MS/MS	By MS/MS	By MS/MS	By MS/MS	By MS/MS	By MS/MS	By MS/MS	By MS/MS	By MS/MS	By MS/MS	By MS/MS	By MS/MS
P14621;U3KPX8;U3KQL2;U3KPX1;E9PF46;F8WA34	Acylphosphatase-2;Acylphosphatase	ACYP2	1.01204	0.988101	0.979753	0.992779		0.00888339	-0.0172695	-0.0261826	0.00888339	0.992779	-0.0172695	-0.0261826	P14621;U3KPX8;U3KQL2;U3KPX1;E9PF46;F8WA34	P14621;U3KPX8;U3KQL2;U3KPX1;E9PF46;F8WA34	Acylphosphatase-2;Acylphosphatase	ACYP2	1567		20.8428	20.9001	21.0674	21.8376	21.2469	21.2925	21.1914	18.7311	19.1407	20.8142				By MS/MS	By MS/MS	By MS/MS	By MS/MS	By MS/MS	By MS/MS	By MS/MS	By MS/MS	By MS/MS	By MS/MS	By MS/MS	By MS/MS	By MS/MS	By MS/MS	By MS/MS	By MS/MS
Q9NR31;Q5SQT8	GTP-binding protein SAR1a	SAR1A	1.01153	0.988605	0.960885	0.982421		0.0173285	-0.0165344	-0.0505997	0.0173285	0.982421	-0.0165344	-0.0505997	Q9NR31;Q5SQT8;H0Y5E8	Q9NR31;Q5SQT8	GTP-binding protein SAR1a	SAR1A	2900		20.0347	20.2744	20.9176	19.739	20.4551	20.7179	20.9321	20.6614	19.4962	20.5257				By MS/MS	By MS/MS	By MS/MS	By MS/MS	By MS/MS	By MS/MS	By MS/MS	By MS/MS	By MS/MS	By MS/MS	By MS/MS	By MS/MS	By MS/MS	By MS/MS	By MS/MS	By MS/MS
Q15019;B5MCX3;C9J2Q4	Septin-2	2022-09-02	1.01117	0.988955	0.933001	0.969818		0.0301178	-0.0160225	-0.0867513	0.0301178	0.969818	-0.0160225	-0.0867513	Q15019;B5MCX3;C9J2Q4;C9JB25;C9J938;H7C2Y0;C9IY94;H7C310;C9IZU3;C9JQJ4;C9JZI2;B5MD47;F8WB65;C9JFT1;A0A1B0GXJ2;C9JT15;C9JSE7;H7C1T1	Q15019;B5MCX3;C9J2Q4	Septin-2	2022-09-02	2275		21.6197	22.0492	22.0623	22.0662	22.0688	21.5049	21.2928	21.6522	21.8598	21.7111				By MS/MS	By MS/MS	By MS/MS	By MS/MS	By MS/MS	By MS/MS	By MS/MS	By MS/MS	By MS/MS	By MS/MS	By MS/MS	By MS/MS	By MS/MS	By MS/MS	By MS/MS	By MS/MS
Q969P0;C9J8Z4	Immunoglobulin superfamily member 8	IGSF8	1.01059	0.989517	0.98166	0.992779		0.0080391	-0.0152042	-0.0237166	0.0080391	0.992779	-0.0152042	-0.0237166	Q969P0;C9J8Z4	Q969P0;C9J8Z4	Immunoglobulin superfamily member 8	IGSF8	2654		20.7588	20.1002	21.1214	19.6247	20.3286	20.2143	19.9804	19.9441	17.5313	19.9132				By MS/MS	By MS/MS	By MS/MS	By MS/MS	By MS/MS	By MS/MS	By MS/MS	By MS/MS	By MS/MS	By MS/MS	By MS/MS	By MS/MS	By MS/MS	By MS/MS	By MS/MS	By MS/MS
P51148;K7ERI8;K7ERQ8;F8VVK3;K7ENY4	Ras-related protein Rab-5C	RAB5C	1.00823	0.991838	0.961458	0.982421		0.0170697	-0.0118233	-0.049858	0.0170697	0.982421	-0.0118233	-0.049858	P51148;K7ERI8;K7ERQ8;F8VVK3;K7ENY4;F8VWU4;F8VSF8;K7EIP6;F8WCY6;F8WD79;F8VPW9;F8VWZ7	P51148;K7ERI8;K7ERQ8;F8VVK3;K7ENY4	Ras-related protein Rab-5C	RAB5C	1916		20.1933	20.1697	20.7355	20.4892	20.7388	21.1311	20.4737	20.8346	20.3883	19.9641				By MS/MS	By MS/MS	By MS/MS	By MS/MS	By MS/MS	By MS/MS	By MS/MS	By MS/MS	By MS/MS	By MS/MS	By MS/MS	By MS/MS	By MS/MS	By MS/MS	By MS/MS	By MS/MS
Q9UBW8;F5H7C6;F5GYF7;F5H248;F5H4U8	COP9 signalosome complex subunit 7a	COPS7A	1.00755	0.992507	0.937601	0.973663		0.027982	-0.0108505	-0.0807804	0.027982	0.973663	-0.0108505	-0.0807804	Q9UBW8;F5H7C6;F5GYF7;F5H248;F5H4U8;F5H4Z0;F5H3M6;G3XAP1;F5GXT7	Q9UBW8;F5H7C6;F5GYF7;F5H248;F5H4U8	COP9 signalosome complex subunit 7a	COPS7A	2983		19.7437	19.4228	19.3911	19.315	19.3601	19.5511	19.6029	19.2761	19.2383	19.8253				By MS/MS	By MS/MS	By MS/MS	By MS/MS	By matching	By MS/MS	By MS/MS	By MS/MS	By MS/MS	By MS/MS	By MS/MS	By MS/MS	By MS/MS	By MS/MS	By MS/MS	By MS/MS
Q9BVK6	Transmembrane emp24 domain-containing protein 9	TMED9	1.00731	0.992742	0.969891	0.988191		0.0132769	-0.0105095	-0.0389414	0.0132769	0.988191	-0.0105095	-0.0389414	Q9BVK6	Q9BVK6	Transmembrane emp24 domain-containing protein 9	TMED9	2798		21.4792	20.5004	21.2379	21.6225	21.5136	21.3174	20.6484	21.7103	21.2218	21.0029				By MS/MS	By matching	By MS/MS		By MS/MS	By matching	By MS/MS	By matching	By MS/MS	By matching	By MS/MS	By matching	By MS/MS	By matching	By MS/MS
Q9GZT3;A0A087WUN7;H0YJ40;G3V4X6;G3V2S9	SRA stem-loop-interacting RNA-binding protein, mitochondrial	SLIRP	1.00699	0.993061	0.975799	0.992298		0.0106396	-0.0100464	-0.0312973	0.0106396	0.992298	-0.0100464	-0.0312973	Q9GZT3;A0A087WUN7;H0YJ40;G3V4X6;G3V2S9;H0YJI1;H0YJW7	Q9GZT3;A0A087WUN7;H0YJ40;G3V4X6;G3V2S9	SRA stem-loop-interacting RNA-binding protein, mitochondrial	SLIRP	2823		20.5108	20.032	20.1514	20.2806	20.3644	20.3116	20.298	20.795	21.3919	21.3477				By MS/MS	By matching	By MS/MS	By matching	By MS/MS	By matching	By MS/MS	By matching	By MS/MS		By MS/MS	By MS/MS	By MS/MS	By matching	By MS/MS	By MS/MS
Q9BYD1;E5RJI7;H0YAX3	39S ribosomal protein L13, mitochondrial	MRPL13	1.00601	0.994027	0.980368	0.992779		0.00861078	-0.00864258	-0.0253869	0.00861078	0.992779	-0.00864258	-0.0253869	Q9BYD1;E5RJI7;H0YAX3	Q9BYD1;E5RJI7;H0YAX3	39S ribosomal protein L13, mitochondrial	MRPL13	667		18.8536	18.9839	18.4611	19.2941	18.5826	18.6317	20.2041	19.2936	19.2959	19.2371				By MS/MS		By MS/MS		By MS/MS		By MS/MS	By matching	By MS/MS		By MS/MS		By MS/MS		By MS/MS
Q13617;Q5T2B5;A0A0A0MTN0	Cullin-2	CUL2	1.00595	0.994086	0.975885	0.992298		0.0106014	-0.00855713	-0.0311864	0.0106014	0.992298	-0.00855713	-0.0311864	Q13617;Q5T2B5;A0A0A0MTN0	Q13617;Q5T2B5;A0A0A0MTN0	Cullin-2	CUL2	155		19.2513	19.0172	19.0944	18.8426	19.1302	19.5271	19.3086	19.3667	18.2976	18.3712				By MS/MS	By MS/MS	By MS/MS	By MS/MS	By matching	By matching	By MS/MS	By MS/MS	By MS/MS	By MS/MS	By MS/MS	By MS/MS	By MS/MS	By MS/MS	By matching	By MS/MS
P48147;A0A499FJL1	Prolyl endopeptidase	PREP	1.00465	0.995371	0.964324	0.984376		0.0157772	-0.00669441	-0.0461478	0.0157772	0.984376	-0.00669441	-0.0461478	P48147;A0A499FJL1	P48147;A0A499FJL1	Prolyl endopeptidase	PREP	1866		18.785	18.6738	18.5305	18.5261	18.7823	18.8188	18.9044	18.9074	19.0862	19.1958				By matching	By MS/MS	By MS/MS	By MS/MS		By MS/MS	By MS/MS	By matching	By MS/MS	By MS/MS	By MS/MS	By matching	By MS/MS	By MS/MS	By MS/MS	By MS/MS
Q08209;E7ETC2	Serine/threonine-protein phosphatase 2B catalytic subunit alpha isoform;Serine/threonine-protein phosphatase	PPP3CA	1.00447	0.995546	0.986113	0.992779		0.00607341	-0.00644073	-0.0179572	0.00607341	0.992779	-0.00644073	-0.0179572	Q08209;E7ETC2;E9PPC8;E9PK68	Q08209;E7ETC2	Serine/threonine-protein phosphatase 2B catalytic subunit alpha isoform;Serine/threonine-protein phosphatase	PPP3CA	2169		21.463	22.0887	21.6604	20.8627	21.6865	22.5226	22.1997	22.4517	22.2624	21.3784				By MS/MS	By MS/MS	By MS/MS	By MS/MS	By MS/MS	By MS/MS	By MS/MS	By MS/MS	By MS/MS	By MS/MS	By MS/MS	By MS/MS	By MS/MS	By MS/MS	By MS/MS	By MS/MS
P22314	Ubiquitin-like modifier-activating enzyme 1	UBA1	1.00436	0.995663	0.977598	0.992298		0.00983984	-0.00627098	-0.0289706	0.00983984	0.992298	-0.00627098	-0.0289706	P22314;Q5JRR6;Q5JRR9;Q5JRS0;Q5JRS1;Q5JRS3;Q5JRS2	P22314	Ubiquitin-like modifier-activating enzyme 1	UBA1	1663		20.8548	21.0618	21.6982	20.7709	21.0664	21.4377	21.4765	21.3046	21.1146	21.667				By MS/MS	By MS/MS	By MS/MS	By MS/MS	By MS/MS	By MS/MS	By MS/MS	By MS/MS	By MS/MS	By MS/MS	By MS/MS	By MS/MS	By MS/MS	By MS/MS	By MS/MS	By MS/MS
Q9BXK5;A0A087WTL4;A0A087WX97	Bcl-2-like protein 13	BCL2L13	1.00383	0.996188	0.989202	0.992779		0.00471503	-0.00551033	-0.0139623	0.00471503	0.992779	-0.00551033	-0.0139623	Q9BXK5;A0A087WTL4;A0A087WX97;F2Z2C3;A0A087WW80;A0A0A0MR90;E9PDD6	Q9BXK5;A0A087WTL4;A0A087WX97	Bcl-2-like protein 13	BCL2L13	2807		20.5422	19.1253	19.9572	20.4043	20.0884	20.3782	20.9792	21.0012	20.4069	21.0924				By MS/MS	By MS/MS	By MS/MS	By MS/MS	By MS/MS	By MS/MS	By MS/MS	By MS/MS	By MS/MS	By MS/MS	By MS/MS	By MS/MS	By MS/MS	By MS/MS	By MS/MS	By MS/MS
P36405	ADP-ribosylation factor-like protein 3	ARL3	1.0019	0.998104	0.996101	0.996101		0.00169662	-0.00273819	-0.00504141	0.00169662	0.996101	-0.00273819	-0.00504141	P36405	P36405	ADP-ribosylation factor-like protein 3	ARL3	1788		18.8764	19.8276	19.4766	20.1442	20.0575	17.696	19.9694	19.787	18.3565	19.2954				By MS/MS	By MS/MS	By MS/MS	By MS/MS	By MS/MS	By MS/MS	By MS/MS	By MS/MS	By MS/MS	By matching	By MS/MS	By MS/MS	By MS/MS	By MS/MS	By MS/MS	By MS/MS
A0A087WWU8;D6R904		TPM3	1.00174	0.998263	0.989265	0.992779		0.00468737	-0.00250778	-0.0138808	0.00468737	0.992779	-0.00250778	-0.0138808	A0A087WWU8;D6R904;A0A494C0G0;Q5VU61	A0A087WWU8;D6R904		TPM3	54		21.1581	21.1597	20.6362	20.884	21.0278	20.8626	20.475	20.3845	20.674	20.6927				By MS/MS	By MS/MS	By MS/MS	By MS/MS	By MS/MS	By MS/MS	By MS/MS	By MS/MS	By MS/MS	By MS/MS	By MS/MS	By MS/MS	By MS/MS	By MS/MS	By MS/MS	By MS/MS
Q9NUJ1	Mycophenolic acid acyl-glucuronide esterase, mitochondrial	ABHD10	1.00033	0.999675	0.995739	0.996101		0.00185432	-0.000469589	-0.005509	0.00185432	0.996101	-0.000469589	-0.005509	Q9NUJ1	Q9NUJ1	Mycophenolic acid acyl-glucuronide esterase, mitochondrial	ABHD10	2920		20.088	20.2296	19.992	20.2999	20.0654	19.9912	20.3206	19.9676	20.1428	20.1228				By MS/MS	By MS/MS	By MS/MS	By MS/MS	By MS/MS	By MS/MS	By MS/MS	By MS/MS	By MS/MS	By MS/MS	By MS/MS	By MS/MS	By MS/MS	By MS/MS	By MS/MS	By MS/MS
Q6VY07;E9PPK2	Phosphofurin acidic cluster sorting protein 1	PACS1	0.998601	1.0014	0.99094	0.992779		0.00395259	0.0020195	0.0117147	0.00395259	0.992779	0.0020195	0.0117147	Q6VY07;E9PPK2;B4DF77;E9PNZ9;H0YF56	Q6VY07;E9PPK2	Phosphofurin acidic cluster sorting protein 1	PACS1	2449		19.355	19.5907	19.6568	20.0188	19.3702	19.5573	19.7127	19.2525	19.4556	19.121				By matching	By MS/MS	By MS/MS	By MS/MS	By matching	By MS/MS	By MS/MS	By matching	By matching	By matching	By MS/MS	By MS/MS	By matching	By MS/MS	By MS/MS	By MS/MS
P21283;E7EV59	V-type proton ATPase subunit C 1	ATP6V1C1	0.998395	1.00161	0.990587	0.992779		0.00410732	0.00231705	0.0121711	0.00410732	0.992779	0.00231705	0.0121711	P21283;E7EV59;Q8NEY4;A0A0U1RR16	P21283;E7EV59	V-type proton ATPase subunit C 1	ATP6V1C1	1644		20.7773	20.7792	21.0291	21.1222	20.8175	20.8189	20.7635	20.814	21.5501	21.3916				By MS/MS	By MS/MS	By MS/MS	By MS/MS	By MS/MS	By MS/MS	By MS/MS	By MS/MS	By MS/MS	By MS/MS	By MS/MS	By MS/MS	By MS/MS	By MS/MS	By MS/MS	By MS/MS
P27348	14-3-3 protein theta	YWHAQ	0.998056	1.00195	0.990576	0.992779		0.00411198	0.00280724	0.0121849	0.00411198	0.992779	0.00280724	0.0121849	P27348;E9PG15	P27348	14-3-3 protein theta	YWHAQ	1704		21.0399	21.3625	21.4098	20.4104	20.712	21.1478	21.3971	21.1727	21.068	21.5194				By MS/MS	By MS/MS	By MS/MS	By MS/MS	By MS/MS	By MS/MS	By MS/MS	By MS/MS	By MS/MS	By MS/MS	By MS/MS	By MS/MS	By MS/MS	By MS/MS	By MS/MS	By MS/MS
P05937	Calbindin	CALB1	0.998014	1.00199	0.99038	0.992779		0.00419814	0.00286827	0.012439	0.00419814	0.992779	0.00286827	0.012439	P05937;E5RIZ8;E5RG14	P05937	Calbindin	CALB1	1428		20.0515	20.0632	19.8559	20.719	20.2841	20.3655	20.0449	20.0837	20.5016	19.4923				By MS/MS	By MS/MS	By MS/MS	By MS/MS	By MS/MS	By MS/MS	By MS/MS	By MS/MS	By MS/MS	By MS/MS	By MS/MS	By MS/MS	By MS/MS	By MS/MS	By MS/MS	By MS/MS
P36404	ADP-ribosylation factor-like protein 2	ARL2	0.997756	1.00225	0.989288	0.992779		0.0046774	0.00324173	0.0138515	0.0046774	0.992779	0.00324173	0.0138515	P36404;V9GYD0	P36404	ADP-ribosylation factor-like protein 2	ARL2	1787		18.7237	18.1457	18.9979	18.5432	18.8178	19.3863	19.0432	18.9946	18.5882	19.0847				By matching	By MS/MS	By matching	By MS/MS	By matching	By MS/MS	By matching	By matching	By matching	By matching	By MS/MS	By MS/MS	By MS/MS	By MS/MS	By matching	By MS/MS
O75781;A0A087WTK8	Paralemmin-1	PALM	0.997429	1.00258	0.986322	0.992779		0.00598114	0.00371399	0.0176862	0.00598114	0.992779	0.00371399	0.0176862	O75781;A0A087WTK8;A0A087WWY4	O75781;A0A087WTK8	Paralemmin-1	PALM	1262		20.371	20.6757	20.3555	19.9706	20.4274	20.2634	20.617	20.3974	19.6289	20.0742				By MS/MS	By MS/MS	By MS/MS	By MS/MS	By MS/MS	By MS/MS	By MS/MS	By MS/MS	By MS/MS	By MS/MS	By MS/MS	By MS/MS	By MS/MS	By MS/MS	By MS/MS	By MS/MS
A1L0T0;M0R026;M0R1B5;E9PL44;E9PJS0	Acetolactate synthase-like protein	ILVBL	0.99671	1.0033	0.984521	0.992779		0.00677522	0.00475426	0.0200164	0.00677522	0.992779	0.00475426	0.0200164	A1L0T0;M0R026;M0R1B5;E9PL44;E9PJS0	A1L0T0;M0R026;M0R1B5;E9PL44;E9PJS0	Acetolactate synthase-like protein	ILVBL	411		19.4209	18.7738	18.8396	18.6511	18.8214	19.0733	18.9812	18.708	18.0248	18.858				By MS/MS	By MS/MS	By MS/MS	By MS/MS	By matching	By MS/MS	By MS/MS	By MS/MS	By MS/MS	By MS/MS	By matching	By MS/MS	By matching	By matching	By matching	By MS/MS
O95140	Mitofusin-2	MFN2	0.99579	1.00423	0.966635	0.985804		0.0147374	0.00608673	0.0431556	0.0147374	0.985804	0.00608673	0.0431556	O95140;Q8IWA4;Q5JXC5;H7C5H5	O95140	Mitofusin-2	MFN2	1293		18.9957	19.2819	19.2513	18.9818	18.9397	18.6413	18.985	19.3242	19.239	19.1513				By MS/MS	By matching	By MS/MS	By MS/MS	By matching	By MS/MS	By MS/MS	By MS/MS	By MS/MS	By matching	By MS/MS	By MS/MS	By MS/MS	By matching	By MS/MS	By MS/MS
Q6PCE3	Glucose 1,6-bisphosphate synthase	PGM2L1	0.994472	1.00556	0.958037	0.982421		0.0186176	0.00799751	0.0542875	0.0186176	0.982421	0.00799751	0.0542875	Q6PCE3	Q6PCE3	Glucose 1,6-bisphosphate synthase	PGM2L1	2440		20.6614	21.1416	20.6375	20.9658	21.2303	20.948	21.1754	20.6923	20.8617	20.7788				By MS/MS	By MS/MS	By MS/MS	By MS/MS	By MS/MS	By MS/MS	By MS/MS	By MS/MS	By MS/MS	By MS/MS	By MS/MS	By MS/MS	By MS/MS	By MS/MS	By MS/MS	By MS/MS
Q99584	Protein S100-A13	S100A13	0.993901	1.00614	0.97731	0.992298		0.00996748	0.00882568	0.0293423	0.00996748	0.992298	0.00882568	0.0293423	Q99584	Q99584	Protein S100-A13	S100A13	2752		21.9965	21.6568	21.8686	22.7823	23.0214	22.4429	22.6382	22.4044	21.8824	22.0765				By MS/MS	By MS/MS	By MS/MS	By MS/MS	By MS/MS	By MS/MS	By MS/MS	By MS/MS	By MS/MS	By MS/MS	By MS/MS	By MS/MS	By MS/MS	By MS/MS	By MS/MS	By MS/MS
Q14344	Guanine nucleotide-binding protein subunit alpha-13	GNA13	0.99361	1.00643	0.961499	0.982421		0.0170511	0.00924797	0.0498044	0.0170511	0.982421	0.00924797	0.0498044	Q14344	Q14344	Guanine nucleotide-binding protein subunit alpha-13	GNA13	2258		19.0164	19.0472	18.7872	18.7086	19.3789	19.154	18.9385	18.9817	18.4298	18.613				By MS/MS	By MS/MS	By MS/MS	By MS/MS	By matching	By MS/MS	By MS/MS	By MS/MS	By MS/MS	By MS/MS	By MS/MS	By MS/MS	By MS/MS	By MS/MS	By matching	By MS/MS
Q9NSE4	Isoleucine--tRNA ligase, mitochondrial	IARS2	0.992199	1.00786	0.919164	0.962563		0.0366068	0.0112984	0.104735	0.0366068	0.962563	0.0112984	0.104735	Q9NSE4	Q9NSE4	Isoleucine--tRNA ligase, mitochondrial	IARS2	2915		19.8809	19.9492	20.0666	20.1471	19.9104	19.8891	20.3541	20.0882	20.1598	20.2417				By MS/MS	By MS/MS	By MS/MS	By MS/MS	By MS/MS	By MS/MS	By MS/MS	By MS/MS	By MS/MS	By matching	By MS/MS	By MS/MS	By MS/MS	By MS/MS	By MS/MS	By MS/MS
P14324;A0A087X1D8;A0A087WVN4	Farnesyl pyrophosphate synthase	FDPS	0.991555	1.00852	0.983359	0.992779		0.00728809	0.0122349	0.0215191	0.00728809	0.992779	0.0122349	0.0215191	P14324;A0A087X1D8;A0A087WVN4;A0A087WTP2;A0A087X090	P14324;A0A087X1D8;A0A087WVN4	Farnesyl pyrophosphate synthase	FDPS	1563		20.0629	20.1965	19.5709	18.1052	20.3179	21.0778	20.5939	19.7883	19.0187	20.3353				By MS/MS	By MS/MS	By MS/MS	By matching	By matching	By MS/MS	By MS/MS	By MS/MS	By MS/MS	By MS/MS	By MS/MS	By MS/MS	By MS/MS	By MS/MS	By MS/MS	By MS/MS
Q53H12;A0A3B3ISY9;A0A3B3ISZ0;E9PC15;A0A3B3ITD0;A0A3B3IUC9;A0A3B3ITV0;A0A3B3ITX7;E9PG39	Acylglycerol kinase, mitochondrial	AGK	0.991531	1.00854	0.940652	0.974022		0.0265709	0.0122707	0.0768212	0.0265709	0.974022	0.0122707	0.0768212	Q53H12;A0A3B3ISY9;A0A3B3ISZ0;E9PC15;A0A3B3ITD0;A0A3B3IUC9;A0A3B3ITV0;A0A3B3ITX7;E9PG39;A0A0G2JLG5	Q53H12;A0A3B3ISY9;A0A3B3ISZ0;E9PC15;A0A3B3ITD0;A0A3B3IUC9;A0A3B3ITV0;A0A3B3ITX7;E9PG39	Acylglycerol kinase, mitochondrial	AGK	360		20.0487	20.4265	20.3355	20.2575	20.5541	20.1881	20.5855	20.1779	20.4451	20.8574				By MS/MS	By MS/MS	By MS/MS	By MS/MS	By MS/MS	By MS/MS	By MS/MS	By MS/MS	By MS/MS	By MS/MS	By MS/MS	By MS/MS	By MS/MS	By MS/MS	By MS/MS	By MS/MS
Q02252;G3V4Z4	Methylmalonate-semialdehyde dehydrogenase [acylating], mitochondrial	ALDH6A1	0.990233	1.00986	0.923347	0.962563		0.0346349	0.0141605	0.0992946	0.0346349	0.962563	0.0141605	0.0992946	Q02252;G3V4Z4	Q02252;G3V4Z4	Methylmalonate-semialdehyde dehydrogenase [acylating], mitochondrial	ALDH6A1	2138		21.6406	21.7928	21.9322	21.9661	21.9226	22.2532	22.0956	21.5121	21.8127	21.8086				By MS/MS	By MS/MS	By MS/MS	By MS/MS	By MS/MS	By MS/MS	By MS/MS	By MS/MS	By MS/MS	By MS/MS	By MS/MS	By MS/MS	By MS/MS	By MS/MS	By MS/MS	By MS/MS
K7EKE6;P36776;K7EJE8	Lon protease homolog, mitochondrial	LONP1	0.989821	1.01028	0.906308	0.954166		0.0427244	0.014761	0.121479	0.0427244	0.954166	0.014761	0.121479	K7EKE6;P36776;K7EJE8;K7ER27;K7ERR6;K7ER56;K7EQF8	K7EKE6;P36776;K7EJE8	Lon protease homolog, mitochondrial	LONP1	1038		20.6319	20.3672	20.5092	20.7583	20.3773	20.3612	20.8242	20.8224	20.6442	20.6039				By MS/MS	By MS/MS	By MS/MS	By MS/MS	By MS/MS	By MS/MS	By MS/MS	By MS/MS	By MS/MS	By MS/MS	By MS/MS	By MS/MS	By MS/MS	By MS/MS	By MS/MS	By MS/MS
Q15119;D6RDN9	[Pyruvate dehydrogenase (acetyl-transferring)] kinase isozyme 2, mitochondrial	PDK2	0.989817	1.01029	0.960017	0.982421		0.0177211	0.0147659	0.0517239	0.0177211	0.982421	0.0147659	0.0517239	Q15119;D6RDN9;D6RGV8;D6RHG2;D6RJH7	Q15119;D6RDN9	[Pyruvate dehydrogenase (acetyl-transferring)] kinase isozyme 2, mitochondrial	PDK2	2285		18.8896	19.1833	19.183	19.5233	20.0289	19.1923	20.0975	19.4976	18.8614	19.59				By MS/MS	By MS/MS	By MS/MS	By MS/MS	By MS/MS	By MS/MS	By MS/MS	By MS/MS	By MS/MS		By MS/MS	By matching	By MS/MS	By matching	By matching	By matching
Q13200	26S proteasome non-ATPase regulatory subunit 2	PSMD2	0.98873	1.0114	0.895859	0.947627		0.0477605	0.0163517	0.135115	0.0477605	0.947627	0.0163517	0.135115	Q13200;H7C1H2;H7C2Q3;C9JPC0;F8WBS8	Q13200	26S proteasome non-ATPase regulatory subunit 2	PSMD2	2204		20.0908	19.9092	20.2188	20.0616	19.8601	20.0156	19.9178	19.637	19.8258	20.208				By MS/MS	By MS/MS	By MS/MS	By MS/MS	By MS/MS	By matching	By MS/MS	By MS/MS	By MS/MS	By MS/MS	By MS/MS	By MS/MS	By MS/MS	By matching	By MS/MS	By MS/MS
P23528;G3V1A4;E9PK25;E9PP50;E9PQB7;E9PLJ3	Cofilin-1	CFL1	0.987938	1.01221	0.922798	0.962563		0.0348936	0.0175079	0.10001	0.0348936	0.962563	0.0175079	0.10001	P23528;G3V1A4;E9PK25;E9PP50;E9PQB7;E9PLJ3;E9PS23	P23528;G3V1A4;E9PK25;E9PP50;E9PQB7;E9PLJ3	Cofilin-1	CFL1	745		21.4894	21.8956	21.2665	21.2453	21.6169	21.6749	21.3116	21.4556	21.9659	21.2914				By MS/MS	By MS/MS	By MS/MS	By MS/MS	By MS/MS	By MS/MS	By MS/MS	By MS/MS	By MS/MS	By MS/MS	By MS/MS	By MS/MS	By MS/MS	By MS/MS	By MS/MS	By MS/MS
O14531;Q5T0Q6	Dihydropyrimidinase-related protein 4	DPYSL4	0.985263	1.01496	0.902343	0.953552		0.0446284	0.0214191	0.12665	0.0446284	0.953552	0.0214191	0.12665	O14531;Q5T0Q6	O14531;Q5T0Q6	Dihydropyrimidinase-related protein 4	DPYSL4	1118		20.2815	20.208	20.1507	20.3002	19.9071	19.6851	19.6172	19.9895	20.3216	19.988				By MS/MS	By MS/MS	By MS/MS	By MS/MS	By MS/MS	By MS/MS	By MS/MS	By MS/MS	By MS/MS	By MS/MS	By MS/MS	By MS/MS	By MS/MS	By MS/MS	By MS/MS	By MS/MS
C9J8C7;E7ERD7;Q9UKU0;A0A494BZW8;A0A494C0J9;A0A494C0B6;A0A499FJL5;A0A494C116	Long-chain-fatty-acid--CoA ligase 6	ACSL6	0.984078	1.01618	0.811972	0.915886		0.0904592	0.0231552	0.245873	0.0904592	0.915886	0.0231552	0.245873	C9J8C7;E7ERD7;Q9UKU0;A0A494BZW8;A0A494C0J9;A0A494C0B6;A0A499FJL5;A0A494C116;A0A494C046;A0A494C1I9;A0A494C005;A0A494C0A5;C9J3Z0;C9JT10;C9JK59;C9J4I1;C9JPA5;Q9ULC5	C9J8C7;E7ERD7;Q9UKU0;A0A494BZW8;A0A494C0J9;A0A494C0B6;A0A499FJL5;A0A494C116	Long-chain-fatty-acid--CoA ligase 6	ACSL6	541		19.9368	19.8059	19.7807	20.1782	19.8539	19.856	20.1729	19.9058	20.03	19.9125				By MS/MS	By MS/MS	By MS/MS	By MS/MS	By MS/MS	By MS/MS	By MS/MS	By MS/MS	By MS/MS	By matching	By MS/MS	By MS/MS	By MS/MS	By MS/MS	By MS/MS	By MS/MS
Q9UH03;A0A2R8Y4H2;B1AHR1;B1AHR2	Neuronal-specific septin-3	2022-09-03	0.983071	1.01722	0.867247	0.932036		0.061857	0.0246323	0.172607	0.061857	0.932036	0.0246323	0.172607	Q9UH03;A0A2R8Y4H2;B1AHR1;B1AHR2	Q9UH03;A0A2R8Y4H2;B1AHR1;B1AHR2	Neuronal-specific septin-3	2022-09-03	312		20.6229	20.6916	21.0319	20.4517	20.4828	20.4852	20.5866	20.6703	20.203	20.5052				By MS/MS	By MS/MS	By MS/MS	By MS/MS	By MS/MS	By MS/MS	By MS/MS	By MS/MS	By MS/MS	By MS/MS	By MS/MS	By MS/MS	By MS/MS	By MS/MS	By MS/MS	By MS/MS
P22694;A0A0A0MS54;A0A087WVC4;B1APG1;B1APG0;B1APG2;B1APF8;B1APF9;B1APG3;B1APF7	cAMP-dependent protein kinase catalytic subunit beta	PRKACB	0.982351	1.01797	0.922408	0.962563		0.0350768	0.0256889	0.100516	0.0350768	0.962563	0.0256889	0.100516	P22694;A0A0A0MS54;A0A087WVC4;B1APG1;B1APG0;B1APG2;B1APF8;B1APF9;B1APG3;B1APF7	P22694;A0A0A0MS54;A0A087WVC4;B1APG1;B1APG0;B1APG2;B1APF8;B1APF9;B1APG3;B1APF7	cAMP-dependent protein kinase catalytic subunit beta	PRKACB	138		20.8601	20.9994	21.3686	20.9658	21.5618	21.1141	21.778	21.2663	20.6335	21.728				By MS/MS	By MS/MS	By MS/MS	By MS/MS	By MS/MS	By MS/MS	By MS/MS	By MS/MS	By MS/MS	By MS/MS	By MS/MS	By MS/MS	By MS/MS	By MS/MS	By MS/MS	By MS/MS
Q15435;C9JD73;H7C003;C9J177;B5MBZ8	Protein phosphatase 1 regulatory subunit 7	PPP1R7	0.981484	1.01887	0.952078	0.982086		0.0213274	0.0269638	0.0620075	0.0213274	0.982086	0.0269638	0.0620075	Q15435;C9JD73;H7C003;C9J177;B5MBZ8;C9JRC4;H7C118;H7C3Q5	Q15435;C9JD73;H7C003;C9J177;B5MBZ8	Protein phosphatase 1 regulatory subunit 7	PPP1R7	2306		19.7631	21.0104	21.1713	19.3341	20.4062	21.305	20.5908	20.412	20.0942	19.8293				By MS/MS	By MS/MS	By MS/MS	By MS/MS	By MS/MS	By MS/MS	By MS/MS	By MS/MS	By MS/MS	By MS/MS	By MS/MS	By MS/MS	By MS/MS	By MS/MS	By MS/MS	By MS/MS
P62820;E7END7	Ras-related protein Rab-1A	RAB1A	0.981054	1.01931	0.815411	0.91607		0.0886233	0.0275955	0.241275	0.0886233	0.91607	0.0275955	0.241275	P62820;E7END7;Q92928;P59190;A0A2R8YDI9;G3V196;A0A2R8YFB8	P62820;E7END7	Ras-related protein Rab-1A	RAB1A	2062		22.209	22.5022	22.7134	22.2605	22.3796	22.6141	22.6132	22.3558	22.569	22.6137				By MS/MS	By MS/MS	By MS/MS	By MS/MS	By MS/MS	By MS/MS	By MS/MS	By MS/MS	By MS/MS	By MS/MS	By MS/MS	By MS/MS	By MS/MS	By MS/MS	By MS/MS	By MS/MS
E9PRY8;A0A087X1X7;H0YCK7		EEF1D	0.980736	1.01964	0.927681	0.966148		0.0326012	0.028064	0.0936614	0.0326012	0.966148	0.028064	0.0936614	E9PRY8;A0A087X1X7;H0YCK7;P29692;E9PK01;E9PPR1;E9PQR8;E9PI39;E9PQ49;E9PL12;E9PIZ1;E9PMW7;E9PRL0;H0YE72;E9PPY1;E9PNC8;E9PJV8;E9PN56;E9PN71;E9PQZ1;E9PKH7;H0YE58;A0A0J9YXU2;E9PQC9;E9PK72;E9PK06	E9PRY8;A0A087X1X7;H0YCK7		EEF1D	100		22.6054	21.418	21.723	21.417	20.9608	21.8771	21.4016	22.0036	21.9348	21.7697				By MS/MS	By MS/MS	By MS/MS	By MS/MS	By MS/MS	By MS/MS	By MS/MS	By MS/MS	By MS/MS	By MS/MS	By MS/MS	By MS/MS	By MS/MS	By MS/MS	By MS/MS	By MS/MS
P21796;C9JI87	Voltage-dependent anion-selective channel protein 1	VDAC1	0.980222	1.02018	0.825033	0.917748		0.0835289	0.0288197	0.228444	0.0835289	0.917748	0.0288197	0.228444	P21796;C9JI87	P21796;C9JI87	Voltage-dependent anion-selective channel protein 1	VDAC1	1651		24.2186	24.3315	24.2656	24.0781	24.1582	23.7806	23.7876	23.9682	24.0441	24.1716				By MS/MS	By MS/MS	By MS/MS	By MS/MS	By MS/MS	By MS/MS	By MS/MS	By MS/MS	By MS/MS	By MS/MS	By MS/MS	By MS/MS	By MS/MS	By MS/MS	By MS/MS	By MS/MS
P11498;A0A494C016	Pyruvate carboxylase, mitochondrial	PC	0.979944	1.02047	0.817701	0.91607		0.0874057	0.0292294	0.238218	0.0874057	0.91607	0.0292294	0.238218	P11498;A0A494C016;A0A494C101;E9PRE7;A0A494C0T2;A0A494BZT5	P11498;A0A494C016	Pyruvate carboxylase, mitochondrial	PC	1534		21.1992	21.1471	20.9341	20.9701	21.221	20.9408	21.3046	21.0049	21.0514	21.5013				By MS/MS	By MS/MS	By MS/MS	By MS/MS	By MS/MS	By MS/MS	By MS/MS	By MS/MS	By MS/MS	By MS/MS	By MS/MS	By MS/MS	By MS/MS	By MS/MS	By MS/MS	By MS/MS
Q9Y4W6	AFG3-like protein 2	AFG3L2	0.9798	1.02062	0.833151	0.920507		0.0792764	0.0294411	0.21765	0.0792764	0.920507	0.0294411	0.21765	Q9Y4W6;K7EP56	Q9Y4W6	AFG3-like protein 2	AFG3L2	3114		19.906	19.613	19.7537	20.1088	19.8167	19.6012	19.8975	19.4955	19.623	20.0312				By MS/MS	By MS/MS	By MS/MS	By MS/MS	By MS/MS	By MS/MS	By MS/MS	By MS/MS	By MS/MS	By MS/MS	By MS/MS	By MS/MS	By MS/MS	By MS/MS	By MS/MS	By MS/MS
Q9UNZ2;F2Z2K0	NSFL1 cofactor p47	NSFL1C	0.979165	1.02128	0.84994	0.926272		0.0706117	0.0303761	0.195415	0.0706117	0.926272	0.0303761	0.195415	Q9UNZ2;F2Z2K0;R4GNE6	Q9UNZ2;F2Z2K0	NSFL1 cofactor p47	NSFL1C	3060		18.5521	19.1227	18.912	18.5656	18.7908	19.1532	19.011	18.7163	19.0832	18.6394				By MS/MS	By MS/MS	By MS/MS	By MS/MS	By matching	By MS/MS	By MS/MS	By MS/MS	By MS/MS	By MS/MS	By MS/MS	By MS/MS	By MS/MS	By MS/MS	By MS/MS	By MS/MS
Q13825	Methylglutaconyl-CoA hydratase, mitochondrial	AUH	0.978182	1.0223	0.888753	0.943809		0.0512187	0.0318253	0.144403	0.0512187	0.943809	0.0318253	0.144403	Q13825	Q13825	Methylglutaconyl-CoA hydratase, mitochondrial	AUH	2232		21.3775	21.3973	20.6316	21.2626	21.5185	20.6072	21.4182	21.4487	21.0852	21.1561				By MS/MS	By MS/MS	By MS/MS	By MS/MS	By MS/MS	By MS/MS	By MS/MS	By MS/MS	By MS/MS	By MS/MS	By MS/MS	By MS/MS	By MS/MS	By MS/MS	By MS/MS	By MS/MS
Q9GZP4;X6R8S9	PITH domain-containing protein 1	PITHD1	0.978167	1.02232	0.903432	0.95377		0.0441047	0.0318474	0.125229	0.0441047	0.95377	0.0318474	0.125229	Q9GZP4;X6R8S9;X6RHB9	Q9GZP4;X6R8S9	PITH domain-containing protein 1	PITHD1	2822		21.6525	20.8371	21.44	21.7081	21.1704	21.8493	21.4218	21.0326	20.8244	20.9229				By MS/MS	By MS/MS	By MS/MS	By MS/MS	By MS/MS	By MS/MS	By MS/MS	By MS/MS	By MS/MS	By MS/MS	By MS/MS	By MS/MS	By MS/MS	By MS/MS	By MS/MS	By MS/MS
P61201;B4DIH5;H0YKU5	COP9 signalosome complex subunit 2	COPS2	0.978015	1.02248	0.916861	0.961447		0.0376963	0.0320717	0.107732	0.0376963	0.961447	0.0320717	0.107732	P61201;B4DIH5;H0YKU5;H0YM03	P61201;B4DIH5;H0YKU5	COP9 signalosome complex subunit 2	COPS2	2015		19.2351	19.367	19.6214	19.0844	19.4444	19.1391	19.6059	19.5883	18.2037	18.7712				By MS/MS	By MS/MS	By MS/MS	By MS/MS	By matching	By MS/MS	By MS/MS	By MS/MS	By MS/MS	By MS/MS	By MS/MS	By MS/MS	By MS/MS	By MS/MS	By matching	By MS/MS
Q9NTK5;J3KQ32	Obg-like ATPase 1	OLA1	0.977774	1.02273	0.835114	0.920507		0.078254	0.0324265	0.215043	0.078254	0.920507	0.0324265	0.215043	Q9NTK5;J3KQ32;C9JTK6;C9JCJ9	Q9NTK5;J3KQ32	Obg-like ATPase 1	OLA1	1003		21.2103	21.4248	21.6918	21.176	21.6141	21.4715	21.4566	21.3395	20.9151	21.314				By MS/MS	By MS/MS	By MS/MS	By MS/MS	By MS/MS	By MS/MS	By MS/MS	By MS/MS	By MS/MS	By MS/MS	By MS/MS	By MS/MS	By MS/MS	By MS/MS	By MS/MS	By MS/MS
Q9BXF6;A0A1B0GTL5	Rab11 family-interacting protein 5	RAB11FIP5	0.977509	1.02301	0.957953	0.982421		0.0186556	0.0328186	0.0543961	0.0186556	0.982421	0.0328186	0.0543961	Q9BXF6;A0A1B0GTL5	Q9BXF6;A0A1B0GTL5	Rab11 family-interacting protein 5	RAB11FIP5	261		19.7261	19.1033	19.6181	17.739	17.9798	18.5937	18.0704	19.1484	19.7897	20.4356				By MS/MS	By matching	By MS/MS	By MS/MS	By matching	By matching	By matching	By matching	By MS/MS		By MS/MS	By MS/MS	By MS/MS	By MS/MS	By MS/MS	By MS/MS
Q9BWM7;A0A1P0AYU5;S4R3N9	Sideroflexin-3	SFXN3	0.977508	1.02301	0.906457	0.954166		0.0426526	0.0328197	0.121284	0.0426526	0.954166	0.0328197	0.121284	Q9BWM7;A0A1P0AYU5;S4R3N9	Q9BWM7;A0A1P0AYU5;S4R3N9	Sideroflexin-3	SFXN3	278		21.0726	20.8435	20.5801	20.5169	20.7282	20.3708	19.7042	20.2235	20.9057	20.8721				By MS/MS	By MS/MS	By MS/MS	By MS/MS	By MS/MS	By MS/MS	By MS/MS	By MS/MS	By MS/MS	By MS/MS	By MS/MS	By MS/MS	By MS/MS	By MS/MS	By MS/MS	By MS/MS
Q13409;E7EQL5;E7EV09	Cytoplasmic dynein 1 intermediate chain 2	DYNC1I2	0.976491	1.02408	0.855235	0.928295		0.0679147	0.034322	0.188426	0.0679147	0.928295	0.034322	0.188426	Q13409;E7EQL5;E7EV09;E7EQU2;E7ESD3;E7EMU4;E9PGG1;E7EUM4;E7ERR6;E7ERH4;E7ET01;E7ETL8;E7EU01	Q13409;E7EQL5;E7EV09	Cytoplasmic dynein 1 intermediate chain 2	DYNC1I2	2214		18.7351	18.7369	19.1881	19.2339	18.783	18.7744	18.4104	18.4545	19.0162	18.7614				By MS/MS	By MS/MS	By MS/MS	By MS/MS	By matching	By MS/MS	By MS/MS	By MS/MS	By matching	By MS/MS	By MS/MS	By MS/MS	By matching	By MS/MS	By MS/MS	By MS/MS
Q12931;I3L0K7	Heat shock protein 75 kDa, mitochondrial	TRAP1	0.974715	1.02594	0.838786	0.921923		0.0763489	0.036948	0.210174	0.0763489	0.921923	0.036948	0.210174	Q12931;I3L0K7;I3L239;I3L2D5	Q12931;I3L0K7	Heat shock protein 75 kDa, mitochondrial	TRAP1	2190		20.5909	20.7822	20.6926	21.0079	21.0303	20.6468	21.1593	20.3777	20.4165	20.8902				By MS/MS	By MS/MS	By MS/MS	By MS/MS	By MS/MS	By MS/MS	By MS/MS	By MS/MS	By MS/MS	By MS/MS	By MS/MS	By MS/MS	By MS/MS	By MS/MS	By MS/MS	By MS/MS
Q16799;Q2NKQ5	Reticulon-1;Reticulon	RTN1	0.973967	1.02673	0.845568	0.925104		0.0728512	0.038055	0.201194	0.0728512	0.925104	0.038055	0.201194	Q16799;Q2NKQ5;A8MT72	Q16799;Q2NKQ5	Reticulon-1;Reticulon	RTN1	2339		21.0926	21.5791	21.5799	20.9044	20.6844	21.0338	21.1559	21.0838	21.3722	21.0936				By MS/MS	By MS/MS	By MS/MS	By MS/MS	By MS/MS	By MS/MS	By MS/MS	By MS/MS	By MS/MS	By MS/MS	By MS/MS	By MS/MS	By MS/MS	By MS/MS	By MS/MS	By MS/MS
Q9H3Z4	DnaJ homolog subfamily C member 5	DNAJC5	0.973691	1.02702	0.892247	0.946589		0.0495147	0.0384644	0.139834	0.0495147	0.946589	0.0384644	0.139834	Q9H3Z4	Q9H3Z4	DnaJ homolog subfamily C member 5	DNAJC5	2849		20.7131	20.1196	20.23	20.2124	20.1594	19.806	20.6504	20.7725	20.5607	21.2107				By MS/MS	By MS/MS	By MS/MS	By MS/MS	By matching	By MS/MS	By MS/MS	By MS/MS	By matching	By MS/MS	By MS/MS	By MS/MS	By MS/MS	By MS/MS	By MS/MS	By MS/MS
P61313;A0A2R8YEM3;E7EQV9;E7ENU7;E7EX53;A0A2R8Y738	60S ribosomal protein L15;Ribosomal protein L15	RPL15	0.972111	1.02869	0.945103	0.977432		0.0245211	0.0408066	0.0710494	0.0245211	0.977432	0.0408066	0.0710494	P61313;A0A2R8YEM3;E7EQV9;E7ENU7;E7EX53;A0A2R8Y738	P61313;A0A2R8YEM3;E7EQV9;E7ENU7;E7EX53;A0A2R8Y738	60S ribosomal protein L15;Ribosomal protein L15	RPL15	338		21.8556	20.4254	21.1892	20.6539	20.7764	20.5384	20.7634	20.7568	18.4684	20.4745				By MS/MS	By matching	By MS/MS	By MS/MS	By MS/MS	By MS/MS	By MS/MS	By MS/MS	By MS/MS	By matching	By MS/MS	By MS/MS	By MS/MS	By MS/MS	By MS/MS	By MS/MS
P61266	Syntaxin-1B	STX1B	0.971527	1.02931	0.956096	0.982421		0.0194986	0.0416744	0.0568022	0.0194986	0.982421	0.0416744	0.0568022	P61266	P61266	Syntaxin-1B	STX1B	2021		20.4238	21.0993	21.2692	20.5232	20.4274	20.0451	19.0471	20.4613	18.9256	17.7556				By MS/MS	By MS/MS	By MS/MS	By MS/MS	By MS/MS	By MS/MS	By MS/MS	By MS/MS	By MS/MS	By MS/MS	By MS/MS	By MS/MS	By MS/MS	By MS/MS	By MS/MS	By MS/MS
Q9UBQ0;F8VXU5	Vacuolar protein sorting-associated protein 29	VPS29	0.971244	1.02961	0.939651	0.973918		0.0270336	0.042094	0.0781208	0.0270336	0.973918	0.042094	0.0781208	Q9UBQ0;F8VXU5;Q05DG7	Q9UBQ0;F8VXU5	Vacuolar protein sorting-associated protein 29	VPS29	819		19.9549	20.1311	20.5358	20.2986	20.8566	20.6025	20.4644	20.3932	18.5065	18.6824				By MS/MS	By MS/MS	By MS/MS	By MS/MS	By MS/MS	By MS/MS	By MS/MS	By MS/MS	By MS/MS	By MS/MS	By MS/MS	By MS/MS	By MS/MS	By MS/MS	By MS/MS	By MS/MS
Q9UJS0	Calcium-binding mitochondrial carrier protein Aralar2	SLC25A13	0.970825	1.03005	0.858743	0.930233		0.0661368	0.0427174	0.183801	0.0661368	0.930233	0.0427174	0.183801	Q9UJS0;R4GN64	Q9UJS0	Calcium-binding mitochondrial carrier protein Aralar2	SLC25A13	3021		21.178	20.9391	20.9445	21.2762	20.862	20.4362	20.8825	21.2765	21.6765	21.402				By MS/MS	By matching	By MS/MS	By MS/MS	By MS/MS	By MS/MS	By MS/MS	By MS/MS	By MS/MS	By MS/MS	By MS/MS	By MS/MS	By MS/MS	By matching	By MS/MS	By matching
Q96FC7	Phytanoyl-CoA hydroxylase-interacting protein-like	PHYHIPL	0.970479	1.03042	0.847715	0.925715		0.0717501	0.0432316	0.198355	0.0717501	0.925715	0.0432316	0.198355	Q96FC7	Q96FC7	Phytanoyl-CoA hydroxylase-interacting protein-like	PHYHIPL	2691		20.3289	20.844	21.0238	20.4951	21.0283	20.6773	21.3187	21.0869	20.3894	20.7698				By MS/MS	By MS/MS	By MS/MS	By MS/MS	By MS/MS	By MS/MS	By MS/MS	By MS/MS	By MS/MS	By MS/MS	By MS/MS	By MS/MS	By MS/MS	By MS/MS	By MS/MS	By MS/MS
Q9Y2T3;Q5SZC6	Guanine deaminase	GDA	0.970461	1.03044	0.854786	0.928295		0.0681428	0.0432583	0.189018	0.0681428	0.928295	0.0432583	0.189018	Q9Y2T3;Q5SZC6;H0YDZ7;Q5SZC3;Q5SZC5	Q9Y2T3;Q5SZC6	Guanine deaminase	GDA	3090		21.3767	22.236	22.0832	21.2499	21.6218	21.9989	21.7989	21.5321	21.6325	21.2798				By MS/MS	By MS/MS	By MS/MS	By MS/MS	By MS/MS	By MS/MS	By MS/MS	By MS/MS	By MS/MS	By MS/MS	By MS/MS	By MS/MS	By MS/MS	By MS/MS	By MS/MS	By MS/MS
P78324;Q5TFQ8	Tyrosine-protein phosphatase non-receptor type substrate 1;Signal-regulatory protein beta-1 isoform 3	SIRPA;SIRPB1	0.970199	1.03072	0.938762	0.973918		0.0274445	0.0436478	0.0792738	0.0274445	0.973918	0.0436478	0.0792738	P78324;Q5TFQ8;H3BQ21;Q9P1W8;H3BUA5;O00241;H3BU43;H3BSK5;H3BRP9;H3BV43;H3BML4;H9KV29	P78324;Q5TFQ8	Tyrosine-protein phosphatase non-receptor type substrate 1;Signal-regulatory protein beta-1 isoform 3	SIRPA;SIRPB1	2101		19.913	20.3595	21.1229	19.6004	20.3308	19.9883	18.3724	19.9329	19.1016	18.7415				By MS/MS	By MS/MS	By MS/MS	By MS/MS	By MS/MS	By MS/MS	By MS/MS	By MS/MS	By MS/MS	By MS/MS	By MS/MS	By MS/MS	By MS/MS	By MS/MS	By MS/MS	By MS/MS
Q13501;E7EMC7	Sequestosome-1	SQSTM1	0.970181	1.03074	0.905504	0.954166		0.0431098	0.0436749	0.122527	0.0431098	0.954166	0.0436749	0.122527	Q13501;E7EMC7;E9PFW8;D6RBF1;C9J6J8;C9JRJ8;E3W990	Q13501;E7EMC7	Sequestosome-1	SQSTM1	2220		19.6192	18.4186	18.5926	18.7447	18.2114	18.924	18.7036	18.3656	19.3004	19.7558				By MS/MS		By MS/MS	By matching	By MS/MS	By matching	By MS/MS	By MS/MS	By MS/MS		By MS/MS	By matching	By MS/MS	By MS/MS	By MS/MS	By matching
O75914;A0A087X294	Serine/threonine-protein kinase PAK 3;Non-specific serine/threonine protein kinase	PAK3	0.970006	1.03092	0.822171	0.917748		0.085038	0.0439346	0.232256	0.085038	0.917748	0.0439346	0.232256	O75914;A0A087X294;B1AKS5;H7C1X3	O75914;A0A087X294	Serine/threonine-protein kinase PAK 3;Non-specific serine/threonine protein kinase	PAK3	105		18.139	18.7299	18.7231	18.2134	18.7055	18.7269	18.9923	18.3145	18.3162	18.6718				By MS/MS	By MS/MS	By MS/MS	By MS/MS	By matching	By MS/MS	By MS/MS	By MS/MS	By matching	By MS/MS	By MS/MS	By MS/MS	By matching	By MS/MS	By matching	By MS/MS
Q9UBB6	Neurochondrin	NCDN	0.969836	1.0311	0.785715	0.901587		0.104735	0.0441872	0.281171	0.104735	0.901587	0.0441872	0.281171	Q9UBB6;C9J5H8;H7C2R2	Q9UBB6	Neurochondrin	NCDN	2972		20.8359	21.1753	21.1623	21.0263	21.0319	20.6532	21.0893	21.0426	20.581	20.582				By MS/MS	By MS/MS	By MS/MS	By MS/MS	By MS/MS	By MS/MS	By MS/MS	By MS/MS	By MS/MS	By MS/MS	By MS/MS	By MS/MS	By MS/MS	By MS/MS	By MS/MS	By MS/MS
Q86WU2	Probable D-lactate dehydrogenase, mitochondrial	LDHD	0.969318	1.03165	0.846108	0.925104		0.0725742	0.0449581	0.20048	0.0725742	0.925104	0.0449581	0.20048	Q86WU2	Q86WU2	Probable D-lactate dehydrogenase, mitochondrial	LDHD	2495		19.7375	18.8368	18.964	19.3809	18.8141	19.2466	19.7137	19.37	19.382	19.5522				By MS/MS	By matching	By matching	By MS/MS	By MS/MS		By MS/MS	By matching	By MS/MS		By MS/MS	By matching	By MS/MS		By MS/MS	By MS/MS
P55084;F5GZQ3;B5MD38	Trifunctional enzyme subunit beta, mitochondrial;3-ketoacyl-CoA thiolase	HADHB	0.968092	1.03296	0.739079	0.880791		0.131309	0.0467834	0.344876	0.131309	0.880791	0.0467834	0.344876	P55084;F5GZQ3;B5MD38;C9JEY0;C9JE81;C9K0M0	P55084;F5GZQ3;B5MD38	Trifunctional enzyme subunit beta, mitochondrial;3-ketoacyl-CoA thiolase	HADHB	1976		22.2798	22.2728	22.2522	22.4301	22.4561	22.6751	22.5257	22.4428	22.9104	22.3694				By MS/MS	By MS/MS	By MS/MS	By MS/MS	By MS/MS	By MS/MS	By MS/MS	By MS/MS	By MS/MS	By MS/MS	By MS/MS	By MS/MS	By MS/MS	By MS/MS	By MS/MS	By MS/MS
P35611;E7EV99;E7ENY0;A0A0A0MSR2;H0Y9H2	Alpha-adducin	ADD1	0.967055	1.03407	0.759917	0.884386		0.119234	0.0483307	0.316236	0.119234	0.884386	0.0483307	0.316236	P35611;E7EV99;E7ENY0;A0A0A0MSR2;H0Y9H2;D6RF25;D6RAH3;D6RJE2;H0YFD8;H0YG19	P35611;E7EV99;E7ENY0;A0A0A0MSR2;H0Y9H2	Alpha-adducin	ADD1	675		21.0184	20.9171	21.138	21.032	21.1921	21.4917	21.2642	20.9135	20.7533	20.77				By MS/MS	By MS/MS	By MS/MS	By MS/MS	By MS/MS	By MS/MS	By MS/MS	By MS/MS	By MS/MS	By MS/MS	By MS/MS	By MS/MS	By MS/MS	By MS/MS	By MS/MS	By MS/MS
O94925	Glutaminase kidney isoform, mitochondrial	GLS	0.966912	1.03422	0.756347	0.882481		0.121279	0.0485432	0.321121	0.121279	0.882481	0.0485432	0.321121	O94925;H7BZD1;B7Z509;C9JIJ6;B8ZZA8;H7C201;Q9UI32;A0A087X004	O94925	Glutaminase kidney isoform, mitochondrial	GLS	1290		22.3292	22.1082	22.2287	22.1434	21.8259	21.8735	22.4871	22.3936	22.3233	22.4329				By MS/MS	By MS/MS	By MS/MS	By MS/MS	By MS/MS	By MS/MS	By MS/MS	By MS/MS	By MS/MS	By MS/MS	By MS/MS	By MS/MS	By MS/MS	By MS/MS	By MS/MS	By MS/MS
Q5T5C7;P49591	Serine--tRNA ligase, cytoplasmic	SARS	0.966876	1.03426	0.827648	0.918664		0.0821541	0.0485966	0.224962	0.0821541	0.918664	0.0485966	0.224962	Q5T5C7;P49591	Q5T5C7;P49591	Serine--tRNA ligase, cytoplasmic	SARS	2400		20.6744	20.5909	19.9019	20.904	20.8278	20.2746	20.9732	20.3548	20.488	20.4981				By MS/MS	By MS/MS	By MS/MS	By MS/MS	By MS/MS	By MS/MS	By MS/MS	By MS/MS	By MS/MS	By MS/MS	By MS/MS	By MS/MS	By MS/MS	By MS/MS	By MS/MS	By MS/MS
P31939	Bifunctional purine biosynthesis protein PURH;Phosphoribosylaminoimidazolecarboxamide formyltransferase;IMP cyclohydrolase	ATIC	0.965855	1.03535	0.788097	0.901587		0.10342	0.0501209	0.277952	0.10342	0.901587	0.0501209	0.277952	P31939;H7C1S2;C9JLK0;F8WEF0	P31939	Bifunctional purine biosynthesis protein PURH;Phosphoribosylaminoimidazolecarboxamide formyltransferase;IMP cyclohydrolase	ATIC	1758		20.4253	20.2104	20.1504	19.747	20.0527	20.3558	19.9985	20.1751	20.6523	20.5403				By MS/MS	By MS/MS	By MS/MS	By MS/MS	By MS/MS	By MS/MS	By MS/MS	By MS/MS	By MS/MS	By MS/MS	By MS/MS	By MS/MS	By MS/MS	By MS/MS	By MS/MS	By MS/MS
Q9P032	NADH dehydrogenase [ubiquinone] 1 alpha subcomplex assembly factor 4	NDUFAF4	0.964329	1.03699	0.815713	0.91607		0.0884625	0.0524021	0.240871	0.0884625	0.91607	0.0524021	0.240871	Q9P032	Q9P032	NADH dehydrogenase [ubiquinone] 1 alpha subcomplex assembly factor 4	NDUFAF4	2955		19.4177	18.9406	19.3127	19.3331	18.9912	18.7048	19.5263	19.4572	19.2858	19.8359				By MS/MS		By MS/MS	By MS/MS	By MS/MS	By matching	By MS/MS	By matching	By MS/MS		By MS/MS	By MS/MS	By MS/MS	By matching	By MS/MS	By MS/MS
P62333;A0A087X2I1;H0YJC0	26S protease regulatory subunit 10B	PSMC6	0.962854	1.03858	0.870472	0.932893		0.0602453	0.0546116	0.168369	0.0602453	0.932893	0.0546116	0.168369	P62333;A0A087X2I1;H0YJC0;H0YJS8;H0YJE9;H0YJT1	P62333;A0A087X2I1;H0YJC0	26S protease regulatory subunit 10B	PSMC6	109		19.4934	19.3157	19.4236	18.531	19.2635	19.3226	19.8458	19.1227	18.3508	19.8121				By MS/MS	By MS/MS	By MS/MS	By MS/MS	By MS/MS	By MS/MS	By MS/MS	By MS/MS	By MS/MS	By MS/MS	By MS/MS	By MS/MS	By MS/MS	By MS/MS	By MS/MS	By MS/MS
Q8IW45	ATP-dependent (S)-NAD(P)H-hydrate dehydratase	CARKD	0.962754	1.03869	0.75655	0.882481		0.121162	0.0547611	0.320844	0.121162	0.882481	0.0547611	0.320844	Q8IW45	Q8IW45	ATP-dependent (S)-NAD(P)H-hydrate dehydratase	CARKD	2506		19.7056	19.9312	20.1269	20.419	20.2334	20.0891	20.3095	20.1695	20.1113	19.6042				By MS/MS	By MS/MS	By MS/MS	By MS/MS	By MS/MS	By MS/MS	By MS/MS	By MS/MS	By MS/MS	By MS/MS	By MS/MS	By MS/MS	By MS/MS	By MS/MS	By MS/MS	By MS/MS
O95970;A0A0D9SFU4;A0A1B0GUD3;A0A1B0GV33	Leucine-rich glioma-inactivated protein 1	LGI1	0.962717	1.03873	0.695224	0.853603		0.157875	0.0548168	0.406229	0.157875	0.853603	0.0548168	0.406229	O95970;A0A0D9SFU4;A0A1B0GUD3;A0A1B0GV33;A0A1B0GVF6;A0A0D9SFH6	O95970;A0A0D9SFU4;A0A1B0GUD3;A0A1B0GV33	Leucine-rich glioma-inactivated protein 1	LGI1	204		18.7232	18.7595	18.8052	18.3217	18.7681	18.487	18.5492	18.5244	18.5541	19.0332				By matching	By MS/MS	By MS/MS	By MS/MS		By MS/MS	By MS/MS	By MS/MS	By matching	By MS/MS	By matching	By MS/MS	By MS/MS	By MS/MS	By matching	By MS/MS
Q16181;E7ES33;E7EPK1;G3V1Q4	Septin-7	2022-09-07	0.962589	1.03887	0.756765	0.882481		0.121039	0.0550083	0.320549	0.121039	0.882481	0.0550083	0.320549	Q16181;E7ES33;E7EPK1;G3V1Q4;A0A0U1RRE1;A0A5F9ZGZ7;Q5JXL7;A0A0U1RRH9;A0A0U1RRD1;Q6ZU15	Q16181;E7ES33;E7EPK1;G3V1Q4	Septin-7	2022-09-07	680		22.4115	22.1435	22.4597	22.2295	22.5741	22.2788	22.4033	22.2278	21.6314	22.3253				By MS/MS	By MS/MS	By MS/MS	By MS/MS	By MS/MS	By MS/MS	By MS/MS	By MS/MS	By MS/MS	By MS/MS	By MS/MS	By MS/MS	By MS/MS	By MS/MS	By MS/MS	By MS/MS
Q9HDC9;H0Y512	Adipocyte plasma membrane-associated protein	APMAP	0.96121	1.04036	0.703944	0.85905		0.152462	0.0570763	0.393903	0.152462	0.85905	0.0570763	0.393903	Q9HDC9;H0Y512	Q9HDC9;H0Y512	Adipocyte plasma membrane-associated protein	APMAP	2883		21.4384	21.3485	21.3903	21.2572	21.321	21.0021	21.5544	21.5208	20.8781	21.1682				By MS/MS	By MS/MS	By MS/MS	By MS/MS	By MS/MS	By MS/MS	By MS/MS	By MS/MS	By MS/MS	By MS/MS	By MS/MS	By MS/MS	By MS/MS	By MS/MS	By MS/MS	By MS/MS
O43432;A0A0U1RQK7;A0A0A0MSA7	Eukaryotic translation initiation factor 4 gamma 3	EIF4G3	0.960537	1.04108	0.825973	0.917748		0.083034	0.0580868	0.227191	0.083034	0.917748	0.0580868	0.227191	O43432;A0A0U1RQK7;A0A0A0MSA7	O43432;A0A0U1RQK7;A0A0A0MSA7	Eukaryotic translation initiation factor 4 gamma 3	EIF4G3	141		18.9975	19.1472	19.1419	18.909	19.3024	18.4163	19.5003	19.491	18.4087	19.0969				By matching		By MS/MS	By matching	By MS/MS		By MS/MS	By matching	By matching		By MS/MS		By MS/MS		By MS/MS	By matching
Q9Y6M9;E9PH64;A0A3B3IT57;E7EWZ0;E9PF49	NADH dehydrogenase [ubiquinone] 1 beta subcomplex subunit 9	NDUFB9	0.958157	1.04367	0.688064	0.850239		0.162371	0.0616657	0.416401	0.162371	0.850239	0.0616657	0.416401	Q9Y6M9;E9PH64;A0A3B3IT57;E7EWZ0;E9PF49	Q9Y6M9;E9PH64;A0A3B3IT57;E7EWZ0;E9PF49	NADH dehydrogenase [ubiquinone] 1 beta subcomplex subunit 9	NDUFB9	734		20.3089	20.4815	20.5456	20.392	19.9802	20.2905	20.5861	20.4536	20.829	20.3238				By MS/MS	By MS/MS	By MS/MS	By MS/MS	By MS/MS	By MS/MS	By MS/MS	By MS/MS	By MS/MS	By MS/MS	By MS/MS	By MS/MS	By MS/MS	By MS/MS	By MS/MS	By MS/MS
Q8NFZ8	Cell adhesion molecule 4	CADM4	0.957886	1.04397	0.575904	0.78931		0.23965	0.0620739	0.583078	0.23965	0.78931	0.0620739	0.583078	Q8NFZ8	Q8NFZ8	Cell adhesion molecule 4	CADM4	2572		20.7994	20.4535	20.5588	20.6675	20.4528	20.2884	20.7499	20.6533	20.4011	20.5889				By MS/MS	By MS/MS	By MS/MS	By MS/MS	By MS/MS	By MS/MS	By MS/MS	By MS/MS	By MS/MS	By MS/MS	By MS/MS	By MS/MS	By MS/MS	By MS/MS	By MS/MS	By MS/MS
Q9Y512	Sorting and assembly machinery component 50 homolog	SAMM50	0.956932	1.04501	0.651014	0.82683		0.18641	0.0635113	0.469835	0.18641	0.82683	0.0635113	0.469835	Q9Y512	Q9Y512	Sorting and assembly machinery component 50 homolog	SAMM50	3115		20.9071	20.429	20.4122	20.5066	20.5658	20.2672	20.6538	20.7397	20.593	20.8719				By MS/MS	By MS/MS	By MS/MS	By MS/MS	By MS/MS	By MS/MS	By MS/MS	By MS/MS	By MS/MS	By MS/MS	By MS/MS	By MS/MS	By MS/MS	By MS/MS	By MS/MS	By MS/MS
Q9UEU0;H0YJL5	Vesicle transport through interaction with t-SNAREs homolog 1B	VTI1B	0.955137	1.04697	0.747538	0.880791		0.126367	0.0662205	0.333214	0.126367	0.880791	0.0662205	0.333214	Q9UEU0;H0YJL5;J3KMW2;G3V5I2;H0YJJ5	Q9UEU0;H0YJL5	Vesicle transport through interaction with t-SNAREs homolog 1B	VTI1B	2989		19.6686	19.1094	19.6748	20.0189	19.4332	19.3288	19.3409	19.3672	19.9014	19.8635				By MS/MS		By MS/MS	By matching	By MS/MS		By MS/MS	By matching	By MS/MS		By MS/MS		By MS/MS		By MS/MS
P61106;X6RFL8	Ras-related protein Rab-14	RAB14	0.952978	1.04934	0.654134	0.828212		0.184333	0.0694851	0.46528	0.184333	0.828212	0.0694851	0.46528	P61106;X6RFL8	P61106;X6RFL8	Ras-related protein Rab-14	RAB14	2011		21.591	21.1772	21.2495	21.1101	20.856	21.2951	21.1208	20.9407	21.4446	21.3914				By MS/MS	By MS/MS	By MS/MS	By MS/MS	By MS/MS	By MS/MS	By MS/MS	By MS/MS	By MS/MS	By MS/MS	By MS/MS	By MS/MS	By MS/MS	By MS/MS	By MS/MS	By MS/MS
P23381	Tryptophan--tRNA ligase, cytoplasmic;T1-TrpRS;T2-TrpRS	WARS	0.952422	1.04995	0.750721	0.88224		0.124521	0.070327	0.328838	0.124521	0.88224	0.070327	0.328838	P23381;H0YJP3;G3V3H8;G3V3Y5;G3V423;G3V5U1;G3V456;G3V277	P23381	Tryptophan--tRNA ligase, cytoplasmic;T1-TrpRS;T2-TrpRS	WARS	1672		18.5011	19.2335	18.7486	18.9429	19.5107	18.7816	18.9386	18.9451	19.4871	18.9314				By MS/MS	By MS/MS	By MS/MS	By MS/MS	By MS/MS	By MS/MS	By MS/MS	By MS/MS	By MS/MS	By MS/MS	By MS/MS	By MS/MS	By MS/MS	By MS/MS	By MS/MS	By MS/MS
P23471;A0A494C1R4;A0A494C1H9;A0A494C036;A0A494C1B4;A0A494C0U4;A0A494C055;A0A494C087	Receptor-type tyrosine-protein phosphatase zeta	PTPRZ1	0.952405	1.04997	0.685636	0.848209		0.163906	0.0703522	0.419861	0.163906	0.848209	0.0703522	0.419861	P23471;A0A494C1R4;A0A494C1H9;A0A494C036;A0A494C1B4;A0A494C0U4;A0A494C055;A0A494C087;A0A494C1F0	P23471;A0A494C1R4;A0A494C1H9;A0A494C036;A0A494C1B4;A0A494C0U4;A0A494C055;A0A494C087	Receptor-type tyrosine-protein phosphatase zeta	PTPRZ1	374		20.6333	20.8323	20.9748	20.8801	21.0009	20.5421	20.5246	20.4671	21.0969	21.1572				By MS/MS	By MS/MS	By MS/MS	By MS/MS	By MS/MS	By MS/MS	By MS/MS	By MS/MS	By MS/MS	By MS/MS	By MS/MS	By MS/MS	By MS/MS	By MS/MS	By MS/MS	By MS/MS
O75955;A0A140T9R1;A0A140T9W4;A2AB10;A2AB09;A0A140T9X0	Flotillin-1	FLOT1	0.952014	1.0504	0.781123	0.898053		0.107281	0.0709454	0.287383	0.107281	0.898053	0.0709454	0.287383	O75955;A0A140T9R1;A0A140T9W4;A2AB10;A2AB09;A0A140T9X0;A2AB12;A0A140T959;A0A0G2JJQ6;A2AB13;A0A140T974;A2AB11;A0A140T9C3;A0A140T907;A0A140T905;A0A140T910;A2ABJ5;A0A140T957;A0A140T9B1	O75955;A0A140T9R1;A0A140T9W4;A2AB10;A2AB09;A0A140T9X0	Flotillin-1	FLOT1	1274		18.872	19.0865	20.0458	19.0755	19.2677	19.1203	19.4814	19.248	18.7548	19.5367				By MS/MS	By MS/MS	By MS/MS	By MS/MS	By MS/MS	By MS/MS	By MS/MS	By MS/MS	By MS/MS	By matching	By MS/MS	By MS/MS	By MS/MS	By MS/MS	By MS/MS	By matching
P49407;E9PM35	Beta-arrestin-1	ARRB1	0.951518	1.05095	0.817087	0.91607		0.0877317	0.0716965	0.239037	0.0877317	0.91607	0.0716965	0.239037	P49407;E9PM35;P32121;I3L0V6;H0YET9;K7ENA6	P49407;E9PM35	Beta-arrestin-1	ARRB1	1883		21.0171	20.3287	20.0641	20.8484	20.7118	20.6877	20.6571	19.9868	19.7025	19.9425				By MS/MS	By MS/MS	By MS/MS	By MS/MS	By MS/MS	By MS/MS	By MS/MS	By MS/MS	By MS/MS	By MS/MS	By MS/MS	By MS/MS	By MS/MS	By MS/MS	By MS/MS	By MS/MS
P12236	ADP/ATP translocase 3;ADP/ATP translocase 3, N-terminally processed	SLC25A6	0.951398	1.05108	0.766631	0.887419		0.115414	0.0718784	0.30707	0.115414	0.887419	0.0718784	0.30707	P12236	P12236	ADP/ATP translocase 3;ADP/ATP translocase 3, N-terminally processed	SLC25A6	1541		23.284	22.6982	23.0957	22.5183	22.7596	22.3423	22.383	22.9361	22.1823	22.8504				By MS/MS	By MS/MS	By MS/MS	By MS/MS	By MS/MS	By MS/MS	By MS/MS	By MS/MS	By MS/MS	By MS/MS	By MS/MS	By MS/MS	By MS/MS	By MS/MS	By MS/MS	By MS/MS
P16870	Carboxypeptidase E	CPE	0.951214	1.05129	0.659005	0.831076		0.181111	0.0721581	0.45819	0.181111	0.831076	0.0721581	0.45819	P16870;H0YAM0	P16870	Carboxypeptidase E	CPE	1590		20.4846	21.0294	20.7537	20.2323	20.6176	20.7136	20.9814	20.4687	20.5875	20.6201				By MS/MS	By MS/MS	By MS/MS	By MS/MS	By MS/MS	By MS/MS	By MS/MS	By MS/MS	By MS/MS	By MS/MS	By MS/MS	By MS/MS	By MS/MS	By MS/MS	By MS/MS	By MS/MS
Q15691	Microtubule-associated protein RP/EB family member 1	MAPRE1	0.951039	1.05148	0.747402	0.880791		0.126445	0.0724232	0.3334	0.126445	0.880791	0.0724232	0.3334	Q15691	Q15691	Microtubule-associated protein RP/EB family member 1	MAPRE1	2310		20.2826	20.4281	20.0393	19.9442	20.3736	20.462	20.4422	20.2519	21.0692	20.7586				By MS/MS	By MS/MS	By MS/MS	By MS/MS	By MS/MS	By matching	By MS/MS	By MS/MS	By MS/MS	By MS/MS	By MS/MS	By MS/MS	By MS/MS	By MS/MS	By MS/MS	By MS/MS
Q01433;A0A5F9UK94;H0Y360;A0A590UK85;A0A590UJY6	AMP deaminase 2	AMPD2	0.950484	1.0521	0.757463	0.882481		0.120638	0.0732662	0.319593	0.120638	0.882481	0.0732662	0.319593	Q01433;A0A5F9UK94;H0Y360;A0A590UK85;A0A590UJY6;E9PIJ1;E9PJF6;A0A590UJX5;H0YF16	Q01433;A0A5F9UK94;H0Y360;A0A590UK85;A0A590UJY6	AMP deaminase 2	AMPD2	393		19.6513	19.969	20.3516	20.0184	19.4874	19.9309	20.6365	20.2522	20.1682	19.7582				By MS/MS	By MS/MS	By MS/MS	By MS/MS	By MS/MS	By MS/MS	By MS/MS	By MS/MS	By MS/MS	By MS/MS	By MS/MS	By MS/MS	By MS/MS	By MS/MS	By MS/MS	By MS/MS
Q9Y277	Voltage-dependent anion-selective channel protein 3	VDAC3	0.949986	1.05265	0.824564	0.917748		0.0837756	0.0740223	0.229067	0.0837756	0.917748	0.0740223	0.229067	Q9Y277;E5RJN6;E5RHZ6;E5RHE1	Q9Y277	Voltage-dependent anion-selective channel protein 3	VDAC3	3075		20.5557	20.956	20.4764	20.5363	20.6344	19.4062	19.6356	20.3738	20.7516	20.4113				By MS/MS	By MS/MS	By MS/MS	By MS/MS	By MS/MS	By MS/MS	By MS/MS	By MS/MS	By MS/MS	By MS/MS	By MS/MS	By MS/MS	By MS/MS	By MS/MS	By MS/MS	By MS/MS
P10606	Cytochrome c oxidase subunit 5B, mitochondrial	COX5B	0.949183	1.05354	0.71479	0.863875		0.145821	0.0752411	0.378662	0.145821	0.863875	0.0752411	0.378662	P10606	P10606	Cytochrome c oxidase subunit 5B, mitochondrial	COX5B	1508		21.8666	22.2716	22.4491	22.4405	22.6586	22.2031	21.8928	22.1051	22.7792	22.2497				By MS/MS	By MS/MS	By MS/MS	By MS/MS	By MS/MS	By MS/MS	By MS/MS	By MS/MS	By MS/MS	By MS/MS	By MS/MS	By MS/MS	By MS/MS	By MS/MS	By MS/MS	By MS/MS
P61160;F5H6T1	Actin-related protein 2	ACTR2	0.948623	1.05416	0.78781	0.901587		0.103579	0.0760925	0.27834	0.103579	0.901587	0.0760925	0.27834	P61160;F5H6T1;A0A1B0GWD0;A0A1B0GWH0	P61160;F5H6T1	Actin-related protein 2	ACTR2	2013		21.126	20.7238	21.4528	21.3974	20.4452	20.3447	20.379	20.4837	20.7313	20.8042				By MS/MS	By MS/MS	By MS/MS	By MS/MS	By matching	By MS/MS	By MS/MS	By MS/MS	By matching	By MS/MS	By MS/MS	By MS/MS	By MS/MS	By MS/MS	By MS/MS	By MS/MS
Q8N573	Oxidation resistance protein 1	OXR1	0.946613	1.0564	0.632317	0.817619		0.199065	0.0791534	0.497358	0.199065	0.817619	0.0791534	0.497358	Q8N573;H0YC07;E5RII8;E9PLW2	Q8N573	Oxidation resistance protein 1	OXR1	2540		19.2945	18.8276	19.5205	19.3491	19.3335	19.7461	19.1964	19.2081	19.3104	19.1287				By MS/MS	By MS/MS	By MS/MS	By MS/MS	By MS/MS	By MS/MS	By MS/MS	By MS/MS	By MS/MS	By MS/MS	By MS/MS	By MS/MS	By MS/MS	By MS/MS	By MS/MS	By MS/MS
X6RKN2;O94856	Neurofascin	NFASC	0.946285	1.05676	0.680594	0.844829		0.167112	0.0796535	0.427065	0.167112	0.844829	0.0796535	0.427065	X6RKN2;O94856	X6RKN2;O94856	Neurofascin	NFASC	3207		20.6787	21.2566	21.5336	21.0802	21.2645	20.8245	21.2252	20.8985	20.6857	20.9295				By MS/MS	By MS/MS	By MS/MS	By MS/MS	By MS/MS	By MS/MS	By MS/MS	By MS/MS	By MS/MS	By MS/MS	By MS/MS	By MS/MS	By MS/MS	By MS/MS	By MS/MS	By MS/MS
P61204;P84077;F5H423;F5H0C7	ADP-ribosylation factor 3;ADP-ribosylation factor 1	ARF3;ARF1	0.945657	1.05747	0.39946	0.679804		0.398526	0.0806118	0.889956	0.398526	0.679804	0.0806118	0.889956	P61204;P84077;F5H423;F5H0C7;H0YGG7;F5H1V1;F5H6T5;F8WDB3	P61204;P84077;F5H423;F5H0C7	ADP-ribosylation factor 3;ADP-ribosylation factor 1	ARF3;ARF1	2016		22.3165	22.2957	22.3325	22.5459	22.3838	22.371	22.2963	22.1263	22.5431	22.1302				By MS/MS	By MS/MS	By MS/MS	By MS/MS	By MS/MS	By MS/MS	By MS/MS	By MS/MS	By MS/MS	By MS/MS	By MS/MS	By MS/MS	By MS/MS	By MS/MS	By MS/MS	By MS/MS
P18859;A8MUH2	ATP synthase-coupling factor 6, mitochondrial	ATP5J	0.945588	1.05754	0.695527	0.853603		0.157686	0.0807159	0.405799	0.157686	0.853603	0.0807159	0.405799	P18859;A8MUH2	P18859;A8MUH2	ATP synthase-coupling factor 6, mitochondrial	ATP5J	1614		21.4126	20.5489	20.9193	20.7243	21.0489	20.9827	20.8339	20.9021	20.2915	20.9446				By MS/MS	By MS/MS	By MS/MS	By MS/MS	By MS/MS	By MS/MS	By MS/MS	By MS/MS	By MS/MS	By MS/MS	By MS/MS	By MS/MS	By MS/MS	By MS/MS	By MS/MS	By MS/MS
P67775;P62714;E5RHC1	Serine/threonine-protein phosphatase 2A catalytic subunit alpha isoform;Serine/threonine-protein phosphatase 2A catalytic subunit beta isoform;Serine/threonine-protein phosphatase	PPP2CA;PPP2CB	0.944902	1.05831	0.916935	0.961447		0.0376614	0.0817631	0.107636	0.0376614	0.961447	0.0817631	0.107636	P67775;P62714;E5RHC1;H0YC23;E5RFI3;E5RHP4;E7ESG8;P60510;H0YBN9;H3BV22;H3BTA2	P67775;P62714;E5RHC1	Serine/threonine-protein phosphatase 2A catalytic subunit alpha isoform;Serine/threonine-protein phosphatase 2A catalytic subunit beta isoform;Serine/threonine-protein phosphatase	PPP2CA;PPP2CB	2056		21.056	20.895	20.9411	18.1523	20.2174	20.6981	21.3415	20.9082	18.3819	20.8754				By MS/MS	By MS/MS	By MS/MS	By MS/MS	By MS/MS	By MS/MS	By MS/MS	By MS/MS	By MS/MS	By MS/MS	By MS/MS	By MS/MS	By MS/MS	By MS/MS	By MS/MS	By MS/MS
Q07020;G3V203;H0YHA7;J3QQ67;F8VUA6;F8VYV2;A0A075B7A0	60S ribosomal protein L18	RPL18	0.943853	1.05949	0.610356	0.803884		0.214416	0.0833664	0.53022	0.214416	0.803884	0.0833664	0.53022	Q07020;G3V203;H0YHA7;J3QQ67;F8VUA6;F8VYV2;A0A075B7A0	Q07020;G3V203;H0YHA7;J3QQ67;F8VUA6;F8VYV2;A0A075B7A0	60S ribosomal protein L18	RPL18	850		22.473	22.589	22.6044	22.6891	22.385	22.183	22.0719	22.2154	22.6767	22.1176				By MS/MS	By MS/MS	By MS/MS	By MS/MS	By MS/MS	By MS/MS	By MS/MS	By MS/MS	By MS/MS	By MS/MS	By MS/MS	By MS/MS	By MS/MS	By MS/MS	By MS/MS	By MS/MS
O75935;X6RCK5;X6RA56;A0A0A0MRV8;X6RLR1	Dynactin subunit 3	DCTN3	0.943643	1.05972	0.76412	0.8862		0.116838	0.0836864	0.310494	0.116838	0.8862	0.0836864	0.310494	O75935;X6RCK5;X6RA56;A0A0A0MRV8;X6RLR1	O75935;X6RCK5;X6RA56;A0A0A0MRV8;X6RLR1	Dynactin subunit 3	DCTN3	1270		19.977	19.5977	19.8929	19.0842	19.8988	19.7643	19.8265	20.476	20.1734	20.4279				By MS/MS	By MS/MS	By MS/MS	By MS/MS	By MS/MS	By MS/MS	By MS/MS	By MS/MS	By MS/MS	By MS/MS	By MS/MS	By MS/MS	By MS/MS	By matching	By MS/MS	By MS/MS
P62277;J3KMX5	40S ribosomal protein S13	RPS13	0.94257	1.06093	0.595168	0.797496		0.22536	0.0853283	0.553315	0.22536	0.797496	0.0853283	0.553315	P62277;J3KMX5;E9PS50	P62277;J3KMX5	40S ribosomal protein S13	RPS13	2047		22.2997	21.9698	22.0273	22.0484	22.0097	22.1587	22.4952	21.9983	21.6318	21.862				By MS/MS	By matching	By MS/MS	By MS/MS	By MS/MS	By MS/MS	By MS/MS	By MS/MS	By MS/MS	By matching	By MS/MS	By MS/MS	By MS/MS	By MS/MS	By MS/MS	By MS/MS
P14625	Endoplasmin	HSP90B1	0.941258	1.06241	0.536035	0.764238		0.270807	0.0873375	0.646538	0.270807	0.764238	0.0873375	0.646538	P14625;Q96GW1;A0A1W2PRR1;H0YIV0;Q58FF3;F8W026	P14625	Endoplasmin	HSP90B1	1568		22.2081	22.4016	22.3868	22.667	22.7114	22.2015	22.7807	22.3465	22.5651	22.5988				By MS/MS	By MS/MS	By MS/MS	By MS/MS	By MS/MS	By MS/MS	By MS/MS	By MS/MS	By MS/MS	By MS/MS	By MS/MS	By MS/MS	By MS/MS	By MS/MS	By MS/MS	By MS/MS
Q9UD71;J3KSJ8;J3KT77	Protein phosphatase 1 regulatory subunit 1B	PPP1R1B	0.940597	1.06315	0.563367	0.781508		0.249209	0.0883518	0.60275	0.249209	0.781508	0.0883518	0.60275	Q9UD71;J3KSJ8;J3KT77	Q9UD71;J3KSJ8;J3KT77	Protein phosphatase 1 regulatory subunit 1B	PPP1R1B	2985		21.5672	21.3781	21.4143	21.4657	21.5868	21.8254	21.8114	21.689	22.1137	21.6934				By MS/MS	By MS/MS	By MS/MS	By MS/MS	By MS/MS	By MS/MS	By MS/MS	By MS/MS	By MS/MS	By MS/MS	By MS/MS	By MS/MS	By MS/MS	By MS/MS	By MS/MS	By MS/MS
Q9BPU6	Dihydropyrimidinase-related protein 5	DPYSL5	0.939985	1.06385	0.707822	0.86118		0.150076	0.0892899	0.388442	0.150076	0.86118	0.0892899	0.388442	Q9BPU6;E7EWB4;E9PHT0;E7ESV0	Q9BPU6	Dihydropyrimidinase-related protein 5	DPYSL5	2766		22.4078	22.4687	22.8557	23.0382	22.1409	22.2022	22.3392	22.4862	22.9947	22.0966				By MS/MS	By MS/MS	By MS/MS	By MS/MS	By MS/MS	By MS/MS	By MS/MS	By MS/MS	By MS/MS	By MS/MS	By MS/MS	By MS/MS	By MS/MS	By MS/MS	By MS/MS	By MS/MS
Q12979;A0A0G2JQ41;A0A1C7CYZ0;B7Z683;I3L1U8	Active breakpoint cluster region-related protein	ABR	0.939458	1.06444	0.798761	0.909591		0.0975831	0.0900997	0.263586	0.0975831	0.909591	0.0900997	0.263586	Q12979;A0A0G2JQ41;A0A1C7CYZ0;B7Z683;I3L1U8;I3L2P5;A0A0G2JRJ1;I3L379;I3L3W0;I3NI05;H0Y554	Q12979;A0A0G2JQ41;A0A1C7CYZ0;B7Z683;I3L1U8	Active breakpoint cluster region-related protein	ABR	221		19.3342	19.2028	19.4728	18.2197	19.4525	19.5202	19.3252	18.9626	18.1304	19.3593				By matching	By MS/MS	By MS/MS	By MS/MS	By matching	By MS/MS	By MS/MS	By matching	By MS/MS	By matching	By MS/MS	By matching	By matching	By matching	By matching	By matching
Q9UM22	Mammalian ependymin-related protein 1	EPDR1	0.939458	1.06444	0.812425	0.915886		0.0902166	0.0901001	0.245266	0.0902166	0.915886	0.0901001	0.245266	Q9UM22	Q9UM22	Mammalian ependymin-related protein 1	EPDR1	3049		22.7751	21.8816	23.1624	23.678	22.6624	22.6055	22.7671	23.0008	23.6685	23.4191				By MS/MS	By MS/MS	By MS/MS	By MS/MS	By MS/MS	By MS/MS	By MS/MS	By MS/MS	By MS/MS	By MS/MS	By MS/MS	By MS/MS	By MS/MS	By MS/MS	By MS/MS	By MS/MS
Q13740;F5GXJ9	CD166 antigen	ALCAM	0.939302	1.06462	0.548199	0.772917		0.261062	0.0903393	0.626892	0.261062	0.772917	0.0903393	0.626892	Q13740;F5GXJ9;H7C543	Q13740;F5GXJ9	CD166 antigen	ALCAM	2230		20.3367	20.434	20.3166	19.7086	20.2941	20.1987	20.3519	20.4253	20.3917	20.4727				By MS/MS	By MS/MS	By MS/MS	By MS/MS	By matching	By MS/MS	By MS/MS	By MS/MS	By MS/MS	By MS/MS	By MS/MS	By MS/MS	By MS/MS	By MS/MS	By MS/MS	By MS/MS
P40123;E9PDI2;A0A087X0J3;A0A087WZ15;B7Z385	Adenylyl cyclase-associated protein 2;Adenylyl cyclase-associated protein	CAP2	0.939049	1.06491	0.634732	0.817619		0.197409	0.0907284	0.493779	0.197409	0.817619	0.0907284	0.493779	P40123;E9PDI2;A0A087X0J3;A0A087WZ15;B7Z385;F8WDB9	P40123;E9PDI2;A0A087X0J3;A0A087WZ15;B7Z385	Adenylyl cyclase-associated protein 2;Adenylyl cyclase-associated protein	CAP2	1810		19.2574	19.2445	20.0519	19.2131	19.3399	19.5992	19.1812	19.3212	19.644	19.6429				By MS/MS	By MS/MS	By MS/MS	By MS/MS	By matching	By MS/MS	By MS/MS	By MS/MS	By MS/MS	By MS/MS	By MS/MS	By MS/MS	By MS/MS	By MS/MS	By MS/MS	By MS/MS
Q6IAA8;F5GX19;F5H3Y3	Ragulator complex protein LAMTOR1	LAMTOR1	0.938553	1.06547	0.729916	0.874411		0.136727	0.0914902	0.357569	0.136727	0.874411	0.0914902	0.357569	Q6IAA8;F5GX19;F5H3Y3;H0YFI1;F5H479	Q6IAA8;F5GX19;F5H3Y3	Ragulator complex protein LAMTOR1	LAMTOR1	2430		20.4611	19.9346	20.0927	19.3494	19.5915	19.8001	19.2879	19.6006	19.9801	20.2712				By MS/MS	By matching	By MS/MS	By MS/MS	By matching		By MS/MS	By matching	By MS/MS	By matching	By MS/MS	By matching	By MS/MS	By matching	By MS/MS	By matching
O94766;G3V150	Galactosylgalactosylxylosylprotein 3-beta-glucuronosyltransferase 3	B3GAT3	0.938545	1.06548	0.61119	0.804002		0.213824	0.0915016	0.528961	0.213824	0.804002	0.0915016	0.528961	O94766;G3V150;E9PNA1	O94766;G3V150	Galactosylgalactosylxylosylprotein 3-beta-glucuronosyltransferase 3	B3GAT3	845		19.9345	19.834	19.627	19.7721	19.4288	19.4632	19.4207	19.6736	20.1989	19.4095				By MS/MS		By MS/MS		By MS/MS		By MS/MS		By MS/MS		By MS/MS		By MS/MS		By MS/MS
O43242	26S proteasome non-ATPase regulatory subunit 3	PSMD3	0.938296	1.06576	0.451918	0.714418		0.34494	0.0918854	0.790704	0.34494	0.714418	0.0918854	0.790704	O43242;H0YGV8	O43242	26S proteasome non-ATPase regulatory subunit 3	PSMD3	1169		19.9211	19.97	20.3334	19.9522	20.1797	20.2665	20.3528	20.2648	20.0289	19.9032				By MS/MS	By MS/MS	By MS/MS	By MS/MS	By MS/MS	By MS/MS	By MS/MS	By MS/MS	By MS/MS	By MS/MS	By MS/MS	By MS/MS	By MS/MS	By MS/MS	By MS/MS	By MS/MS
Q99714;Q5H928	3-hydroxyacyl-CoA dehydrogenase type-2	HSD17B10	0.938267	1.06579	0.697252	0.854747		0.15661	0.0919296	0.403356	0.15661	0.854747	0.0919296	0.403356	Q99714;Q5H928	Q99714;Q5H928	3-hydroxyacyl-CoA dehydrogenase type-2	HSD17B10	2755		18.255	18.9811	19.0186	19.2395	19.0559	18.9073	19.2138	18.8394	19.425	18.5412				By MS/MS	By MS/MS	By MS/MS	By MS/MS	By MS/MS	By MS/MS	By MS/MS	By MS/MS	By MS/MS	By MS/MS	By MS/MS	By MS/MS	By MS/MS	By MS/MS	By MS/MS	By MS/MS
O75369;E7EN95	Filamin-B	FLNB	0.938015	1.06608	0.679821	0.844829		0.167605	0.0923164	0.42817	0.167605	0.844829	0.0923164	0.42817	O75369;E7EN95;H7C5L4;A0A0C4DGA1;A0A0A0MT44	O75369;E7EN95	Filamin-B	FLNB	1241		18.9035	19.2804	18.5966	18.1294	18.7734	18.8874	18.7927	18.3749	18.9771	18.9097				By MS/MS	By MS/MS	By MS/MS	By MS/MS	By matching	By MS/MS	By MS/MS	By MS/MS	By matching	By MS/MS	By MS/MS	By MS/MS	By MS/MS	By MS/MS	By MS/MS	By MS/MS
Q9UHL4	Dipeptidyl peptidase 2	DPP7	0.93735	1.06684	0.885262	0.941026		0.0529283	0.0933395	0.148973	0.0529283	0.941026	0.0933395	0.148973	Q9UHL4;R4GMR2;R4GNE8;R4GN05;R4GMU5;R4GMV4	Q9UHL4	Dipeptidyl peptidase 2	DPP7	3006		23.1972	22.2289	22.718	23.8007	22.9228	23.3889	22.2792	20.4567	21.8792	22.6543				By MS/MS	By MS/MS	By MS/MS	By MS/MS	By MS/MS	By MS/MS	By MS/MS	By MS/MS	By MS/MS	By MS/MS	By MS/MS	By MS/MS	By MS/MS	By matching	By MS/MS	By matching
Q16849	Receptor-type tyrosine-protein phosphatase-like N	PTPRN	0.937276	1.06692	0.742915	0.880791		0.129061	0.0934536	0.339581	0.129061	0.880791	0.0934536	0.339581	Q16849	Q16849	Receptor-type tyrosine-protein phosphatase-like N	PTPRN	2340		18.9089	18.807	19.4934	18.9068	18.4509	18.6615	17.9663	18.5576	19.1252	18.5446				By MS/MS	By MS/MS	By MS/MS	By MS/MS		By MS/MS	By MS/MS	By MS/MS	By MS/MS	By MS/MS	By MS/MS	By MS/MS	By MS/MS	By MS/MS	By MS/MS	By MS/MS
P53396	ATP-citrate synthase	ACLY	0.937211	1.067	0.695528	0.853603		0.157685	0.0935535	0.405797	0.157685	0.853603	0.0935535	0.405797	P53396;K7ESG8;K7EIE7	P53396	ATP-citrate synthase	ACLY	1951		19.9406	20.0018	20.3748	19.1783	20.0445	20.0166	20.1495	20.2852	19.7638	20.3234				By MS/MS	By MS/MS	By MS/MS	By MS/MS	By MS/MS	By MS/MS	By MS/MS	By MS/MS	By MS/MS	By MS/MS	By MS/MS	By MS/MS	By MS/MS	By MS/MS	By MS/MS	By MS/MS
Q14982	Opioid-binding protein/cell adhesion molecule	OPCML	0.936462	1.06785	0.586065	0.791164		0.232054	0.0947083	0.567312	0.232054	0.791164	0.0947083	0.567312	Q14982	Q14982	Opioid-binding protein/cell adhesion molecule	OPCML	2271		19.2041	19.4139	19.6391	19.4722	19.2361	19.6276	19.615	19.213	20.0316	19.5258				By MS/MS	By MS/MS	By MS/MS	By MS/MS	By matching	By MS/MS	By MS/MS	By MS/MS	By MS/MS	By MS/MS	By MS/MS	By MS/MS	By MS/MS	By MS/MS	By MS/MS	By MS/MS
Q13057;K7EP09;K7EPT0;K7ESK6;K7ES73;K7EN91	Bifunctional coenzyme A synthase;Phosphopantetheine adenylyltransferase;Dephospho-CoA kinase	COASY	0.936112	1.06825	0.702196	0.857886		0.153542	0.0952477	0.396369	0.153542	0.857886	0.0952477	0.396369	Q13057;K7EP09;K7EPT0;K7ESK6;K7ES73;K7EN91	Q13057;K7EP09;K7EPT0;K7ESK6;K7ES73;K7EN91	Bifunctional coenzyme A synthase;Phosphopantetheine adenylyltransferase;Dephospho-CoA kinase	COASY	2197		19.3659	19.323	18.7138	18.1973	18.9469	18.8661	19.1967	18.8352	18.5381	19.0637				By MS/MS	By MS/MS	By MS/MS	By matching	By matching	By matching	By MS/MS	By MS/MS	By MS/MS	By matching	By MS/MS	By MS/MS	By MS/MS	By matching	By matching	By MS/MS
O94819	Kelch repeat and BTB domain-containing protein 11	KBTBD11	0.93574	1.06867	0.606441	0.802525		0.217211	0.0958206	0.536143	0.217211	0.802525	0.0958206	0.536143	O94819	O94819	Kelch repeat and BTB domain-containing protein 11	KBTBD11	1284		20.2915	20.1508	20.4934	20.6077	20.2847	20.6174	20.1989	19.8316	20.2813	19.8632				By MS/MS	By MS/MS	By MS/MS	By MS/MS	By MS/MS	By MS/MS	By MS/MS	By MS/MS	By MS/MS	By MS/MS	By MS/MS	By MS/MS	By MS/MS	By MS/MS	By MS/MS	By MS/MS
Q12765	Secernin-1	SCRN1	0.935736	1.06868	0.650884	0.82683		0.186496	0.095826	0.470024	0.186496	0.82683	0.095826	0.470024	Q12765;C9K052;B8ZZP4;C9J7U9	Q12765	Secernin-1	SCRN1	2181		22.0689	22.0315	21.4629	21.6131	22.1558	21.7345	22.2837	21.9171	21.3951	21.5911				By MS/MS	By MS/MS	By MS/MS	By MS/MS	By MS/MS	By MS/MS	By MS/MS	By MS/MS	By MS/MS	By MS/MS	By MS/MS	By MS/MS	By MS/MS	By MS/MS	By MS/MS	By MS/MS
A0A0D9SFB1;A0A1B0GU67;A0A1B0GUX5		DNM1	0.932459	1.07243	0.463984	0.723092		0.333497	0.100888	0.769009	0.333497	0.723092	0.100888	0.769009	A0A0D9SFB1;A0A1B0GU67;A0A1B0GUX5;H7C5U0;K7EPK9	A0A0D9SFB1;A0A1B0GU67;A0A1B0GUX5		DNM1	200		21.3444	21.3569	21.8487	21.2135	21.3903	21.4519	21.662	21.4091	21.1515	21.4609				By MS/MS	By MS/MS	By MS/MS	By MS/MS	By MS/MS	By MS/MS	By MS/MS	By MS/MS	By MS/MS	By MS/MS	By MS/MS	By MS/MS	By MS/MS	By MS/MS	By MS/MS	By MS/MS
P50990;H7C4C8	T-complex protein 1 subunit theta	CCT8	0.932301	1.07261	0.212219	0.561866		0.673216	0.101132	1.35571	0.673216	0.561866	0.101132	1.35571	P50990;H7C4C8;H7C2U0	P50990;H7C4C8	T-complex protein 1 subunit theta	CCT8	1912		22.258	22.4424	22.3704	22.0899	22.291	22.3436	22.4268	22.1787	22.4865	22.2725				By MS/MS	By MS/MS	By MS/MS	By MS/MS	By MS/MS	By MS/MS	By MS/MS	By MS/MS	By MS/MS	By MS/MS	By MS/MS	By MS/MS	By MS/MS	By MS/MS	By MS/MS	By MS/MS
O95373	Importin-7	IPO7	0.931643	1.07337	0.386117	0.672164		0.413281	0.10215	0.916665	0.413281	0.672164	0.10215	0.916665	O95373;E9PLB2	O95373	Importin-7	IPO7	1307		19.436	19.4475	19.3322	19.2602	19.2677	19.2286	19.6982	19.0669	19.1927	19.413				By MS/MS	By MS/MS	By MS/MS	By MS/MS	By MS/MS	By MS/MS	By MS/MS	By MS/MS	By MS/MS	By MS/MS	By MS/MS	By MS/MS	By MS/MS	By MS/MS	By MS/MS	By MS/MS
P51688;I3NI22	N-sulphoglucosamine sulphohydrolase	SGSH	0.931511	1.07352	0.786645	0.901587		0.104221	0.102355	0.279914	0.104221	0.901587	0.102355	0.279914	P51688;I3NI22;I3L4B7;I3L2L4;I3L3T3;I3L2I6	P51688;I3NI22	N-sulphoglucosamine sulphohydrolase	SGSH	1932		20.3834	19.7399	20.1778	21.2144	20.8933	20.5124	19.5814	19.8164	20.9119	20.153				By MS/MS	By matching	By MS/MS	By matching	By MS/MS	By matching	By MS/MS	By matching	By MS/MS	By matching	By MS/MS		By MS/MS	By matching	By MS/MS
Q16143	Beta-synuclein	SNCB	0.931353	1.07371	0.572338	0.78742		0.242348	0.1026	0.588649	0.242348	0.78742	0.1026	0.588649	Q16143;G4Y816	Q16143	Beta-synuclein	SNCB	2321		22.2404	22.1391	21.9582	21.9018	22.0007	22.1611	22.6617	22.5039	22.5847	22.227				By MS/MS	By MS/MS	By MS/MS	By MS/MS	By MS/MS	By MS/MS	By MS/MS	By MS/MS	By MS/MS	By MS/MS	By MS/MS	By MS/MS	By MS/MS	By MS/MS	By MS/MS	By MS/MS
Q10567;C9J1E7	AP-1 complex subunit beta-1	AP1B1	0.931349	1.07371	0.671866	0.839833		0.172717	0.102607	0.439591	0.172717	0.839833	0.102607	0.439591	Q10567;C9J1E7;H7C034	Q10567;C9J1E7	AP-1 complex subunit beta-1	AP1B1	2180		20.1316	19.9714	20.0405	19.6085	19.773	19.9822	20.2792	20.2842	20.7489	20.6139				By MS/MS	By MS/MS	By MS/MS	By MS/MS	By MS/MS	By MS/MS	By MS/MS	By MS/MS	By MS/MS	By MS/MS	By MS/MS	By MS/MS	By MS/MS	By MS/MS	By MS/MS	By MS/MS
P49327;A0A0U1RQF0	Fatty acid synthase;[Acyl-carrier-protein] S-acetyltransferase;[Acyl-carrier-protein] S-malonyltransferase;3-oxoacyl-[acyl-carrier-protein] synthase;3-oxoacyl-[acyl-carrier-protein] reductase;3-hydroxyacyl-[acyl-carrier-protein] dehydratase;Enoyl-[acyl-carrier-protein] reductase;Oleoyl-[acyl-carrier-protein] hydrolase	FASN	0.931053	1.07405	0.587564	0.791164		0.230945	0.103065	0.564999	0.230945	0.791164	0.103065	0.564999	P49327;A0A0U1RQF0;A0A0U1RRG3;J3KTF0	P49327;A0A0U1RQF0	Fatty acid synthase;[Acyl-carrier-protein] S-acetyltransferase;[Acyl-carrier-protein] S-malonyltransferase;3-oxoacyl-[acyl-carrier-protein] synthase;3-oxoacyl-[acyl-carrier-protein] reductase;3-hydroxyacyl-[acyl-carrier-protein] dehydratase;Enoyl-[acyl-carrier-protein] reductase;Oleoyl-[acyl-carrier-protein] hydrolase	FASN	1880		20.1663	20.0385	20.078	19.4429	20.0435	20.0022	20.3572	20.0591	19.8986	20.4857				By MS/MS	By MS/MS	By MS/MS	By MS/MS	By MS/MS	By MS/MS	By MS/MS	By MS/MS	By MS/MS	By MS/MS	By MS/MS	By MS/MS	By MS/MS	By MS/MS	By MS/MS	By MS/MS
G3XAH0;Q99719;B4DJ62;C9JM82;E7EPG2;E7EX32;E7EQM7	Septin-5	2022-09-05	0.930494	1.0747	0.589122	0.791358		0.229795	0.103932	0.562598	0.229795	0.791358	0.103932	0.562598	G3XAH0;Q99719;B4DJ62;C9JM82;E7EPG2;E7EX32;E7EQM7;F8W9E5	G3XAH0;Q99719;B4DJ62;C9JM82;E7EPG2;E7EX32;E7EQM7	Septin-5	2022-09-05	865		21.16	20.9715	21.6436	20.866	21.1327	21.3685	21.4859	21.6426	21.0175	21.0713				By MS/MS	By MS/MS	By MS/MS	By MS/MS	By MS/MS	By MS/MS	By MS/MS	By MS/MS	By MS/MS	By MS/MS	By MS/MS	By MS/MS	By MS/MS	By MS/MS	By MS/MS	By MS/MS
O43852;H0Y875	Calumenin	CALU	0.930277	1.07495	0.839121	0.921923		0.0761756	0.104268	0.209731	0.0761756	0.921923	0.104268	0.209731	O43852;H0Y875	O43852;H0Y875	Calumenin	CALU	1194		18.8972	18.2952	18.2477	19.9059	20.3041	18.9896	19.9289	19.6412	19.9309	19.9555				By MS/MS	By matching	By MS/MS		By MS/MS		By MS/MS	By matching	By MS/MS		By MS/MS	By MS/MS	By MS/MS	By MS/MS	By MS/MS	By MS/MS
P62753;A2A3R5;A2A3R7	40S ribosomal protein S6	RPS6	0.930053	1.07521	0.932932	0.969818		0.0301499	0.104615	0.0868409	0.0301499	0.969818	0.104615	0.0868409	P62753;A2A3R5;A2A3R7	P62753;A2A3R5;A2A3R7	40S ribosomal protein S6	RPS6	2059		22.3756	22.1015	22.2318	18.1389	22.5947	21.8544	21.8368	21.9086	17.708	22.2205				By MS/MS	By MS/MS	By MS/MS	By MS/MS	By MS/MS	By MS/MS	By MS/MS	By MS/MS	By MS/MS	By MS/MS	By MS/MS	By MS/MS	By MS/MS	By MS/MS	By MS/MS	By MS/MS
Q9H0E2;E7EN89;F2Z2Y8	Toll-interacting protein	TOLLIP	0.927008	1.07874	0.876697	0.935791		0.0571505	0.109347	0.160197	0.0571505	0.935791	0.109347	0.160197	Q9H0E2;E7EN89;F2Z2Y8;E9PP67;E9PQ25;E9PNS3	Q9H0E2;E7EN89;F2Z2Y8	Toll-interacting protein	TOLLIP	2829		19.824	17.7431	18.4963	19.8649	20.4543	20.1921	20.641	20.861	20.4421	20.65				By MS/MS	By MS/MS	By MS/MS	By MS/MS	By MS/MS	By MS/MS	By MS/MS	By MS/MS	By MS/MS	By MS/MS	By MS/MS	By MS/MS	By MS/MS	By MS/MS	By MS/MS	By MS/MS
Q53GQ0;A0A1B0GVY6;A0A1B0GV93	Very-long-chain 3-oxoacyl-CoA reductase	HSD17B12	0.925158	1.0809	0.555791	0.77854		0.255088	0.112228	0.61476	0.255088	0.77854	0.112228	0.61476	Q53GQ0;A0A1B0GVY6;A0A1B0GV93;E9PI21	Q53GQ0;A0A1B0GVY6;A0A1B0GV93	Very-long-chain 3-oxoacyl-CoA reductase	HSD17B12	2361		20.1677	20.4201	20.4329	20.0266	19.8235	19.819	20.6807	20.1352	20.2604	20.4031				By MS/MS	By MS/MS	By MS/MS	By MS/MS	By MS/MS	By MS/MS	By MS/MS	By MS/MS	By MS/MS	By MS/MS	By MS/MS	By MS/MS	By MS/MS	By MS/MS	By MS/MS	By MS/MS
P19404;E7EPT4	NADH dehydrogenase [ubiquinone] flavoprotein 2, mitochondrial	NDUFV2	0.924587	1.08156	0.802351	0.911499		0.0956356	0.113119	0.258764	0.0956356	0.911499	0.113119	0.258764	P19404;E7EPT4	P19404;E7EPT4	NADH dehydrogenase [ubiquinone] flavoprotein 2, mitochondrial	NDUFV2	681		18.6467	19.9894	20.2857	20.053	19.9337	19.8544	20.6	20.0253	21.2547	20.2332				By MS/MS	By MS/MS	By MS/MS	By MS/MS	By MS/MS	By MS/MS	By MS/MS	By MS/MS	By MS/MS	By MS/MS	By MS/MS	By MS/MS	By MS/MS	By MS/MS	By MS/MS	By MS/MS
P26639	Threonine--tRNA ligase, cytoplasmic	TARS	0.924464	1.08171	0.810424	0.915886		0.0912878	0.113311	0.247943	0.0912878	0.915886	0.113311	0.247943	P26639	P26639	Threonine--tRNA ligase, cytoplasmic	TARS	1698		19.9969	19.9136	19.786	18.3126	19.7786	18.8158	19.653	20.4712	19.3855	20.5202				By MS/MS	By matching	By MS/MS	By matching	By MS/MS	By matching	By MS/MS	By MS/MS	By MS/MS	By matching	By MS/MS	By MS/MS	By MS/MS	By MS/MS	By MS/MS	By matching
P30043;A0A2R8YEP4;M0R192	Flavin reductase (NADPH)	BLVRB	0.924242	1.08197	0.50472	0.74163		0.296949	0.113657	0.698397	0.296949	0.74163	0.113657	0.698397	P30043;A0A2R8YEP4;M0R192;A0A2R8Y7Y9;M0QZL1	P30043;A0A2R8YEP4;M0R192	Flavin reductase (NADPH)	BLVRB	1730		19.5271	19.4156	19.3205	19.0937	19.3992	19.8322	19.247	18.9831	19.5529	19.1537				By MS/MS	By MS/MS	By MS/MS	By MS/MS	By matching	By MS/MS	By MS/MS	By MS/MS	By MS/MS	By MS/MS	By MS/MS	By MS/MS	By MS/MS	By MS/MS	By MS/MS	By MS/MS
Q9C040;A0A0J9YX34	Tripartite motif-containing protein 2	TRIM2	0.924025	1.08222	0.516841	0.748873		0.286643	0.113996	0.678095	0.286643	0.748873	0.113996	0.678095	Q9C040;A0A0J9YX34;C9J084;A0A0J9YY97	Q9C040;A0A0J9YX34	Tripartite motif-containing protein 2	TRIM2	2816		21.1559	20.8273	21.0263	20.6102	20.3889	20.4959	20.712	21.0682	20.9647	20.6762				By MS/MS	By MS/MS	By MS/MS	By MS/MS	By MS/MS	By MS/MS	By MS/MS	By MS/MS	By MS/MS	By MS/MS	By MS/MS	By MS/MS	By MS/MS	By MS/MS	By MS/MS	By MS/MS
Q9NQ11;H0Y8I1	Probable cation-transporting ATPase 13A2	ATP13A2	0.922731	1.08374	0.701529	0.857886		0.153955	0.116018	0.39731	0.153955	0.857886	0.116018	0.39731	Q9NQ11;H0Y8I1;H0Y953;A0A087WUM9	Q9NQ11;H0Y8I1	Probable cation-transporting ATPase 13A2	ATP13A2	2890		19.6013	18.824	18.9874	18.9599	18.7972	19.1726	19.14	18.9549	19.9303	19.9647				By MS/MS	By matching	By MS/MS		By MS/MS		By MS/MS		By MS/MS		By MS/MS		By MS/MS		By MS/MS
P62249;M0R210;M0R3H0;M0QX76;M0R1M5	40S ribosomal protein S16	RPS16	0.922333	1.08421	0.188224	0.537548		0.725325	0.116641	1.43856	0.725325	0.537548	0.116641	1.43856	P62249;M0R210;M0R3H0;M0QX76;M0R1M5;Q6IPX4	P62249;M0R210;M0R3H0;M0QX76;M0R1M5	40S ribosomal protein S16	RPS16	1081		22.5094	22.3275	22.3995	22.3652	22.6215	22.4312	22.7383	22.4248	22.5215	22.6581				By MS/MS	By MS/MS	By MS/MS	By MS/MS	By MS/MS	By MS/MS	By MS/MS	By MS/MS	By MS/MS	By MS/MS	By MS/MS	By MS/MS	By MS/MS	By MS/MS	By MS/MS	By MS/MS
P49589;B4DKY1	Cysteine--tRNA ligase, cytoplasmic	CARS	0.922252	1.0843	0.741963	0.880791		0.129618	0.116766	0.340894	0.129618	0.880791	0.116766	0.340894	P49589;B4DKY1	P49589;B4DKY1	Cysteine--tRNA ligase, cytoplasmic	CARS	481		18.938	19.1964	18.6746	18.0584	19.3126	18.7707	19.7381	19.2005	18.9528	19.8064				By MS/MS	By MS/MS	By MS/MS	By MS/MS	By MS/MS	By MS/MS	By MS/MS	By MS/MS	By MS/MS	By MS/MS	By MS/MS	By MS/MS	By MS/MS	By MS/MS	By MS/MS	By MS/MS
A0A0A0MRG2;P05067;E9PG40;H7C0V9	Amyloid beta A4 protein;N-APP;Soluble APP-alpha;Soluble APP-beta;C99;Beta-amyloid protein 42;Beta-amyloid protein 40;C83;P3(42);P3(40);C80;Gamma-secretase C-terminal fragment 59;Gamma-secretase C-terminal fragment 57;Gamma-secretase C-terminal fragment 50;C31	APP	0.921826	1.0848	0.713858	0.863875		0.146388	0.117434	0.379968	0.146388	0.863875	0.117434	0.379968	A0A0A0MRG2;P05067;E9PG40;H7C0V9;H7C2L2	A0A0A0MRG2;P05067;E9PG40;H7C0V9	Amyloid beta A4 protein;N-APP;Soluble APP-alpha;Soluble APP-beta;C99;Beta-amyloid protein 42;Beta-amyloid protein 40;C83;P3(42);P3(40);C80;Gamma-secretase C-terminal fragment 59;Gamma-secretase C-terminal fragment 57;Gamma-secretase C-terminal fragment 50;C31	APP	120		19.3464	18.9134	19.0589	19.0673	19.4976	18.4007	19.4482	18.9596	18.5473	19.9703				By MS/MS	By MS/MS	By MS/MS	By MS/MS	By MS/MS	By MS/MS	By MS/MS	By MS/MS	By MS/MS	By MS/MS	By MS/MS	By MS/MS	By MS/MS	By MS/MS	By MS/MS	By MS/MS
P48735	Isocitrate dehydrogenase [NADP], mitochondrial	IDH2	0.920409	1.08647	0.85788	0.930231		0.0665736	0.119653	0.184939	0.0665736	0.930231	0.119653	0.184939	P48735;H0YL11	P48735	Isocitrate dehydrogenase [NADP], mitochondrial	IDH2	1874		20.6002	20.6426	20.2261	18.0631	20.4128	20.1565	20.3702	20.3345	18.1261	19.9403				By MS/MS	By MS/MS	By MS/MS	By MS/MS	By MS/MS	By MS/MS	By MS/MS	By MS/MS	By MS/MS	By MS/MS	By MS/MS	By MS/MS	By MS/MS	By MS/MS	By MS/MS	By MS/MS
Q92506	Estradiol 17-beta-dehydrogenase 8	HSD17B8	0.920327	1.08657	0.754347	0.882481		0.122429	0.119781	0.323862	0.122429	0.882481	0.119781	0.323862	Q92506	Q92506	Estradiol 17-beta-dehydrogenase 8	HSD17B8	2617		18.8814	19.4372	19.2294	19.4693	18.4317	19.5229	19.4325	18.2553	20.0469	18.7383				By matching	By matching	By MS/MS	By matching	By MS/MS	By MS/MS	By MS/MS	By matching	By MS/MS	By matching	By MS/MS	By matching	By matching	By matching	By MS/MS	By matching
O95197	Reticulon-3	RTN3	0.919878	1.0871	0.682439	0.845222		0.165936	0.120485	0.424426	0.165936	0.845222	0.120485	0.424426	O95197	O95197	Reticulon-3	RTN3	1299		20.9802	20.9026	20.9306	21.3367	20.5336	20.0145	21.2634	21.0996	21.4618	21.2136				By MS/MS	By MS/MS	By MS/MS	By MS/MS	By MS/MS	By MS/MS	By MS/MS	By MS/MS	By MS/MS	By MS/MS	By MS/MS	By MS/MS	By MS/MS	By MS/MS	By MS/MS	By MS/MS
E9PHY5;O43491;A0A2R8Y5B3	Band 4.1-like protein 2	EPB41L2	0.919584	1.08745	0.588205	0.791164		0.230471	0.120947	0.564011	0.230471	0.791164	0.120947	0.564011	E9PHY5;O43491;A0A2R8Y5B3;H0Y5B0;E9PQD2;E9PQN0;E9PRG1;E9PIG0;Q6R5J7;Q6ZSX4;E9PJP4;E9PMG5;E9PN54;E9PMV8;E9PPC9	E9PHY5;O43491;A0A2R8Y5B3	Band 4.1-like protein 2	EPB41L2	737		20.6377	19.8504	19.6283	19.6668	20.1412	20.3609	20.2613	20.2103	20.3396	20.3151				By MS/MS	By MS/MS	By MS/MS	By MS/MS	By MS/MS	By MS/MS	By MS/MS	By MS/MS	By MS/MS	By MS/MS	By MS/MS	By MS/MS	By MS/MS	By MS/MS	By MS/MS	By MS/MS
O60262	Guanine nucleotide-binding protein G(I)/G(S)/G(O) subunit gamma-7	GNG7	0.918159	1.08914	0.895651	0.947627		0.047861	0.123184	0.135386	0.047861	0.947627	0.123184	0.135386	O60262;K7ESC6	O60262	Guanine nucleotide-binding protein G(I)/G(S)/G(O) subunit gamma-7	GNG7	1199		21.5156	21.0413	21.7909	21.1436	21.3486	21.634	20.9225	21.4793	18.3755	18.0388				By MS/MS	By MS/MS	By MS/MS	By MS/MS	By MS/MS	By MS/MS	By MS/MS	By MS/MS	By MS/MS	By MS/MS	By MS/MS	By MS/MS	By MS/MS	By MS/MS	By MS/MS	By MS/MS
Q9HCH3;A0A0J9YWA1	Copine-5	CPNE5	0.918074	1.08924	0.603896	0.801239		0.219038	0.123317	0.540005	0.219038	0.801239	0.123317	0.540005	Q9HCH3;A0A0J9YWA1;Q86YQ8;A0A0J9YWU8;E7ENV7	Q9HCH3;A0A0J9YWA1	Copine-5	CPNE5	2877		18.5433	18.9603	19.1053	17.9364	18.4632	18.7531	18.4675	18.3887	18.3096	18.2339				By MS/MS	By MS/MS	By MS/MS	By MS/MS	By matching	By MS/MS	By MS/MS	By MS/MS	By MS/MS	By matching	By MS/MS	By MS/MS	By MS/MS	By MS/MS	By matching	By MS/MS
A0A3B3IU40;A0A3B3IT28;A0A3B3ITE5;Q12756;A0A3F2YNW9;A0A3B3IUA1;A0A3B3ITF7;A0A3B3ITW6;A0A3B3ITK3	Kinesin-like protein KIF1A	KIF1A	0.91753	1.08988	0.489003	0.735149		0.310689	0.124173	0.725188	0.310689	0.735149	0.124173	0.725188	A0A3B3IU40;A0A3B3IT28;A0A3B3ITE5;Q12756;A0A3F2YNW9;A0A3B3IUA1;A0A3B3ITF7;A0A3B3ITW6;A0A3B3ITK3;H7C3Y8;H7C0K6;O60333;A0A087WWA3;Q4R9M9;O43896	A0A3B3IU40;A0A3B3IT28;A0A3B3ITE5;Q12756;A0A3F2YNW9;A0A3B3IUA1;A0A3B3ITF7;A0A3B3ITW6;A0A3B3ITK3	Kinesin-like protein KIF1A	KIF1A	361		19.361	19.6216	20.0321	19.3445	19.9813	19.7597	20.0054	19.618	19.5193	19.9345				By MS/MS	By MS/MS	By MS/MS	By MS/MS	By MS/MS	By MS/MS	By MS/MS	By MS/MS	By MS/MS	By matching	By MS/MS	By MS/MS	By MS/MS	By matching	By MS/MS	By MS/MS
P39656;A0A0C4DGS1;U3KQ84	Dolichyl-diphosphooligosaccharide--protein glycosyltransferase 48 kDa subunit	DDOST	0.917229	1.09024	0.205532	0.558066		0.68712	0.124647	1.37794	0.68712	0.558066	0.124647	1.37794	P39656;A0A0C4DGS1;U3KQ84	P39656;A0A0C4DGS1;U3KQ84	Dolichyl-diphosphooligosaccharide--protein glycosyltransferase 48 kDa subunit	DDOST	189		21.235	20.9771	20.8977	21.0471	20.9877	20.7416	21.1764	21.0423	21.2093	21.0748				By MS/MS	By MS/MS	By MS/MS	By MS/MS	By MS/MS	By MS/MS	By MS/MS	By MS/MS	By MS/MS	By matching	By MS/MS	By MS/MS	By MS/MS	By matching	By MS/MS	By MS/MS
Q9Y4F1;C9JME2;A0A1B0GV68	FERM, RhoGEF and pleckstrin domain-containing protein 1	FARP1	0.9168	1.09075	0.318131	0.628619		0.497395	0.125321	1.0646	0.497395	0.628619	0.125321	1.0646	Q9Y4F1;C9JME2;A0A1B0GV68;M0QYB0;M0QXT1;M0R262;H0Y783	Q9Y4F1;C9JME2;A0A1B0GV68	FERM, RhoGEF and pleckstrin domain-containing protein 1	FARP1	3111		18.1786	17.9561	18.0583	18.0349	18.356	18.5082	18.404	18.1708	18.3148	18.0151				By MS/MS	By MS/MS	By MS/MS	By MS/MS	By matching	By MS/MS	By MS/MS	By MS/MS	By MS/MS	By matching	By MS/MS	By MS/MS	By MS/MS	By matching	By MS/MS	By MS/MS
P52306	Rap1 GTPase-GDP dissociation stimulator 1	RAP1GDS1	0.916343	1.09129	0.652311	0.826874		0.185545	0.126041	0.467939	0.185545	0.826874	0.126041	0.467939	P52306;H0Y8M2;D6RHH8;D6REZ0;D6RB97;D6RBC6	P52306	Rap1 GTPase-GDP dissociation stimulator 1	RAP1GDS1	1941		20.8494	20.5937	20.996	20.385	21.2072	20.6253	21.1596	20.8756	19.8474	20.9498				By MS/MS	By MS/MS	By MS/MS	By MS/MS	By MS/MS	By MS/MS	By MS/MS	By MS/MS	By MS/MS	By MS/MS	By MS/MS	By MS/MS	By MS/MS	By MS/MS	By MS/MS	By MS/MS
E7EVJ5;Q96F07;H7C229;E7EW33	Cytoplasmic FMR1-interacting protein 2	CYFIP2	0.915923	1.09179	0.562521	0.781508		0.249862	0.126702	0.604087	0.249862	0.781508	0.126702	0.604087	E7EVJ5;Q96F07;H7C229;E7EW33;A0A087WVE1;A0A087WTQ3;A0A087WWZ1;A0A0G2JRX2;A0A087WU52;A0A0G2JRV9;A0A087WWL1;H0YL50;A0A087WV63;A0A0G2JRF5;A0A087WWY5;A0A087WZL7	E7EVJ5;Q96F07;H7C229;E7EW33	Cytoplasmic FMR1-interacting protein 2	CYFIP2	701		20.6	20.9374	21.0451	20.6944	20.5884	20.4026	21.3634	21.2887	21.0366	20.6769				By MS/MS	By MS/MS	By MS/MS	By MS/MS	By MS/MS	By MS/MS	By MS/MS	By MS/MS	By MS/MS	By MS/MS	By MS/MS	By MS/MS	By MS/MS	By MS/MS	By MS/MS	By MS/MS
Q9NZR1;G5EA42	Tropomodulin-2	TMOD2	0.915592	1.09219	0.422296	0.698438		0.374383	0.127223	0.845693	0.374383	0.698438	0.127223	0.845693	Q9NZR1;G5EA42;H0YMA2	Q9NZR1;G5EA42	Tropomodulin-2	TMOD2	2952		19.8878	20.0812	20.161	19.8416	20.1431	19.9172	20.2958	19.5495	19.7418	20.2038				By MS/MS	By MS/MS	By MS/MS	By MS/MS	By MS/MS	By MS/MS	By MS/MS	By MS/MS	By MS/MS	By MS/MS	By MS/MS	By MS/MS	By MS/MS	By MS/MS	By MS/MS	By MS/MS
Q9UHG3;F8W8W4	Prenylcysteine oxidase 1	PCYOX1	0.91557	1.09222	0.415822	0.694107		0.381093	0.127258	0.858066	0.381093	0.694107	0.127258	0.858066	Q9UHG3;F8W8W4;C9K055;C9JM55;C9JGT6	Q9UHG3;F8W8W4	Prenylcysteine oxidase 1	PCYOX1	3005		21.1986	21.3311	21.5053	21.367	21.3923	20.7071	21.4261	21.4175	21.4008	21.4642				By MS/MS	By MS/MS	By MS/MS	By MS/MS	By MS/MS	By MS/MS	By MS/MS	By MS/MS	By MS/MS	By MS/MS	By MS/MS	By MS/MS	By MS/MS	By MS/MS	By MS/MS	By MS/MS
Q03001;F8W9J4;E9PHM6;F6QMI7	Dystonin	DST	0.914499	1.09349	0.387117	0.672164		0.412158	0.128946	0.914641	0.412158	0.672164	0.128946	0.914641	Q03001;F8W9J4;E9PHM6;F6QMI7;A0A0U1RQJ2;A0A494C1D7;E7ETB9;Q5T0V7;A0A494C073;Q6P0N6;H0YC82;A0A494C1U5;E7ERX3;H0YC65	Q03001;F8W9J4;E9PHM6;F6QMI7	Dystonin	DST	832		23.2017	23.4121	23.6309	22.9329	23.2559	23.0676	23.5281	23.2696	23.2623	23.552				By MS/MS	By MS/MS	By MS/MS	By MS/MS	By MS/MS	By MS/MS	By MS/MS	By MS/MS	By MS/MS	By MS/MS	By MS/MS	By MS/MS	By MS/MS	By MS/MS	By MS/MS	By MS/MS
P02545;Q3BDU5;Q5TCI8	Prelamin-A/C;Lamin-A/C	LMNA	0.914097	1.09398	0.462204	0.722402		0.335167	0.12958	0.772186	0.335167	0.722402	0.12958	0.772186	P02545;Q3BDU5;Q5TCI8;H0YAB0;A0A0C4DGC5	P02545;Q3BDU5;Q5TCI8	Prelamin-A/C;Lamin-A/C	LMNA	1370		20.6348	21.015	20.7339	20.1392	20.3629	20.5875	20.8025	20.438	20.8854	20.5919				By MS/MS	By MS/MS	By MS/MS	By MS/MS	By MS/MS	By MS/MS	By MS/MS	By MS/MS	By MS/MS	By MS/MS	By MS/MS	By MS/MS	By MS/MS	By MS/MS	By MS/MS	By MS/MS
P11279	Lysosome-associated membrane glycoprotein 1	LAMP1	0.913531	1.09465	0.8707	0.932893		0.0601315	0.130475	0.168069	0.0601315	0.932893	0.130475	0.168069	P11279	P11279	Lysosome-associated membrane glycoprotein 1	LAMP1	1530		20.6816	17.8689	21.0684	21.2654	21.3454	22.129	19.8334	20.5046	19.8654	20.374				By MS/MS	By MS/MS	By MS/MS	By MS/MS	By MS/MS	By matching	By MS/MS	By matching	By MS/MS	By MS/MS	By MS/MS	By matching	By MS/MS	By matching	By MS/MS	By matching
P51659;A0A2R8YD50;E7EWE5;E7ER27;G5E9S2;E7ET17;A0A2R8Y7L2	Peroxisomal multifunctional enzyme type 2;(3R)-hydroxyacyl-CoA dehydrogenase;Enoyl-CoA hydratase 2	HSD17B4	0.913492	1.0947	0.313283	0.628619		0.504063	0.130536	1.07605	0.504063	0.628619	0.130536	1.07605	P51659;A0A2R8YD50;E7EWE5;E7ER27;G5E9S2;E7ET17;A0A2R8Y7L2;A0A2R8YDT8;E7EPL9;A0A2R8YF45;A0A2R8YEG2;A0A2R8Y7W2	P51659;A0A2R8YD50;E7EWE5;E7ER27;G5E9S2;E7ET17;A0A2R8Y7L2	Peroxisomal multifunctional enzyme type 2;(3R)-hydroxyacyl-CoA dehydrogenase;Enoyl-CoA hydratase 2	HSD17B4	332		20.0036	20.016	20.3497	20.3791	20.3602	20.3218	20.2537	19.9036	20.21	19.9041				By MS/MS	By MS/MS	By MS/MS	By MS/MS	By MS/MS	By MS/MS	By MS/MS	By MS/MS	By MS/MS	By MS/MS	By MS/MS	By MS/MS	By MS/MS	By MS/MS	By MS/MS	By MS/MS
P34059;H3BP66	N-acetylgalactosamine-6-sulfatase	GALNS	0.913268	1.09497	0.802625	0.911499		0.0954872	0.13089	0.258396	0.0954872	0.911499	0.13089	0.258396	P34059;H3BP66	P34059;H3BP66	N-acetylgalactosamine-6-sulfatase	GALNS	1768		20.8151	19.301	19.4984	21.0336	20.4191	20.4314	19.1567	19.9822	21.4143	19.9009				By MS/MS		By MS/MS		By MS/MS		By MS/MS		By MS/MS		By MS/MS		By MS/MS		By MS/MS	By matching
P36542	ATP synthase subunit gamma, mitochondrial	ATP5C1	0.91174	1.0968	0.543324	0.767224		0.264941	0.133305	0.634733	0.264941	0.767224	0.133305	0.634733	P36542	P36542	ATP synthase subunit gamma, mitochondrial	ATP5C1	1791		22.4677	22.4012	22.6488	23.0041	23.0231	22.592	22.9534	22.8793	23.466	23.0159				By MS/MS	By MS/MS	By MS/MS	By MS/MS	By MS/MS	By MS/MS	By MS/MS	By MS/MS	By MS/MS	By MS/MS	By MS/MS	By MS/MS	By MS/MS	By MS/MS	By MS/MS	By MS/MS
Q9P2R7;A0A2R8YDQ9;A0A2R8Y6Y7;Q5T9Q5	Succinyl-CoA ligase [ADP-forming] subunit beta, mitochondrial	SUCLA2	0.91102	1.09767	0.233976	0.575612		0.63083	0.134445	1.28732	0.63083	0.575612	0.134445	1.28732	Q9P2R7;A0A2R8YDQ9;A0A2R8Y6Y7;Q5T9Q5;A0A2R8Y5P6;A0A2R8Y6E6;A0A0U1RQL1;A0A0U1RQF8;Q5T9Q8;A0A0U1RRI1;A0A0U1RQU7;A0A2R8Y5P4	Q9P2R7;A0A2R8YDQ9;A0A2R8Y6Y7;Q5T9Q5	Succinyl-CoA ligase [ADP-forming] subunit beta, mitochondrial	SUCLA2	324		22.1433	21.8186	21.7584	21.9835	22.2167	21.8823	22.0171	22.0978	22.2874	21.9685				By MS/MS	By MS/MS	By MS/MS	By MS/MS	By MS/MS	By MS/MS	By MS/MS	By MS/MS	By MS/MS	By MS/MS	By MS/MS	By MS/MS	By MS/MS	By MS/MS	By MS/MS	By MS/MS
P49368;B4DUR8	T-complex protein 1 subunit gamma	CCT3	0.910729	1.09802	0.555013	0.77846		0.255697	0.134907	0.615999	0.255697	0.77846	0.134907	0.615999	P49368;B4DUR8;Q5SZX6;E9PRC8;E9PQ35;Q5SZW8;E9PM09;Q5SZX9	P49368;B4DUR8	T-complex protein 1 subunit gamma	CCT3	485		21.6422	21.7237	21.5913	20.6636	21.5154	21.4651	21.6042	21.4084	20.9499	21.3677				By MS/MS	By MS/MS	By MS/MS	By MS/MS	By MS/MS	By MS/MS	By MS/MS	By MS/MS	By MS/MS	By MS/MS	By MS/MS	By MS/MS	By MS/MS	By MS/MS	By MS/MS	By MS/MS
Q9H9B4;D6RFI0	Sideroflexin-1	SFXN1	0.910704	1.09805	0.503854	0.741366		0.297695	0.134945	0.699859	0.297695	0.741366	0.134945	0.699859	Q9H9B4;D6RFI0;D6RDG7;S4R2X2;D6RAE9	Q9H9B4;D6RFI0	Sideroflexin-1	SFXN1	2864		22.959	22.6186	22.8979	22.323	22.3519	22.0933	22.1541	22.3418	22.3519	22.6635				By MS/MS	By MS/MS	By MS/MS	By MS/MS	By MS/MS	By MS/MS	By MS/MS	By MS/MS	By MS/MS	By MS/MS	By MS/MS	By MS/MS	By MS/MS	By MS/MS	By MS/MS	By MS/MS
O95168;C9JXQ9	NADH dehydrogenase [ubiquinone] 1 beta subcomplex subunit 4	NDUFB4	0.910631	1.09814	0.57918	0.790903		0.237186	0.135061	0.577978	0.237186	0.790903	0.135061	0.577978	O95168;C9JXQ9;F2Z3P9	O95168;C9JXQ9	NADH dehydrogenase [ubiquinone] 1 beta subcomplex subunit 4	NDUFB4	1296		20.8487	21.5025	21.7734	21.041	20.9506	20.5226	20.9344	21.1092	21.354	21.0105				By MS/MS	By MS/MS	By MS/MS	By MS/MS	By MS/MS	By MS/MS	By MS/MS	By MS/MS	By MS/MS	By MS/MS	By MS/MS	By MS/MS	By MS/MS	By MS/MS	By MS/MS	By MS/MS
Q13554	Calcium/calmodulin-dependent protein kinase type II subunit beta	CAMK2B	0.910487	1.09831	0.777781	0.895526		0.109142	0.135289	0.291911	0.109142	0.895526	0.135289	0.291911	Q13554;H7BZC6;H7C394;H7BXS4;E9PBE8;E7ERS6;E7EQE4;E7ETC9	Q13554	Calcium/calmodulin-dependent protein kinase type II subunit beta	CAMK2B	2223		20.5279	20.0604	20.2406	18.6139	20.1696	19.4451	19.6019	20.0543	18.5192	20.2091				By MS/MS	By MS/MS	By MS/MS	By MS/MS	By MS/MS	By MS/MS	By MS/MS	By MS/MS	By MS/MS	By MS/MS	By MS/MS	By MS/MS	By MS/MS	By MS/MS	By MS/MS	By MS/MS
Q9Y3F4	Serine-threonine kinase receptor-associated protein	STRAP	0.909403	1.09962	0.640115	0.821729		0.193742	0.137009	0.48583	0.193742	0.821729	0.137009	0.48583	Q9Y3F4;H0YH33	Q9Y3F4	Serine-threonine kinase receptor-associated protein	STRAP	3103		21.2308	20.4819	20.6412	19.6315	20.2104	20.7611	20.5763	20.8489	20.5729	20.8232				By MS/MS	By MS/MS	By MS/MS	By MS/MS	By MS/MS	By MS/MS	By MS/MS	By MS/MS	By MS/MS	By MS/MS	By MS/MS	By MS/MS	By MS/MS	By MS/MS	By MS/MS	By MS/MS
P04632;K7ELJ7;A0A0C4DGQ5;A0A075B7C0;U3KQE2;K7EIV0;K7EKD8;K7EM73	Calpain small subunit 1	CAPNS1	0.908978	1.10014	0.394772	0.675679		0.403654	0.137682	0.899267	0.403654	0.675679	0.137682	0.899267	P04632;K7ELJ7;A0A0C4DGQ5;A0A075B7C0;U3KQE2;K7EIV0;K7EKD8;K7EM73;U3KPR7;Q96L46;K7ES78;K7EMQ1	P04632;K7ELJ7;A0A0C4DGQ5;A0A075B7C0;U3KQE2;K7EIV0;K7EKD8;K7EM73	Calpain small subunit 1	CAPNS1	187		20.6408	20.1934	20.2061	20.5008	20.0497	20.4777	20.4675	19.9749	20.513	20.0418				By MS/MS	By MS/MS	By MS/MS	By MS/MS	By MS/MS	By MS/MS	By MS/MS	By MS/MS	By MS/MS	By MS/MS	By MS/MS	By MS/MS	By MS/MS	By MS/MS	By MS/MS	By MS/MS
P31689	DnaJ homolog subfamily A member 1	DNAJA1	0.908075	1.10123	0.869351	0.932893		0.0608047	0.139117	0.169841	0.0608047	0.932893	0.139117	0.169841	P31689	P31689	DnaJ homolog subfamily A member 1	DNAJA1	1755		20.8617	20.5107	21.1584	20.6929	20.8278	18.0372	21.2276	20.9773	18.1864	21.3482				By MS/MS		By MS/MS	By MS/MS	By MS/MS	By MS/MS	By MS/MS	By matching	By MS/MS	By MS/MS	By MS/MS	By MS/MS	By MS/MS	By MS/MS	By MS/MS	By MS/MS
P27144;F8VS11	Adenylate kinase 4, mitochondrial	AK4	0.907563	1.10185	0.438496	0.704725		0.358035	0.13993	0.815303	0.358035	0.704725	0.13993	0.815303	P27144;F8VS11	P27144;F8VS11	Adenylate kinase 4, mitochondrial	AK4	1702		20.8115	20.6257	21.013	20.4523	21.1673	20.6152	20.8583	20.7422	20.5132	21.2282				By MS/MS	By MS/MS	By MS/MS	By MS/MS	By MS/MS	By MS/MS	By MS/MS	By MS/MS	By MS/MS	By MS/MS	By MS/MS	By MS/MS	By MS/MS	By matching	By MS/MS	By MS/MS
P22304	Iduronate 2-sulfatase;Iduronate 2-sulfatase 42 kDa chain;Iduronate 2-sulfatase 14 kDa chain	IDS	0.906534	1.1031	0.700758	0.857886		0.154432	0.141567	0.398398	0.154432	0.857886	0.141567	0.398398	P22304;B3KWA1;H0YB91;O60597	P22304	Iduronate 2-sulfatase;Iduronate 2-sulfatase 42 kDa chain;Iduronate 2-sulfatase 14 kDa chain	IDS	1661		19.9115	19.5135	19.6764	20.4255	19.9283	20.1799	20.1297	19.1592	20.9612	20.621				By MS/MS	By matching	By MS/MS		By MS/MS	By matching	By MS/MS	By matching	By MS/MS		By MS/MS		By MS/MS		By MS/MS	By matching
Q2M2I8;E9PG46	AP2-associated protein kinase 1	AAK1	0.906335	1.10334	0.661929	0.831455		0.179189	0.141883	0.453947	0.179189	0.831455	0.141883	0.453947	Q2M2I8;E9PG46;A0A096LP25;A0A096LP60;A0A096LNZ0	Q2M2I8;E9PG46	AP2-associated protein kinase 1	AAK1	2344		19.5615	19.5866	19.4432	18.4927	19.0756	19.6994	19.5577	19.2205	20.1164	20.0457				By MS/MS	By MS/MS	By MS/MS	By MS/MS		By MS/MS	By MS/MS	By MS/MS	By matching	By MS/MS	By MS/MS	By MS/MS	By MS/MS	By MS/MS	By MS/MS	By MS/MS
Q6ZVM7	TOM1-like protein 2	TOM1L2	0.906	1.10375	0.510392	0.745125		0.292096	0.142417	0.688859	0.292096	0.745125	0.142417	0.688859	Q6ZVM7	Q6ZVM7	TOM1-like protein 2	TOM1L2	2455		20.9863	20.106	20.2597	20.4262	20.1612	20.6511	20.3873	20.2744	20.9885	20.6132				By MS/MS	By MS/MS	By MS/MS	By MS/MS	By MS/MS	By MS/MS	By MS/MS	By MS/MS	By MS/MS	By MS/MS	By MS/MS	By MS/MS	By MS/MS	By MS/MS	By MS/MS	By MS/MS
P48426;H7BXS3	Phosphatidylinositol 5-phosphate 4-kinase type-2 alpha	PIP4K2A	0.905986	1.10377	0.644746	0.825031		0.190611	0.14244	0.479017	0.190611	0.825031	0.14244	0.479017	P48426;H7BXS3;S4R320	P48426;H7BXS3	Phosphatidylinositol 5-phosphate 4-kinase type-2 alpha	PIP4K2A	1868		18.7721	18.0196	18.4174	18.4471	18.6112	19.0726	19.5312	19.2259	19.101	18.9556				By MS/MS	By MS/MS	By MS/MS	By MS/MS	By MS/MS	By MS/MS	By MS/MS	By MS/MS	By MS/MS	By MS/MS	By MS/MS	By MS/MS	By MS/MS	By MS/MS	By MS/MS	By MS/MS
P11142;E9PKE3;E9PNE6;E9PN89	Heat shock cognate 71 kDa protein	HSPA8	0.905533	1.10432	0.558546	0.779902		0.252941	0.14316	0.610381	0.252941	0.779902	0.14316	0.610381	P11142;E9PKE3;E9PNE6;E9PN89;A8K7Q2;E9PLF4;E9PI65;E9PS65;E9PM13	P11142;E9PKE3;E9PNE6;E9PN89	Heat shock cognate 71 kDa protein	HSPA8	1519		21.1827	21.3248	21.1943	21.5025	22.2845	21.6401	21.8675	21.8462	21.864	21.3636				By MS/MS	By MS/MS	By MS/MS	By MS/MS	By MS/MS	By MS/MS	By MS/MS	By MS/MS	By MS/MS	By MS/MS	By MS/MS	By MS/MS	By MS/MS	By MS/MS	By MS/MS	By MS/MS
Q9Y5K8;G3V2S6;G3V2V6;H0YJH8	V-type proton ATPase subunit D	ATP6V1D	0.905143	1.1048	0.400222	0.679804		0.397699	0.143782	0.888452	0.397699	0.679804	0.143782	0.888452	Q9Y5K8;G3V2S6;G3V2V6;H0YJH8;G3V559;H0YJS0;H0YJ55;G3V3T8;G3V5S7;G3V341	Q9Y5K8;G3V2S6;G3V2V6;H0YJH8	V-type proton ATPase subunit D	ATP6V1D	3119		21.2044	20.9091	21.0767	20.5435	20.6334	20.7063	20.6775	20.7155	21.1622	21.1608				By MS/MS	By MS/MS	By MS/MS	By MS/MS	By MS/MS	By MS/MS	By MS/MS	By MS/MS	By MS/MS	By MS/MS	By MS/MS	By MS/MS	By MS/MS	By MS/MS	By MS/MS	By MS/MS
Q9BRT2;Q5TAQ0;V5IRT4	Ubiquinol-cytochrome-c reductase complex assembly factor 2	UQCC2	0.904861	1.10514	0.508997	0.745125		0.293285	0.144233	0.6912	0.293285	0.745125	0.144233	0.6912	Q9BRT2;Q5TAQ0;V5IRT4	Q9BRT2;Q5TAQ0;V5IRT4	Ubiquinol-cytochrome-c reductase complex assembly factor 2	UQCC2	2409		19.3491	18.9791	18.3805	18.5376	18.8766	18.6889	19.205	18.7745	18.4635	18.5735				By MS/MS	By matching	By MS/MS	By matching	By MS/MS	By matching	By MS/MS	By matching	By MS/MS		By MS/MS	By MS/MS	By MS/MS	By matching	By MS/MS	By MS/MS
O75083	WD repeat-containing protein 1	WDR1	0.904538	1.10554	0.487052	0.735149		0.312425	0.144748	0.728552	0.312425	0.735149	0.144748	0.728552	O75083;D6RD66	O75083	WD repeat-containing protein 1	WDR1	1228		20.9139	20.9675	20.6144	20.0261	20.7265	20.918	20.6238	20.2154	20.5061	20.534				By MS/MS	By MS/MS	By MS/MS	By MS/MS	By MS/MS	By MS/MS	By MS/MS	By MS/MS	By MS/MS	By MS/MS	By MS/MS	By MS/MS	By MS/MS	By MS/MS	By MS/MS	By MS/MS
P27338	Amine oxidase [flavin-containing] B	MAOB	0.904501	1.10558	0.586968	0.791164		0.231385	0.144807	0.565917	0.231385	0.791164	0.144807	0.565917	P27338	P27338	Amine oxidase [flavin-containing] B	MAOB	1703		20.766	21.4936	21.9584	20.878	21.2428	21.4161	20.8803	20.8259	21.4367	20.9467				By MS/MS	By MS/MS	By MS/MS	By MS/MS	By MS/MS	By MS/MS	By MS/MS	By MS/MS	By MS/MS	By MS/MS	By MS/MS	By MS/MS	By MS/MS	By MS/MS	By MS/MS	By MS/MS
Q13492;E9PI56;E9PKP6;E9PLJ8	Phosphatidylinositol-binding clathrin assembly protein	PICALM	0.903732	1.10652	0.580728	0.790903		0.236028	0.146033	0.575575	0.236028	0.790903	0.146033	0.575575	Q13492;E9PI56;E9PKP6;E9PLJ8;E9PK13;H0YCY1	Q13492;E9PI56;E9PKP6;E9PLJ8	Phosphatidylinositol-binding clathrin assembly protein	PICALM	2218		18.396	18.0627	18.3261	18.0479	17.3683	18.029	18.1418	17.7519	18.778	18.3886				By matching	By matching	By MS/MS	By MS/MS	By matching	By matching	By matching	By MS/MS	By matching	By matching	By MS/MS	By MS/MS	By matching	By matching	By MS/MS	By MS/MS
P21281	V-type proton ATPase subunit B, brain isoform	ATP6V1B2	0.903382	1.10695	0.125271	0.530719		0.902149	0.146593	1.71192	0.902149	0.530719	0.146593	1.71192	P21281;H0YC04;P15313;C9JL73;C9JNS9;E5RGH6;H0YAT8	P21281	V-type proton ATPase subunit B, brain isoform	ATP6V1B2	1643		21.2651	21.2041	21.4102	21.0625	21.4428	21.3316	21.5679	21.1857	21.2549	21.424				By MS/MS	By MS/MS	By MS/MS	By MS/MS	By MS/MS	By MS/MS	By MS/MS	By MS/MS	By MS/MS	By MS/MS	By MS/MS	By MS/MS	By MS/MS	By MS/MS	By MS/MS	By MS/MS
P49418;H0Y7T8	Amphiphysin	AMPH	0.902891	1.10755	0.382975	0.672164		0.41683	0.147376	0.923054	0.41683	0.672164	0.147376	0.923054	P49418;H0Y7T8	P49418;H0Y7T8	Amphiphysin	AMPH	1885		21.0757	20.9613	21.0036	20.5622	20.9921	21.0542	21.4734	20.8273	20.9231	21.326				By MS/MS	By MS/MS	By MS/MS	By MS/MS	By MS/MS	By MS/MS	By MS/MS	By MS/MS	By MS/MS	By MS/MS	By MS/MS	By MS/MS	By MS/MS	By MS/MS	By MS/MS	By MS/MS
P49821;G3V0I5;B4DE93;E9PMX3;E9PQP1	NADH dehydrogenase [ubiquinone] flavoprotein 1, mitochondrial	NDUFV1	0.902639	1.10786	0.129847	0.530719		0.886569	0.147779	1.68822	0.886569	0.530719	0.147779	1.68822	P49821;G3V0I5;B4DE93;E9PMX3;E9PQP1;E9PLC6;E9PPR0;E9PJL9;H0YE81;E9PPS5;E9PPD6;H0YD04	P49821;G3V0I5;B4DE93;E9PMX3;E9PQP1	NADH dehydrogenase [ubiquinone] flavoprotein 1, mitochondrial	NDUFV1	844		22.1099	22.0956	22.1775	21.9384	22.0654	21.7263	21.8099	21.9149	22.0886	21.8372				By MS/MS	By MS/MS	By MS/MS	By MS/MS	By MS/MS	By MS/MS	By MS/MS	By MS/MS	By MS/MS	By MS/MS	By MS/MS	By MS/MS	By MS/MS	By MS/MS	By MS/MS	By MS/MS
P53621;A0A3B3IS84;A0A3B3IT15;A0A3B3ISC6;A0A3B3IU89	Coatomer subunit alpha;Xenin;Proxenin	COPA	0.902286	1.1083	0.558795	0.779902		0.252748	0.148343	0.609987	0.252748	0.779902	0.148343	0.609987	P53621;A0A3B3IS84;A0A3B3IT15;A0A3B3ISC6;A0A3B3IU89;A0A3B3ITV3;A0A3B3ITI7;A0A3B3ISK1;A0A3B3IU78;A0A3B3IS23;A0A3B3ITX2	P53621;A0A3B3IS84;A0A3B3IT15;A0A3B3ISC6;A0A3B3IU89	Coatomer subunit alpha;Xenin;Proxenin	COPA	1955		20.4078	20.6304	20.8835	19.7252	20.8525	20.6731	20.6597	21.0523	20.8406	20.8215				By MS/MS	By MS/MS	By MS/MS	By MS/MS	By MS/MS	By MS/MS	By MS/MS	By MS/MS	By MS/MS	By MS/MS	By MS/MS	By MS/MS	By MS/MS	By MS/MS	By MS/MS	By MS/MS
Q9Y376;A0A087X0K1	Calcium-binding protein 39	CAB39	0.901855	1.10883	0.515612	0.748873		0.287677	0.149033	0.68014	0.287677	0.748873	0.149033	0.68014	Q9Y376;A0A087X0K1	Q9Y376;A0A087X0K1	Calcium-binding protein 39	CAB39	3097		19.2229	19.3922	19.077	19.7725	19.1872	18.6924	19.3102	18.7109	19.4396	18.9238				By MS/MS	By MS/MS	By MS/MS	By MS/MS	By MS/MS	By MS/MS	By MS/MS	By MS/MS	By MS/MS	By MS/MS	By MS/MS	By MS/MS	By MS/MS	By MS/MS	By MS/MS	By MS/MS
Q01518	Adenylyl cyclase-associated protein 1	CAP1	0.901661	1.10906	0.34581	0.643921		0.461163	0.149343	1.00172	0.461163	0.643921	0.149343	1.00172	Q01518;Q5T0R1;Q5T0R9;Q5T0R7;Q5T0R6;Q5T0R5;Q5T0R4;Q5T0R3;Q5T0R2;Q5T0S3	Q01518	Adenylyl cyclase-associated protein 1	CAP1	2129		20.4444	20.5138	20.8301	21.0148	20.5831	20.4024	20.6521	20.361	20.9176	20.3885				By MS/MS	By MS/MS	By MS/MS	By MS/MS	By MS/MS	By MS/MS	By MS/MS	By MS/MS	By MS/MS	By MS/MS	By MS/MS	By MS/MS	By MS/MS	By MS/MS	By MS/MS	By MS/MS
O43175;A0A286YF22;A0A2C9F2M7;A0A286YFA2;A0A286YFL2;A0A286YFM8	D-3-phosphoglycerate dehydrogenase	PHGDH	0.901087	1.10977	0.49661	0.737514		0.303984	0.150261	0.712154	0.303984	0.737514	0.150261	0.712154	O43175;A0A286YF22;A0A2C9F2M7;A0A286YFA2;A0A286YFL2;A0A286YFM8;A0A286YER3;A0A286YFC8;A0A286YFB2;A0A286YF34;A0A286YFF3;A0A286YFK5;A0A286YF78;A0A286YFE1	O43175;A0A286YF22;A0A2C9F2M7;A0A286YFA2;A0A286YFL2;A0A286YFM8	D-3-phosphoglycerate dehydrogenase	PHGDH	302		20.5828	20.356	20.2757	19.5531	20.3481	20.7603	20.2471	20.1003	20.1347	20.0675				By MS/MS	By MS/MS	By MS/MS	By MS/MS	By MS/MS	By MS/MS	By MS/MS	By MS/MS	By MS/MS	By MS/MS	By MS/MS	By MS/MS	By MS/MS	By MS/MS	By MS/MS	By MS/MS
P14927;B7Z2R2;E5RHG9	Cytochrome b-c1 complex subunit 7	UQCRB	0.900905	1.10999	0.630731	0.817619		0.200156	0.150553	0.499711	0.200156	0.817619	0.150553	0.499711	P14927;B7Z2R2;E5RHG9	P14927;B7Z2R2;E5RHG9	Cytochrome b-c1 complex subunit 7	UQCRB	1573		21.1911	21.9155	21.6093	21.8724	22.2101	21.3456	21.5166	22.0187	22.5911	21.2132				By MS/MS	By MS/MS	By MS/MS	By MS/MS	By MS/MS	By MS/MS	By MS/MS	By MS/MS	By MS/MS	By MS/MS	By MS/MS	By MS/MS	By MS/MS	By MS/MS	By MS/MS	By MS/MS
Q92561;E5RHN5	Phytanoyl-CoA hydroxylase-interacting protein	PHYHIP	0.899889	1.11125	0.770016	0.889431		0.1135	0.152181	0.302459	0.1135	0.889431	0.152181	0.302459	Q92561;E5RHN5	Q92561;E5RHN5	Phytanoyl-CoA hydroxylase-interacting protein	PHYHIP	2624		19.9947	20.2067	20.5959	19.5582	20.1318	18.6171	18.2333	19.7645	20.1556	20.204				By MS/MS	By MS/MS	By MS/MS	By MS/MS	By matching	By MS/MS	By MS/MS	By MS/MS	By matching	By MS/MS	By MS/MS	By MS/MS	By MS/MS	By MS/MS	By matching	By MS/MS
Q92734;C9JJP5;C9JUE0	Protein TFG	TFG	0.899741	1.11143	0.677532	0.844829		0.16907	0.152419	0.431451	0.16907	0.844829	0.152419	0.431451	Q92734;C9JJP5;C9JUE0;C9JTY3	Q92734;C9JJP5;C9JUE0	Protein TFG	TFG	2631		20.3885	20.1033	19.7132	19.0341	19.88	20.6592	20.3138	20.1401	20.9087	20.5055				By MS/MS	By MS/MS	By MS/MS	By MS/MS	By MS/MS	By MS/MS	By MS/MS	By MS/MS	By MS/MS	By MS/MS	By MS/MS	By MS/MS	By MS/MS	By MS/MS	By MS/MS	By MS/MS
P20336;S4R3Q3	Ras-related protein Rab-3A	RAB3A	0.899645	1.11155	0.434944	0.702152		0.361566	0.152573	0.821898	0.361566	0.702152	0.152573	0.821898	P20336;S4R3Q3;M0R257	P20336;S4R3Q3	Ras-related protein Rab-3A	RAB3A	1629		23.2513	22.6925	22.9113	22.4248	22.698	22.539	22.6962	22.8439	22.2076	22.5014				By MS/MS	By MS/MS	By MS/MS	By MS/MS	By MS/MS	By MS/MS	By MS/MS	By MS/MS	By MS/MS	By MS/MS	By MS/MS	By MS/MS	By MS/MS	By MS/MS	By MS/MS	By MS/MS
Q9H8H3;F8VQX6;H0YI09	Methyltransferase-like protein 7A	METTL7A	0.899078	1.11225	0.50133	0.73975		0.299876	0.153481	0.70413	0.299876	0.73975	0.153481	0.70413	Q9H8H3;F8VQX6;H0YI09	Q9H8H3;F8VQX6;H0YI09	Methyltransferase-like protein 7A	METTL7A	810		20.6744	20.6312	20.6902	19.8145	20.5918	20.3376	20.2481	19.9854	20.0174	20.6859				By MS/MS	By MS/MS	By MS/MS	By MS/MS	By MS/MS	By MS/MS	By MS/MS	By MS/MS	By MS/MS	By MS/MS	By MS/MS	By MS/MS	By MS/MS	By MS/MS	By matching	By MS/MS
O15145;C9JZD1;F8VR50	Actin-related protein 2/3 complex subunit 3	ARPC3	0.899014	1.11233	0.486988	0.735149		0.312481	0.153585	0.728662	0.312481	0.735149	0.153585	0.728662	O15145;C9JZD1;F8VR50	O15145;C9JZD1;F8VR50	Actin-related protein 2/3 complex subunit 3	ARPC3	1151		21.2806	20.4251	20.2019	20.274	20.2301	20.3657	20.2219	20.2287	20.5708	20.4438				By MS/MS	By MS/MS	By MS/MS	By MS/MS	By MS/MS	By MS/MS	By MS/MS	By MS/MS	By MS/MS	By MS/MS	By MS/MS	By MS/MS	By MS/MS	By MS/MS	By matching	By matching
Q99747	Gamma-soluble NSF attachment protein	NAPG	0.898802	1.11259	0.0752894	0.514019		1.12327	0.153925	2.04328	1.12327	0.514019	0.153925	2.04328	Q99747;J3KTJ6;J3QS28;J3QKW4	Q99747	Gamma-soluble NSF attachment protein	NAPG	2757		20.87	20.69	21.1959	20.8252	20.9112	20.7688	20.8346	20.8344	20.808	20.7317				By MS/MS	By MS/MS	By MS/MS	By MS/MS	By MS/MS	By MS/MS	By MS/MS	By MS/MS	By MS/MS	By MS/MS	By MS/MS	By MS/MS	By MS/MS	By MS/MS	By MS/MS	By MS/MS
Q9UBB4;A0A1W2PQD2	Ataxin-10	ATXN10	0.898697	1.11272	0.443563	0.709701		0.353044	0.154093	0.805956	0.353044	0.709701	0.154093	0.805956	Q9UBB4;A0A1W2PQD2;B1AHE4;B1AHE3	Q9UBB4;A0A1W2PQD2	Ataxin-10	ATXN10	2971		19.091	19.2892	19.251	18.9717	19.8385	19.3606	19.6472	18.9803	18.9745	19.4299				By MS/MS	By matching	By MS/MS	By matching	By MS/MS	By matching	By MS/MS	By MS/MS	By MS/MS	By MS/MS	By MS/MS	By MS/MS	By MS/MS	By matching	By MS/MS	By MS/MS
O43837;A0A087WZN1;A0A087X2E5	Isocitrate dehydrogenase [NAD] subunit beta, mitochondrial;Isocitrate dehydrogenase [NAD] subunit, mitochondrial	IDH3B	0.898624	1.11281	0.516116	0.748873		0.287252	0.154211	0.6793	0.287252	0.748873	0.154211	0.6793	O43837;A0A087WZN1;A0A087X2E5;A0A0D9SG66	O43837;A0A087WZN1;A0A087X2E5	Isocitrate dehydrogenase [NAD] subunit beta, mitochondrial;Isocitrate dehydrogenase [NAD] subunit, mitochondrial	IDH3B	81		21.1515	21.2125	21.2464	21.6284	21.4235	21.5424	21.3089	20.8937	21.3343	20.4167				By MS/MS	By MS/MS	By MS/MS	By MS/MS	By MS/MS	By MS/MS	By MS/MS	By MS/MS	By MS/MS	By MS/MS	By MS/MS	By MS/MS	By MS/MS	By MS/MS	By MS/MS	By MS/MS
O00231	26S proteasome non-ATPase regulatory subunit 11	PSMD11	0.898403	1.11309	0.370862	0.66423		0.430788	0.154565	0.948043	0.430788	0.66423	0.154565	0.948043	O00231;J3QRY4;J3QS13;J3KSW3	O00231	26S proteasome non-ATPase regulatory subunit 11	PSMD11	1091		23.8946	23.4437	23.6955	22.9948	23.4565	23.5946	23.771	23.7271	23.3773	23.6619				By MS/MS	By matching	By MS/MS	By MS/MS	By MS/MS	By MS/MS	By MS/MS	By MS/MS	By MS/MS	By matching	By MS/MS	By MS/MS	By MS/MS	By MS/MS	By MS/MS	By MS/MS
P62136;E9PMD7	Serine/threonine-protein phosphatase PP1-alpha catalytic subunit;Serine/threonine-protein phosphatase	PPP1CA	0.898398	1.11309	0.331213	0.635637		0.479892	0.154573	1.03438	0.479892	0.635637	0.154573	1.03438	P62136;E9PMD7;F5H1L6;F5H037	P62136;E9PMD7	Serine/threonine-protein phosphatase PP1-alpha catalytic subunit;Serine/threonine-protein phosphatase	PPP1CA	2038		21.2784	20.8106	20.978	21.2286	20.7458	21.1414	21.1363	20.8385	21.3662	20.7129				By MS/MS	By MS/MS	By MS/MS	By MS/MS	By MS/MS	By MS/MS	By MS/MS	By MS/MS	By MS/MS	By MS/MS	By MS/MS	By MS/MS	By MS/MS	By MS/MS	By MS/MS	By MS/MS
P11216	Glycogen phosphorylase, brain form	PYGB	0.897754	1.11389	0.537025	0.764238		0.270006	0.155608	0.644929	0.270006	0.764238	0.155608	0.644929	P11216;H0Y4Z6	P11216	Glycogen phosphorylase, brain form	PYGB	1524		20.8528	21.436	21.7356	21.0142	21.6958	21.8019	21.8702	21.0169	21.2042	21.3115				By MS/MS	By MS/MS	By MS/MS	By MS/MS	By MS/MS	By MS/MS	By MS/MS	By MS/MS	By MS/MS	By MS/MS	By MS/MS	By MS/MS	By MS/MS	By MS/MS	By MS/MS	By MS/MS
P46108;I3L297	Adapter molecule crk	CRK	0.897462	1.11425	0.781639	0.898053		0.106994	0.156077	0.286684	0.106994	0.898053	0.156077	0.286684	P46108;I3L297	P46108;I3L297	Adapter molecule crk	CRK	1847		19.6339	19.8958	19.8224	17.6313	19.566	19.315	19.529	19.644	17.7858	19.0706				By MS/MS	By MS/MS	By MS/MS	By MS/MS	By matching	By MS/MS	By MS/MS	By MS/MS	By matching	By MS/MS	By MS/MS	By MS/MS	By matching	By matching	By matching	By MS/MS
P28482	Mitogen-activated protein kinase 1	MAPK1	0.897421	1.1143	0.718473	0.866985		0.143589	0.156144	0.373509	0.143589	0.866985	0.156144	0.373509	P28482	P28482	Mitogen-activated protein kinase 1	MAPK1	1719		21.2906	21.7281	22.058	21.1243	21.3623	21.3558	21.4324	21.3472	20.2048	20.0121				By MS/MS	By MS/MS	By MS/MS	By MS/MS	By MS/MS	By MS/MS	By MS/MS	By MS/MS	By MS/MS	By MS/MS	By MS/MS	By MS/MS	By MS/MS	By MS/MS	By MS/MS	By MS/MS
Q9UBQ5;K7ES31;K7ERF1	Eukaryotic translation initiation factor 3 subunit K	EIF3K	0.896984	1.11485	0.467711	0.725109		0.330022	0.156845	0.762384	0.330022	0.725109	0.156845	0.762384	Q9UBQ5;K7ES31;K7ERF1;K7EQM4;A0A087WVB9	Q9UBQ5;K7ES31;K7ERF1	Eukaryotic translation initiation factor 3 subunit K	EIF3K	1063		19.9927	19.5627	19.7078	19.1066	19.4568	20.0026	19.7772	19.8892	20.2238	19.8129				By MS/MS		By MS/MS	By matching	By MS/MS		By MS/MS	By matching	By MS/MS	By matching	By MS/MS	By matching	By MS/MS	By matching	By MS/MS	By matching
Q9Y2Q0	Phospholipid-transporting ATPase IA	ATP8A1	0.896854	1.11501	0.582186	0.791164		0.234938	0.157056	0.573313	0.234938	0.791164	0.157056	0.573313	Q9Y2Q0;H0YAJ4;Q4G1C1;H0YAA1	Q9Y2Q0	Phospholipid-transporting ATPase IA	ATP8A1	3086		20.4751	20.7599	21.5691	20.1121	20.2367	20.2456	20.5079	20.4751	20.3487	20.7596				By MS/MS	By MS/MS	By MS/MS	By MS/MS	By MS/MS	By MS/MS	By MS/MS	By MS/MS	By MS/MS	By MS/MS	By MS/MS	By MS/MS	By MS/MS	By MS/MS	By MS/MS	By MS/MS
P49411	Elongation factor Tu, mitochondrial	TUFM	0.896782	1.1151	0.116922	0.530719		0.932105	0.157171	1.75733	0.932105	0.530719	0.157171	1.75733	P49411;H3BNU3	P49411	Elongation factor Tu, mitochondrial	TUFM	1884		22.8334	22.6701	22.9356	22.9026	23.0773	22.5259	22.6896	22.7144	22.7931	22.7301				By MS/MS	By MS/MS	By MS/MS	By MS/MS	By MS/MS	By MS/MS	By MS/MS	By MS/MS	By MS/MS	By MS/MS	By MS/MS	By MS/MS	By MS/MS	By MS/MS	By MS/MS	By MS/MS
O60313;A0A2R8YDM2;E5KLJ9;A0A2R8Y3X5;C9JMB8;A0A2R8YE78;A0A2R8YFD1;A0A2R8YGE5;A0A2R8YD53	Dynamin-like 120 kDa protein, mitochondrial;Dynamin-like 120 kDa protein, form S1	OPA1	0.89643	1.11554	0.237041	0.577739		0.625177	0.157737	1.27812	0.625177	0.577739	0.157737	1.27812	O60313;A0A2R8YDM2;E5KLJ9;A0A2R8Y3X5;C9JMB8;A0A2R8YE78;A0A2R8YFD1;A0A2R8YGE5;A0A2R8YD53;A0A2R8Y4Q3;A0A2R8Y4G4;A0A2R8YE54;H7C141;A0A2R8Y5G3;A0A2R8Y5E2;C9JY58;H7C321	O60313;A0A2R8YDM2;E5KLJ9;A0A2R8Y3X5;C9JMB8;A0A2R8YE78;A0A2R8YFD1;A0A2R8YGE5;A0A2R8YD53	Dynamin-like 120 kDa protein, mitochondrial;Dynamin-like 120 kDa protein, form S1	OPA1	1202		21.2844	21.071	21.2894	20.8803	21.1519	20.6877	20.9439	21.1957	21.2193	21.2655				By MS/MS	By MS/MS	By MS/MS	By MS/MS	By MS/MS	By MS/MS	By MS/MS	By MS/MS	By MS/MS	By MS/MS	By MS/MS	By MS/MS	By MS/MS	By MS/MS	By MS/MS	By MS/MS
O75153;K7EIG1;I3L2B0;A0A494C0R8	Clustered mitochondria protein homolog	CLUH	0.895706	1.11644	0.250066	0.583014		0.601945	0.158902	1.24013	0.601945	0.583014	0.158902	1.24013	O75153;K7EIG1;I3L2B0;A0A494C0R8;I3L318	O75153;K7EIG1;I3L2B0;A0A494C0R8	Clustered mitochondria protein homolog	CLUH	378		19.0235	18.843	18.8207	18.4986	19.0393	18.9436	19.2314	18.8634	19.0136	19.1855				By MS/MS	By matching	By MS/MS	By matching	By matching		By MS/MS	By matching	By MS/MS		By MS/MS		By MS/MS		By MS/MS
Q9Y5M8;H7C4H2	Signal recognition particle receptor subunit beta	SRPRB	0.895074	1.11723	0.374498	0.666626		0.426551	0.159921	0.940479	0.426551	0.666626	0.159921	0.940479	Q9Y5M8;H7C4H2;C9J5Z8	Q9Y5M8;H7C4H2	Signal recognition particle receptor subunit beta	SRPRB	3121		20.034	19.8469	19.8392	19.8903	19.6766	19.1677	20.0572	19.6108	19.7461	20.0378				By MS/MS	By matching	By MS/MS	By MS/MS	By MS/MS	By matching	By MS/MS	By MS/MS	By MS/MS	By matching	By MS/MS	By matching	By MS/MS	By matching	By MS/MS	By matching
P54920;M0R0Y2;M0R2M1	Alpha-soluble NSF attachment protein	NAPA	0.894718	1.11767	0.23912	0.577739		0.621385	0.160495	1.27194	0.621385	0.577739	0.160495	1.27194	P54920;M0R0Y2;M0R2M1;M0R058;M0R027;M0R213;M0R0I4;M0QZM9;M0QZN5;M0R031	P54920;M0R0Y2;M0R2M1	Alpha-soluble NSF attachment protein	NAPA	1970		20.593	20.2869	20.3554	20.0305	20.2625	20.2374	20.0979	20.4502	20.6731	20.1744				By MS/MS	By MS/MS	By MS/MS	By MS/MS	By MS/MS	By MS/MS	By MS/MS	By MS/MS	By MS/MS	By MS/MS	By MS/MS	By MS/MS	By MS/MS	By MS/MS	By MS/MS	By MS/MS
Q04760	Lactoylglutathione lyase	GLO1	0.89386	1.11874	0.584811	0.791164		0.232985	0.161879	0.56925	0.232985	0.791164	0.161879	0.56925	Q04760	Q04760	Lactoylglutathione lyase	GLO1	2151		20.6317	20.6981	20.6717	20.561	21.5036	21.7507	21.1546	20.7049	21.0138	20.4513				By MS/MS	By MS/MS	By MS/MS	By MS/MS	By MS/MS	By MS/MS	By MS/MS	By MS/MS	By MS/MS	By MS/MS	By MS/MS	By MS/MS	By MS/MS	By MS/MS	By MS/MS	By MS/MS
P23396;E9PL09;E9PPU1;F2Z2S8;H0YCJ7;H0YEU2;H0YF32	40S ribosomal protein S3	RPS3	0.893462	1.11924	0.390056	0.674017		0.408873	0.162521	0.908712	0.408873	0.674017	0.162521	0.908712	P23396;E9PL09;E9PPU1;F2Z2S8;H0YCJ7;H0YEU2;H0YF32;E9PQ96;E9PJH4;E9PK82;E9PSF4;E9PQX2;H0YES8	P23396;E9PL09;E9PPU1;F2Z2S8;H0YCJ7;H0YEU2;H0YF32	40S ribosomal protein S3	RPS3	1673		23.1169	22.3917	22.8472	23.227	22.833	22.5568	22.9681	23.0209	23.2733	23.0295				By MS/MS	By MS/MS	By MS/MS	By MS/MS	By MS/MS	By MS/MS	By MS/MS	By MS/MS	By MS/MS	By MS/MS	By MS/MS	By MS/MS	By MS/MS	By MS/MS	By MS/MS	By MS/MS
Q16795;A0A3B3ISG8	NADH dehydrogenase [ubiquinone] 1 alpha subcomplex subunit 9, mitochondrial	NDUFA9	0.893074	1.11973	0.222921	0.569265		0.651849	0.163148	1.32136	0.651849	0.569265	0.163148	1.32136	Q16795;A0A3B3ISG8;H3BRM9;F5H0J3;F5GY40	Q16795;A0A3B3ISG8	NADH dehydrogenase [ubiquinone] 1 alpha subcomplex subunit 9, mitochondrial	NDUFA9	2337		20.7476	20.8545	20.9426	20.4626	20.8121	20.4426	20.4497	20.7626	20.9645	20.5784				By MS/MS	By MS/MS	By MS/MS	By MS/MS	By MS/MS	By MS/MS	By MS/MS	By MS/MS	By MS/MS	By MS/MS	By MS/MS	By MS/MS	By MS/MS	By MS/MS	By MS/MS	By MS/MS
Q9NYU2	UDP-glucose:glycoprotein glucosyltransferase 1	UGGT1	0.892863	1.11999	0.560798	0.7815		0.251193	0.16349	0.606811	0.251193	0.7815	0.16349	0.606811	Q9NYU2;F8WCI2;F8WCE6	Q9NYU2	UDP-glucose:glycoprotein glucosyltransferase 1	UGGT1	2941		19.5929	19.6401	19.1072	19.6995	19.3746	18.6734	20.0868	18.9864	19.1175	19.4621				By MS/MS		By MS/MS	By matching	By MS/MS	By matching	By MS/MS	By matching	By MS/MS	By matching	By MS/MS	By matching	By MS/MS	By MS/MS	By MS/MS	By matching
O00170;E9PMH2	AH receptor-interacting protein	AIP	0.892463	1.12049	0.314023	0.628619		0.503039	0.164135	1.07429	0.503039	0.628619	0.164135	1.07429	O00170;E9PMH2;V9GYQ3	O00170;E9PMH2	AH receptor-interacting protein	AIP	1089		18.8971	18.4224	19.0203	18.3151	18.898	18.6014	18.495	18.9233	18.6083	18.8358				By MS/MS	By matching	By MS/MS	By MS/MS		By MS/MS	By MS/MS	By MS/MS	By MS/MS	By matching	By MS/MS	By MS/MS	By MS/MS	By matching	By matching	By MS/MS
Q9H936;E9PJH7;A0A0D9SFE1;A0A0D9SEI9;K4DIA8;E9PS95;K4DIB8	Mitochondrial glutamate carrier 1	SLC25A22	0.891969	1.12111	0.42776	0.699271		0.368799	0.164934	0.835353	0.368799	0.699271	0.164934	0.835353	Q9H936;E9PJH7;A0A0D9SFE1;A0A0D9SEI9;K4DIA8;E9PS95;K4DIB8;K4DIB3;K4DIB6;E9PQ36;E9PI74;A0A0D9SG84;K4DIA2;K4DIB0;A0A0D9SFA8;E9PJY0;A0A0A6YYN8;K4DIB4	Q9H936;E9PJH7;A0A0D9SFE1;A0A0D9SEI9;K4DIA8;E9PS95;K4DIB8	Mitochondrial glutamate carrier 1	SLC25A22	2861		21.6885	21.4449	20.9795	20.8567	21.5025	20.7441	20.9815	21.0465	21.0318	21.2669				By MS/MS	By MS/MS	By MS/MS	By MS/MS	By MS/MS	By MS/MS	By MS/MS	By MS/MS	By MS/MS	By MS/MS	By MS/MS	By MS/MS	By MS/MS	By MS/MS	By MS/MS	By MS/MS
O15144	Actin-related protein 2/3 complex subunit 2	ARPC2	0.89149	1.12172	0.488362	0.735149		0.311258	0.165709	0.726292	0.311258	0.735149	0.165709	0.726292	O15144;C9JTV5;G5E9J0;G5E9S7	O15144	Actin-related protein 2/3 complex subunit 2	ARPC2	1150		19.4418	19.8251	20.1037	19.8974	20.2947	19.7802	20.3891	20.0166	19.4915	19.3729				By MS/MS	By MS/MS	By MS/MS	By MS/MS	By MS/MS	By MS/MS	By MS/MS	By MS/MS	By MS/MS	By MS/MS	By MS/MS	By MS/MS	By MS/MS	By MS/MS	By MS/MS	By MS/MS
O75436;S4R3Q6	Vacuolar protein sorting-associated protein 26A	VPS26A	0.889737	1.12393	0.562721	0.781508		0.249707	0.168549	0.603771	0.249707	0.781508	0.168549	0.603771	O75436;S4R3Q6	O75436;S4R3Q6	Vacuolar protein sorting-associated protein 26A	VPS26A	1245		19.686	19.2018	19.639	18.8349	19.8434	20.4091	19.8008	19.8155	19.9586	19.8237				By MS/MS	By MS/MS	By MS/MS	By MS/MS	By MS/MS	By MS/MS	By MS/MS	By MS/MS	By MS/MS	By MS/MS	By MS/MS	By MS/MS	By MS/MS	By MS/MS	By MS/MS	By MS/MS
Q96DA2	Ras-related protein Rab-39B	RAB39B	0.888982	1.12488	0.319114	0.628619		0.496054	0.169773	1.0623	0.496054	0.628619	0.169773	1.0623	Q96DA2	Q96DA2	Ras-related protein Rab-39B	RAB39B	2679		18.5363	18.2393	18.5983	17.8181	18.5136	18.593	18.4592	18.6145	18.6257	18.6193				By MS/MS	By MS/MS	By matching	By MS/MS	By matching	By MS/MS	By MS/MS	By matching	By matching	By matching	By MS/MS	By MS/MS	By MS/MS	By MS/MS	By MS/MS	By MS/MS
P78344;D3DQV9;H0Y3P2	Eukaryotic translation initiation factor 4 gamma 2	EIF4G2	0.888981	1.12488	0.368034	0.661961		0.434112	0.169776	0.953963	0.434112	0.661961	0.169776	0.953963	P78344;D3DQV9;H0Y3P2;E9PKF8;H0YCH5;H0YEC5;H0YD77;H0YE22;H0YE44;H0YCF8	P78344;D3DQV9;H0Y3P2	Eukaryotic translation initiation factor 4 gamma 2	EIF4G2	625		18.894	19.1384	19.1702	18.6989	19.0966	18.6179	19.5368	18.9362	18.835	19.2923				By MS/MS	By MS/MS	By MS/MS	By matching	By MS/MS	By MS/MS	By MS/MS	By MS/MS	By MS/MS		By MS/MS	By matching	By MS/MS	By matching	By matching	By matching
P45974	Ubiquitin carboxyl-terminal hydrolase 5	USP5	0.888731	1.1252	0.307404	0.628619		0.51229	0.170182	1.09012	0.51229	0.628619	0.170182	1.09012	P45974;F5H571	P45974	Ubiquitin carboxyl-terminal hydrolase 5	USP5	1844		21.4306	21.1002	21.2407	20.5265	20.9017	20.8157	20.9976	21.023	20.9377	21.1921				By MS/MS	By MS/MS	By MS/MS	By MS/MS	By MS/MS	By MS/MS	By MS/MS	By MS/MS	By MS/MS	By MS/MS	By MS/MS	By MS/MS	By MS/MS	By MS/MS	By MS/MS	By MS/MS
P07099	Epoxide hydrolase 1	EPHX1	0.888714	1.12522	0.493011	0.736195		0.307143	0.170209	0.718304	0.307143	0.736195	0.170209	0.718304	P07099;B1AQP8;B1AQP9	P07099	Epoxide hydrolase 1	EPHX1	1438		20.81	20.463	21.1205	20.3317	20.7095	20.5236	20.7527	20.4033	19.7381	20.5581				By MS/MS	By MS/MS	By MS/MS	By MS/MS	By MS/MS	By MS/MS	By MS/MS	By MS/MS	By MS/MS	By MS/MS	By MS/MS	By MS/MS	By MS/MS	By MS/MS	By MS/MS	By MS/MS
Q13423;E9PCX7;A0A590UK15;A0A590UJM2;A0A590UK29;A0A590UJI3	NAD(P) transhydrogenase, mitochondrial	NNT	0.888616	1.12535	0.291659	0.615988		0.535125	0.170368	1.12888	0.535125	0.615988	0.170368	1.12888	Q13423;E9PCX7;A0A590UK15;A0A590UJM2;A0A590UK29;A0A590UJI3;D6RAI5;D6RHU2;A0A590UJA4;A0A590UKC7;D6RCR6	Q13423;E9PCX7;A0A590UK15;A0A590UJM2;A0A590UK29;A0A590UJI3	NAD(P) transhydrogenase, mitochondrial	NNT	2215		20.9225	20.8725	21.2665	21.1221	21.473	21.0929	21.2537	21.1547	21.6299	21.4515				By MS/MS	By MS/MS	By MS/MS	By MS/MS	By MS/MS	By MS/MS	By MS/MS	By MS/MS	By MS/MS	By MS/MS	By MS/MS	By MS/MS	By MS/MS	By MS/MS	By MS/MS	By MS/MS
Q96T17	MAP7 domain-containing protein 2	MAP7D2	0.887763	1.12643	0.341276	0.640529		0.466894	0.171753	1.01175	0.466894	0.640529	0.171753	1.01175	Q96T17	Q96T17	MAP7 domain-containing protein 2	MAP7D2	2741		24.4297	24.3637	24.5428	23.7345	24.1939	24.336	24.3238	24.2968	24.7118	24.6122				By MS/MS	By MS/MS	By MS/MS	By matching	By MS/MS	By MS/MS	By MS/MS	By matching	By MS/MS	By MS/MS	By MS/MS	By MS/MS	By MS/MS	By MS/MS	By MS/MS	By MS/MS
Q96QK1	Vacuolar protein sorting-associated protein 35	VPS35	0.887225	1.12711	0.0583896	0.485083		1.23366	0.172628	2.2066	1.23366	0.485083	0.172628	2.2066	Q96QK1;I3L4S0;A0A1W2PP10;A0A3B3ITD4	Q96QK1	Vacuolar protein sorting-associated protein 35	VPS35	2732		20.8886	20.77	21.1442	20.9286	21.2583	21.0547	21.0222	20.8969	21.1514	20.9513				By MS/MS	By MS/MS	By MS/MS	By MS/MS	By MS/MS	By MS/MS	By MS/MS	By MS/MS	By MS/MS	By MS/MS	By MS/MS	By MS/MS	By MS/MS	By MS/MS	By MS/MS	By MS/MS
Q9UBR2	Cathepsin Z	CTSZ	0.886434	1.12812	0.60263	0.800553		0.219949	0.173915	0.541929	0.219949	0.800553	0.173915	0.541929	Q9UBR2	Q9UBR2	Cathepsin Z	CTSZ	2978		20.294	20.3505	20.6647	20.7033	20.542	20.4034	19.5609	19.5573	21.1351	20.3126				By MS/MS	By matching	By MS/MS	By MS/MS	By MS/MS	By matching	By MS/MS	By matching	By MS/MS	By MS/MS	By MS/MS		By MS/MS		By MS/MS	By MS/MS
O15400	Syntaxin-7	STX7	0.886364	1.1282	0.607095	0.802525		0.216743	0.174028	0.535153	0.216743	0.802525	0.174028	0.535153	O15400	O15400	Syntaxin-7	STX7	1159		21.3875	20.7892	21.7251	20.498	20.8914	21.1875	20.7613	21.3953	21.8607	21.8859				By MS/MS	By MS/MS	By MS/MS	By MS/MS	By MS/MS	By MS/MS	By MS/MS	By MS/MS	By MS/MS	By MS/MS	By MS/MS	By MS/MS	By MS/MS	By MS/MS	By MS/MS	By MS/MS
P17844;J3KTA4	Probable ATP-dependent RNA helicase DDX5	DDX5	0.885631	1.12914	0.496369	0.737514		0.304195	0.175222	0.712564	0.304195	0.737514	0.175222	0.712564	P17844;J3KTA4;J3KRZ1;J3QRQ7;X6RLV5;J3QR02;J3KRX8;J3QSF1;J3KTQ4	P17844;J3KTA4	Probable ATP-dependent RNA helicase DDX5	DDX5	1013		19.2368	18.9824	19.2542	18.2773	18.2708	18.7941	18.6211	18.8017	19.3189	18.9701				By MS/MS	By matching	By MS/MS	By matching	By matching	By matching	By MS/MS	By matching	By MS/MS	By matching	By MS/MS	By matching	By MS/MS	By matching	By MS/MS	By matching
Q9UJW0	Dynactin subunit 4	DCTN4	0.885509	1.12929	0.60976	0.803884		0.214841	0.175421	0.531122	0.214841	0.803884	0.175421	0.531122	Q9UJW0;E5RGG1;H9KVE0;E5RK21	Q9UJW0	Dynactin subunit 4	DCTN4	3023		19.6913	19.9436	19.4303	18.3477	19.2536	19.5856	19.555	19.7554	20.2426	19.6635				By MS/MS	By MS/MS	By MS/MS	By MS/MS	By matching	By MS/MS	By MS/MS	By MS/MS	By MS/MS	By MS/MS	By MS/MS	By MS/MS	By MS/MS	By MS/MS	By MS/MS	By MS/MS
Q9NPA0;H0YDT8	ER membrane protein complex subunit 7	EMC7	0.885411	1.12942	0.602557	0.800553		0.220002	0.17558	0.542041	0.220002	0.800553	0.17558	0.542041	Q9NPA0;H0YDT8;H0YDX2	Q9NPA0;H0YDT8	ER membrane protein complex subunit 7	EMC7	2887		20.2746	18.8408	18.8151	19.7593	19.0885	18.7852	18.8105	18.9014	19.2029	19.027				By MS/MS	By matching	By MS/MS		By MS/MS	By matching	By MS/MS		By MS/MS		By MS/MS	By matching	By MS/MS	By matching	By MS/MS	By matching
P30050	60S ribosomal protein L12	RPL12	0.884547	1.13052	0.317718	0.628619		0.497959	0.176989	1.06557	0.497959	0.628619	0.176989	1.06557	P30050	P30050	60S ribosomal protein L12	RPL12	1735		22.4545	21.8904	22.3309	22.3047	22.0662	22.1185	22.2861	22.2904	22.8557	22.5045				By MS/MS	By MS/MS	By MS/MS	By MS/MS	By MS/MS	By MS/MS	By MS/MS	By MS/MS	By MS/MS	By MS/MS	By MS/MS	By MS/MS	By MS/MS	By MS/MS	By MS/MS	By MS/MS
P51674;D6R9D2	Neuronal membrane glycoprotein M6-a	GPM6A	0.884348	1.13078	0.861683	0.932036		0.0646526	0.177313	0.179929	0.0646526	0.932036	0.177313	0.179929	P51674;D6R9D2;D6REJ8;D6RDV7	P51674;D6R9D2	Neuronal membrane glycoprotein M6-a	GPM6A	1930		21.4519	18.6406	21.972	21.4001	21.902	21.7931	22.1096	20.6021	18.1248	22.2378				By MS/MS	By MS/MS	By MS/MS	By MS/MS	By MS/MS	By MS/MS	By MS/MS	By MS/MS	By MS/MS	By MS/MS	By MS/MS	By MS/MS	By MS/MS	By MS/MS	By MS/MS	By MS/MS
Q8IXI2;H7BXZ6	Mitochondrial Rho GTPase 1;Mitochondrial Rho GTPase	RHOT1	0.882902	1.13263	0.215896	0.563207		0.665755	0.179674	1.34374	0.665755	0.563207	0.179674	1.34374	Q8IXI2;H7BXZ6;J3KSR5;K7EIQ7	Q8IXI2;H7BXZ6	Mitochondrial Rho GTPase 1;Mitochondrial Rho GTPase	RHOT1	2512		18.6219	18.5139	18.9784	18.6795	18.9111	18.58	18.809	19.0842	19.1634	18.7278				By MS/MS	By matching	By MS/MS	By MS/MS	By matching	By MS/MS	By MS/MS	By MS/MS	By MS/MS	By MS/MS	By MS/MS	By MS/MS	By MS/MS	By MS/MS	By MS/MS	By MS/MS
Q5T5C0	Syntaxin-binding protein 5	STXBP5	0.882466	1.13319	0.588245	0.791164		0.230442	0.180387	0.563949	0.230442	0.791164	0.180387	0.563949	Q5T5C0;Q5JRH0;Q3B794;H0Y332	Q5T5C0	Syntaxin-binding protein 5	STXBP5	2399		20.3936	19.5905	20.2315	19.4129	19.9616	20.258	20.1192	20.3438	20.805	21.0038				By MS/MS	By matching	By MS/MS	By matching	By MS/MS	By matching	By MS/MS	By matching	By MS/MS	By matching	By MS/MS	By matching	By MS/MS	By matching	By MS/MS	By MS/MS
P20340	Ras-related protein Rab-6A	RAB6A	0.882183	1.13355	0.1926	0.538464		0.715344	0.180849	1.42279	0.715344	0.538464	0.180849	1.42279	P20340;F5H3K7;F5GX61;C9J0I2	P20340	Ras-related protein Rab-6A	RAB6A	1633		23.1164	22.9511	23.0518	22.4951	23.0019	23.1122	23.308	22.8821	22.888	23.0212				By MS/MS	By MS/MS	By MS/MS	By MS/MS	By MS/MS	By MS/MS	By MS/MS	By MS/MS	By MS/MS	By MS/MS	By MS/MS	By MS/MS	By MS/MS	By MS/MS	By MS/MS	By MS/MS
P12235;V9GYG0	ADP/ATP translocase 1	SLC25A4	0.881833	1.134	0.497822	0.737514		0.302926	0.181423	0.71009	0.302926	0.737514	0.181423	0.71009	P12235;V9GYG0	P12235;V9GYG0	ADP/ATP translocase 1	SLC25A4	1540		23.819	23.1754	23.3934	23.2248	23.7633	22.8071	23.5053	23.5361	22.5747	23.4052				By MS/MS	By MS/MS	By MS/MS	By MS/MS	By MS/MS	By MS/MS	By MS/MS	By MS/MS	By MS/MS	By MS/MS	By MS/MS	By MS/MS	By MS/MS	By MS/MS	By MS/MS	By MS/MS
P42025	Beta-centractin	ACTR1B	0.881562	1.13435	0.431225	0.699271		0.365296	0.181866	0.828845	0.365296	0.699271	0.181866	0.828845	P42025	P42025	Beta-centractin	ACTR1B	1823		18.8141	18.8116	19.2465	18.4329	18.1885	18.626	18.6767	18.916	19.259	18.489				By MS/MS	By MS/MS	By MS/MS	By MS/MS	By MS/MS	By MS/MS	By MS/MS	By MS/MS	By MS/MS	By MS/MS	By MS/MS	By MS/MS	By MS/MS	By MS/MS	By MS/MS	By MS/MS
Q14152	Eukaryotic translation initiation factor 3 subunit A	EIF3A	0.880325	1.13594	0.49967	0.739238		0.301316	0.183892	0.706946	0.301316	0.739238	0.183892	0.706946	Q14152	Q14152	Eukaryotic translation initiation factor 3 subunit A	EIF3A	2246		20.4235	20.2559	20.4042	19.231	19.8059	20.4931	20.5129	20.3319	20.3952	20.3103				By MS/MS	By matching	By MS/MS	By MS/MS	By MS/MS	By matching	By MS/MS	By matching	By MS/MS	By matching	By MS/MS	By MS/MS	By MS/MS	By matching	By MS/MS	By matching
O43396;K7ER96;K7EML9	Thioredoxin-like protein 1	TXNL1	0.879152	1.13746	0.4687	0.725208		0.329105	0.185816	0.760633	0.329105	0.725208	0.185816	0.760633	O43396;K7ER96;K7EML9;K7EPB7;K7EKG2;K7EME7	O43396;K7ER96;K7EML9	Thioredoxin-like protein 1	TXNL1	1175		19.0896	19.3565	19.1683	18.2601	19.2443	19.3763	18.917	19.2798	19.3274	18.5448				By MS/MS	By MS/MS	By MS/MS	By MS/MS	By MS/MS	By MS/MS	By MS/MS	By MS/MS	By MS/MS	By MS/MS	By MS/MS	By MS/MS	By MS/MS	By MS/MS	By MS/MS	By MS/MS
Q9NX63;C9JRZ6;F8WAR4	MICOS complex subunit MIC19	CHCHD3	0.879116	1.13751	0.212781	0.561866		0.672068	0.185874	1.35387	0.672068	0.561866	0.185874	1.35387	Q9NX63;C9JRZ6;F8WAR4;A0A286YEX5	Q9NX63;C9JRZ6;F8WAR4	MICOS complex subunit MIC19	CHCHD3	571		21.1317	20.8576	21.29	20.9762	21.0649	20.557	20.7681	21.2127	21.1795	20.9012				By MS/MS	By MS/MS	By MS/MS	By MS/MS	By MS/MS	By MS/MS	By MS/MS	By MS/MS	By MS/MS	By MS/MS	By MS/MS	By MS/MS	By MS/MS	By MS/MS	By MS/MS	By MS/MS
Q13232;H3BPR2	Nucleoside diphosphate kinase 3;Nucleoside diphosphate kinase	NME3	0.878831	1.13788	0.368982	0.661961		0.432995	0.186342	0.951975	0.432995	0.661961	0.186342	0.951975	Q13232;H3BPR2	Q13232;H3BPR2	Nucleoside diphosphate kinase 3;Nucleoside diphosphate kinase	NME3	2207		18.3038	18.5719	18.9032	19.0266	19.0187	18.6716	18.8048	18.5336	18.7762	18.0715				By MS/MS	By matching	By MS/MS	By MS/MS	By matching		By MS/MS		By MS/MS	By matching	By MS/MS	By MS/MS	By MS/MS	By MS/MS	By MS/MS	By MS/MS
Q9NTJ5;A0A5F9ZHN7;E9PGZ4	Phosphatidylinositide phosphatase SAC1	SACM1L	0.878691	1.13806	0.47172	0.728837		0.326316	0.186572	0.755298	0.326316	0.728837	0.186572	0.755298	Q9NTJ5;A0A5F9ZHN7;E9PGZ4;C9JV50;F8WDN7;F8WCQ2	Q9NTJ5;A0A5F9ZHN7;E9PGZ4	Phosphatidylinositide phosphatase SAC1	SACM1L	403		20.3958	19.8127	20.027	19.6309	20.3726	19.682	20.3987	20.4658	19.3964	20.0664				By MS/MS	By MS/MS	By MS/MS	By MS/MS	By MS/MS	By MS/MS	By MS/MS	By MS/MS	By MS/MS	By matching	By MS/MS	By MS/MS	By MS/MS	By matching	By MS/MS	By MS/MS
Q14974;J3KTM9	Importin subunit beta-1	KPNB1	0.8786	1.13817	0.381956	0.671845		0.417986	0.186721	0.925132	0.417986	0.671845	0.186721	0.925132	Q14974;J3KTM9;J3QR48;J3QKQ5;J3QRG4	Q14974;J3KTM9	Importin subunit beta-1	KPNB1	2270		20.3956	20.6714	21.1413	20.2337	20.8552	20.6235	20.8404	20.8682	21.1954	21.0974				By MS/MS	By MS/MS	By MS/MS	By MS/MS	By MS/MS	By MS/MS	By MS/MS	By MS/MS	By MS/MS	By MS/MS	By MS/MS	By MS/MS	By MS/MS	By MS/MS	By MS/MS	By MS/MS
Q96GW7	Brevican core protein	BCAN	0.877612	1.13946	0.359276	0.655754		0.444572	0.188345	0.972518	0.444572	0.655754	0.188345	0.972518	Q96GW7;Q5T3I6;Q5T3I7;V9GY88;Q5T3I8	Q96GW7	Brevican core protein	BCAN	2700		20.6931	20.7018	20.8951	20.6189	20.8456	20.4087	20.1141	20.4564	20.5181	19.9385				By MS/MS	By MS/MS	By MS/MS	By MS/MS	By MS/MS	By MS/MS	By MS/MS	By MS/MS	By MS/MS	By MS/MS	By MS/MS	By MS/MS	By MS/MS	By MS/MS	By MS/MS	By MS/MS
Q9BW30	Tubulin polymerization-promoting protein family member 3	TPPP3	0.877456	1.13966	0.65594	0.829527		0.183136	0.188601	0.462648	0.183136	0.829527	0.188601	0.462648	Q9BW30	Q9BW30	Tubulin polymerization-promoting protein family member 3	TPPP3	2799		19.0932	19.5199	19.4009	19.7522	19.2343	19.7772	18.9816	19.0567	20.4992	18.1604				By MS/MS	By MS/MS	By MS/MS	By MS/MS	By MS/MS	By MS/MS	By MS/MS	By MS/MS	By MS/MS	By MS/MS	By MS/MS	By MS/MS	By MS/MS	By MS/MS	By MS/MS	By MS/MS
P27361;E9PQW4;E9PBK7;E9PJF0;B3KR49	Mitogen-activated protein kinase 3;Mitogen-activated protein kinase	MAPK3	0.877423	1.1397	0.488077	0.735149		0.311511	0.188655	0.726783	0.311511	0.735149	0.188655	0.726783	P27361;E9PQW4;E9PBK7;E9PJF0;B3KR49;H0YEX6;E9PRH7;H0YDH9;Q16659;P31152;K7ELV1;K7EN18	P27361;E9PQW4;E9PBK7;E9PJF0;B3KR49	Mitogen-activated protein kinase 3;Mitogen-activated protein kinase	MAPK3	1705		20.9485	20.8549	21.2369	19.7968	20.5421	20.7569	20.44	20.5433	20.2319	20.5042				By MS/MS	By MS/MS	By MS/MS	By MS/MS	By matching	By MS/MS	By MS/MS	By MS/MS	By MS/MS	By MS/MS	By MS/MS	By MS/MS	By MS/MS	By MS/MS	By MS/MS	By MS/MS
Q8N3J6	Cell adhesion molecule 2	CADM2	0.876797	1.14051	0.583038	0.791164		0.234303	0.189685	0.571993	0.234303	0.791164	0.189685	0.571993	Q8N3J6	Q8N3J6	Cell adhesion molecule 2	CADM2	2533		20.6025	20.4408	20.7282	19.7739	20.5795	19.936	20.1762	19.8908	19.041	20.1375				By MS/MS	By MS/MS	By MS/MS	By MS/MS	By MS/MS	By MS/MS	By MS/MS	By MS/MS	By MS/MS	By MS/MS	By MS/MS	By MS/MS	By MS/MS	By MS/MS	By MS/MS	By MS/MS
Q9HD45	Transmembrane 9 superfamily member 3	TM9SF3	0.876612	1.14076	0.414205	0.6925		0.382785	0.189989	0.861178	0.382785	0.6925	0.189989	0.861178	Q9HD45;Q5TB53	Q9HD45	Transmembrane 9 superfamily member 3	TM9SF3	2882		18.976	18.7175	18.9201	18.9661	18.6871	18.2754	18.8427	19.0818	19.6244	19.0596				By matching		By MS/MS		By matching		By MS/MS		By matching		By MS/MS		By MS/MS		By MS/MS
Q9H8Y8	Golgi reassembly-stacking protein 2	GORASP2	0.875827	1.14178	0.629653	0.817619		0.200899	0.191282	0.501312	0.200899	0.817619	0.191282	0.501312	Q9H8Y8	Q9H8Y8	Golgi reassembly-stacking protein 2	GORASP2	2860		19.9953	19.7662	19.7707	19.0195	19.5458	19.0699	19.5655	19.7201	20.5321	20.8774				By MS/MS	By MS/MS	By MS/MS	By MS/MS	By MS/MS		By MS/MS	By matching	By MS/MS	By MS/MS	By MS/MS	By matching	By MS/MS	By MS/MS	By MS/MS	By matching
O43776	Asparagine--tRNA ligase, cytoplasmic	NARS	0.875741	1.14189	0.166126	0.53557		0.779563	0.191423	1.52354	0.779563	0.53557	0.191423	1.52354	O43776;K7EIU7;K7EJ19;K7EQ35;K7EPK2;K7EMQ6	O43776	Asparagine--tRNA ligase, cytoplasmic	NARS	1190		20.9252	20.5607	20.8567	20.5855	20.8944	21.0081	21.2963	20.9783	21.0265	20.9092				By MS/MS	By MS/MS	By MS/MS	By MS/MS	By MS/MS	By MS/MS	By MS/MS	By MS/MS	By MS/MS	By MS/MS	By MS/MS	By MS/MS	By MS/MS	By MS/MS	By MS/MS	By MS/MS
P61421;F5GYQ1;R4GN72;J3QL14	V-type proton ATPase subunit d 1	ATP6V0D1	0.875739	1.14189	0.417395	0.694235		0.379453	0.191428	0.855047	0.379453	0.694235	0.191428	0.855047	P61421;F5GYQ1;R4GN72;J3QL14;H3BQJ1;H3BQB4;H3BSG7	P61421;F5GYQ1;R4GN72;J3QL14	V-type proton ATPase subunit d 1	ATP6V0D1	778		20.9058	20.6819	21.0964	19.9991	20.4133	20.372	20.8255	20.7212	20.6341	21.1438				By MS/MS	By MS/MS	By MS/MS	By MS/MS	By MS/MS	By MS/MS	By MS/MS	By MS/MS	By MS/MS	By MS/MS	By MS/MS	By MS/MS	By MS/MS	By MS/MS	By MS/MS	By MS/MS
P40939;H0YFD6;A0A2R8Y4F5;A0A2R8YG21	Trifunctional enzyme subunit alpha, mitochondrial;Long-chain enoyl-CoA hydratase;Long chain 3-hydroxyacyl-CoA dehydrogenase	HADHA	0.87531	1.14245	0.0997179	0.530719		1.00123	0.192134	1.86139	1.00123	0.530719	0.192134	1.86139	P40939;H0YFD6;A0A2R8Y4F5;A0A2R8YG21;A0A2R8Y688	P40939;H0YFD6;A0A2R8Y4F5;A0A2R8YG21	Trifunctional enzyme subunit alpha, mitochondrial;Long-chain enoyl-CoA hydratase;Long chain 3-hydroxyacyl-CoA dehydrogenase	HADHA	909		21.4585	21.4071	21.5967	21.247	21.5051	21.5003	21.7345	21.4636	21.9116	21.6277				By MS/MS	By MS/MS	By MS/MS	By MS/MS	By MS/MS	By MS/MS	By MS/MS	By MS/MS	By MS/MS	By MS/MS	By MS/MS	By MS/MS	By MS/MS	By MS/MS	By MS/MS	By MS/MS
P04843;B7Z4L4	Dolichyl-diphosphooligosaccharide--protein glycosyltransferase subunit 1	RPN1	0.875058	1.14278	0.315634	0.628619		0.500816	0.19255	1.07048	0.500816	0.628619	0.19255	1.07048	P04843;B7Z4L4;F8WF32	P04843;B7Z4L4	Dolichyl-diphosphooligosaccharide--protein glycosyltransferase subunit 1	RPN1	1405		21.6325	21.1561	21.3621	21.3104	21.5758	20.847	21.3927	21.5073	21.672	21.8516				By MS/MS	By MS/MS	By MS/MS	By MS/MS	By MS/MS	By MS/MS	By MS/MS	By MS/MS	By MS/MS	By MS/MS	By MS/MS	By MS/MS	By MS/MS	By MS/MS	By MS/MS	By MS/MS
Q12905;B4DY09;X6R6Z1	Interleukin enhancer-binding factor 2	ILF2	0.874948	1.14292	0.715096	0.863875		0.145635	0.19273	0.378233	0.145635	0.863875	0.19273	0.378233	Q12905;B4DY09;X6R6Z1;A0A0A0MRL0	Q12905;B4DY09;X6R6Z1	Interleukin enhancer-binding factor 2	ILF2	489		21.1879	20.7765	21.219	19.2818	19.1871	20.4269	20.1464	20.8708	21.3276	20.7485				By MS/MS	By matching	By MS/MS	By MS/MS	By MS/MS	By matching	By MS/MS	By MS/MS	By MS/MS	By matching	By MS/MS	By MS/MS	By MS/MS	By matching	By MS/MS	By MS/MS
P32004	Neural cell adhesion molecule L1	L1CAM	0.874656	1.14331	0.420714	0.696888		0.376013	0.193212	0.848704	0.376013	0.696888	0.193212	0.848704	P32004;H0Y5C3;E9PHJ4;E7EMY4;E7EVM4;E7EPI4	P32004	Neural cell adhesion molecule L1	L1CAM	1764		19.9064	19.6858	20.6748	19.5462	19.7494	20.4248	20.1134	20.1102	19.9827	19.6936				By MS/MS	By MS/MS	By MS/MS	By MS/MS	By MS/MS	By MS/MS	By MS/MS	By MS/MS	By MS/MS	By MS/MS	By MS/MS	By MS/MS	By MS/MS	By MS/MS	By MS/MS	By MS/MS
P04844	Dolichyl-diphosphooligosaccharide--protein glycosyltransferase subunit 2	RPN2	0.874608	1.14337	0.215374	0.563207		0.666807	0.193291	1.34543	0.666807	0.563207	0.193291	1.34543	P04844;Q5JYR4;Q5JYR7;F2Z3K5;Q5JYR3;H0Y5M1	P04844	Dolichyl-diphosphooligosaccharide--protein glycosyltransferase subunit 2	RPN2	1406		21.6043	21.2726	21.1274	21.5142	21.4825	20.8041	21.3374	21.2198	21.5328	21.3071				By MS/MS	By matching	By MS/MS	By MS/MS	By MS/MS	By MS/MS	By MS/MS	By MS/MS	By MS/MS	By MS/MS	By MS/MS	By MS/MS	By MS/MS	By MS/MS	By MS/MS	By MS/MS
P10644;K7EPB2	cAMP-dependent protein kinase type I-alpha regulatory subunit;cAMP-dependent protein kinase type I-alpha regulatory subunit, N-terminally processed	PRKAR1A	0.874601	1.14338	0.0897129	0.523451		1.04715	0.193303	1.93006	1.04715	0.523451	0.193303	1.93006	P10644;K7EPB2;K7EM13;K7EIE5;K7EID3;K7EJ40;K7EK41;K7EMZ6;K7EMU2;K7EKR1;K7EPR5;K7EQK3;X6RAV4	P10644;K7EPB2	cAMP-dependent protein kinase type I-alpha regulatory subunit;cAMP-dependent protein kinase type I-alpha regulatory subunit, N-terminally processed	PRKAR1A	1511		19.6881	19.6325	20.1636	19.7839	19.6992	19.6923	19.8281	19.7325	19.9307	19.5019				By MS/MS	By MS/MS	By MS/MS	By MS/MS	By MS/MS	By MS/MS	By MS/MS	By MS/MS	By MS/MS	By MS/MS	By MS/MS	By MS/MS	By MS/MS	By MS/MS	By MS/MS	By MS/MS
O75306	NADH dehydrogenase [ubiquinone] iron-sulfur protein 2, mitochondrial	NDUFS2	0.874519	1.14349	0.379918	0.670443		0.42031	0.193439	0.929304	0.42031	0.670443	0.193439	0.929304	O75306	O75306	NADH dehydrogenase [ubiquinone] iron-sulfur protein 2, mitochondrial	NDUFS2	1233		21.3104	21.8265	21.6383	21.3184	21.4764	21.1017	21.4509	21.4061	22.2781	21.5341				By MS/MS	By MS/MS	By MS/MS	By MS/MS	By MS/MS	By MS/MS	By MS/MS	By MS/MS	By MS/MS	By MS/MS	By MS/MS	By MS/MS	By MS/MS	By MS/MS	By MS/MS	By MS/MS
P48444;B0YIW6;Q6P1Q5	Coatomer subunit delta	ARCN1	0.874152	1.14397	0.579691	0.790903		0.236804	0.194044	0.577185	0.236804	0.790903	0.194044	0.577185	P48444;B0YIW6;Q6P1Q5;E9PK34	P48444;B0YIW6;Q6P1Q5	Coatomer subunit delta	ARCN1	453		20.0175	19.7707	19.485	19.2779	19.369	18.9356	19.6228	19.615	20.5486	20.4737				By MS/MS	By matching	By MS/MS	By matching	By MS/MS	By matching	By MS/MS	By MS/MS	By MS/MS		By MS/MS	By matching	By MS/MS	By matching	By MS/MS	By matching
Q92752	Tenascin-R	TNR	0.874124	1.144	0.427721	0.699271		0.36884	0.19409	0.835428	0.36884	0.699271	0.19409	0.835428	Q92752;H0Y668	Q92752	Tenascin-R	TNR	2633		21.1476	20.9503	21.0211	20.4062	20.626	20.0773	20.1345	20.419	20.4775	20.5833				By MS/MS	By MS/MS	By MS/MS	By MS/MS	By MS/MS	By MS/MS	By MS/MS	By MS/MS	By MS/MS	By MS/MS	By MS/MS	By MS/MS	By MS/MS	By MS/MS	By MS/MS	By MS/MS
Q9UK22;A0A286YF37	F-box only protein 2	FBXO2	0.873439	1.1449	0.486711	0.735149		0.312729	0.195222	0.729142	0.312729	0.735149	0.195222	0.729142	Q9UK22;A0A286YF37;R4GNH2	Q9UK22;A0A286YF37	F-box only protein 2	FBXO2	303		21.4993	20.9958	21.7009	20.6954	21.3081	20.743	21.4058	21.4829	20.5709	21.5919				By MS/MS	By MS/MS	By MS/MS	By MS/MS	By MS/MS	By MS/MS	By MS/MS	By MS/MS	By MS/MS	By MS/MS	By MS/MS	By MS/MS	By MS/MS	By MS/MS	By MS/MS	By MS/MS
Q9NQW6	Actin-binding protein anillin	ANLN	0.873215	1.14519	0.353562	0.653285		0.451535	0.195591	0.984808	0.451535	0.653285	0.195591	0.984808	Q9NQW6;H7C1K5;H7C3S1;H7C1C2	Q9NQW6	Actin-binding protein anillin	ANLN	2898		18.0728	17.9936	18.6451	18.0294	17.9894	17.5262	18.3163	18.537	18.121	18.0804				By MS/MS	By MS/MS	By MS/MS	By MS/MS	By matching	By MS/MS	By matching	By MS/MS	By matching	By MS/MS	By MS/MS	By MS/MS	By MS/MS	By MS/MS	By matching	By MS/MS
P63151;A0A590UJY3	Serine/threonine-protein phosphatase 2A 55 kDa regulatory subunit B alpha isoform	PPP2R2A	0.872851	1.14567	0.454449	0.714418		0.342515	0.196192	0.786121	0.342515	0.714418	0.196192	0.786121	P63151;A0A590UJY3;A0A590UJJ1;E5RIY1;Q66LE6;Q00005;Q9Y2T4;H0YB06;E5RFR9	P63151;A0A590UJY3	Serine/threonine-protein phosphatase 2A 55 kDa regulatory subunit B alpha isoform	PPP2R2A	2084		19.6506	19.3194	19.3983	18.3083	19.1606	19.4089	19.1223	19.4516	19.6243	19.4869				By MS/MS	By MS/MS	By MS/MS	By MS/MS	By matching	By MS/MS	By MS/MS	By MS/MS	By MS/MS	By MS/MS	By MS/MS	By MS/MS	By MS/MS	By MS/MS	By MS/MS	By MS/MS
Q6PI78	Transmembrane protein 65	TMEM65	0.872206	1.14652	0.19295	0.538464		0.714556	0.19726	1.42154	0.714556	0.538464	0.19726	1.42154	Q6PI78	Q6PI78	Transmembrane protein 65	TMEM65	2441		19.4129	19.2917	19.3711	19.1525	19.4516	19.626	19.9993	19.3733	19.5048	19.3101				By MS/MS	By matching	By MS/MS	By MS/MS	By matching	By MS/MS	By MS/MS	By MS/MS	By MS/MS	By matching	By MS/MS	By MS/MS	By matching	By MS/MS	By MS/MS	By MS/MS
Q9UHY7;D6RA00;A0A0C4DGY8	Enolase-phosphatase E1	ENOPH1	0.871841	1.147	0.659924	0.831076		0.180506	0.197863	0.456855	0.180506	0.831076	0.197863	0.456855	Q9UHY7;D6RA00;A0A0C4DGY8	Q9UHY7;D6RA00;A0A0C4DGY8	Enolase-phosphatase E1	ENOPH1	3009		18.9587	19.6417	19.1105	17.2822	19.0493	19.6325	19.208	18.8086	19.0103	18.9825				By MS/MS	By MS/MS	By MS/MS	By MS/MS	By MS/MS	By MS/MS	By MS/MS	By MS/MS	By MS/MS	By MS/MS	By MS/MS	By MS/MS	By MS/MS	By MS/MS	By MS/MS	By MS/MS
P30153;B3KQV6;C9J9C1	Serine/threonine-protein phosphatase 2A 65 kDa regulatory subunit A alpha isoform	PPP2R1A	0.871752	1.14712	0.249695	0.583014		0.602589	0.19801	1.24119	0.602589	0.583014	0.19801	1.24119	P30153;B3KQV6;C9J9C1;E9PH38;P30154;E9PPI5;E9PNM7;E9PHZ6;H0YDG7	P30153;B3KQV6;C9J9C1	Serine/threonine-protein phosphatase 2A 65 kDa regulatory subunit A alpha isoform	PPP2R1A	1740		19.2648	18.7361	18.6329	19.0266	19.3993	19.0452	18.9588	18.8851	19.4079	18.9805				By MS/MS	By MS/MS	By MS/MS	By MS/MS	By MS/MS	By MS/MS	By MS/MS	By MS/MS	By MS/MS	By MS/MS	By MS/MS	By MS/MS	By MS/MS	By MS/MS	By MS/MS	By MS/MS
P61019;E9PKL7	Ras-related protein Rab-2A	RAB2A	0.871432	1.14754	0.441988	0.709283		0.354589	0.198539	0.808853	0.354589	0.709283	0.198539	0.808853	P61019;E9PKL7;E9PE37;H7C125;H0YD31	P61019;E9PKL7	Ras-related protein Rab-2A	RAB2A	2005		21.9459	21.9356	21.783	21.1927	22.0084	22.2337	21.8252	21.6953	22.6515	22.1641				By MS/MS	By MS/MS	By MS/MS	By MS/MS	By MS/MS	By MS/MS	By MS/MS	By MS/MS	By MS/MS	By MS/MS	By MS/MS	By MS/MS	By MS/MS	By MS/MS	By MS/MS	By MS/MS
P62750;H7BY10;K7EJV9;K7ERT8;A8MUS3;K7EMA7	60S ribosomal protein L23a	RPL23A	0.871354	1.14764	0.339994	0.640529		0.468529	0.19867	1.0146	0.468529	0.640529	0.19867	1.0146	P62750;H7BY10;K7EJV9;K7ERT8;A8MUS3;K7EMA7	P62750;H7BY10;K7EJV9;K7ERT8;A8MUS3;K7EMA7	60S ribosomal protein L23a	RPL23A	446		21.9033	21.3715	21.5624	22.1736	21.5164	21.5211	21.623	21.2602	22.0466	21.3321				By MS/MS	By MS/MS	By MS/MS	By MS/MS	By MS/MS	By MS/MS	By MS/MS	By MS/MS	By MS/MS	By MS/MS	By MS/MS	By MS/MS	By MS/MS	By matching	By MS/MS	By MS/MS
Q9UI12;G3V126	V-type proton ATPase subunit H	ATP6V1H	0.870645	1.14857	0.293164	0.615988		0.532889	0.199844	1.12511	0.532889	0.615988	0.199844	1.12511	Q9UI12;G3V126;E5RG49;E5RHH0;E5RK31;E5RJG1	Q9UI12;G3V126	V-type proton ATPase subunit H	ATP6V1H	3011		20.2833	20.3206	19.7885	19.6382	19.7867	19.8351	20.4209	19.9795	20.273	19.7797				By MS/MS	By MS/MS	By MS/MS	By MS/MS	By MS/MS	By MS/MS	By MS/MS	By MS/MS	By MS/MS	By MS/MS	By MS/MS	By MS/MS	By MS/MS	By MS/MS	By MS/MS	By MS/MS
Q6KCM7	Calcium-binding mitochondrial carrier protein SCaMC-2	SLC25A25	0.870576	1.14867	0.413422	0.6925		0.383606	0.199958	0.862687	0.383606	0.6925	0.199958	0.862687	Q6KCM7	Q6KCM7	Calcium-binding mitochondrial carrier protein SCaMC-2	SLC25A25	2432		20.4729	19.9342	20.2804	20.1605	20.4726	19.71	20.098	20.03	20.4981	20.9875				By MS/MS	By matching	By MS/MS	By MS/MS	By MS/MS	By MS/MS	By MS/MS	By MS/MS	By MS/MS	By matching	By MS/MS	By MS/MS	By MS/MS	By matching	By MS/MS	By MS/MS
P13637;M0R116;A0A2R8YEY8;A0A0A0MT26	Sodium/potassium-transporting ATPase subunit alpha-3	ATP1A3	0.869277	1.15038	0.132582	0.530719		0.877515	0.202112	1.67441	0.877515	0.530719	0.202112	1.67441	P13637;M0R116;A0A2R8YEY8;A0A0A0MT26;M0QXF2;P54707	P13637;M0R116;A0A2R8YEY8;A0A0A0MT26	Sodium/potassium-transporting ATPase subunit alpha-3	ATP1A3	1078		21.4037	21.4084	21.615	21.1315	21.3194	21.1003	21.4706	21.0523	20.9996	21.1051				By MS/MS	By MS/MS	By MS/MS	By MS/MS	By MS/MS	By MS/MS	By MS/MS	By MS/MS	By MS/MS	By MS/MS	By MS/MS	By MS/MS	By MS/MS	By MS/MS	By MS/MS	By MS/MS
Q14203;E7EX90;Q6AWB1	Dynactin subunit 1	DCTN1;DKFZp686E0752	0.868927	1.15084	0.331682	0.635637		0.479278	0.202693	1.03331	0.479278	0.635637	0.202693	1.03331	Q14203;E7EX90;Q6AWB1;E7EWF7;C9JJD0;C9JKG6;E9PCY0;C9J1B7;C9JZA4;C9JTE5;C9JJN7	Q14203;E7EX90;Q6AWB1	Dynactin subunit 1	DCTN1;DKFZp686E0752	2250		20.6018	20.1897	20.7929	19.8442	20.3605	20.7379	20.7209	20.4485	20.5963	20.8386				By MS/MS	By MS/MS	By MS/MS	By MS/MS	By MS/MS	By MS/MS	By MS/MS	By MS/MS	By MS/MS	By MS/MS	By MS/MS	By MS/MS	By MS/MS	By MS/MS	By MS/MS	By MS/MS
P08559	Pyruvate dehydrogenase E1 component subunit alpha, somatic form, mitochondrial	PDHA1	0.867908	1.1522	0.260114	0.590914		0.584836	0.204385	1.21194	0.584836	0.590914	0.204385	1.21194	P08559;Q5JPU3;Q5JPU0;Q5JPT9;Q5JPU1;P29803;Q5JPU2	P08559	Pyruvate dehydrogenase E1 component subunit alpha, somatic form, mitochondrial	PDHA1	1467		22.1421	21.6316	21.7661	22.276	22.4856	21.8877	22.1935	21.9124	22.3498	22.2076				By MS/MS	By MS/MS	By MS/MS	By MS/MS	By MS/MS	By MS/MS	By MS/MS	By MS/MS	By MS/MS	By MS/MS	By MS/MS	By MS/MS	By MS/MS	By MS/MS	By MS/MS	By MS/MS
Q8N4T8;H0Y962	Carbonyl reductase family member 4	CBR4	0.867853	1.15227	0.29539	0.619458		0.529605	0.204478	1.11955	0.529605	0.619458	0.204478	1.11955	Q8N4T8;H0Y962;D6RAV8;D6RJF4;D6RGF2	Q8N4T8;H0Y962	Carbonyl reductase family member 4	CBR4	896		18.7452	18.2822	18.432	18.7617	18.5262	18.8147	19.2973	18.5189	18.9621	18.5629				By MS/MS	By MS/MS	By MS/MS	By matching	By MS/MS	By MS/MS	By MS/MS	By matching	By MS/MS	By matching	By MS/MS	By matching	By MS/MS		By MS/MS	By matching
P60228;E5RGA2	Eukaryotic translation initiation factor 3 subunit E	EIF3E	0.867158	1.15319	0.327826	0.635637		0.484356	0.205633	1.04211	0.484356	0.635637	0.205633	1.04211	P60228;E5RGA2;E5RIT4;H0YAW4;H0YBR5;E5RHS5	P60228;E5RGA2	Eukaryotic translation initiation factor 3 subunit E	EIF3E	1993		20.8428	20.0687	20.2513	19.7526	20.4717	20.1038	20.2069	20.2192	19.9393	20.5397				By MS/MS		By MS/MS	By matching	By matching		By MS/MS	By matching	By MS/MS		By MS/MS	By matching	By MS/MS		By MS/MS
P78371;F5GWF6;F8VQ14	T-complex protein 1 subunit beta	CCT2	0.867034	1.15336	0.349169	0.649058		0.456964	0.205839	0.994358	0.456964	0.649058	0.205839	0.994358	P78371;F5GWF6;F8VQ14	P78371;F5GWF6;F8VQ14	T-complex protein 1 subunit beta	CCT2	2105		22.3401	22.369	21.9296	21.2865	21.9569	22.1352	22.2544	21.9867	22.4003	22.0747				By MS/MS	By MS/MS	By MS/MS	By MS/MS	By MS/MS	By MS/MS	By MS/MS	By MS/MS	By MS/MS	By MS/MS	By MS/MS	By MS/MS	By MS/MS	By MS/MS	By MS/MS	By MS/MS
P31146;H3BRY3	Coronin-1A;Coronin	CORO1A	0.866308	1.15432	0.436769	0.704045		0.359748	0.207049	0.818505	0.359748	0.704045	0.207049	0.818505	P31146;H3BRY3;H3BTU6;H3BRJ0;H3BNA2;H3BU76;H3BSL1	P31146;H3BRY3	Coronin-1A;Coronin	CORO1A	1749		19.8111	19.6698	19.9841	18.5397	19.3759	19.5776	19.5797	19.7807	19.4678	19.6155				By MS/MS	By MS/MS	By MS/MS	By MS/MS	By MS/MS	By MS/MS	By MS/MS	By MS/MS	By matching	By matching	By MS/MS	By MS/MS	By MS/MS	By MS/MS	By MS/MS	By MS/MS
Q9NR46;B7ZC38;B7ZC39	Endophilin-B2	SH3GLB2	0.86602	1.15471	0.406533	0.686062		0.390904	0.207528	0.876059	0.390904	0.686062	0.207528	0.876059	Q9NR46;B7ZC38;B7ZC39;F8WFB9;G5E9J1;H7C1Z6	Q9NR46;B7ZC38;B7ZC39	Endophilin-B2	SH3GLB2	512		21.1906	21.4828	21.2184	20.2375	20.6456	20.5739	20.7955	20.6896	21.101	20.9296				By MS/MS	By MS/MS	By MS/MS	By MS/MS	By MS/MS	By MS/MS	By MS/MS	By MS/MS	By MS/MS	By MS/MS	By MS/MS	By MS/MS	By MS/MS	By MS/MS	By MS/MS	By MS/MS
P12081;B4DDD8;B3KWE1;E7ETE2;B4E1C5	Histidine--tRNA ligase, cytoplasmic	HARS	0.865128	1.1559	0.362577	0.65923		0.4406	0.209015	0.965486	0.4406	0.65923	0.209015	0.965486	P12081;B4DDD8;B3KWE1;E7ETE2;B4E1C5;D6RJE6;D6RF05;A0A2R8YCI2;A0A2R8Y4X6;A0A2R8Y5E8;A0A2R8YFR1	P12081;B4DDD8;B3KWE1;E7ETE2;B4E1C5	Histidine--tRNA ligase, cytoplasmic	HARS	1539		20.2766	20.1934	19.9034	19.9718	20.7206	20.2336	20.9973	20.2796	19.9973	20.1717				By MS/MS	By MS/MS	By MS/MS	By MS/MS	By MS/MS	By MS/MS	By MS/MS	By MS/MS	By MS/MS	By MS/MS	By MS/MS	By MS/MS	By MS/MS	By MS/MS	By MS/MS	By MS/MS
Q9UNM6;J3KNQ3;A0A087WUL9;E9PL38	26S proteasome non-ATPase regulatory subunit 13	PSMD13	0.86471	1.15646	0.375903	0.666626		0.424924	0.209711	0.937571	0.424924	0.666626	0.209711	0.937571	Q9UNM6;J3KNQ3;A0A087WUL9;E9PL38;H0YD73;E9PPD2;E9PQG3	Q9UNM6;J3KNQ3;A0A087WUL9;E9PL38	26S proteasome non-ATPase regulatory subunit 13	PSMD13	3058		20.8166	20.1723	20.4495	19.7608	20.1556	20.6702	20.2273	19.9102	19.8711	19.958				By MS/MS	By MS/MS	By MS/MS	By MS/MS	By matching	By MS/MS	By MS/MS	By MS/MS	By MS/MS	By MS/MS	By MS/MS	By MS/MS	By MS/MS	By MS/MS	By MS/MS	By MS/MS
O60784	Target of Myb protein 1	TOM1	0.864	1.15741	0.281949	0.604177		0.549829	0.210897	1.15363	0.549829	0.604177	0.210897	1.15363	O60784;B0QY01;V9GYF4;B0QY02;V9GZ68;Q6UW50	O60784	Target of Myb protein 1	TOM1	1215		21.2704	20.2332	20.5517	20.3508	20.4331	20.7608	20.6178	20.4876	20.7973	20.7836				By MS/MS	By MS/MS	By MS/MS	By MS/MS	By MS/MS	By MS/MS	By MS/MS	By MS/MS	By MS/MS	By MS/MS	By MS/MS	By MS/MS	By MS/MS	By MS/MS	By MS/MS	By MS/MS
Q9H7Z7;X6RJ95	Prostaglandin E synthase 2;Prostaglandin E synthase 2 truncated form	PTGES2	0.863549	1.15801	0.457551	0.718248		0.339561	0.21165	0.780529	0.339561	0.718248	0.21165	0.780529	Q9H7Z7;X6RJ95;A6NHH0	Q9H7Z7;X6RJ95	Prostaglandin E synthase 2;Prostaglandin E synthase 2 truncated form	PTGES2	2858		19.4781	19.1353	19.0046	18.0094	19.2363	19.3278	19.339	19.3947	19.1573	19.2899				By MS/MS	By MS/MS	By MS/MS	By MS/MS	By matching	By MS/MS	By MS/MS	By MS/MS	By MS/MS	By matching	By MS/MS	By MS/MS	By MS/MS	By MS/MS	By MS/MS	By MS/MS
Q16204	Coiled-coil domain-containing protein 6	CCDC6	0.863545	1.15802	0.187876	0.537548		0.726129	0.211657	1.43983	0.726129	0.537548	0.211657	1.43983	Q16204	Q16204	Coiled-coil domain-containing protein 6	CCDC6	2322		20.0723	19.2531	19.7133	19.5551	19.32	19.3466	19.6804	19.4132	19.5581	19.7178				By MS/MS	By MS/MS	By MS/MS	By MS/MS	By MS/MS	By MS/MS	By MS/MS	By MS/MS	By MS/MS	By MS/MS	By MS/MS	By MS/MS	By MS/MS	By MS/MS	By MS/MS	By MS/MS
P48556;K7EJR3;R4GMR5;K7EJC1;K7ERW6	26S proteasome non-ATPase regulatory subunit 8	PSMD8	0.863394	1.15822	0.357441	0.654298		0.446796	0.211909	0.976449	0.446796	0.654298	0.211909	0.976449	P48556;K7EJR3;R4GMR5;K7EJC1;K7ERW6;K7ENY6	P48556;K7EJR3;R4GMR5;K7EJC1;K7ERW6	26S proteasome non-ATPase regulatory subunit 8	PSMD8	1033		19.7274	19.0202	19.4982	19.3505	20.1545	19.5366	19.8183	19.6048	19.0595	19.6863				By MS/MS	By MS/MS	By MS/MS	By MS/MS	By MS/MS	By MS/MS	By MS/MS	By MS/MS	By MS/MS	By matching	By MS/MS	By MS/MS	By MS/MS	By MS/MS	By matching	By MS/MS
P43155	Carnitine O-acetyltransferase	CRAT	0.862491	1.15943	0.25764	0.589514		0.588987	0.213419	1.21879	0.588987	0.589514	0.213419	1.21879	P43155;B7ZBP5;A6PVN3;H0Y4Z7	P43155	Carnitine O-acetyltransferase	CRAT	1836		20.3834	20.3296	20.1293	19.7957	20.286	20.4847	20.2573	20.0952	20.8867	20.1705				By MS/MS	By MS/MS	By MS/MS	By MS/MS	By MS/MS	By MS/MS	By MS/MS	By MS/MS	By MS/MS	By MS/MS	By MS/MS	By MS/MS	By MS/MS	By MS/MS	By MS/MS	By MS/MS
Q8N2K0;A0A5F9ZHQ8;A0A5F9ZH71;A0A5F9ZH49;A0A5F9ZHH2;I3L206;A0A5F9ZHQ0;A0A5F9ZGT4	Monoacylglycerol lipase ABHD12	ABHD12	0.862098	1.15996	0.154684	0.534367		0.810553	0.214077	1.57161	0.810553	0.534367	0.214077	1.57161	Q8N2K0;A0A5F9ZHQ8;A0A5F9ZH71;A0A5F9ZH49;A0A5F9ZHH2;I3L206;A0A5F9ZHQ0;A0A5F9ZGT4;A0A5F9ZGW7;Q5T712;A0A5F9ZHM3;A0A5F9ZH28;I3L294;A0A5F9ZGZ9;A0A5F9ZHF0;A0A5F9ZHG5;I3L1V0;A0A5F9ZHE8;I3L440;I3L380	Q8N2K0;A0A5F9ZHQ8;A0A5F9ZH71;A0A5F9ZH49;A0A5F9ZHH2;I3L206;A0A5F9ZHQ0;A0A5F9ZGT4	Monoacylglycerol lipase ABHD12	ABHD12	2530		19.4453	18.7304	19.2534	19.3917	19.1336	18.9489	19.4205	18.9892	19.1722	19.2945				By MS/MS	By matching	By MS/MS	By MS/MS	By MS/MS	By matching	By MS/MS	By MS/MS	By MS/MS	By matching	By MS/MS	By matching	By MS/MS	By matching	By MS/MS	By matching
P01112	GTPase HRas;GTPase HRas, N-terminally processed	HRAS	0.860841	1.16166	0.306203	0.628619		0.513991	0.216182	1.09302	0.513991	0.628619	0.216182	1.09302	P01112	P01112	GTPase HRas;GTPase HRas, N-terminally processed	HRAS	1359		19.4696	19.1085	19.673	19.6238	18.8676	19.2546	19.6169	19.3581	19.6624	18.8636				By MS/MS	By MS/MS	By MS/MS	By MS/MS	By MS/MS	By MS/MS	By MS/MS	By MS/MS	By MS/MS	By MS/MS	By MS/MS	By MS/MS	By MS/MS	By MS/MS	By MS/MS	By MS/MS
P11586;V9GYY3;A0A384N5Y3;F5H2F4;V9GZ78;A0A494C1T2	C-1-tetrahydrofolate synthase, cytoplasmic;Methylenetetrahydrofolate dehydrogenase;Methenyltetrahydrofolate cyclohydrolase;Formyltetrahydrofolate synthetase;C-1-tetrahydrofolate synthase, cytoplasmic, N-terminally processed	MTHFD1	0.859766	1.16311	0.356519	0.654298		0.447917	0.217984	0.978429	0.447917	0.654298	0.217984	0.978429	P11586;V9GYY3;A0A384N5Y3;F5H2F4;V9GZ78;A0A494C1T2	P11586;V9GYY3;A0A384N5Y3;F5H2F4;V9GZ78;A0A494C1T2	C-1-tetrahydrofolate synthase, cytoplasmic;Methylenetetrahydrofolate dehydrogenase;Methenyltetrahydrofolate cyclohydrolase;Formyltetrahydrofolate synthetase;C-1-tetrahydrofolate synthase, cytoplasmic, N-terminally processed	MTHFD1	348		19.7032	20.0607	20.1853	18.9491	19.915	19.9401	19.6465	19.5204	19.9715	19.8614				By MS/MS	By MS/MS	By MS/MS	By MS/MS	By MS/MS	By MS/MS	By MS/MS	By MS/MS	By MS/MS	By MS/MS	By MS/MS	By MS/MS	By MS/MS	By MS/MS	By MS/MS	By MS/MS
P46778	60S ribosomal protein L21	RPL21	0.859286	1.16376	0.538419	0.765121		0.26888	0.218789	0.642667	0.26888	0.765121	0.218789	0.642667	P46778;G3V1B3;M0R181	P46778	60S ribosomal protein L21	RPL21	1850		22.4628	21.783	22.4274	22.5059	22.2504	21.9459	23.3907	22.2801	22.4158	23.3382				By MS/MS		By MS/MS	By MS/MS	By MS/MS	By matching	By MS/MS	By MS/MS	By MS/MS	By MS/MS	By MS/MS	By matching	By MS/MS	By matching	By MS/MS	By matching
Q9NUP9;G3V1D4	Protein lin-7 homolog C	LIN7C	0.858667	1.1646	0.128226	0.530719		0.892024	0.21983	1.69652	0.892024	0.530719	0.21983	1.69652	Q9NUP9;G3V1D4	Q9NUP9;G3V1D4	Protein lin-7 homolog C	LIN7C	2923		20.0083	19.8787	20.2523	19.6403	20.2313	20.2356	19.9055	19.7851	20.2999	20.0585				By MS/MS	By MS/MS	By MS/MS	By MS/MS	By MS/MS	By MS/MS	By MS/MS	By MS/MS	By MS/MS	By MS/MS	By MS/MS	By MS/MS	By MS/MS	By MS/MS	By MS/MS	By MS/MS
Q9H269	Vacuolar protein sorting-associated protein 16 homolog	VPS16	0.857373	1.16635	0.430234	0.699271		0.366295	0.222005	0.830702	0.366295	0.699271	0.222005	0.830702	Q9H269;Q5JUA9;Q5JUB0	Q9H269	Vacuolar protein sorting-associated protein 16 homolog	VPS16	2839		18.5121	18.1091	19.6325	18.4503	18.2063	18.8068	18.7	18.6002	18.7279	18.7023				By MS/MS	By matching	By MS/MS	By matching	By matching	By matching	By MS/MS	By matching	By MS/MS	By matching	By MS/MS	By matching	By MS/MS	By matching	By MS/MS	By matching
Q93050;B7Z641;B7Z2A9	V-type proton ATPase 116 kDa subunit a isoform 1;V-type proton ATPase subunit a	ATP6V0A1	0.857038	1.16681	0.321876	0.628619		0.492311	0.222569	1.05585	0.492311	0.628619	0.222569	1.05585	Q93050;B7Z641;B7Z2A9;K7EPG4;K7EM24;K7EN36;F5H1T6;K7ELZ6;Q9Y487;K7EQW2	Q93050;B7Z641;B7Z2A9	V-type proton ATPase 116 kDa subunit a isoform 1;V-type proton ATPase subunit a	ATP6V0A1	2651		21.0618	20.5316	21.1708	20.2002	20.453	20.2069	20.5442	20.6902	20.4075	20.8953				By MS/MS	By MS/MS	By MS/MS	By MS/MS	By MS/MS	By MS/MS	By MS/MS	By MS/MS	By MS/MS	By MS/MS	By MS/MS	By MS/MS	By MS/MS	By MS/MS	By MS/MS	By MS/MS
P28331;B4DJ81	NADH-ubiquinone oxidoreductase 75 kDa subunit, mitochondrial	NDUFS1	0.856626	1.16737	0.392036	0.674202		0.406674	0.223263	0.904737	0.406674	0.674202	0.223263	0.904737	P28331;B4DJ81;C9JPQ5	P28331;B4DJ81	NADH-ubiquinone oxidoreductase 75 kDa subunit, mitochondrial	NDUFS1	1718		21.5471	22.0259	22.5882	22.1631	22.3242	21.9164	21.6491	21.8491	22.6544	21.6921				By MS/MS	By MS/MS	By MS/MS	By MS/MS	By MS/MS	By MS/MS	By MS/MS	By MS/MS	By MS/MS	By MS/MS	By MS/MS	By MS/MS	By MS/MS	By MS/MS	By MS/MS	By MS/MS
Q5JPE7;P69849;J3KN36;Q15155;A0A0G2JN29;A0A087X117;A0A0G2JP90;A0A087WW46	Nodal modulator 2;Nodal modulator 3;Nodal modulator 1	NOMO2;NOMO3;NOMO1	0.856484	1.16756	0.277495	0.601796		0.556745	0.223502	1.16522	0.556745	0.601796	0.223502	1.16522	Q5JPE7;P69849;J3KN36;Q15155;A0A0G2JN29;A0A087X117;A0A0G2JP90;A0A087WW46;A0A087WTD5;I3L0Q6;H3BTW1;H3BUC9;H3BPS9;I3L1G6	Q5JPE7;P69849;J3KN36;Q15155;A0A0G2JN29;A0A087X117;A0A0G2JP90;A0A087WW46	Nodal modulator 2;Nodal modulator 3;Nodal modulator 1	NOMO2;NOMO3;NOMO1	995		20.9687	20.5212	20.8467	20.6444	20.2289	20.0991	20.7753	20.6251	21.0526	20.865				By MS/MS		By MS/MS	By matching	By MS/MS	By matching	By MS/MS	By matching	By MS/MS		By MS/MS	By matching	By MS/MS	By matching	By MS/MS	By matching
Q9Y2Z0	Suppressor of G2 allele of SKP1 homolog	SUGT1	0.855836	1.16845	0.19524	0.540665		0.709431	0.224594	1.41342	0.709431	0.540665	0.224594	1.41342	Q9Y2Z0	Q9Y2Z0	Suppressor of G2 allele of SKP1 homolog	SUGT1	3093		19.2257	19.5053	19.6927	19.3035	19.1099	19.1047	19.6044	19.1076	19.3344	18.8229				By MS/MS	By MS/MS	By MS/MS	By MS/MS	By MS/MS	By MS/MS	By MS/MS	By MS/MS	By MS/MS	By MS/MS	By MS/MS	By MS/MS	By MS/MS	By MS/MS	By MS/MS	By MS/MS
Q99832	T-complex protein 1 subunit eta	CCT7	0.855797	1.1685	0.417976	0.694235		0.378849	0.22466	0.853934	0.378849	0.694235	0.22466	0.853934	Q99832;F8WAM2;F8WBP8;A0A0D9SG95	Q99832	T-complex protein 1 subunit eta	CCT7	2762		21.2689	21.4642	21.5624	20.4012	21.312	21.6314	21.7598	21.1993	21.6983	21.782				By MS/MS	By MS/MS	By MS/MS	By MS/MS	By MS/MS	By MS/MS	By MS/MS	By MS/MS	By MS/MS	By MS/MS	By MS/MS	By MS/MS	By MS/MS	By MS/MS	By MS/MS	By MS/MS
P78357;K7EMM9	Contactin-associated protein 1	CNTNAP1	0.854699	1.17	0.247661	0.583014		0.606142	0.226512	1.24702	0.606142	0.583014	0.226512	1.24702	P78357;K7EMM9	P78357;K7EMM9	Contactin-associated protein 1	CNTNAP1	2103		20.5808	20.6193	20.7941	19.8049	20.1019	20.1353	20.2468	20.2588	20.5535	20.3261				By MS/MS	By MS/MS	By MS/MS	By MS/MS	By MS/MS	By MS/MS	By MS/MS	By MS/MS	By MS/MS	By MS/MS	By MS/MS	By MS/MS	By MS/MS	By MS/MS	By MS/MS	By MS/MS
P05388;F8VWS0;F8VU65;F8VW21;F8VPE8;G3V210;F8VZS0;Q8NHW5;F8VQY6;F8VRK7;F8VS58	60S acidic ribosomal protein P0;60S acidic ribosomal protein P0-like	RPLP0;RPLP0P6	0.85465	1.17007	0.60057	0.800553		0.221436	0.226594	0.545064	0.221436	0.800553	0.226594	0.545064	P05388;F8VWS0;F8VU65;F8VW21;F8VPE8;G3V210;F8VZS0;Q8NHW5;F8VQY6;F8VRK7;F8VS58;F8VWV4;F8W1K8	P05388;F8VWS0;F8VU65;F8VW21;F8VPE8;G3V210;F8VZS0;Q8NHW5;F8VQY6;F8VRK7;F8VS58	60S acidic ribosomal protein P0;60S acidic ribosomal protein P0-like	RPLP0;RPLP0P6	1422		22.6632	22.0476	22.1751	23.0653	21.503	22.3021	23.1973	22.6291	23.4789	21.8405				By MS/MS	By MS/MS	By MS/MS	By MS/MS	By MS/MS	By MS/MS	By MS/MS	By MS/MS	By MS/MS	By MS/MS	By MS/MS	By MS/MS	By MS/MS	By MS/MS	By MS/MS	By MS/MS
Q9NQC3	Reticulon-4	RTN4	0.85397	1.171	0.521656	0.751332		0.282616	0.227743	0.670112	0.282616	0.751332	0.227743	0.670112	Q9NQC3;F8W914;H7C106;A0A0U1RQR6;C9J685	Q9NQC3	Reticulon-4	RTN4	2894		21.2607	21.2505	21.8449	20.1702	21.1185	21.2829	21.4872	21.8959	21.8266	21.7996				By MS/MS	By MS/MS	By MS/MS	By MS/MS	By MS/MS	By MS/MS	By MS/MS	By MS/MS	By MS/MS	By MS/MS	By MS/MS	By MS/MS	By MS/MS	By MS/MS	By MS/MS	By MS/MS
Q8N9I0	Synaptotagmin-2	SYT2	0.853687	1.17139	0.624437	0.814483		0.204511	0.22822	0.509079	0.204511	0.814483	0.22822	0.509079	Q8N9I0	Q8N9I0	Synaptotagmin-2	SYT2	2552		20.0507	20.0904	20.5236	19.1352	19.6072	19.2979	19.2854	19.6004	18.3468	18.5487				By MS/MS	By MS/MS	By MS/MS	By MS/MS	By MS/MS	By MS/MS	By MS/MS	By MS/MS	By MS/MS	By matching	By MS/MS	By MS/MS	By MS/MS	By MS/MS	By MS/MS	By MS/MS
Q9BSD7;Q5TDF0	Cancer-related nucleoside-triphosphatase	NTPCR	0.853622	1.17148	0.495284	0.737514		0.305145	0.228331	0.714416	0.305145	0.737514	0.228331	0.714416	Q9BSD7;Q5TDF0	Q9BSD7;Q5TDF0	Cancer-related nucleoside-triphosphatase	NTPCR	2411		19.9707	19.8864	19.8022	19.496	19.0776	18.8783	19.0416	19.6213	20.4614	19.33				By MS/MS	By matching	By MS/MS	By matching	By MS/MS	By matching	By MS/MS	By matching	By MS/MS	By matching	By MS/MS	By MS/MS	By MS/MS	By matching	By MS/MS	By MS/MS
O94979;D6REX3;D6RHZ5;H7BXG7	Protein transport protein Sec31A	SEC31A	0.852445	1.1731	0.283397	0.606077		0.547604	0.230322	1.1499	0.547604	0.606077	0.230322	1.1499	O94979;D6REX3;D6RHZ5;H7BXG7;H0Y8V7;H0Y9T9;H0Y9K1;D6RE64;D6RCQ9;H0Y8W8;H0YAF5	O94979;D6REX3;D6RHZ5;H7BXG7	Protein transport protein Sec31A	SEC31A	647		20.8313	20.1154	20.6216	19.9493	20.348	20.6161	20.4051	20.5489	20.9753	20.7999				By MS/MS	By matching	By MS/MS	By MS/MS	By MS/MS	By matching	By MS/MS	By MS/MS	By MS/MS	By MS/MS	By MS/MS	By MS/MS	By MS/MS	By matching	By MS/MS	By MS/MS
P10515;H0YDD4;E9PEJ4	Dihydrolipoyllysine-residue acetyltransferase component of pyruvate dehydrogenase complex, mitochondrial;Acetyltransferase component of pyruvate dehydrogenase complex	DLAT	0.852146	1.17351	0.4637	0.723092		0.333763	0.230828	0.769515	0.333763	0.723092	0.230828	0.769515	P10515;H0YDD4;E9PEJ4	P10515;H0YDD4;E9PEJ4	Dihydrolipoyllysine-residue acetyltransferase component of pyruvate dehydrogenase complex, mitochondrial;Acetyltransferase component of pyruvate dehydrogenase complex	DLAT	1506		22.1499	22.1674	21.6653	21.8328	21.7477	20.6286	21.7307	21.6409	22.2148	22.0846				By MS/MS	By MS/MS	By MS/MS	By MS/MS	By MS/MS	By MS/MS	By MS/MS	By MS/MS	By MS/MS	By MS/MS	By MS/MS	By MS/MS	By MS/MS	By MS/MS	By MS/MS	By MS/MS
P40227	T-complex protein 1 subunit zeta	CCT6A	0.851464	1.17445	0.320386	0.628619		0.494326	0.231983	1.05932	0.494326	0.628619	0.231983	1.05932	P40227;J3KRI6	P40227	T-complex protein 1 subunit zeta	CCT6A	1812		22.0211	22.1707	22.4222	21.36	22.1168	22.3235	22.5581	21.9949	21.7525	21.8616				By MS/MS	By MS/MS	By MS/MS	By MS/MS	By MS/MS	By MS/MS	By MS/MS	By MS/MS	By MS/MS	By MS/MS	By MS/MS	By MS/MS	By MS/MS	By MS/MS	By MS/MS	By MS/MS
Q15370;B8ZZU8;I3L0M9;A0A0B4J296	Transcription elongation factor B polypeptide 2	TCEB2	0.851011	1.17507	0.0986898	0.530719		1.00573	0.23275	1.86813	1.00573	0.530719	0.23275	1.86813	Q15370;B8ZZU8;I3L0M9;A0A0B4J296	Q15370;B8ZZU8;I3L0M9;A0A0B4J296	Transcription elongation factor B polypeptide 2	TCEB2	518		20.1196	20.0079	20.2717	19.8682	20.4913	20.0421	20.4168	19.8798	20.0081	20.3458				By MS/MS	By MS/MS	By MS/MS	By MS/MS	By MS/MS	By MS/MS	By MS/MS	By MS/MS	By MS/MS	By MS/MS	By MS/MS	By MS/MS	By MS/MS	By MS/MS	By MS/MS	By MS/MS
O14617;A0A2R8Y611	AP-3 complex subunit delta-1	AP3D1	0.849577	1.17706	0.185103	0.537548		0.732587	0.235183	1.45001	0.732587	0.537548	0.235183	1.45001	O14617;A0A2R8Y611;A0A2R8Y4J3;A0A087WYN6;K7ERW8;K7ELX8	O14617;A0A2R8Y611	AP-3 complex subunit delta-1	AP3D1	1126		19.7172	19.3936	19.6756	19.0375	19.6461	19.6543	19.8863	19.798	19.9751	19.841				By MS/MS	By MS/MS	By MS/MS	By MS/MS	By matching	By MS/MS	By MS/MS	By MS/MS	By MS/MS	By MS/MS	By MS/MS	By MS/MS	By MS/MS	By MS/MS	By MS/MS	By MS/MS
O95741;H0YLV2	Copine-6	CPNE6	0.849228	1.17754	0.271799	0.601641		0.565751	0.235777	1.18026	0.565751	0.601641	0.235777	1.18026	O95741;H0YLV2;H0YNP2;H0YNX4;H0YNM7;H0YLM2;H0YKP1;H0YM67;H0YKJ0;H0YK44;Q96A23;Q9UBL6;H0YLS9	O95741;H0YLV2	Copine-6	CPNE6	1318		18.7507	19.1686	19.1287	18.6354	19.2052	19.3573	19.241	18.3864	19.09	18.6892				By MS/MS	By MS/MS	By MS/MS	By MS/MS	By matching	By MS/MS	By MS/MS	By MS/MS	By MS/MS	By MS/MS	By MS/MS	By MS/MS	By MS/MS	By MS/MS	By MS/MS	By MS/MS
O15173	Membrane-associated progesterone receptor component 2	PGRMC2	0.84898	1.17788	0.575542	0.78931		0.239923	0.236198	0.583643	0.239923	0.78931	0.236198	0.583643	O15173;U3KQM0;U3KPU8	O15173	Membrane-associated progesterone receptor component 2	PGRMC2	1152		19.9283	19.7613	19.5802	17.9774	19.9753	19.5801	19.5236	19.6665	18.7042	19.5453				By MS/MS	By MS/MS	By MS/MS	By MS/MS	By matching	By MS/MS	By MS/MS	By MS/MS	By MS/MS	By MS/MS	By MS/MS	By MS/MS	By MS/MS	By matching	By MS/MS	By MS/MS
Q9NRX5	Serine incorporator 1	SERINC1	0.847276	1.18025	0.364832	0.659998		0.437907	0.239096	0.960708	0.437907	0.659998	0.239096	0.960708	Q9NRX5	Q9NRX5	Serine incorporator 1	SERINC1	2909		20.6619	19.3748	19.8614	19.8995	19.9924	20.0048	19.9727	20.0018	20.5403	20.5522				By MS/MS	By matching	By MS/MS	By MS/MS	By MS/MS	By MS/MS	By MS/MS	By matching	By MS/MS		By MS/MS	By MS/MS	By MS/MS		By MS/MS	By MS/MS
Q9ULD0	2-oxoglutarate dehydrogenase-like, mitochondrial	OGDHL	0.846593	1.1812	0.233899	0.575612		0.630971	0.240259	1.28755	0.630971	0.575612	0.240259	1.28755	Q9ULD0	Q9ULD0	2-oxoglutarate dehydrogenase-like, mitochondrial	OGDHL	3041		20.8467	20.6293	20.746	20.957	20.9887	20.5001	20.8351	20.7265	21.6222	21.0245				By MS/MS	By MS/MS	By MS/MS	By MS/MS	By MS/MS	By MS/MS	By MS/MS	By MS/MS	By MS/MS	By matching	By MS/MS	By MS/MS	By MS/MS	By MS/MS	By MS/MS	By MS/MS
P14868	Aspartate--tRNA ligase, cytoplasmic	DARS	0.846044	1.18197	0.320579	0.628619		0.494064	0.241195	1.05887	0.494064	0.628619	0.241195	1.05887	P14868;H7BZ35;C9J7S3;C9JLC1;C9JQM9;H7C278	P14868	Aspartate--tRNA ligase, cytoplasmic	DARS	1571		22.6454	22.1072	22.7766	21.6679	22.4922	22.4068	22.7121	22.8214	22.1584	22.5752				By MS/MS	By MS/MS	By MS/MS	By MS/MS	By MS/MS	By MS/MS	By MS/MS	By MS/MS	By MS/MS	By MS/MS	By MS/MS	By MS/MS	By MS/MS	By MS/MS	By MS/MS	By MS/MS
P61247;D6RAT0;D6RB09;D6RG13;E9PFI5;H0Y9Y4;D6R9B6;H0Y8L7;D6RAS7	40S ribosomal protein S3a	RPS3A	0.845884	1.1822	0.649232	0.82683		0.1876	0.241468	0.47244	0.1876	0.82683	0.241468	0.47244	P61247;D6RAT0;D6RB09;D6RG13;E9PFI5;H0Y9Y4;D6R9B6;H0Y8L7;D6RAS7;D6RED7;D6RGE0;D6RI02	P61247;D6RAT0;D6RB09;D6RG13;E9PFI5;H0Y9Y4;D6R9B6;H0Y8L7;D6RAS7	40S ribosomal protein S3a	RPS3A	2020		23.1374	21.0737	21.4552	22.0439	21.1116	20.9903	21.024	22.1836	22.7786	22.0079				By MS/MS	By MS/MS	By MS/MS	By MS/MS	By MS/MS	By MS/MS	By MS/MS	By MS/MS	By MS/MS	By MS/MS	By MS/MS	By MS/MS	By MS/MS	By matching	By MS/MS	By MS/MS
Q7Z4S6;A0A1B0GV47	Kinesin-like protein KIF21A	KIF21A	0.844798	1.18371	0.333827	0.635949		0.476479	0.243321	1.02845	0.476479	0.635949	0.243321	1.02845	Q7Z4S6;A0A1B0GV47;H0YHT2;H0YI78;H0YIM7;O75037;H0YIM6;Q86VH2;Q2M1P5	Q7Z4S6;A0A1B0GV47	Kinesin-like protein KIF21A	KIF21A	2477		20.7369	20.2806	20.626	19.8253	20.3219	20.2318	20.4335	20.6833	21.0825	20.9632				By MS/MS	By MS/MS	By MS/MS	By MS/MS	By MS/MS	By MS/MS	By MS/MS	By MS/MS	By MS/MS	By MS/MS	By MS/MS	By MS/MS	By MS/MS	By MS/MS	By MS/MS	By MS/MS
Q14240;E7EQG2	Eukaryotic initiation factor 4A-II;Eukaryotic initiation factor 4A-II, N-terminally processed	EIF4A2	0.843992	1.18484	0.206417	0.558066		0.685255	0.244698	1.37497	0.685255	0.558066	0.244698	1.37497	Q14240;E7EQG2;J3KSN7;E7EMV8;J3QL52;E9PBH4;F8WE11	Q14240;E7EQG2	Eukaryotic initiation factor 4A-II;Eukaryotic initiation factor 4A-II, N-terminally processed	EIF4A2	2252		22.0287	21.816	22.0947	21.2475	21.8585	21.789	22.3191	22.1233	22.0388	22.1405				By MS/MS	By MS/MS	By MS/MS	By MS/MS	By MS/MS	By MS/MS	By MS/MS	By MS/MS	By MS/MS	By MS/MS	By MS/MS	By MS/MS	By MS/MS	By MS/MS	By MS/MS	By MS/MS
P10636;A0A0G2JQJ7;A0A0G2JPD5;A0A0G2JS76;A0A0G2JMX7	Microtubule-associated protein tau	MAPT	0.84091	1.18919	0.313639	0.628619		0.50357	0.249977	1.0752	0.50357	0.628619	0.249977	1.0752	P10636;A0A0G2JQJ7;A0A0G2JPD5;A0A0G2JS76;A0A0G2JMX7;I3L2Z2	P10636;A0A0G2JQJ7;A0A0G2JPD5;A0A0G2JS76;A0A0G2JMX7	Microtubule-associated protein tau	MAPT	217		21.2289	21.066	20.767	21.2082	21.0113	20.9249	20.818	20.4551	21.1218	20.0429				By MS/MS	By MS/MS	By MS/MS	By MS/MS	By MS/MS	By MS/MS	By MS/MS	By MS/MS	By MS/MS	By MS/MS	By MS/MS	By MS/MS	By MS/MS	By MS/MS	By MS/MS	By MS/MS
O15075;Q5VZY9	Serine/threonine-protein kinase DCLK1	DCLK1	0.840867	1.18925	0.343952	0.642102		0.463502	0.25005	1.00582	0.463502	0.642102	0.25005	1.00582	O15075;Q5VZY9;O43602;A0A1B0GWD1;A8K340	O15075;Q5VZY9	Serine/threonine-protein kinase DCLK1	DCLK1	1147		20.6841	20.1936	20.752	20.0105	20.2049	20.4419	20.4629	20.4838	21.2942	21.0181				By MS/MS	By MS/MS	By MS/MS	By MS/MS	By MS/MS	By MS/MS	By MS/MS	By MS/MS	By MS/MS	By MS/MS	By MS/MS	By MS/MS	By MS/MS	By MS/MS	By MS/MS	By MS/MS
Q01082;A0A087WUZ3	Spectrin beta chain, non-erythrocytic 1	SPTBN1	0.840628	1.18959	0.139068	0.530719		0.856772	0.25046	1.64271	0.856772	0.530719	0.25046	1.64271	Q01082;A0A087WUZ3;F8W6C1;A0A494C1G7	Q01082;A0A087WUZ3	Spectrin beta chain, non-erythrocytic 1	SPTBN1	2126		22.403	22.2559	22.6855	21.8934	22.3808	22.2929	22.3322	22.0933	21.8937	21.9075				By MS/MS	By MS/MS	By MS/MS	By MS/MS	By MS/MS	By MS/MS	By MS/MS	By MS/MS	By MS/MS	By MS/MS	By MS/MS	By MS/MS	By MS/MS	By MS/MS	By MS/MS	By MS/MS
Q9Y281	Cofilin-2	CFL2	0.839161	1.19167	0.507359	0.744494		0.294685	0.25298	0.693952	0.294685	0.744494	0.25298	0.693952	Q9Y281;F8WDN3	Q9Y281	Cofilin-2	CFL2	3076		20.1682	20.0797	20.1053	19.6495	20.5547	20.6994	20.2808	20.669	21.75	20.4966				By MS/MS	By MS/MS	By MS/MS	By MS/MS	By MS/MS	By MS/MS	By MS/MS	By MS/MS	By MS/MS	By MS/MS	By MS/MS	By MS/MS	By MS/MS	By MS/MS	By MS/MS	By MS/MS
P43490;A0A0C4DFS8	Nicotinamide phosphoribosyltransferase	NAMPT	0.838679	1.19235	0.475409	0.731398		0.322933	0.253809	0.748811	0.322933	0.731398	0.253809	0.748811	P43490;A0A0C4DFS8	P43490;A0A0C4DFS8	Nicotinamide phosphoribosyltransferase	NAMPT	174		19.8115	19.1675	19.2379	17.9856	19.2949	19.7084	19.5799	19.6857	19.0801	19.1881				By MS/MS	By matching	By MS/MS	By MS/MS	By matching	By MS/MS	By MS/MS	By MS/MS	By MS/MS	By MS/MS	By MS/MS	By MS/MS	By MS/MS	By MS/MS	By MS/MS	By MS/MS
Q99623;J3KPX7;F5GY37;F5GWA7;F5H3X6	Prohibitin-2	PHB2	0.837199	1.19446	0.149413	0.534367		0.825611	0.256357	1.59484	0.825611	0.534367	0.256357	1.59484	Q99623;J3KPX7;F5GY37;F5GWA7;F5H3X6;F5H2D2;F5H0C5	Q99623;J3KPX7;F5GY37;F5GWA7;F5H3X6	Prohibitin-2	PHB2	1001		22.5148	22.2874	22.5626	22.6293	22.7017	22.3655	22.4261	22.5322	23.257	22.3658				By MS/MS	By MS/MS	By MS/MS	By MS/MS	By MS/MS	By MS/MS	By MS/MS	By MS/MS	By MS/MS	By MS/MS	By MS/MS	By MS/MS	By MS/MS	By MS/MS	By MS/MS	By MS/MS
Q13098;C9JFE4;A0A096LP07;A0A096LPJ3;A8K070	COP9 signalosome complex subunit 1	GPS1	0.835671	1.19664	0.158297	0.534367		0.800527	0.258993	1.55609	0.800527	0.534367	0.258993	1.55609	Q13098;C9JFE4;A0A096LP07;A0A096LPJ3;A8K070;J3QS88;J3KTB0;J3QLT0;J3KSA5;J3KRJ4;J3QQX0;J3QS84;J3QLE8;J3QL53;J3KRE8	Q13098;C9JFE4;A0A096LP07;A0A096LPJ3;A8K070	COP9 signalosome complex subunit 1	GPS1	552		19.5337	19.2543	19.4078	18.8787	19.2017	18.6139	19.3833	19.0892	18.9548	19.3503				By MS/MS	By MS/MS	By MS/MS	By MS/MS	By matching	By MS/MS	By MS/MS	By MS/MS	By MS/MS	By matching	By MS/MS	By MS/MS	By MS/MS	By MS/MS	By MS/MS	By MS/MS
P17568	NADH dehydrogenase [ubiquinone] 1 beta subcomplex subunit 7	NDUFB7	0.835662	1.19666	0.629199	0.817619		0.201212	0.259008	0.501987	0.201212	0.817619	0.259008	0.501987	P17568;M0R3B8	P17568	NADH dehydrogenase [ubiquinone] 1 beta subcomplex subunit 7	NDUFB7	1599		19.3993	19.5188	20.0699	18.8614	19.7251	18.1539	17.7526	19.3523	18.4163	18.1818				By MS/MS	By MS/MS	By MS/MS	By MS/MS	By matching	By MS/MS	By MS/MS	By MS/MS		By MS/MS	By MS/MS	By MS/MS	By MS/MS	By matching	By MS/MS	By MS/MS
Q9UMY4;A0A087X0R6	Sorting nexin-12	SNX12	0.833541	1.1997	0.279771	0.602906		0.553197	0.262675	1.15928	0.553197	0.602906	0.262675	1.15928	Q9UMY4;A0A087X0R6	Q9UMY4;A0A087X0R6	Sorting nexin-12	SNX12	88		19.6968	20.0833	20.5319	19.538	20.4294	20.5443	20.195	20.0386	20.4209	19.7565				By MS/MS	By MS/MS	By MS/MS	By MS/MS	By matching	By MS/MS	By MS/MS	By MS/MS	By MS/MS	By MS/MS	By MS/MS	By MS/MS	By MS/MS	By MS/MS	By MS/MS	By MS/MS
P07900	Heat shock protein HSP 90-alpha	HSP90AA1	0.833474	1.1998	0.385726	0.672164		0.413721	0.262791	0.917458	0.413721	0.672164	0.262791	0.917458	P07900;G3V2J8;Q14568;Q58FG0	P07900	Heat shock protein HSP 90-alpha	HSP90AA1	1456		25.0816	25.069	25.7766	24.9873	25.5988	24.9965	26.2042	25.6428	24.7648	25.4164				By MS/MS	By MS/MS	By MS/MS	By MS/MS	By MS/MS	By MS/MS	By MS/MS	By MS/MS	By MS/MS	By MS/MS	By MS/MS	By MS/MS	By MS/MS	By MS/MS	By MS/MS	By MS/MS
E9PGC8;P78559	Microtubule-associated protein 1A;MAP1A heavy chain;MAP1 light chain LC2	MAP1A	0.833368	1.19995	0.375438	0.666626		0.425461	0.262974	0.938532	0.425461	0.666626	0.262974	0.938532	E9PGC8;P78559	E9PGC8;P78559	Microtubule-associated protein 1A;MAP1A heavy chain;MAP1 light chain LC2	MAP1A	731		21.4801	21.0739	21.2771	20.0668	20.7575	21.0457	21.4247	21.013	21.1842	21.6092				By MS/MS	By MS/MS	By MS/MS	By MS/MS	By MS/MS	By MS/MS	By MS/MS	By MS/MS	By MS/MS	By MS/MS	By MS/MS	By MS/MS	By MS/MS	By MS/MS	By MS/MS	By MS/MS
P31040;D6RFM5;A0A087X1I3	Succinate dehydrogenase [ubiquinone] flavoprotein subunit, mitochondrial	SDHA	0.833034	1.20043	0.261534	0.590914		0.582472	0.263553	1.20802	0.582472	0.590914	0.263553	1.20802	P31040;D6RFM5;A0A087X1I3;A0A494C1T6;H0Y8X1	P31040;D6RFM5;A0A087X1I3	Succinate dehydrogenase [ubiquinone] flavoprotein subunit, mitochondrial	SDHA	1748		20.5197	20.6693	20.8724	20.8405	20.6779	20.3177	20.4292	20.3349	20.627	19.6461				By MS/MS	By MS/MS	By MS/MS	By MS/MS	By MS/MS	By MS/MS	By MS/MS	By MS/MS	By MS/MS	By MS/MS	By MS/MS	By MS/MS	By MS/MS	By MS/MS	By MS/MS	By MS/MS
Q14204	Cytoplasmic dynein 1 heavy chain 1	DYNC1H1	0.832303	1.20149	0.177498	0.537548		0.750806	0.26482	1.47863	0.750806	0.537548	0.26482	1.47863	Q14204;A0A2R8Y706;A0A2R8YFZ7;A0A2R8Y5T0;A0A2R8Y6H2;A0A2R8Y542;A0A2R8YGC7;A0A2R8Y6I5;H0YJ21	Q14204	Cytoplasmic dynein 1 heavy chain 1	DYNC1H1	2251		21.511	21.1918	21.7214	20.7508	21.4462	21.3999	21.6623	21.2182	20.9773	21.4333				By MS/MS	By MS/MS	By MS/MS	By MS/MS	By MS/MS	By MS/MS	By MS/MS	By MS/MS	By MS/MS	By MS/MS	By MS/MS	By MS/MS	By MS/MS	By MS/MS	By MS/MS	By MS/MS
P59768;G3V3J9;G3V2N0	Guanine nucleotide-binding protein G(I)/G(S)/G(O) subunit gamma-2;Guanine nucleotide-binding protein subunit gamma	GNG2	0.832195	1.20164	0.159329	0.534367		0.797706	0.265007	1.55172	0.797706	0.534367	0.265007	1.55172	P59768;G3V3J9;G3V2N0;G3V2C9;G3V415	P59768;G3V3J9;G3V2N0	Guanine nucleotide-binding protein G(I)/G(S)/G(O) subunit gamma-2;Guanine nucleotide-binding protein subunit gamma	GNG2	854		19.3725	19.2319	20.2503	19.6193	19.4475	19.5306	19.7742	19.3699	19.7885	19.5561				By MS/MS	By MS/MS	By MS/MS	By MS/MS	By MS/MS	By MS/MS	By MS/MS	By MS/MS	By MS/MS	By MS/MS	By MS/MS	By MS/MS	By MS/MS	By MS/MS	By MS/MS	By MS/MS
Q7Z7H5	Transmembrane emp24 domain-containing protein 4	TMED4	0.831226	1.20304	0.406549	0.686062		0.390887	0.266687	0.876028	0.390887	0.686062	0.266687	0.876028	Q7Z7H5	Q7Z7H5	Transmembrane emp24 domain-containing protein 4	TMED4	2482		20.0497	20.1236	20.0695	20.2275	20.1042	18.57	19.9924	19.9694	19.9004	19.8921				By matching		By MS/MS		By MS/MS		By MS/MS		By matching		By MS/MS		By MS/MS		By MS/MS
P56211;H3BMD8;H3BQ52;H3BTD3	cAMP-regulated phosphoprotein 19	ARPP19	0.829349	1.20576	0.371549	0.664357		0.429984	0.269948	0.94661	0.429984	0.664357	0.269948	0.94661	P56211;H3BMD8;H3BQ52;H3BTD3	P56211;H3BMD8;H3BQ52;H3BTD3	cAMP-regulated phosphoprotein 19	ARPP19	930		18.7765	18.879	19.1971	18.113	19.2573	19.5275	18.9997	19.0366	19.7788	19.1037				By MS/MS	By MS/MS	By MS/MS		By MS/MS		By MS/MS	By MS/MS	By MS/MS	By matching	By MS/MS		By MS/MS	By matching	By MS/MS	By matching
Q9NZJ7;H0Y8C3	Mitochondrial carrier homolog 1	MTCH1	0.827488	1.20848	0.213391	0.562102		0.670824	0.27319	1.35188	0.670824	0.562102	0.27319	1.35188	Q9NZJ7;H0Y8C3;H7C196	Q9NZJ7;H0Y8C3	Mitochondrial carrier homolog 1	MTCH1	2949		20.2826	19.9489	20.0068	19.4943	19.5702	19.7601	19.7767	19.8344	20.6293	19.8619				By MS/MS	By matching	By MS/MS	By MS/MS	By matching	By matching	By MS/MS	By MS/MS	By matching	By matching	By MS/MS	By MS/MS	By MS/MS	By matching	By MS/MS	By MS/MS
P10909;H0YC35;H0YLK8;E7ERK6	Clusterin;Clusterin beta chain;Clusterin alpha chain;Clusterin	CLU	0.82632	1.21019	0.632828	0.817619		0.198714	0.275228	0.496599	0.198714	0.817619	0.275228	0.496599	P10909;H0YC35;H0YLK8;E7ERK6;E7ETB4;E5RG36;E5RGB0;E5RH61;E5RJZ5;H0YAS8	P10909;H0YC35;H0YLK8;E7ERK6	Clusterin;Clusterin beta chain;Clusterin alpha chain;Clusterin	CLU	1515		19.5215	18.2043	20.4238	20.5886	20.5099	20.7634	20.9657	20.6843	20.8274	20.6315				By MS/MS	By MS/MS	By MS/MS	By MS/MS	By MS/MS	By MS/MS	By MS/MS	By MS/MS	By MS/MS	By MS/MS	By MS/MS	By MS/MS	By MS/MS	By MS/MS	By MS/MS	By MS/MS
Q9NV96	Cell cycle control protein 50A	TMEM30A	0.825907	1.21079	0.233732	0.575612		0.631283	0.275948	1.28806	0.631283	0.575612	0.275948	1.28806	Q9NV96;Q3MIR4;E5RG19	Q9NV96	Cell cycle control protein 50A	TMEM30A	2928		21.403	21.1424	21.6934	20.8682	20.7137	20.5027	20.784	20.7942	21.0965	21.0033				By MS/MS	By MS/MS	By MS/MS	By MS/MS	By MS/MS	By MS/MS	By MS/MS	By MS/MS	By MS/MS	By MS/MS	By MS/MS	By MS/MS	By MS/MS	By MS/MS	By MS/MS	By MS/MS
Q96JJ7	Protein disulfide-isomerase TMX3	TMX3	0.825624	1.21121	0.385512	0.672164		0.413962	0.276443	0.917892	0.413962	0.672164	0.276443	0.917892	Q96JJ7;B4DIE3;H3BPB3	Q96JJ7	Protein disulfide-isomerase TMX3	TMX3	2711		19.0903	18.6758	19.0199	17.6706	19.1607	18.7428	19.0666	19.2059	18.4708	19.131				By matching		By MS/MS		By matching		By MS/MS	By matching	By MS/MS	By matching	By MS/MS	By matching	By MS/MS		By matching	By matching
P35613;A0A087WUV8;A0A087X2B5	Basigin	BSG	0.825551	1.21131	0.181757	0.537548		0.740508	0.276571	1.46247	0.740508	0.537548	0.276571	1.46247	P35613;A0A087WUV8;A0A087X2B5;I3L192;R4GMX5;R4GN83;A0A2R8YDZ0	P35613;A0A087WUV8;A0A087X2B5	Basigin	BSG	1781		19.741	19.8601	19.8733	19.3927	20.625	19.5761	19.8737	19.9376	19.8518	19.8154				By matching	By MS/MS	By MS/MS	By MS/MS	By MS/MS	By MS/MS	By MS/MS	By MS/MS	By MS/MS	By MS/MS	By MS/MS	By MS/MS	By matching	By MS/MS	By MS/MS	By MS/MS
P22695;H3BRG4;H3BSJ9	Cytochrome b-c1 complex subunit 2, mitochondrial	UQCRC2	0.825385	1.21156	0.708081	0.86118		0.149917	0.276861	0.388077	0.149917	0.86118	0.276861	0.388077	P22695;H3BRG4;H3BSJ9;H3BP04;H3BUE4;H3BUI9;A0A087WVZ4	P22695;H3BRG4;H3BSJ9	Cytochrome b-c1 complex subunit 2, mitochondrial	UQCRC2	1667		20.9409	21.1431	20.3332	18.2167	21.3821	20.8235	19.1428	21.0189	21.6849	20.8974				By MS/MS	By MS/MS	By MS/MS	By MS/MS	By MS/MS	By MS/MS	By MS/MS	By MS/MS	By MS/MS	By MS/MS	By MS/MS	By MS/MS	By MS/MS	By MS/MS	By MS/MS	By MS/MS
P60520;H3BSM5	Gamma-aminobutyric acid receptor-associated protein-like 2	GABARAPL2	0.823723	1.214	0.315102	0.628619		0.501549	0.27977	1.07174	0.501549	0.628619	0.27977	1.07174	P60520;H3BSM5;H3BQ50;O95166;Q9H0R8;F5GZY7;H6UMI1	P60520;H3BSM5	Gamma-aminobutyric acid receptor-associated protein-like 2	GABARAPL2	1994		20.3708	20.5841	20.9586	20.9389	21.4338	20.8557	20.5848	20.3007	20.6619	19.9317				By MS/MS	By MS/MS	By MS/MS	By MS/MS	By MS/MS	By MS/MS	By MS/MS	By MS/MS	By MS/MS	By MS/MS	By MS/MS	By MS/MS	By MS/MS	By MS/MS	By MS/MS	By MS/MS
A8MWY0;H7C2N5;C9JA41	UPF0577 protein KIAA1324-like	KIAA1324L	0.823555	1.21425	0.270712	0.601641		0.567492	0.280063	1.18316	0.567492	0.601641	0.280063	1.18316	A8MWY0;H7C2N5;C9JA41	A8MWY0;H7C2N5;C9JA41	UPF0577 protein KIAA1324-like	KIAA1324L	449		19.6728	19.4248	20.0299	20.062	19.5227	19.5611	20.1456	19.6795	20.6971	19.9403				By MS/MS		By MS/MS		By MS/MS		By MS/MS		By MS/MS		By MS/MS		By MS/MS		By MS/MS
P51649;C9J8Q5;A0A5F9ZI23	Succinate-semialdehyde dehydrogenase, mitochondrial	ALDH5A1	0.823389	1.21449	0.296466	0.62051		0.528025	0.280354	1.11688	0.528025	0.62051	0.280354	1.11688	P51649;C9J8Q5;A0A5F9ZI23;A0A5F9ZH98;A0A5F9ZH05	P51649;C9J8Q5;A0A5F9ZI23	Succinate-semialdehyde dehydrogenase, mitochondrial	ALDH5A1	1928		20.4602	20.5117	20.8762	20.7489	21.2778	20.0182	20.4583	20.7326	20.2771	19.9363				By MS/MS	By MS/MS	By MS/MS	By MS/MS	By MS/MS	By MS/MS	By MS/MS	By MS/MS	By MS/MS	By MS/MS	By MS/MS	By MS/MS	By MS/MS	By MS/MS	By MS/MS	By MS/MS
P46459;I3L0N3	Vesicle-fusing ATPase	NSF	0.823261	1.21468	0.186429	0.537548		0.729487	0.280578	1.44512	0.729487	0.537548	0.280578	1.44512	P46459;I3L0N3;I3L0L3;I3L2G1;K7EQD6;I3L338;I3L4Q9	P46459;I3L0N3	Vesicle-fusing ATPase	NSF	984		21.8992	21.2394	21.8368	21.0268	21.7648	21.5231	21.6837	21.7162	21.0479	21.3241				By MS/MS	By MS/MS	By MS/MS	By MS/MS	By MS/MS	By MS/MS	By MS/MS	By MS/MS	By MS/MS	By MS/MS	By MS/MS	By MS/MS	By MS/MS	By MS/MS	By MS/MS	By MS/MS
P15104;A0A2R8YDT1	Glutamine synthetase	GLUL	0.823259	1.21469	0.187777	0.537548		0.726357	0.280582	1.44019	0.726357	0.537548	0.280582	1.44019	P15104;A0A2R8YDT1	P15104;A0A2R8YDT1	Glutamine synthetase	GLUL	337		20.608	19.7012	20.466	20.6596	20.4136	20.2444	20.5823	20.6465	20.9093	20.3247				By MS/MS	By MS/MS	By MS/MS	By MS/MS	By MS/MS	By MS/MS	By MS/MS	By MS/MS	By MS/MS	By MS/MS	By MS/MS	By MS/MS	By MS/MS	By MS/MS	By MS/MS	By MS/MS
O00303	Eukaryotic translation initiation factor 3 subunit F	EIF3F	0.822883	1.21524	0.526808	0.756586		0.278347	0.28124	0.661619	0.278347	0.756586	0.28124	0.661619	O00303;H0YDT6;E9PQV8;A0A1W2PP79	O00303	Eukaryotic translation initiation factor 3 subunit F	EIF3F	1097		20.3034	19.3833	19.4084	18.7129	19.1714	19.3468	19.1459	19.1908	20.562	20.551				By MS/MS	By matching	By MS/MS	By matching	By matching		By MS/MS	By matching	By MS/MS	By matching	By MS/MS	By MS/MS	By MS/MS		By MS/MS	By matching
Q13310;B1ANR0;H0Y5F5	Polyadenylate-binding protein 4;Polyadenylate-binding protein	PABPC4	0.822641	1.2156	0.597109	0.798116		0.223946	0.281665	0.550346	0.223946	0.798116	0.281665	0.550346	Q13310;B1ANR0;H0Y5F5;H0YEU6;B1ANR1;H0YEQ8;P0CB38;H0YCC8	Q13310;B1ANR0;H0Y5F5	Polyadenylate-binding protein 4;Polyadenylate-binding protein	PABPC4	463		21.1348	19.892	20.7321	18.8888	19.7853	20.7723	20.8754	20.7993	20.7914	21.5582				By MS/MS	By matching	By MS/MS	By matching	By matching	By matching	By MS/MS	By matching	By MS/MS	By matching	By MS/MS	By matching	By MS/MS	By matching	By MS/MS	By matching
P42766;F2Z388	60S ribosomal protein L35	RPL35	0.822639	1.2156	0.416662	0.694235		0.380216	0.281668	0.856453	0.380216	0.694235	0.281668	0.856453	P42766;F2Z388	P42766;F2Z388	60S ribosomal protein L35	RPL35	1830		21.8762	20.4396	20.4249	20.6369	20.4453	20.096	20.4199	20.419	20.0654	20.2319				By MS/MS	By MS/MS	By MS/MS	By MS/MS	By MS/MS	By matching	By MS/MS	By MS/MS	By MS/MS	By matching	By MS/MS	By MS/MS	By MS/MS	By matching	By MS/MS	By matching
P02647;F8W696	Apolipoprotein A-I;Proapolipoprotein A-I;Truncated apolipoprotein A-I	APOA1	0.821296	1.21759	0.602638	0.800553		0.219943	0.284025	0.541917	0.219943	0.800553	0.284025	0.541917	P02647;F8W696;CON__P15497	P02647;F8W696	Apolipoprotein A-I;Proapolipoprotein A-I;Truncated apolipoprotein A-I	APOA1	1371		20.51	19.9271	19.402	19.4755	19.0287	17.6594	19.0545	18.6191	19.0922	19.9862				By MS/MS	By MS/MS	By MS/MS	By MS/MS	By matching	By MS/MS	By MS/MS	By MS/MS		By MS/MS	By MS/MS	By MS/MS	By matching	By MS/MS	By MS/MS	By MS/MS
[truncated: 303 more rows]
[truncated: 175 more columns]

## Sheet: SNsurr. LFQ ttests
Majority protein IDs	Protein names	Gene names	fold change (DLB/CTRL)	fold change (CTRL/DLB)	p-value	q-value		-Log Student's T-test p-value CTRL SN_DLB SN	Student's T-test Difference CTRL SN_DLB SN	Student's T-test Test statistic CTRL SN_DLB SN	-Log Student's T-test p-value CTRL SN_DLB SN_	Student's T-test q-value CTRL SN_DLB SN	Student's T-test Difference CTRL SN_DLB SN_	Student's T-test Test statistic CTRL SN_DLB SN_	Protein IDs	Majority protein IDs	Protein names	Gene names	id		CTRL SNsurr. 1	DLB SNsurr. 1	CTRL SNsurr. 2	DLB SNsurr. 2	CTRL SNsurr. 3	DLB SNsurr. 3	CTRL SNsurr. 4	DLB SNsurr. 4	CTRL SNsurr. 5	DLB SNsurr. 5	Only identified by site	Reverse	Potential contaminant	Identification type 10 NMG	Identification type 10 SNo	Identification type 11 NMG	Identification type 11 SNo	Identification type 12 NMG	Identification type 12 SNo	Identification type 13 NMG	Identification type 13 SNo	Identification type 14 NMG	Identification type 14 SNo	Identification type 15 NMG	Identification type 15 SNo	Identification type 16 NMG	Identification type 16 SNo	Identification type 17 NMG	Identification type 17 SNo
[truncated: 953 more rows]
[truncated: 176 more columns]
