# Supplementary material for: The Proteome of Neuromelanin Granules in Dementia with Lewy Bodies
Source: Cells. 2022 Nov 9;11(22):3538. doi: 10.3390/cells11223538 (PMC9688080; doi:10.3390/cells11223538)
Supplement: Supplementary file 1 [file cells-11-03538-s001.zip › Supplementary Table S2_identified proteins_protein profiles.xlsx]

## Sheet: NMG normalized mean iBAQ
CTRL NMG	DLB NMG	Only identified by site	Reverse	Potential contaminant	Peptides	Razor + unique peptides	Unique peptides	Sequence coverage [%]	Unique + razor sequence coverage [%]	Unique sequence coverage [%]	Mol. weight [kDa]	Q-value	Score	Intensity	iBAQ peptides	MS/MS count	iBAQ	iBAQ 10 Mix	iBAQ 11 Mix	iBAQ 12 Mix	iBAQ 13 Mix	iBAQ 14 Mix	iBAQ 15 Mix	iBAQ 16 Mix	iBAQ 17 Mix	iBAQ 18 Mix	iBAQ MM DLB Mix	iBAQ MM DLB Mix 1	iBAQ MM DLB NMG	iBAQ MM DLB NMG 1	iBAQ MM DLB SNo	iBAQ MM DLB SNo 1	iBAQ MM gesamt	iBAQ MM gesamt 1	iBAQ MM gesamt 2	iBAQ MM gesamt 3	iBAQ MM gesamt 4	iBAQ MM gesamt 5	iBAQ MM gesamt 6	iBAQ MM gesamt 7	iBAQ MM KTRL Mix	iBAQ MM KTRL Mix 1	iBAQ MM KTRL NMG	iBAQ MM KTRL NMG 1	iBAQ MM KTRL SNo	iBAQ MM KTRL SNo 1	Intensity 9 NMG	Intensity 9 SNo	Intensity 10 Mix
#!{Type}E	E	C	C	C	N	N	N	N	N	N	N	N	N	N	N	N	N	N	N	N	N	N	N	N	N	N	N	N	N	N	N	N	N	N	N	N	N	N	N	N	N	N	N	N	N	N	N	N	N
#!{C:Group1}
0.225786	0.287127				4	4	4	26.2	26.2	26.2	21.868	0	13.179	84006000	9	71	9334000	269960	412150	329020	439760	340730	318770	262490	316290	567310	287810	373660	77981	78578	183750	208440	245280	134360	181350	225570	123220	193080	175230	149280	440530	494710	132080	19822	316410	459510	662880	806590	2429700
0.29471	0.480011				9	9	8	32.7	32.7	30.6	42.621	0	127.61	195030000	21	142	9287300	533950	247490	638120	343190	295370	184850	206490	156140	266470	499230	255890	199200	116340	287570	135410	187760	205920	195620	238500	164160	115990	148730	125840	433760	295690	216650	87579	424200	342780	1630400	1092900	11213000
0.0311451	0				2	2	2	26.5	26.5	26.5	7.2053	0	7.0171	16369000	4	19	4092300	122850	80998	60293	194430	213760	53947	0	72238	353160	301260	217260	0	0	201580	90344	44437	150070	136660	64372	133900	110220	0	82121	455030	203980	0	0	171290	0	182340	270480	491400
0.298457	0.0798576				1	1	1	14.1	14.1	14.1	7.0662	0.0055077	2.5987	12550000	2	1	6275200	193770	329150	679290	341670	208260	162570	266610	0	0	610380	0	92884	0	239740	0	0	256740	276560	158760	121460	94223	0	0	606960	0	188510	0	705770	0	0	99257	387540
0.249232	0.202214				18	18	18	20	20	20	141.45	0	63.158	93627000	66	126	1418600	14814	0	7987.4	2778.2	5325.9	2932.5	9917.2	4703.5	2130.1	0	8222.2	92543	58579	3174.1	6712.3	37556	41208	26524	22230	13613	20198	19117	9434.5	109530	0	197840	68952	8812.4	12592	5485900	208840	977710
0.060507	0.0468046				17	7	7	40.8	23.2	23.2	60.626	0	45.26	64457000	29	69	2222700	120010	88992	69325	62586	54019	78671	47874	49900	111570	96634	86061	12702	31300	48623	44696	49532	53426	34930	28655	45038	42990	56464	39066	139870	59707	39173	31122	59069	130090	293750	768940	3480300
0	0.0456894				18	1	1	53.3	3.8	3.8	46.708	0	4.2609	5321500	23	3	231370	0	0	0	0	0	0	0	0	86966	0	0	32403	12979	0	0	0	0	0	0	0	0	0	0	0	0	0	0	0	0	0	0	0
0.067002	0.0675652				4	4	3	9.4	9.4	7.9	63.86	0	5.7775	4911500	19	7	258500	0	0	0	0	0	0	0	0	0	0	0	49689	14619	0	0	0	0	0	6575.8	0	0	0	0	0	0	24827	10898	0	0	546050	0	0
0.525507	0.590917				7	7	7	48.3	48.3	48.3	25.898	0	46.633	98794000	10	152	9879400	300220	236510	132140	179990	225800	142430	173740	223480	325090	303240	336910	412260	294730	361190	251180	232030	225410	139490	126090	152930	216070	187630	142710	498630	357810	266310	191820	437900	314220	2209900	1556700	3002200
0.133539	0.0798964				9	9	9	15.4	15.4	15.4	119.41	0	24.861	42514000	32	81	1328600	32762	36034	37051	5892.1	0	19655	9469.1	22678	52278	52691	43093	58456	42763	21972	25584	34417	39891	13153	21599	28846	22919	29339	19907	8640.2	37878	82268	39729	36257	62577	1508600	843310	1048400
0	0	+			1	1	1	0.3	0.3	0.3	514.66	1	-2	0	243	0	0	0	0	0	0	0	0	0	0	0	0	0	0	0	0	0	0	0	0	0	0	0	0	0	0	0	0	0	0	0	0	0	0
0.0109362	0.0994126				1	1	1	13.9	13.9	13.9	12.332	0.0025316	3.0349	1740000	5	5	348010	59251	0	0	0	0	0	0	0	0	0	0	0	0	0	36233	0	0	21500	0	24603	0	0	21279	0	0	0	0	0	0	0	0	296260
0.000533519	0.00112987				9	3	3	9.4	3.1	3.1	555.65	0	61.766	13438000	267	2	50331	0	3053.8	4949	3101	419.31	1867.8	530.23	0	0	1833.3	4199	0	0	1445.9	1192.6	0	1185	735.95	946.42	690.77	869.32	974.45	579.45	4346.6	4952.4	0	746.59	2372.8	2521.7	0	244620	0
0.0482595	0.00964207				4	3	3	6	4.7	4.7	101.39	0	6.5881	13921000	35	19	397740	0	13116	0	0	1921.5	5986.1	0	2441	3837	3729.8	4016.2	8039.1	2323.1	27119	2716.8	0	45951	23235	3351.5	0	2812.4	11786	9524.3	15474	19817	45848	8341.3	23210	4811.5	895390	172280	0
0.0682741	0.124907				4	4	4	2.4	2.4	2.4	172.77	0	6.2049	276310000	84	36	3289500	87899	73728	118360	146630	97707	76510	65231	83342	146090	249980	115100	37734	26230	135220	68571	100540	100240	71116	103380	77556	83733	77443	55956	183200	109790	44287	29824	0	144510	443480	2552000	7383500
0	0				1	1	1	9.5	9.5	9.5	12.698	0.0018861	3.4439	2457700	6	3	409620	146080	0	82315	0	0	0	0	0	0	0	0	0	0	47830	42122	0	0	0	0	0	0	0	30375	0	0	0	0	0	0	0	0	876470
0.0494006	0.0562825				3	1	1	9.6	5.7	5.7	61.829	0	12.682	10485000	30	16	349510	0	6585.4	0	5152	0	0	0	10437	12925	0	9280.4	27357	21008	0	0	9538.3	8423.2	6035.4	6052.9	5238	5267.4	11092	4684.7	0	0	45951	17968	0	9480.4	640010	131370	0
0.0473485	0.0905357				4	4	4	9.6	9.6	9.6	70.905	0	13.547	41098000	32	56	1284300	32970	60342	39693	39014	27694	18507	36812	35863	77445	40963	31826	47202	29787	46276	22849	25515	41951	27829	42483	21826	41968	28001	16130	10782	0	41063	27956	34883	46269	477950	480260	1055000
1.41282	1.50573				8	8	1	44.7	44.7	6.1	22.174	0	71.159	336150000	12	128	28013000	689510	852870	951710	776180	563940	428260	708000	655230	1149800	1061200	963580	625060	284750	572890	348460	669880	691040	521260	542890	442670	552880	548270	454490	1501200	1113000	1078400	556090	1552800	1262300	4222800	3586400	8274200
0.0396174	0.0577928				5	5	5	11.6	11.6	11.6	59.851	0	11.174	36435000	29	24	1256400	22551	24880	14920	23005	113390	17116	4184.9	14490	33808	29967	7631.2	29120	13102	70336	18502	144280	56473	5602.1	45258	49355	7978	0	0	166370	16015	29989	16187	86815	0	152620	361730	653990
0.168997	0.127832				7	7	7	36.4	36.4	36.4	36.032	0	56.535	74430000	18	37	4135000	171150	89480	288170	145980	95784	92425	37067	83369	54740	136070	87914	101730	56495	98025	95339	80152	125780	88297	121710	59573	76126	78597	67799	159530	190620	156970	77565	159810	316600	1204500	653190	3080800
0.180676	0.153955				10	10	10	18.5	18.5	18.5	96.004	0	23.017	69511000	46	97	1511100	15506	22001	29012	17116	13854	6132.4	18232	24540	26670	29271	37489	64071	31178	39790	15326	23406	44434	20899	35783	18775	14735	22142	19150	41791	66916	113780	44672	45650	56401	3122500	1027700	713260
0.335715	0.23295				1	1	1	18.2	18.2	18.2	10.741	0	14	5697400	3	6	1899100	0	41620	0	64648	0	37409	80535	50963	26801	0	0	105190	85503	0	0	0	0	58408	0	0	0	29196	36652	0	68677	56353	66508	0	63493	321540	51656	0
0.016291	0.0173949				6	6	6	26	26	26	35.117	0	15.843	17805000	14	10	1271800	100170	26448	143150	56644	28748	54766	19755	48448	30324	49050	24770	0	11956	7462.7	14345	33299	18625	0	26354	16050	21859	19398	12950	60232	64689	48478	0	170960	28271	0	142940	1402400
0.172514	0.113953				7	7	7	19.7	19.7	19.7	57.557	0	15.731	17874000	24	31	744770	5325.6	5548.8	0	0	0	0	4938.3	0	6504.4	0	0	68698	21734	4402.3	0	5185	16293	22002	6474.3	4794.6	16496	7083.8	0	0	0	111650	38474	0	0	1218200	95417	127810
0	0				2	2	2	2.4	2.4	2.4	129.31	0	5.8373	921800	68	3	13556	0	0	0	0	0	0	0	0	0	0	0	0	0	0	0	0	2670.2	0	0	0	0	0	0	3652.9	0	0	0	5954.8	0	0	0	0
0	0				1	1	1	3.5	3.5	3.5	33.165	0	9.6474	0	16	0	0	0	0	0	0	0	0	0	0	0	0	0	0	0	0	0	0	0	0	0	0	0	0	0	0	0	0	0	0	0	0	0	0
0.114207	0.0908412				6	6	6	13.8	13.8	13.8	73.114	0	19.814	56182000	35	70	1605200	60395	32640	11402	15777	54804	43985	47846	26055	52238	24541	83628	61803	14190	44458	41759	20501	19197	29718	42830	39915	57048	28421	42291	100130	28368	68436	39828	50373	68707	1441700	90906	2113800
0.797862	0.614771				17	17	9	31.1	31.1	13.7	70.67	0	71.653	220360000	31	200	7108500	132770	138740	147870	157480	71768	78518	72075	90306	121920	223380	49176	443550	252710	152500	105390	116630	170990	162400	151490	117980	137980	156980	64216	194370	164970	603700	228320	235550	125970	10301000	1354900	4116000
0.207082	0.166853				2	2	2	20.8	20.8	20.8	13.188	0	4.1349	4984600	6	4	830770	0	0	0	0	0	0	0	0	0	0	0	32905	71309	0	0	50464	0	0	0	0	0	0	51476	0	0	52630	123200	0	0	480290	89814	0
0.119382	0.0849414				3	3	3	14.4	14.4	14.4	33.637	0	6.4192	7480800	15	9	498720	0	0	0	0	0	0	0	0	0	0	0	14811	35108	0	0	0	0	0	5034.3	0	9661.3	17576	0	0	0	81553	64746	0	0	768440	52269	0
0.0459444	0.0240871				5	5	5	10	10	10	65.076	0	7.8323	9762700	32	16	305090	5129.3	4663.8	8955.7	0	1271	1722.7	1082.5	5334.9	0	5214.5	0	19653	2259.2	10264	3906.5	4243.3	19767	6233.9	7578	2444.4	10493	4351.1	10989	0	0	28924	5907.5	12804	5668	398230	280700	164140
0.142174	0.0729991				1	1	1	8.1	8.1	8.1	16.829	0.0032339	2.9628	2425100	5	5	485020	0	0	0	0	0	0	0	0	0	0	23701	0	31246	0	9989.2	0	0	0	14000	0	0	0	0	0	0	75749	33087	0	0	494600	0	0
0.0645064	0.0179836				1	1	1	2.4	2.4	2.4	80.172	0	12.316	6253500	25	14	250140	0	0	0	0	0	0	0	0	0	0	0	29340	12396	0	0	0	0	21287	7455.8	0	0	0	6727.3	0	0	41862	16858	0	0	206470	0	0
0.0833188	0.191892				5	5	5	32.5	32.5	32.5	22.088	0	13.633	38596000	11	37	3508800	194540	67532	273720	108950	84821	110880	87049	62521	128760	136450	122720	77085	66448	89366	82296	86188	68890	76760	71706	60770	64163	60438	51723	119470	89210	81839	46888	112030	135670	259440	283630	2140000
0.0618064	0.0234866				4	4	4	7.3	7.3	7.3	64.121	0	4.6127	4953700	25	4	198150	0	0	0	0	0	3002.7	0	3404	6337	0	0	3400.8	13422	0	4120.4	0	0	3341	2952.7	0	3279.8	3137.7	7759.3	0	0	15673	14328	0	0	687640	0	0
0.0444806	0.0338843				1	1	1	16.9	16.9	16.9	12.878	0.0035651	2.9029	2167300	7	3	309610	0	0	0	30160	0	0	0	0	25875	26617	0	20206	18935	0	0	0	12646	0	0	0	0	0	0	0	0	26790	22462	0	14846	207710	61995	0
0.0877304	0.0975778				3	3	3	18.3	18.3	18.3	29.159	0	8.9891	16046000	15	11	1069800	0	0	15863	0	0	0	108770	29676	26546	0	15640	56210	46879	17669	15205	33590	24840	4607	73123	0	61755	12440	21465	0	0	89362	39818	0	54911	472940	198660	0
1.97174	1.01372				5	5	5	20.1	20.1	20.1	24.604	0	11.212	67613000	8	53	8451700	0	7170.5	0	0	3366.9	60586	0	10842	0	3933.3	24331	726470	158240	20196	8695.7	42513	337600	155340	207060	181340	134340	98881	132420	60293	27410	921200	425900	192910	67437	3474100	0	0
0.471517	0.25749				8	8	8	21	21	21	49.697	0	71.934	50389000	23	50	2190800	0	0	0	0	0	0	7559.6	0	13374	0	0	165970	88469	35243	5538.3	54059	76468	33887	31540	43335	34787	46152	26661	19043	0	282110	84835	56050	18849	4038700	446610	0
0.00944711	0.0417846				2	2	2	4.4	4.4	4.4	72.238	0.0087572	2.4091	15217000	27	1	563610	0	16099	0	30111	14542	16233	23954	15750	131990	0	21401	15774	10629	9221.8	12125	0	11109	6906.1	10172	7851.5	8128.4	13108	0	0	29412	13011	0	24885	27037	195590	120970	0
0.846793	0.728567				73	73	57	54.7	54.7	44.8	191.61	0	323.31	1592400000	88	976	18096000	498160	548840	505040	406420	328080	329760	390430	483980	763740	584040	456390	460090	311910	696510	328500	342580	434510	266190	377250	258430	337210	304000	247300	931340	530150	844190	261260	1198700	861080	22691000	23743000	43838000
0	0	+			1	1	1	5.1	5.1	5.1	28.388	1	-2	0	11	0	0	0	0	0	0	0	0	0	0	0	0	0	0	0	0	0	0	0	0	0	0	0	0	0	0	0	0	0	0	0	0	0	0
0.010806	0.00821182				5	5	5	5.7	5.7	5.7	152.45	0	11.437	7096600	96	24	73923	0	2794.1	1644.6	0	0	640.97	0	0	0	2272.7	0	5351.9	2801.8	0	0	5281.3	0	1290	2865.9	2347.2	3058.9	3636.6	0	4430.8	0	9746.5	0	0	0	523010	96042	0
0.0337548	0.00343238				5	4	4	15.1	12.9	12.9	40.796	0	9.2459	18013000	15	32	1200800	29712	35246	24809	96338	43501	33615	19302	38621	14009	57464	40691	6867.7	0	44921	23448	30017	34149	16581	27335	27503	17726	17154	9465.5	94153	99332	0	4519.5	21471	82950	240710	295120	445680
0.121321	0.12297				9	9	9	15.1	15.1	15.1	105.84	0	23.7	50931000	45	29	1131800	14567	24541	13194	10135	12938	8381.6	9502.9	14931	33964	20871	18916	58839	37185	42138	12250	17994	49977	12110	15573	14884	21696	18895	11540	26612	23126	98989	33767	31518	33204	1560700	484180	655500
0.06606	0.0253966				20	20	20	27.4	27.4	27.4	115.42	0	96.475	241300000	37	152	6521600	326880	285300	375920	515800	209840	248660	116630	152520	320000	433470	290600	7201.7	23981	160240	84949	131850	237520	123010	153310	132300	117310	69309	113750	425470	244290	63043	47801	376470	217840	955230	1221700	12095000
0.219221	0.216133				2	2	2	5.1	5.1	5.1	52.916	0.0025575	3.1146	70007000	21	9	3333700	0	0	0	0	0	0	0	0	17477	0	20656	158660	127620	0	360080	3803.4	0	0	0	9218.1	0	0	8875.3	0	23943	114840	139820	0	0	174730	0	0
0	0				7	1	1	61.5	11.8	11.8	24.319	0	22.225	0	10	0	0	0	0	0	0	0	0	0	0	0	0	0	0	0	0	0	0	0	0	0	0	0	0	0	0	0	0	0	0	0	0	0	0
0.0852657	0.0564893				9	9	7	11.4	11.4	9.4	108.31	0	18.489	68042000	50	76	1360800	26188	52078	36949	44903	27833	20214	33475	27905	78255	48780	60340	11443	18323	18001	33788	23945	31794	13795	24440	12978	21386	17402	18561	37979	70412	28284	19901	68719	82590	1451300	1040800	1309400
0.18623	0.183833				7	7	6	26.1	26.1	24.1	37.874	0	14.917	67843000	18	55	3769100	71262	124960	73394	47101	45036	44633	50885	87255	114080	84208	144130	145470	40755	240690	85920	48757	200220	64546	82530	35431	104060	41684	45264	245460	30434	208550	33173	195990	228630	659000	666820	1282700
0.0222133	0.0109559				4	4	4	12	12	12	68.001	0	5.5545	10296000	33	7	312020	0	18667	0	0	0	3093	5715	2518.7	7366.9	10527	5742.9	7580.8	3778.3	8968.1	14639	5889.9	12828	6948.4	10656	7175	7331.2	6000.1	6483.8	23819	12445	0	0	17081	15255	163720	89307	0
0.036107	0.0656285				2	2	2	6.2	6.2	6.2	42.778	0.0035829	2.9365	8880100	15	7	592010	11782	8475.8	0	14064	12059	10481	0	15551	26179	0	0	29779	45205	25505	18546	11734	14882	19095	9171.8	7169.7	16227	11932	10052	29588	0	37753	0	0	0	194680	118200	176730
0.646544	0.869112				14	14	6	42.3	42.3	14.5	26.42	0	239.81	320190000	16	231	20012000	408250	641870	700630	588910	479660	344710	328470	253730	453670	831210	566520	584160	191340	821480	444460	548430	572260	305480	548370	298570	311430	327740	314920	1140600	784140	720200	160460	1788700	997180	3436100	2294300	6531900
0	0				2	2	2	3.8	3.8	3.8	77.063	0.0015209	3.5371	2566500	29	2	88501	0	0	0	0	0	0	0	0	29802	0	0	36454	0	0	0	22245	0	0	0	0	0	0	0	0	0	0	0	0	0	0	0	0
0	0	+			1	1	1	1.7	1.7	1.7	77.297	1	-2	0	33	1	0	0	0	0	0	0	0	0	0	0	0	0	0	0	0	0	0	0	0	0	0	0	0	0	0	0	0	0	0	0	0	0	0
0.393718	0.184577				5	5	5	18.1	18.1	18.1	44.739	0	13.633	17060000	13	39	1312300	10410	9206.8	6317.5	0	9552.6	6035.8	0	0	33639	0	10416	34738	54360	0	0	7713.4	7197.8	0	7602.7	0	28336	4395.7	14712	34069	15352	124350	24520	28564	30029	1332300	172010	135330
0	0				2	2	1	0.8	0.8	0.4	343.75	0.0032374	2.9732	670370	159	3	4216.1	0	532.93	0	0	813.47	0	0	0	0	0	0	0	0	1145	0	0	0	0	0	0	0	0	0	0	0	0	0	0	1316.7	0	64890	0
0	0	+			2	1	1	3.3	1.5	1.5	100.28	1	-2	0	30	0	0	0	0	0	0	0	0	0	0	0	0	0	0	0	0	0	0	0	0	0	0	0	0	0	0	0	0	0	0	0	0	0	0
0.65201	0.601577				9	9	9	25.1	25.1	25.1	40.75	0	139.73	137580000	18	129	7643100	33366	208500	65872	178070	122200	131520	174690	35210	296060	160090	53093	266740	189610	246030	97453	155160	262560	115460	85472	148620	133600	71972	55769	466040	113080	503080	314020	518930	118020	2391700	2810800	600580
0	0				1	1	1	3.9	3.9	3.9	80.13	0.0032386	2.9733	741260	30	2	24709	0	8193.3	0	0	0	0	0	0	0	0	0	0	0	7164.2	0	0	0	0	0	0	0	0	0	0	0	0	0	0	0	0	169550	0
0.00357476	0.000846609				2	2	2	1.5	1.5	1.5	269.83	0	5.3451	4001300	103	4	38848	5426.2	5159.4	3725.5	0	0	3679.7	0	0	0	0	0	0	0	0	0	0	2696.4	1925.2	1484.4	3382.7	0	0	1091.9	0	3627.4	0	0	0	0	0	0	558900
1.57943	0.699927				5	5	5	26.6	26.6	26.6	21.397	0	20.623	92264000	9	25	10252000	0	219880	0	260210	378450	106770	64078	64492	110030	0	89506	860030	370830	223380	57546	18220	21997	485590	382580	465470	194370	152230	180700	22443	99386	1654700	404220	0	146940	5351500	834310	0
0.0319239	0.0517656				2	2	2	7.2	7.2	7.2	79.928	0	6.0357	15220000	24	22	634160	0	13353	18547	54301	48530	21515	0	12072	0	16041	0	0	11747	43901	12849	21429	29454	17457	0	14340	0	0	0	29042	0	0	0	71625	54421	237560	169070	0
0	0	+			1	1	1	2	2	2	55.674	1	-2	0	22	1	0	0	0	0	0	0	0	0	0	0	0	0	0	0	0	0	0	0	0	0	0	0	0	0	0	0	0	0	0	0	0	0	0
0.465025	0.343828				11	11	11	39.7	39.7	39.7	38.792	0	58.416	211520000	15	139	14102000	509330	480930	1178400	624710	184960	425410	398540	319800	245750	820190	343600	243690	145310	270480	178410	339950	391040	374870	365220	343900	238280	217010	99112	1040800	461410	364460	122670	657280	630680	2267200	1683300	7639900
0.0200579	0.0189443				3	3	3	7.1	7.1	7.1	51.603	0.0011485	3.6079	4549200	27	4	168490	2049	4345.5	6304.8	4937	7572.3	4375.1	6764	0	0	0	0	0	0	3846.2	0	0	0	3539.6	5585	3315.7	2821.3	0	3458.7	0	0	15797	4607.4	14291	0	211920	156500	55322
0.0137838	0.00578844				7	7	7	10.7	10.7	10.7	102.36	0	13.102	17160000	45	37	381340	31133	12648	19773	7451.3	3046.1	6834	11396	9497.1	13839	21404	6123.8	10303	3390.3	14622	3609.3	5918.9	9342.9	7658	15587	5182.5	14984	4212	2422.9	14985	26854	6458.3	5120.3	8461.2	6884.9	192510	651580	1401000
0.064931	0.0105054				3	3	3	16.9	16.9	16.9	33.879	0	17.862	25593000	12	30	2132700	59963	96179	0	114820	0	51152	109880	66208	198750	88448	99824	0	25321	65750	49197	52686	77822	38846	8811.9	49514	60168	53852	36376	0	130930	0	33083	167330	117650	265460	118130	719560
0.00350134	0.00173146				3	3	3	2.4	2.4	2.4	238.26	0	4.1953	4347500	117	5	37158	614.61	3500.9	2569.1	0	1513.5	2070.6	0	703.14	4814.8	3343.3	0	3566.4	0	0	647.11	0	0	1642.5	0	948.4	438.77	0	0	0	1549.1	0	745.83	0	0	599600	0	71910
0.00465263	0				3	2	2	13.1	10.2	10.2	27.507	0.0077755	2.4492	3116600	11	0	283330	0	29467	0	0	11530	0	0	0	0	0	0	0	0	19872	11975	0	0	0	7776.8	0	0	0	0	54857	36674	0	0	23512	41410	0	73006	0
0.46118	0.536212				2	2	2	19.7	19.7	19.7	16.687	0	22.002	84352000	4	3	21088000	914790	581120	2390500	1071600	0	0	0	536030	1976300	1170300	0	179310	209600	459230	526390	313160	586290	0	363700	328390	0	372560	821410	1537200	0	390060	235380	2055300	1589300	399750	438590	3659100
0.0141539	0.00730119				4	4	4	4.1	4.1	4.1	144.91	0	7.886	4566000	60	7	76099	2299.1	0	0	0	0	0	0	0	0	0	0	2956.5	0	3528.4	0	4295.8	2988.4	3673	0	0	3199.8	1614.8	2900.7	5738.6	0	8343.9	0	0	0	160180	38986	137940
0.0318793	0.0196096				7	7	5	7.8	7.8	6.4	147.46	0	14.79	37608000	56	29	671570	28456	96133	39311	34861	997.82	16676	7571.6	8349.8	24711	0	4020.6	14985	2455.2	16542	8634.7	9198.9	25783	3054.5	12138	15020	13967	14083	3554.8	29245	16569	16878	6069.2	24306	27189	1187100	605110	1593500
0	0				2	2	2	28	28	28	9.1798	0	7.288	17405000	3	18	5801800	435590	0	1158100	302960	151450	0	456040	205910	373960	252400	134030	0	0	110560	27630	390910	100730	225630	58302	62350	62512	63732	30927	472470	42326	0	0	280000	163080	0	0	1306800
0.232132	0.22227				6	6	6	35.4	35.4	35.4	22.237	0	17.945	62790000	11	85	5708200	105310	201030	282250	145790	123200	227540	154880	169900	328240	153850	190560	56714	79441	111190	121510	53447	115590	92217	36096	97251	128850	121310	89421	287540	239220	203990	83295	289210	242870	744940	720720	1158400
0.16733	0.24065				13	13	13	34.8	34.8	34.8	56.94	0	148.56	149930000	28	235	5354500	152620	166520	169590	240200	173310	126520	148440	134130	224350	209020	272730	110130	102130	115980	97735	101350	109640	111610	131020	100840	91063	101600	69040	277990	246020	95274	49443	201020	187910	1069900	1301700	4273300
0.473322	0.178691				6	6	6	43.8	43.8	43.8	18.697	0	132.56	77577000	9	45	8619600	0	234370	519420	562300	97072	351830	173540	94473	339570	586420	302110	475850	0	388380	119080	111100	133310	217910	88571	307290	91089	72466	55375	831820	484340	160400	11210	301100	151170	242820	424570	0
0.0952801	0.161607				3	3	3	37.2	37.2	37.2	15.928	0	11.452	13949000	8	27	1743600	25585	48401	20806	57430	25451	0	0	27293	68575	0	0	0	27738	0	17529	18593	69605	31250	64924	41809	0	110530	38341	0	55992	121830	25769	63974	168900	236850	483910	204680
0.265752	0.575033				4	4	4	18.8	18.8	18.8	29.48	0	14.321	39237000	15	53	2615800	0	21524	0	27572	43043	0	45135	13159	0	42745	17161	282300	181400	34458	10912	138900	58347	25877	108640	43890	52133	34787	33786	0	0	222560	147990	26647	13072	1152600	0	0
0.585785	0.706029				16	16	16	48.6	48.6	48.6	42.183	0	68.956	255650000	21	236	12174000	531820	297690	444900	168690	235250	102390	310830	237500	366320	608240	174510	447570	153720	377410	166650	299090	443650	329500	366160	234540	139790	132830	115620	609740	123460	534930	150530	762210	500360	4489000	4265600	11168000
0.00346147	0.00199496				1	1	1	2.1	2.1	2.1	151.25	0	17.73	6755000	56	25	120630	4028.6	3510.7	3457.9	4319.1	2972	4001.5	3054	3602.8	0	6917.2	5437.2	0	0	4504.5	0	3943.5	3490.6	3628.1	2569.7	0	0	3193.5	0	10527	6844.2	5292.3	0	11084	7613.9	96720	116800	225600
0.147126	0.0409986				2	2	2	25.8	25.8	25.8	15.489	0.00039154	3.877	18043000	8	2	2255400	101830	60258	51625	77343	34058	0	46459	72174	0	91360	51956	86005	0	105570	26743	64462	68098	56926	65857	0	0	26200	23654	169890	60024	109980	40736	220340	87549	229360	175460	814630
0.0415696	0.0149759				5	5	5	8.6	8.6	8.6	80.04	0	9.8586	5896000	36	19	163780	0	0	0	0	1351.2	0	0	0	0	4114.5	0	14177	5066	0	0	6051.5	0	3452.1	0	8947.1	0	0	8340	0	0	10016	6928.6	0	0	338900	126500	0
0.133342	0.231381				4	4	4	7.1	7.1	7.1	109.68	0	35.142	52700000	12	64	4391600	109230	140060	135580	105440	118690	93842	93316	84647	98162	141330	113980	59158	85444	191600	151650	112810	97314	82276	109620	127110	73763	99894	65125	222680	154640	34070	39234	260940	166050	519010	871930	1310800
0.00479699	0.00466404				2	2	1	2.8	2.8	1.6	89.002	0.0038787	2.827	3069800	44	3	69767	0	0	0	0	0	0	22123	0	0	0	0	0	0	0	11344	0	0	0	0	0	0	0	11232	0	0	0	7174.3	0	0	0	0	0
0.0134156	0.011491				8	8	8	7.1	7.1	7.1	195.46	0	26.728	38460000	79	75	486840	22532	14390	12722	15311	10353	14180	15105	11607	20779	28165	9355.9	3597.6	0	3582.1	5204.9	21969	11145	12181	11436	13141	3147.8	17580	13372	24408	27795	15053	1337.7	15588	24046	162820	511230	1780000
0.46559	0.370882				6	6	5	50	50	45.7	18.884	0	10.646	96241000	9	78	10693000	296710	155470	534240	773330	234080	138210	390130	199530	385510	370770	275740	209570	85248	264860	94627	220680	325060	364750	396360	104220	296680	283790	80736	556230	336100	432920	203120	271750	336900	1074100	495800	2670400
0.00785002	0.00422481				3	3	3	5	5	5	108.53	0	7.1761	6625200	49	5	135210	10697	6890.7	5223.6	0	5713	3960.1	0	1330.3	0	14660	1954.1	0	0	5173.9	0	0	7197.1	2657	0	2025	940.82	0	0	14316	4033.5	6103.5	0	12240	0	147270	64760	524150
0.0862572	0.0934813				3	3	3	10.9	10.9	10.9	48.509	0	69.445	57649000	20	79	2882500	87395	149310	0	0	59823	20173	163950	111870	189250	90752	47239	29389	15563	156960	50988	76332	67303	51341	57185	39596	34566	92066	32873	59730	54092	111010	22006	225360	132650	517660	854120	1747900
0.00592281	0				1	1	1	9.6	9.6	9.6	33.812	0.0093427	2.3234	223340	14	2	15953	0	0	0	0	0	0	0	0	0	0	0	0	0	0	0	0	0	0	0	0	0	0	0	0	0	0	0	0	0	0	0	0
0.0732035	0.0617399				8	8	8	14.8	14.8	14.8	77.515	0	60.004	39558000	46	74	859960	19143	19424	47216	13105	13116	15526	16533	3814.6	29451	37405	23078	35723	22265	14917	8032.5	33406	25525	17035	24152	18307	15744	19787	9810.1	28251	20756	57107	24784	14365	19663	1360400	111370	880580
0.0217025	0.00141291				15	15	15	19.6	19.6	19.6	127.1	0	110.79	93638000	71	121	1318900	41787	54508	66452	45398	44056	47849	44880	35395	70203	80358	57910	5239.4	0	34948	8956.7	32482	46461	25249	28838	30946	15703	29927	16775	82306	53976	18463	6608	87176	61752	362020	817300	2966900
0	0	+			1	1	1	5.4	5.4	5.4	33.409	1	-2	0	9	0	0	0	0	0	0	0	0	0	0	0	0	0	0	0	0	0	0	0	0	0	0	0	0	0	0	0	0	0	0	0	0	0	0
0.0657947	0.114215				3	3	3	22.6	22.6	22.6	17.942	0	4.8055	4123600	9	7	458180	24719	0	0	0	0	0	0	0	0	0	18445	21161	19213	0	9922.5	12365	5793.7	15148	20555	15051	6425	0	0	0	0	52395	3146.8	0	0	265010	0	222470
0.0405285	0.0532142				3	3	3	20.4	20.4	20.4	24.669	0.0015232	3.5469	10525000	11	13	956800	0	0	0	0	0	0	47514	11327	0	65861	0	29524	20391	0	0	12621	11156	26906	0	31132	0	9445.8	11115	115280	0	69956	30304	202080	21712	92882	132790	0
0.00354456	0.000647349	+			9	2	2	7.9	1.9	1.9	147.73	1	-2	466140	69	2	6755.7	0	0	0	0	0	0	0	0	0	0	0	1546.8	0	0	0	0	0	0	0	0	0	0	0	0	0	0	0	0	0	0	0	0
0.000403883	0.0016092				5	5	5	2.7	2.7	2.7	261.33	0	9.4166	28303000	46	6	615270	40683	8217.5	19379	31556	46455	15101	26801	25086	62301	46800	48007	0	0	2646.1	3314.7	8926.1	18074	9758.4	12145	5893.5	12454	0	14909	47826	53260	0	0	21549	14498	27193	46125	1871400
0.00537387	0.0027835				4	2	2	6.1	4	4	94.469	0.0025529	3.104	3501000	32	7	109410	2202.5	8131	0	8701	0	6392.8	0	10430	9203.9	7665.3	0	3079	0	2884.3	2052	7060.7	3513.1	0	0	0	0	0	0	12834	0	0	0	0	0	66019	118640	70482
0.524788	0.459028				14	14	12	29.7	29.7	26.3	76.569	0	203.06	93180000	31	74	3005800	17818	24374	26278	50224	38029	22228	21088	0	0	40458	0	285700	134380	19859	0	71898	98979	69418	62447	57673	21180	21728	17670	45368	0	344710	169630	47457	0	6702500	343790	552340
0	0				2	2	2	12.6	12.6	12.6	27.401	0	4.1427	902150	15	6	60143	0	9559.4	6893.8	0	0	0	0	21967	0	0	0	0	0	0	15172	0	0	3203.3	0	0	0	0	0	0	0	0	0	0	0	0	0	0
0.00955516	0.0079838				6	6	6	3.8	3.8	3.8	217.32	0	12.825	22560000	83	50	271810	15440	13855	6876.6	7238	3593.8	3765.8	11119	7843.3	24999	13234	4502	4492.6	1236.6	11078	3480.1	2282.5	9960.8	4893.3	4124	5929.7	6876.2	2911.5	677.76	15295	2509.4	3552	2797.5	11506	7257.1	177010	311050	1281500
0	0				1	1	1	2.3	2.3	2.3	129.72	0.00356	2.8934	164560	52	1	3164.7	0	0	0	0	0	0	0	0	0	0	0	0	0	0	0	0	0	0	0	0	0	0	0	0	0	0	0	0	0	0	164560	0
0.00866192	0.0040628				3	3	3	3.4	3.4	3.4	136.4	0.002539	3.0684	2388200	65	3	36742	0	1084.2	0	0	0	1210.1	0	0	0	0	0	0	1780.5	0	721.44	0	1017.9	0	0	0	0	2263.4	0	2492.3	0	3584	2146	1663	0	98837	0	0
0.0697855	0.069264				11	6	4	31.1	19.1	15.6	62.309	0	17.582	52290000	25	72	2091600	53753	50403	78870	78883	45375	51808	36321	51912	74944	38500	89154	45894	13983	100710	51169	37032	57483	25152	34382	23800	38913	47102	27486	69669	90806	36086	6957.6	196230	75829	248750	821180	1343800
0	0				5	5	4	28.7	28.7	28.7	19.329	0	28.5	0	7	0	0	0	0	0	0	0	0	0	0	0	0	0	0	0	0	0	0	0	0	0	0	0	0	0	0	0	0	0	0	0	0	0	0
0.0224322	0.0181693				7	5	5	9.2	7.7	7.7	146.2	0	11.229	12984000	67	23	193790	2716.4	1233.1	3409	0	1704	0	0	0	7435.6	6428.5	6884.5	12328	8448.8	0	0	6309.1	9645.5	3926.5	7649.7	2992.5	3340.8	6142.6	4454.7	0	1633.7	16069	4516.7	12269	0	707910	287480	182000
0.425709	0.349976				18	18	18	30.9	30.9	30.9	82.431	0	120	200840000	39	183	5149800	132340	118600	144430	201740	135290	144980	58700	49118	144240	168700	119250	184980	79084	118620	44097	131270	152830	100750	85725	114520	87549	55808	47601	330410	112430	329460	91856	259890	72851	6059000	1393200	5161300
0.165787	0.185178				9	9	9	29.3	29.3	29.3	44.172	0	27.336	40705000	20	60	2035200	12853	33594	64572	16356	41455	76164	16417	56456	26028	55937	87508	87395	54595	27055	42234	44169	41396	44453	52961	16906	35693	33763	34748	39119	103740	114390	65345	84613	27919	970290	358730	257060
0.0307582	0.00827319				1	1	1	1.1	1.1	1.1	132.75	0	4.1848	6731700	27	16	249320	0	7373.5	0	0	0	0	0	0	0	0	0	12472	0	9560.1	8072.6	9859	8579.4	4901.9	6359.4	5228.1	7982.7	8137.9	4357.9	0	0	22313	10202	31348	0	141290	155650	0
0	0				1	1	1	3.8	3.8	3.8	32.401	0.0055287	2.6278	1387500	14	5	99105	0	14945	0	0	0	8450.8	7079.6	8333.1	0	11603	7902.9	0	0	0	0	0	5800.5	0	0	0	0	0	0	15964	15959	0	0	0	0	0	0	0
0	0				1	1	1	1.4	1.4	1.4	142.29	0	4.3378	0	56	0	0	0	0	0	0	0	0	0	0	0	0	0	0	0	0	0	0	0	0	0	0	0	0	0	0	0	0	0	0	0	0	0	0
0.00190929	0				3	1	1	2	0.7	0.7	217.04	0.0093677	2.3582	2767000	81	3	34161	0	2302.6	1264.2	0	0	0	0	0	2369.5	0	1727.9	0	0	5493.1	1735.8	0	3354.7	869.16	1273.8	0	0	1399.3	0	0	0	0	0	0	3362.2	72342	86081	0
0.00392491	0				5	1	1	30.3	6.4	6.4	25.563	0.0061834	2.5816	681940	16	1	42621	0	14910	0	10187	0	0	0	0	0	0	0	0	0	0	0	0	0	0	0	0	0	0	0	0	0	0	4414.8	0	0	0	0	0
0.0257208	0.00609568				3	3	3	6.1	6.1	6.1	95.737	0.0018443	3.2049	2544400	35	4	72697	0	0	0	0	0	0	0	0	0	0	0	6021.5	5002.6	0	0	0	0	2833.2	0	0	0	0	0	0	0	12462	2239	0	0	431890	0	0
0.562597	0.494679				47	47	0	64.4	64.4	0	102.29	0	323.31	1076700000	48	612	22430000	920450	802320	1296100	606580	610900	485050	529090	424040	858290	1242200	774990	258450	128640	634580	339970	571620	718860	484570	528080	384250	390330	316220	304140	1728200	893300	446410	139840	1675600	749110	11425000	11316000	44181000
0.00783089	0.00763022				2	2	2	2.4	2.4	2.4	183.3	0	8.585	4858500	74	5	65655	0	1076	0	0	0	0	0	0	0	0	0	5026.6	3967.5	0	2182.7	0	1414.9	674.5	0	967.99	1186.8	2705.8	0	0	0	4397.7	4182.8	2307	7556.4	291650	304630	0
0.000181857	0.000669578				2	2	2	0.4	0.4	0.4	796.43	0.0048713	2.6951	33518000	390	4	85943	0	0	0	0	6812.2	7710.3	6590.9	2420.4	6721.2	8946.1	0	0	452.01	1600.5	0	2271.1	2349.2	0	3302.7	1737.2	2295.5	1415.7	1256.4	9661.6	6578.2	998.97	441.19	3056.1	2896.3	0	476230	0
0.0426002	0.0470692				5	5	5	8.2	8.2	8.2	101.95	0	11.931	30335000	40	39	758380	11174	19620	11636	3663.1	12584	8625.7	15440	25618	6919.9	18156	9031.7	18805	13189	18157	26745	15924	25963	12493	34077	12816	21928	14281	8754.8	20948	5520.6	16629	18370	81138	9856.7	790090	1075500	446960
0.0878511	0.0929699				7	7	7	15.3	15.3	15.3	75.109	0	51.492	39961000	28	58	1427200	44663	63947	48214	27297	26903	22620	18715	15581	30564	77217	19584	37214	8877.6	45442	17646	42647	53271	38623	35268	21878	16882	13784	16561	89004	24393	71599	12940	98572	20816	1051700	630720	1250600
0	0				1	1	1	0.5	0.5	0.5	215.04	0.0087102	2.3736	0	88	0	0	0	0	0	0	0	0	0	0	0	0	0	0	0	0	0	0	0	0	0	0	0	0	0	0	0	0	0	0	0	0	0	0
0.0677227	0.0361023				5	5	5	15.3	15.3	15.3	46.648	0	12.253	25104000	21	35	1195400	52696	46263	46793	80132	29000	88321	60341	27495	19086	54801	5589.1	27640	4963.1	5030	4508.4	9688.1	23047	35462	43618	32184	37876	10897	0	51267	50070	35365	0	57578	0	355060	358180	1106600
0.244317	0.246032				13	13	13	70.5	70.5	70.5	24.636	0	323.31	60428000	11	21	5493500	595480	0	897590	0	24939	12577	0	162040	0	146730	120800	33326	10738	349130	72862	56936	97415	186900	76852	142010	120720	132440	54905	167590	146380	71511	0	261600	112080	540510	0	6550300
0.0180823	0.0163231				5	5	5	9.6	9.6	9.6	87.687	0	9.3584	17940000	47	12	381690	3599.7	12481	4419.5	13664	21773	3873.3	3471.2	5118.6	5797.3	9723.8	14005	8805.7	3578.4	19182	6589.4	5091.4	7710.1	14359	6376.4	6852	4091.7	11583	5573.3	6220.2	18182	10602	6164.6	32567	17253	69489	212540	169180
0.00290413	0.00187975				4	4	4	4.6	4.6	4.6	149.69	0	6.6527	6651100	67	11	99270	5119.2	12879	0	890.33	0	1129	0	3018.4	0	8415.2	0	0	0	3410.5	0	2714.2	3846.7	1955.2	4729.3	0	2756.8	4904.7	2476.4	12711	1380.6	0	0	9986.9	0	99436	0	342990
0.00944831	0.00820077				1	1	1	2.7	2.7	2.7	65.653	0.0018832	3.4262	1024200	27	3	37933	0	0	0	0	0	0	0	0	0	0	0	0	3781.2	0	0	0	0	0	0	0	0	0	0	0	0	8990.1	4455.1	0	0	121000	0	0
0.0458001	0.0556072				6	6	6	16.3	16.3	16.3	51.4	0	18.318	15567000	22	19	707570	55059	16243	28452	0	7592.2	6432.9	0	14459	15284	55594	21107	0	22805	0	6758.9	14670	18082	12616	13813	0	18345	0	32307	34913	14013	0	17167	26774	32493	306880	268910	1211300
0	0	+			1	1	1	2.8	2.8	2.8	37.74	1	-2	0	10	0	0	0	0	0	0	0	0	0	0	0	0	0	0	0	0	0	0	0	0	0	0	0	0	0	0	0	0	0	0	0	0	0	0
0.127891	0.0820566				6	6	6	14.5	14.5	14.5	59.578	0	15.885	78732000	30	91	2624400	83750	129570	84172	20076	17273	27306	35946	81505	111740	43658	61078	41890	31184	81433	68290	109120	105270	49167	51200	55187	95072	54665	10636	104580	82386	72639	53441	247950	94004	444310	973550	2512500
0.0775516	0.0910275				5	3	3	12	8.5	8.5	55.08	0	8.5747	34170000	18	58	1898400	32481	51143	0	0	0	0	0	31564	126290	63599	47639	50389	35895	74008	38200	67224	72873	69939	39156	30088	49369	75379	23073	0	62879	83173	41519	78470	177340	569840	421910	584660
0.116012	0.0602487				9	9	8	17.2	17.2	15.1	64.58	0	15.578	71347000	32	46	2229600	23429	46744	25545	67477	15210	65775	50731	25637	84086	98803	70850	9424.3	14530	37152	7346.5	83540	67085	101910	31448	91344	27432	25508	19039	258320	61417	96152	20916	223640	0	820270	1379000	749720
0.00686816	0.0101038				1	1	1	2	2	2	104.65	0.009609	2.2661	1389500	44	2	31579	0	0	0	0	0	0	0	0	0	0	0	6495.3	0	0	0	0	0	0	0	0	0	0	0	0	0	0	3118.8	0	0	279310	0	0
1.08934	0.876092				16	16	7	39.6	39.6	16.5	42.632	0	140.34	90217000	17	111	5306900	0	0	0	0	0	0	0	0	13394	0	0	588710	382270	0	7223.7	84382	90814	67957	88967	80984	70450	69788	77991	9521.2	0	736880	423880	0	0	6910200	101450	0
0.392086	1.04853				13	13	6	59.7	59.7	31.5	36.105	0	169.87	286180000	15	114	19079000	1420100	647010	944120	408110	90131	298850	493370	109980	601720	980630	677700	529410	320030	659530	376210	469640	461420	521040	426880	323780	395990	308310	323740	859740	405350	623270	221600	1210200	848860	1392900	805150	21302000
0.3329	0.173012				6	6	1	54.3	54.3	5.9	25.302	0	26.252	32011000	10	51	3201100	29127	59499	22997	18260	15224	12489	60485	79711	72171	109810	53831	189230	139480	33813	48991	70300	61286	84774	76885	23551	39861	75671	56515	104370	80406	254370	100700	125960	171570	1561500	876360	291270
0	0.00592866				3	3	3	31.2	31.2	31.2	15.683	0	36.276	15928000	6	20	2654700	381810	55411	373340	12287	41543	0	90943	189550	0	204160	37751	0	0	97964	0	70918	81644	71614	103240	42785	0	0	5095.9	255220	216270	0	0	18807	115010	0	29328	2290900
0.540697	0.717437				26	26	11	42.5	42.5	24.2	85.696	0	323.31	1158700000	32	225	36210000	1473100	775080	2004000	1381500	1125000	926520	722770	731100	1713900	2019100	1373900	552530	231350	1153600	367110	1084900	1160800	532960	581950	527760	647900	567140	508470	4080500	1491000	766300	196100	2603400	1065800	3876900	6022900	47139000
0.92891	0.967929				8	8	3	29.6	29.6	15.1	40.622	0	49.801	311370000	18	207	17298000	377200	519250	464580	350380	339570	246220	376020	333030	668650	351030	604480	474930	318930	552260	286550	458330	532930	419500	408270	481100	428190	360950	309370	535500	364780	718590	369790	992220	654150	3584900	2309600	6789500
0.197319	0.219846				12	12	1	54.2	54.2	6.2	39.544	0	323.31	71515000	14	88	5108200	75316	166180	69563	52887	74221	62975	67462	117410	209670	121590	89253	139120	84227	484050	164220	39475	91423	75890	114310	53173	67072	87857	79694	97528	311480	147940	95601	304430	298310	1185400	1031900	1054400
0	0				42	3	3	52.9	4.1	4.1	116.17	0	27.007	2740400	58	4	47249	0	0	33587	3486.6	2991.3	1406.6	2252.3	0	0	0	1444.4	0	0	0	0	0	0	0	0	0	0	0	0	0	0	0	0	0	0	0	0	0
0.0530624	0.0453705				10	10	10	8.4	8.4	8.4	176.65	0	16.952	22801000	82	33	278070	0	2181.2	0	2680	0	0	0	786.27	0	2666.7	0	20070	19544	0	0	0	4185.6	0	1134.6	0	1750.9	3284.2	2877.1	0	0	59509	23977	0	0	886000	170270	0
0.338147	0.212854				2	2	2	15.2	15.2	15.2	24.888	0	24.555	17903000	7	14	2557500	42934	56703	93861	0	0	49360	0	0	69145	0	0	202740	43261	0	0	51063	86486	73888	122820	55057	97322	0	0	77690	129440	343350	81671	98321	0	760220	198790	300540
0.451744	0.705155				7	7	7	41.1	41.1	41.1	34.293	0	102.94	162220000	14	175	11587000	361190	332230	366680	244180	294940	198620	217580	263220	450610	333060	285550	317650	237020	342380	220940	253310	231580	194930	238750	186230	216500	225360	190850	521450	396360	380840	210840	696260	510800	1705100	1668000	5056700
0.0095197	0				1	1	1	2.8	2.8	2.8	102.97	0	4.0994	726880	42	3	17307	0	0	0	0	0	0	0	0	0	0	0	0	0	0	0	0	0	0	0	0	0	0	0	0	0	5828.2	0	0	0	128120	0	0
0.0319664	0				3	3	3	8.7	8.7	8.7	66.248	0	6.1488	5043100	32	8	157600	0	0	0	0	3168.7	2887.7	7236.9	8353.5	9615.1	0	7374.4	0	30837	0	5672.8	0	0	0	0	0	8856.9	0	7557.9	0	6704.9	5670.1	0	0	7369.3	350820	0	0
0.0108884	0				1	1	1	5.5	5.5	5.5	26.721	0.003876	2.8151	340640	12	3	28387	0	0	0	0	0	0	0	0	0	0	0	0	0	0	0	0	0	0	0	0	0	0	0	0	0	0	0	0	0	0	119120	0
0.0090126	0.0142702				4	3	3	20.3	17	17	31.54	0	4.7349	4742600	18	2	263480	0	0	0	0	31498	0	0	24568	0	0	0	6940.7	6644.8	0	23281	0	0	0	0	29073	31593	0	0	0	41887	0	9815.6	0	0	0	102850	0
0.051006	0.0555797				4	4	4	10	10	10	53.836	0	5.2321	20079000	30	16	669290	8556.5	0	0	0	26489	8717.3	13494	0	0	17849	16264	26856	14574	34041	8272.7	21102	12494	10456	11525	7005.7	9190.1	13244	9391.1	20443	12378	87804	23583	67689	25655	304890	68123	256690
0.0433727	0.0391863				3	3	3	14.3	14.3	14.3	45.418	0	6.034	7604100	12	7	633670	0	20955	0	19794	0	22369	0	20338	0	10869	11150	57204	19800	15907	8801.3	8540.9	37056	36727	9733.8	9030.5	20029	11871	6928.6	0	29226	20221	12382	45543	24097	192600	43609	0
0.0635685	0.0703877				3	3	3	25.3	25.3	25.3	21.222	0	7.1442	13372000	12	31	1114300	27403	16828	22521	15381	21475	15916	16935	18163	63348	0	26388	53445	30535	26337	23027	25940	20718	15246	12152	9593.5	13684	8026.4	11640	58987	29518	53437	27868	73510	74886	141900	299840	328840
0.210126	0.294078				9	9	9	27.7	27.7	27.7	46.65	0	39.432	70630000	22	97	3210400	33263	165770	83439	0	64147	69198	86102	147400	147970	43116	76492	43328	66855	49626	76901	17944	42290	126960	130320	44845	46711	87985	15386	70946	64039	58868	93251	100120	124390	316310	243790	731790
0.103217	0.207189				8	8	8	69.2	69.2	69.2	10.644	0	27	48736000	8	47	6092000	384690	140500	28300	166670	116790	131150	129510	182730	97816	277890	145410	76243	57392	213810	161920	157360	109560	96102	144260	85208	99652	139250	138720	298500	329040	155710	71522	573280	391240	259510	421150	3077500
0.128978	0.11057				2	2	2	5.5	5.5	5.5	39.676	0.0038651	2.7837	7454100	14	12	532440	0	0	0	0	0	0	0	0	0	0	0	40471	31739	0	0	0	12291	10197	14185	7792	13651	11563	0	0	0	58517	45901	0	0	260670	0	0
1.01102	3.65365				5	5	5	64.4	64.4	64.4	10.044	0	43.103	225630000	4	86	56409000	1799000	441750	1430700	1672700	2255900	478340	1368700	1536300	4459700	2151300	1107800	1434000	508500	2508300	1092900	1067200	1596500	979830	1294200	1331700	1093900	563500	575380	4043600	785930	1201300	525700	4478500	2717300	1083900	1608300	7196200
0.0375393	0.0392813				2	2	2	2.8	2.8	2.8	86.982	0.0018825	3.4236	21607000	41	42	527010	21405	21925	7749.1	0	3994.5	11625	17332	7878.9	32090	13788	0	25493	18011	5315.9	7262	16730	17684	12060	13980	11491	19905	6127.1	15183	15486	8321.4	7202.3	15845	11554	9672	485700	111420	877600
0.0808463	0.0452755				1	1	1	7	7	7	35.109	0	5.8807	4236200	3	2	1412100	270540	0	0	0	0	0	0	63516	0	0	0	98510	0	0	0	0	123280	0	0	0	105420	69701	121710	0	134990	0	0	0	0	0	0	811620
0.508804	0.27762				6	6	6	38.4	38.4	38.4	25.171	0	18.318	29522000	13	43	2270900	0	20421	58449	12511	0	9042.6	8496.1	8860.1	15522	11926	76027	164400	122000	7230	0	11305	51349	23270	8628.1	29367	10710	7991.6	26379	0	33608	309670	167650	16152	11654	2731100	65185	0
0.0289536	0.00878846				2	2	2	7.7	7.7	7.7	46.513	0	4.3557	2746500	18	13	152580	0	0	0	0	0	7901.2	0	0	0	0	0	19588	0	0	0	8712.9	15157	0	0	6018.9	0	4248.9	0	0	0	20269	0	12794	0	171820	0	0
0.0593585	0.0608932				3	3	3	5.4	5.4	5.4	114.16	0	10.414	13912000	39	13	356730	0	4146.5	0	3968	0	2448.8	8041.3	2405	16867	14486	0	14209	0	6266.9	0	12473	8912.5	2528.8	0	1885.7	9750.8	6993.8	0	25392	6456.1	29266	2878.6	12308	0	497080	310300	0
0.018771	0.015212				3	3	3	5.7	5.7	5.7	101.27	0	8.8065	27324000	52	15	525470	0	1462	2392.6	0	1494.8	0	0	0	0	0	0	20576	4143	3024.2	0	0	5132.6	1433.7	0	0	2171.5	33657	1371.2	379300	0	8086.9	3508.5	0	0	419990	84469	0
0.622343	0.4938				4	3	3	17.6	17.6	17.6	27.366	0	12.444	58436000	11	28	5312400	45001	111250	45793	22862	28505	28716	44754	112050	41930	216910	48125	250940	141960	52043	22482	154070	177060	77632	101710	159050	120100	37364	78738	338390	52318	450800	192690	315290	97745	1987000	419450	495010
0.00436933	0.0592797				3	1	1	22.9	8.9	8.9	23.063	0.0087278	2.3888	5860200	11	3	532740	70157	0	40234	0	0	0	25464	0	0	30171	39734	16852	0	0	23180	24169	0	14355	13757	0	17004	0	29461	25702	0	0	0	47244	0	0	0	771730
0.0223977	0.0325568				2	2	2	6.1	6.1	6.1	39.474	0.0025698	3.1668	5892900	11	5	535710	0	0	12376	0	0	3967.3	15119	0	0	28259	0	19124	0	59148	45261	23832	0	0	35167	27920	25023	0	0	0	0	48982	14837	0	60834	133890	104050	0
0.022155	0.0246886				2	2	2	17.1	17.1	17.1	21.764	0.00078094	3.8418	1840300	12	4	153350	0	4535.3	0	0	0	0	0	0	0	0	0	24599	8125.8	0	0	0	4701.7	4392	0	0	0	4797.9	0	0	0	13373	10564	9395.8	0	96561	79801	0
0	0				1	1	1	3.1	3.1	3.1	51.49	0.0025344	3.0382	226300	20	3	11315	0	0	0	0	0	0	0	0	0	0	0	0	0	0	0	0	0	0	0	0	0	0	0	11315	0	0	0	0	0	0	0	0
0.137715	0.340729				2	2	2	31.2	31.2	31.2	10.429	0	15.623	14277000	5	14	2855400	169170	81859	0	0	0	0	77713	15175	93185	84038	0	121880	82034	129070	90692	37145	127380	89530	81660	33497	92260	43600	47356	83432	66000	136090	67387	66943	0	374340	209850	845850
0.419278	0.427517				6	6	6	47.1	47.1	47.1	19.595	0	61.357	114440000	8	77	14305000	730570	144760	1165700	213070	344010	53003	202720	581230	188180	954070	223930	312730	90836	683230	285070	309540	329160	184110	250120	269430	432150	274580	210970	803190	643710	413180	114350	1567900	467480	882200	714470	5844600
0.355268	0.210098				8	8	8	58.6	58.6	58.6	28.17	0	270.61	72006000	14	51	5143300	323150	110750	121610	0	116880	0	147550	64822	319970	47640	0	79661	88058	144260	143730	52843	88130	34076	52313	36512	60319	43900	14934	145720	0	254140	153360	594710	541280	2186000	1119000	4524100
0.0129736	0.00665787				2	2	2	4	4	4	56.805	0.00076746	3.6397	891710	26	5	34296	0	0	0	0	0	0	0	0	0	0	0	0	3719.6	0	0	3447.1	0	0	0	0	0	0	0	0	0	0	0	0	0	0	25627	0
0.0532898	0.0435407				2	2	2	4.4	4.4	4.4	74.518	0	5.7102	3403700	19	6	179140	0	0	0	0	0	0	0	0	0	0	0	15089	27723	0	0	0	0	0	0	0	0	0	5392.8	0	0	15511	14160	0	0	203580	0	0
0.00481259	0.00472642				1	1	1	4.6	4.6	4.6	33.261	0.0048577	2.6813	3853300	15	7	256890	0	0	0	0	0	0	0	0	38704	0	59025	0	7910.9	0	13235	0	0	0	0	0	0	9388.3	9530.1	0	0	0	9531.4	25601	29318	0	157870	0
0.0189945	0.0139574				3	3	3	5.9	5.9	5.9	71.42	0	4.1287	9007300	25	7	360290	0	0	0	41990	11343	5056.1	7249.9	0	15680	37181	24308	9560.1	0	18267	0	17249	4729.3	5194.9	0	12205	0	0	0	22758	15181	29135	0	9974.2	0	183630	86184	0
0	0				1	1	1	4.9	4.9	4.9	31.785	0.0078152	2.4822	1427500	16	5	89217	0	0	0	0	0	0	0	0	0	0	0	0	0	0	0	0	0	0	20899	0	11812	0	0	56506	0	0	0	0	0	0	0	0
0.119887	0.100733				7	7	7	19.3	19.3	19.3	55.52	0	30.313	82008000	28	112	2928800	47715	64113	61404	102690	55277	68517	82803	91720	213120	114170	135190	54415	33265	65777	49671	49116	70464	50056	55902	54931	58631	68530	64316	131960	127620	93235	46773	108880	145970	1322500	1073200	1336000
0.00827026	0.0084085				7	5	5	14.2	10.1	10.1	100.45	0	13.357	22197000	35	17	634200	49571	14861	39812	0	51152	13754	31456	26486	18694	31220	27640	0	0	8615.7	0	9534.8	12960	14926	22081	5838.6	6468.6	7108.9	9475	67872	53014	5529	0	16142	11241	281550	318330	1735000
0.190575	0.1925				4	4	4	16.6	16.6	16.6	33.488	0	11.662	25797000	9	22	2866300	61552	49465	110880	88432	59131	38958	64168	31280	0	102240	217690	92299	116670	53035	35481	104490	71293	0	106450	39390	177460	42306	64635	242390	8848.7	0	31577	36582	0	135290	121820	553970
0.104716	0.30167				4	4	4	11.8	11.8	11.8	53.806	0	24.214	22854000	15	22	1523600	31657	24108	107470	25407	19742	10538	17894	0	15354	8912.3	11574	166870	114600	21492	11048	30023	36788	37623	35417	30851	9023.6	22797	8887.2	46374	25433	64841	18866	37911	0	575730	189680	474860
1.87281	1.96924				10	10	10	43.4	43.4	43.4	32.854	0	201.32	178530000	13	166	13733000	156450	124030	84320	79414	126910	98363	101840	172490	257020	196950	104370	1266800	731170	137610	99521	207340	313970	239550	230800	185070	237680	253380	179780	240420	260420	1376000	634760	291040	353610	8576400	771370	2033800
0.164943	0.090986				6	6	4	14.4	14.4	10.9	55.663	0	9.8218	38843000	17	42	2284900	17317	196000	0	0	0	41286	24328	17935	0	77367	38431	47894	0	106080	28636	47853	42609	43588	75237	37542	76401	33340	33464	104470	30533	102880	87181	132710	70975	967840	673770	294400
0.0398347	0				2	2	2	9.8	9.8	9.8	54.803	0.0018734	3.3752	1379900	20	3	68995	0	0	0	0	0	0	0	0	0	0	0	0	0	0	0	0	0	0	0	0	0	11843	0	0	0	5626	0	0	0	442570	0	0
0.302814	0.120032				2	2	2	6	6	6	41.481	0.0035765	2.9255	25721000	20	10	1286100	0	0	0	0	0	0	0	0	0	0	0	149560	69629	0	0	14643	61604	33278	9509.9	37480	40259	35397	5238.8	0	0	179110	74671	0	0	1767700	55999	0
0.0031015	0				1	1	1	3.9	3.9	3.9	72.387	0	4.432	623910	26	1	23996	0	0	0	0	0	0	0	0	0	0	0	0	0	0	0	0	0	0	0	0	0	0	0	0	0	10648	8090.2	0	0	0	0	0
0.0228851	0.0474201				2	2	2	10.7	10.7	10.7	43.585	0.001525	3.5689	7406600	17	8	435680	42690	28102	0	0	8242.1	16984	0	0	0	0	0	0	10684	41142	14434	13270	35285	16389	0	0	0	18078	0	47520	0	0	13921	0	0	115930	250130	725730
0	0				1	1	1	11.3	11.3	11.3	18.045	0	5.859	0	7	0	0	0	0	0	0	0	0	0	0	0	0	0	0	0	0	0	0	0	0	0	0	0	0	0	0	0	0	0	0	0	0	0	0
0.0275266	0.0467807				10	10	10	27.8	27.8	27.8	76.572	0	34.784	59350000	34	57	1745600	55668	37441	95155	15562	62574	47324	62040	50651	105970	119390	95926	24848	24288	34104	18236	44109	33249	41994	27528	23083	34316	32026	28233	124680	94892	27462	6810.9	69246	73957	249760	556600	1892700
0.0454291	0.0413909				6	6	6	8.9	8.9	8.9	84.34	0	10.101	36849000	39	48	944860	18676	23823	15394	25215	11282	12139	11021	16769	18478	0	0	7095.4	7629	32514	17277	16092	15699	16138	18908	19944	10691	15953	16566	125840	9992.7	36722	16550	135540	65406	417090	450260	728350
0.544708	0.527572				9	9	9	69.4	69.4	69.4	28.315	0	105.07	201250000	11	200	18295000	605660	742530	1163900	705490	702490	539230	342090	309470	843860	761950	549690	390780	124320	807140	252460	457480	527100	400260	461430	355540	333680	211190	201200	973040	502900	340660	106860	1105500	641240	2600400	2079800	6662300
0.314456	0.150324				5	5	4	10.7	10.7	9.1	51.966	0	10.711	16102000	13	30	1238600	0	0	0	0	0	0	0	0	0	0	0	119810	100280	0	0	0	60050	0	7301.6	0	11666	11046	0	0	0	187140	113120	0	6561.1	1629000	0	0
0.889381	0.909742				9	9	9	27.6	27.6	27.6	50.8	0	49.295	118120000	20	154	5906100	40709	37469	32259	48003	59746	51517	19618	52992	63776	89205	42039	399260	276520	103150	32132	140050	153770	140990	120420	110940	124160	71473	54817	86024	43999	613960	337760	77662	49137	5223900	874250	814180
0.0288548	0.0252548				2	2	2	9.6	9.6	9.6	46.553	0.0018525	3.2591	13478000	11	23	1225300	0	25573	0	17385	0	19910	30833	0	444330	24141	98217	29460	0	12400	15277	0	18804	0	14827	11339	0	0	0	46094	42307	45011	15345	0	191680	133130	61911	0
0.035025	0.0541141				2	2	2	33	33	33	9.6138	0	21.723	3233800	5	8	646770	39727	31803	15903	0	0	0	0	0	0	0	0	73811	0	36709	0	29977	39111	17091	16435	0	0	0	0	43800	0	69437	0	99422	0	0	0	198630
0.0293619	0.0155725				4	4	4	6.7	6.7	6.7	89.677	0	6.0981	12935000	47	4	275210	17052	7705.4	0	0	0	0	3407.2	14460	17546	0	7462.2	5626	4043.3	8010.6	5742.8	0	10105	3811.3	0	0	2978.7	7170.9	4466	9658.6	0	13210	14605	8358.9	19306	259750	279810	801460
0.323812	0.268678				5	5	5	6.8	6.8	6.8	52.025	0	6.9087	56554000	19	26	2976500	22311	91220	19900	42190	16645	9295.4	21987	20439	20264	65053	0	146120	10656	176300	0	97187	132660	111720	157750	34607	12856	0	27331	103950	14347	106410	16366	144480	40900	1250300	1269900	423910
0.12584	0.197232				1	1	1	13.8	13.8	13.8	12.515	0	29.078	12883000	5	19	2576500	346510	0	0	0	0	48087	61942	0	104990	0	90756	191670	72910	120190	46511	0	74397	57514	88978	56939	36432	50044	42595	0	68411	110540	59539	0	104730	231870	67688	1732600
0.00522876	0.000520628				4	4	4	2	2	2	327.82	0.0007716	3.7097	2329100	145	6	16063	0	0	0	0	0	227.6	0	0	0	0	0	0	0	0	0	0	0	0	0	0	0	0	0	0	0	4807.9	0	0	0	234490	0	0
0.0947357	0.0514843				12	7	7	50.6	36.8	36.8	47.017	0	254.19	38361000	14	49	2740100	115200	78168	0	50746	77530	39838	92407	95949	74754	74187	48786	24964	13261	45292	22320	38995	73382	53462	90432	71576	71035	56111	29952	312390	193210	78996	25623	142490	208030	336270	427580	1612800
0.537387	0.483234				14	14	4	25.7	25.7	7.1	73.243	0	49.547	120320000	39	176	3085200	17546	13893	30275	9100.6	26404	10796	21372	9735.8	53197	41459	19153	207440	77167	30043	9053.6	65731	87818	49239	99367	51485	46208	49823	11970	30172	16835	407780	137370	55319	17200	6607600	1079000	684290
0.67974	0.720101				156	156	1	68.1	68.1	0.7	282.83	0	323.31	3051300000	141	1801	21640000	826550	602380	804310	563590	405540	322820	413630	409680	830470	885180	696970	388480	219570	877880	425270	571390	659970	353910	465180	319790	381310	349810	337430	1311600	734840	611870	262230	1642600	977340	31932000	45693000	116540000
0.0673722	0.0531284				4	4	4	9.9	9.9	9.9	53.476	0	13.994	11780000	25	31	471200	0	4993.4	0	9103.5	20081	6295	0	0	0	8666.8	7068.4	18652	13163	9572.6	4145.8	3247.8	18911	16961	12907	8154.3	8817.6	15276	2880.2	12790	0	46576	30294	8956.2	6421.7	537770	0	0
0.457556	0.404429				42	42	2	56.6	56.6	1.9	94.016	0	323.31	692980000	46	367	15065000	506790	442910	617140	578480	342870	340160	428220	420010	673180	569450	462730	293700	138780	434670	242170	443590	415250	276840	300390	280980	266710	265660	190390	912440	492470	432870	149780	920420	615230	5960300	9191500	23312000
0.0305866	0.012517				15	15	15	12.4	12.4	12.4	233.11	0	58.954	57874000	102	92	567400	17549	21870	16895	19043	10555	10562	14308	22604	23427	40966	11137	5706.7	9501.2	12208	12716	9383	9298.4	7478.1	13031	8068.2	6707.1	8876.1	9965	48042	18250	21136	7525.2	20644	13355	873260	1086300	1790000
0	0				1	1	1	2.1	2.1	2.1	68.477	0.00077042	3.6944	0	17	0	0	0	0	0	0	0	0	0	0	0	0	0	0	0	0	0	0	0	0	0	0	0	0	0	0	0	0	0	0	0	0	0	0
0.0245917	0.0296766				2	2	2	4.7	4.7	4.7	62.919	0	5.4422	16431000	27	41	608560	0	20156	0	0	21397	7748.7	16735	23548	17611	14405	0	19623	16116	32794	17112	21536	20539	15274	10955	9805.5	10400	15423	18679	16043	17858	20230	8896.2	45731	30599	194830	186620	0
0.0462511	0.0347883				6	6	6	12	12	12	63.817	0	20.088	48317000	27	72	1789500	45295	84430	16277	10717	27366	27544	39375	54355	151940	45471	55611	21084	5829.5	95045	44229	39505	65290	28137	45357	16029	58341	42695	30547	62754	31780	35127	26687	125060	86588	189420	845550	1223000
0.764876	0.668931				36	36	1	61.8	61.8	2.5	67.568	0	323.31	688230000	31	300	22201000	281090	904990	336880	234400	204340	184190	1663600	382740	409310	408640	302440	437390	185860	1096100	747800	325960	615970	521930	432460	340110	256340	311760	419000	969700	306090	1161100	183800	2121100	1144400	9740600	20922000	8713700
0.0525929	0.0194665				1	1	1	1.8	1.8	1.8	74.161	0.0018671	3.3369	7768700	17	11	456980	0	0	0	0	0	11675	0	0	0	0	0	0	0	0	18234	0	15277	19097	18613	0	12724	16007	11909	0	15861	32258	21822	48702	64800	328240	160020	0
0	0.167841				2	2	2	13.4	13.4	13.4	28.607	0	13.329	2579300	9	5	286580	0	0	0	0	0	0	0	0	0	0	13728	45891	57359	0	0	0	0	0	0	0	0	12350	9049.5	0	0	0	0	0	13467	0	0	0
0.178979	0.255084				23	22	13	48.7	46.6	26.7	70.051	0	323.31	268900000	32	231	8403100	453290	153310	757910	98489	93865	160500	201950	261970	364680	385920	324070	111360	79688	288410	179650	167560	174400	125000	114490	95335	155100	131230	169130	466780	364940	125610	59602	604900	397180	1113000	1653200	14505000
0.0225351	0.0528258				1	1	1	9.6	9.6	9.6	23.264	0.00039355	3.9709	4794200	9	13	532690	21696	0	18425	0	18311	10832	18499	26331	25516	27279	0	16476	0	18538	0	0	17083	9299.1	11726	0	0	0	0	35212	43567	21053	0	37497	0	73424	83024	195260
0.0469537	0.042061				3	3	3	8.2	8.2	8.2	63.243	0	7.4461	17032000	29	17	587310	0	0	0	0	0	14167	6507.5	12128	25749	0	8876.6	33189	9269.2	32296	14840	13687	20606	16868	10432	0	11651	7348.6	14469	9712.6	11267	63168	16901	29164	17051	410470	536380	0
0.0140037	0.00236518				1	1	1	2.2	2.2	2.2	108.32	0.0038678	2.7998	2189800	42	7	52137	0	0	0	0	0	0	0	3460	0	0	0	0	3383.3	0	0	4468.4	0	0	0	0	0	0	0	0	0	6830.4	4125.9	0	3486.9	256690	60299	0
0.0399783	0.0583662				21	21	1	15.6	15.6	1.5	192.75	0	112.88	98396000	80	122	1229900	45713	4919.8	6011.2	11366	20032	16397	38881	44841	63698	41645	33409	40577	32769	27232	31504	18197	27399	21778	22741	27431	20455	18936	26081	71957	46348	43622	22142	55360	97736	598560	744640	3657100
0.195994	0.182564				4	4	4	8.6	8.6	8.6	59.716	0	9.708	21698000	27	49	803640	6337.5	0	0	6069.5	3687.1	2624.8	0	0	0	0	0	59852	51836	0	0	11837	5878.8	11222	6666	14685	3923.4	0	4970.7	0	0	87691	61961	0	0	1494200	60573	171110
0	0				4	4	4	31.5	31.5	31.5	34.945	0	213.33	0	12	0	0	0	0	0	0	0	0	0	0	0	0	0	0	0	0	0	0	0	0	0	0	0	0	0	0	0	0	0	0	0	0	0	0
0.12542	0.0646315				2	2	2	11.6	11.6	11.6	24.942	0	7.5566	23505000	10	62	2350500	0	57290	0	0	0	43295	56341	109340	87338	280250	0	64877	43955	93244	63016	65629	101410	28267	32138	30669	36399	57331	52431	64582	94475	92515	48530	117980	80923	325830	294360	0
0	0	+			1	1	1	1.2	1.2	1.2	87.285	1	-2	0	30	0	0	0	0	0	0	0	0	0	0	0	0	0	0	0	0	0	0	0	0	0	0	0	0	0	0	0	0	0	0	0	0	0	0
0.394387	0.35162				16	16	7	30.1	30.1	14.5	78.927	0	213.12	345110000	39	245	8849000	287320	303290	270650	225930	181420	137880	194390	138100	314400	473260	202210	184360	77989	262400	119660	275920	303360	165690	230020	158380	128700	125700	112600	744030	213700	341920	98429	580930	342440	3397300	2727500	11205000
0.398605	0.514533				2	2	2	1.5	1.5	1.5	110.7	0.004873	2.7033	148070000	41	34	3611400	0	0	0	0	0	97262	116360	86639	69997	153580	103260	198280	97892	50888	26426	0	57651	49250	0	104530	56039	81877	63353	219930	134100	359640	137130	147650	70906	5220300	0	0
0	0				2	1	1	10.9	7.1	7.1	38.224	0	5.0384	0	19	0	0	0	0	0	0	0	0	0	0	0	0	0	0	0	0	0	0	0	0	0	0	0	0	0	0	0	0	0	0	0	0	0	0
0.212894	0.0981282				2	2	2	6	6	6	49.05	0	9.1095	67756000	10	78	6775600	118380	314640	155560	278980	151320	188300	109380	296080	255760	255300	436600	19606	104460	143410	138310	164070	149090	134160	205930	36755	200290	161970	181740	132270	123680	109680	116170	409890	492270	708920	973450	1183800
0.0744825	0.0513045				6	6	5	8.4	8.4	7.2	97.597	0	11.114	42349000	43	19	984850	10179	16996	40485	0	14665	8596	5537	29927	31467	36712	0	18474	22457	33087	23456	36947	8015.8	17678	11544	17781	28857	9838.8	31356	13591	17670	73441	15285	24588	60191	1046500	1057700	437690
0.0731127	0.0288689				2	2	2	10.5	10.5	10.5	41.373	0	5.0412	3097300	11	6	281580	0	0	0	0	0	0	0	0	0	0	0	0	13533	0	0	0	0	0	0	0	0	0	0	0	0	69053	52717	0	0	331960	0	0
0.0274175	0.0189043				2	2	2	6.8	6.8	6.8	59.875	0.00039386	3.9714	8888900	23	5	386470	0	0	7835.8	0	0	13621	0	13721	34981	5300.6	0	27675	23547	0	5506.1	25294	20740	7013.9	5345.2	4691.3	18500	21608	0	0	17166	35741	22440	0	0	361310	71309	0
0	0				8	1	1	50.5	8.8	8.8	21.783	0	5.3916	2503700	11	9	227610	9931	10587	13714	0	0	0	15485	10928	26191	25029	19542	0	0	0	8088.9	0	13973	0	0	6830.2	10403	0	0	0	0	0	0	20096	21772	0	0	109240
0	0				7	1	1	40.1	7.1	7.1	21.896	0.0035881	2.9519	328550	11	1	29868	0	0	29868	0	0	0	0	0	0	0	0	0	0	0	0	0	0	0	0	0	0	0	0	0	0	0	0	0	0	0	0	0
0.126871	0.0856515				4	3	2	17.8	14.7	10.7	36.087	0	6.8229	9968000	13	6	766770	0	0	0	0	0	13145	0	64162	0	0	0	21643	34658	0	0	10058	11906	47082	44487	12417	44427	0	17342	30188	0	58135	45548	0	0	373800	175460	0
0.0125324	0.0135819				3	3	3	7.5	7.5	7.5	57.12	0	4.7087	790890	18	4	43938	0	0	0	0	0	0	0	0	0	0	0	14453	0	0	0	0	0	0	0	0	0	0	0	0	0	0	0	0	0	0	0	0
0.0742478	0.0286691				6	6	6	23.7	23.7	23.7	41.527	0	22.142	13847000	15	9	923120	75479	35325	8429.3	0	0	0	31738	49661	0	0	0	15386	10672	42758	32252	46786	45881	0	22134	0	50888	0	0	62459	0	65955	46436	0	0	597180	552750	1132200
0.00220138	0				4	4	4	4.1	4.1	4.1	123.5	0	6.6924	15552000	59	21	263590	8853.3	29137	6226.7	11627	12672	9084.1	5815	6250.3	26112	8524.7	11678	0	2211.3	4891.1	5027.1	2976.5	4001.3	4393.5	4101.9	5148.7	4298	2714.9	3408.2	22805	9882.1	0	2244.8	15391	9074	131540	76553	522340
0.0443006	0.020538				12	3	2	34.5	11.2	8.3	42.398	0	16.79	3213300	20	11	160670	0	0	0	0	0	0	0	0	0	0	0	14551	21466	0	0	0	0	0	0	0	0	0	0	0	0	22108	15173	0	0	271010	0	0
0.239161	0.171488				11	11	11	19.5	19.5	19.5	94.622	0	51.513	81086000	38	43	2133800	52994	32990	43432	20055	22956	21566	14400	36665	51416	36951	31396	130160	55551	19239	22976	58752	34004	42253	64267	56282	87153	29246	35036	51546	44481	177120	85119	41251	40406	3223100	527590	2013800
0	0				5	5	5	24.6	24.6	24.6	31.05	0	11.63	21655000	10	14	2165500	60225	125770	167240	382700	0	102540	25866	0	188470	96037	102090	0	0	32491	0	102050	133610	51532	39787	30157	32609	24638	25916	349380	0	0	0	0	0	0	157020	602250
0.426961	0.358151				8	8	8	29.9	29.9	29.9	45.807	0	42.706	94400000	21	136	4495300	47723	119010	36112	19412	27148	16368	59311	45166	150640	34409	52049	209910	123180	196350	113690	31259	225850	142230	53813	25212	16205	80708	59191	102290	93867	322950	142210	248200	148800	2647700	2389400	1002200
0	0	+			1	1	1	1.4	1.4	1.4	87.217	1	-2	0	30	0	0	0	0	0	0	0	0	0	0	0	0	0	0	0	0	0	0	0	0	0	0	0	0	0	0	0	0	0	0	0	0	0	0
0.0380959	0.0175735				9	9	7	6.6	6.6	5.4	180.6	0	21.298	90443000	71	45	1273800	68818	22799	88364	51020	94730	29415	37729	19990	87660	33331	28047	13076	18818	8520.4	23109	32223	17948	57990	18742	11113	38064	2345.3	12000	64085	80045	7260	24289	52521	32722	1145800	1278400	4886100
0	0				1	1	1	0.8	0.8	0.8	161.85	0.0071697	2.5274	0	66	0	0	0	0	0	0	0	0	0	0	0	0	0	0	0	0	0	0	0	0	0	0	0	0	0	0	0	0	0	0	0	0	0	0
0.0409917	0.0320833				2	2	2	6	6	6	59.379	0	5.0457	4366100	24	13	181920	0	0	0	0	0	0	0	0	0	0	0	8162.1	6394	0	2844.5	0	0	5144.8	4295.7	3461.6	4135.8	8188.9	3958.4	0	0	25174	11738	0	0	403320	0	0
0.0379644	0.0195983				4	4	4	4.3	4.3	4.3	142.51	0	11.1	47551000	59	32	805940	19165	35778	28850	32701	26345	22482	14527	10562	15753	36090	10866	24741	3612.4	30182	6829.6	21514	16883	16030	25547	13909	19130	11427	6173.7	54302	16340	33915	5624	60199	24527	807660	782210	1130700
0.0648859	0.0376457				20	20	16	22.5	22.5	19.5	138.86	0	59.776	147540000	73	120	2021100	32226	90597	73775	90942	43022	39392	31942	34067	85978	56390	81138	27293	9144.5	60982	34733	42186	64867	43497	58661	25382	29310	48998	23291	191370	99443	44080	50858	104440	60383	1507500	2780400	2352500
0	0	+			2	1	1	48.2	26.8	26.8	5.9768	1	-2	0	3	0	0	0	0	0	0	0	0	0	0	0	0	0	0	0	0	0	0	0	0	0	0	0	0	0	0	0	0	0	0	0	0	0	0
0.0594897	0.187748				41	2	1	54.7	3.4	1.6	96.396	0.0018567	3.2764	63306000	45	4	1406800	25235	15883	4167	5877.5	9578.1	14660	19034	62807	31757	16713	28999	41886	41300	88769	97412	27047	47746	34265	19885	19703	27823	46182	25147	48064	24197	39969	26244	78446	76920	152280	331250	1135600
0.00848008	0				2	2	2	18.3	18.3	18.3	27.986	0.00078278	3.8664	2060000	12	2	171670	0	58913	0	0	34670	0	0	0	0	0	0	0	0	0	0	0	0	0	0	0	0	0	0	0	58944	0	0	0	0	148940	0	0
0	0				3	1	1	21	7.3	7.3	33.644	0.0055096	2.5994	0	12	0	0	0	0	0	0	0	0	0	0	0	0	0	0	0	0	0	0	0	0	0	0	0	0	0	0	0	0	0	0	0	0	0	0
0.070883	0.0705324				5	5	5	11.9	11.9	11.9	55.738	0	10.849	52231000	23	53	2270900	75003	16873	60071	94561	50245	14868	91119	65894	89703	123360	55772	41406	24628	14616	19506	53422	136380	32999	47656	44910	52575	50483	51902	131470	28371	73865	40576	248200	95210	696430	483640	1725100
0.0291449	0.0214118				6	6	6	10.4	10.4	10.4	83.605	0	17.179	31323000	38	53	824290	7219.9	0	3616.9	28595	39360	18378	17108	40084	15414	38776	24970	8913.6	0	29182	26668	7534.9	17276	19863	16012	13206	26400	20750	12157	45937	13891	18159	3456.8	74707	61954	369490	799210	274360
0.00878282	0.00480816				3	3	3	4.1	4.1	4.1	94.2	0.0048763	2.7122	5950800	47	3	126610	0	0	0	2247	0	3791.2	4186.1	5155.2	0	0	3480.3	4035.1	2647.6	2564.4	2434.5	2964.7	5597.3	0	6436.8	2520.5	2727.6	0	1869.2	0	4429	6833.9	6430.6	11187	4327.9	189520	92562	0
0.295808	0.290882				1	1	1	36.6	36.6	36.6	7.6794	0	22.446	18306000	4	52	4576500	0	266200	152540	0	83972	73505	0	86022	199320	0	152940	129350	90628	149550	81166	174340	154890	59018	94680	75814	124830	95570	104260	306170	0	253900	89165	292710	195870	491090	348150	0
0.0446852	0.0384358				5	5	5	9.5	9.5	9.5	87.898	0	9.7494	9271900	45	19	206040	2808	0	0	0	0	0	2193.2	0	0	3676.5	0	31447	4151.2	2535.4	0	2231.8	3208.8	2376.7	0	0	7563.2	0	0	0	0	24401	12822	0	0	556660	202970	126360
0	0	+			5	1	1	39.6	9	9	13.551	1	-2	819420	7	1	117060	0	0	0	0	0	0	0	0	0	0	0	0	0	0	0	0	0	0	0	0	0	0	0	0	117060	0	0	0	0	0	0	0
0.0417615	0.0297079				3	3	3	11.9	11.9	11.9	57.221	0	10.676	19067000	20	33	953360	40933	21486	45638	21691	35101	16104	26844	9478.5	49081	32941	21451	28365	23893	27142	15852	25737	29974	27445	18684	11310	17854	16028	10853	52561	33076	41371	16105	17960	15981	281520	277690	818660
0.0203261	0.0148992				4	4	4	6.3	6.3	6.3	77.86	0	9.3013	18784000	37	22	507680	8349	12149	9819.5	11665	6335.2	14595	11892	4856.3	10724	37005	13311	4494	0	17662	13667	18797	25329	4232.5	19257	15658	7421.4	10384	7076.3	45991	11852	26472	8777.3	49973	0	269490	127410	308910
0.11233	0.117678				4	4	1	15.9	15.9	3.5	44.433	0	46.623	35328000	19	85	1859300	0	22310	55405	0	103300	12287	95614	142530	36081	121550	28323	52480	7155.4	34294	13633	11203	69823	45111	14139	41074	82354	0	55143	188230	47059	17316	12708	0	57246	908390	708020	0
0.029981	0.00936479				1	1	1	3.8	3.8	3.8	35.794	0.0084289	2.4124	5177200	11	22	470660	0	14299	14819	18443	0	10786	26799	29654	28652	20731	12739	0	16043	12915	13168	14148	12852	0	0	6826.9	11057	0	6776	28458	20987	20416	10786	0	29350	196920	141640	0
0	0	+			21	1	1	15.6	1.5	1.5	192.78	1	-2	0	80	0	0	0	0	0	0	0	0	0	0	0	0	0	0	0	0	0	0	0	0	0	0	0	0	0	0	0	0	0	0	0	0	0	0
0	0.0194224				2	2	2	45.8	45.8	45.8	13.087	0	25.836	632860	4	2	158220	0	0	61239	0	0	0	0	0	0	0	0	0	0	0	0	0	0	0	0	16502	18624	0	0	0	0	0	0	0	0	0	52261	0
0.0367843	0.0249197				2	2	2	4.4	4.4	4.4	58.169	0.00077369	3.7423	7896800	27	13	292480	0	7674	0	0	0	0	0	10296	0	0	0	11056	9572.6	19541	10478	0	12662	0	7497.3	0	3516.1	14994	6235.5	0	0	19436	5367.9	8681.7	0	271640	253300	0
0.0137668	0				2	2	2	6.9	6.9	6.9	39.008	0	6.1765	835180	15	1	55679	0	0	0	0	0	0	0	11495	0	0	0	0	15340	0	0	0	0	0	0	0	0	0	0	0	0	0	8693.8	0	0	302250	0	0
0.0802209	0.0336748				5	5	5	12.5	12.5	12.5	73.776	0	12.81	34710000	35	40	991720	15774	28380	20399	8382.5	16907	15257	2562.9	32471	16246	20957	19266	27180	13399	56052	13099	22466	29414	13314	22633	21236	20637	25107	15445	61186	36544	44930	14765	69864	37577	1012200	602460	552090
0	0				29	1	1	53.9	2.7	2.7	77.018	0	6.0529	1398700	36	2	38852	0	15383	0	0	0	0	0	0	0	0	11193	0	0	0	0	0	0	0	0	0	0	0	0	0	7353.9	0	0	0	4921.7	0	0	0
0.354943	0.785544				22	22	11	61.6	61.6	37.1	58.139	0	312.1	355910000	24	157	14830000	689570	355850	711980	451580	458570	303330	226570	408620	912950	582870	334110	162160	195050	479670	359240	361180	309240	221050	306900	336970	322640	359240	448870	784680	306370	296940	172670	700800	661870	986560	1064500	16550000
0.123855	0.106635				12	12	12	34.5	34.5	34.5	70.414	0	33.987	30672000	35	49	876350	0	19696	0	0	0	0	4722.7	10753	0	0	0	45221	48448	33368	8582.3	6315	10037	22062	31238	6501	11390	0	0	0	0	113080	47564	34727	28977	1520500	1182400	0
3.64963	4.94618				22	22	22	53.7	53.7	53.7	44.659	0	283.77	483970000	21	155	23046000	165780	154660	176060	196260	130820	132510	178370	0	191830	195640	212050	1708600	1199100	156840	136780	400050	523030	430550	482480	519550	552310	448710	429460	226260	248050	2025400	1517900	171220	275800	21078000	873960	3481300
0.0114948	0.0138821				36	2	2	63	4.4	4.4	67.327	0	9.9376	32346000	29	27	1115400	0	43622	0	58474	32394	28127	62003	67222	110930	0	51294	16614	8872.6	25514	14965	21338	33088	21878	0	13544	21304	18343	16462	96990	62654	0	11648	75774	64489	0	402300	0
0	0	+			1	1	1	7.6	7.6	7.6	11.665	1	-2	0	4	1	0	0	0	0	0	0	0	0	0	0	0	0	0	0	0	0	0	0	0	0	0	0	0	0	0	0	0	0	0	0	0	0	0
0.0077372	0.00350715				8	8	8	10.5	10.5	10.5	133.96	0	23.054	63909000	67	57	953870	31534	65559	16857	59608	31594	36494	31397	16405	82670	54958	13749	4058.7	0	8875.7	7975	24003	14652	20796	17928	20062	7929.4	21565	8428	99273	45915	0	0	94401	42875	0	330810	2112800
0.199682	0.155311				40	37	36	33.3	32	31	175.04	0	323.31	376160000	86	367	4373900	72231	168180	127960	36071	88146	50305	101080	101780	133120	107320	89551	100130	49285	170310	118360	83777	119810	80672	102900	65487	89440	78334	60721	180480	133460	144760	54793	383350	201690	4828800	5942900	6211900
0.0239419	0.0702164				3	3	3	11.8	11.8	11.8	45.884	0	4.4213	10142000	22	7	460990	6541.7	17260	6154.5	24031	20352	11920	19675	0	22652	9514.1	6825	4960.5	0	15362	0	5466.1	6694.6	6513.9	16205	4869	5996.4	11145	0	20064	7372.8	19609	0	9389.8	7694.1	41325	60565	143920
0.039895	0.0151454				2	2	2	10.3	10.3	10.3	71.813	0	7.1658	11074000	31	32	357230	0	17365	0	0	0	0	7538.2	7759	11706	12531	13200	11753	27819	7435.9	9511.7	10207	23950	6682.1	10010	11042	6521.2	9683.3	0	0	0	26183	8351.9	13613	0	439140	98510	0
0	0	+			1	1	1	5.9	5.9	5.9	27.562	1	-2	0	14	0	0	0	0	0	0	0	0	0	0	0	0	0	0	0	0	0	0	0	0	0	0	0	0	0	0	0	0	0	0	0	0	0	0
0	0	+			12	1	1	42	4	4	37.713	1	-2	0	15	0	0	0	0	0	0	0	0	0	0	0	0	0	0	0	0	0	0	0	0	0	0	0	0	0	0	0	0	0	0	0	0	0	0
0.044632	0.0274846				3	3	3	5.3	5.3	5.3	80.055	0	4.1094	22718000	32	11	709930	0	11093	118210	60799	39137	0	8442.1	7387.1	5073.9	3388.1	0	19425	9385.3	21505	0	0	52719	6663.2	0	45448	8750.8	2385.8	6466.6	7396.5	0	52313	10505	60764	5181.2	366940	129500	0
0.85277	0.592158				18	18	18	50.5	50.5	50.5	44.552	0	323.31	102880000	19	57	5414600	270160	0	285710	0	40936	0	0	61108	0	101560	96925	256410	123630	67298	38429	146780	99995	75574	128300	73612	92429	83146	127340	144410	77734	434030	222430	238520	178500	1295900	0	5133000
0.011002	0.0122562				2	2	2	9.8	9.8	9.8	42.45	0.001872	3.3668	3006400	17	5	176850	0	0	0	14750	0	16220	11360	25693	22136	17713	0	0	0	6086.3	0	0	6987.5	0	0	0	0	0	0	0	0	0	0	0	0	0	49263	0
0	0				1	1	1	9.9	9.9	9.9	15.558	0	7.7578	5844500	8	16	730570	79940	65652	0	85371	0	47756	32433	31554	0	98281	0	0	0	0	0	43414	0	40870	26332	0	0	0	26956	112660	0	0	0	0	0	0	46695	639520
0.0695802	0.0484605				41	41	37	75	75	69.1	73.502	0	323.31	145210000	38	91	3821300	99915	99876	112060	142560	84093	77579	33577	83304	244640	262770	182380	13561	14803	177790	76119	101710	121500	29517	134820	39023	36332	10082	56876	373830	162210	109520	7775.3	346010	0	2369300	2333600	3796800
0.0915465	0.0676608				3	3	3	18.4	18.4	18.4	22.254	0	7.199	9355300	12	5	779610	30449	18053	0	29824	0	0	17228	0	0	25582	0	64088	0	23566	0	34572	26268	4740	26474	14384	0	0	0	40919	0	62668	0	46223	0	352150	169260	365380
0.268722	0.214319				1	1	1	1.5	1.5	1.5	59.831	0.0078098	2.4783	157480000	31	50	5080000	102950	197790	121290	135180	132940	97937	66699	72836	134470	155610	108370	126390	49272	227940	87548	139780	106620	123170	134510	92246	78252	72129	70381	309990	151870	200180	56260	327340	226880	1258400	1113700	3191300
0.582668	0.563948				12	11	11	49.5	43.6	43.6	35.503	0	41.583	202310000	19	141	10648000	261630	186160	157940	281620	93016	72728	192050	301740	456550	364730	361630	352230	174060	332100	259540	214930	362210	155410	265420	143340	184890	250290	173660	587010	296090	469110	256510	490000	552390	4147600	2185500	4971000
0	0				1	1	1	1.7	1.7	1.7	105.81	0.0038924	2.8527	0	29	0	0	0	0	0	0	0	0	0	0	0	0	0	0	0	0	0	0	0	0	0	0	0	0	0	0	0	0	0	0	0	0	0	0
0.0249887	0.00728516				2	2	2	5.5	5.5	5.5	65.699	0.0015279	3.5819	2827100	25	5	113090	3529.1	0	3321	0	2876.1	0	0	0	0	0	0	6879.1	12514	0	0	0	0	9109.7	0	0	0	0	0	0	0	16025	6107.1	0	0	258050	80176	88227
0.0270449	0.00571157				1	1	1	6.4	6.4	6.4	30.243	0.0078205	2.4841	1369700	16	7	85604	0	0	0	0	0	0	0	0	0	0	0	7886.5	9383.9	0	0	0	0	0	0	0	0	0	0	0	0	13526	7783.9	0	0	130360	0	0
0.15759	0.271953				9	9	9	22.3	22.3	22.3	65.443	0	121.99	82589000	28	69	2949600	25386	90804	35117	40796	13752	25623	83844	113530	145430	67176	39326	138360	99388	104770	48059	70945	81849	22770	67081	52004	47616	70484	19493	135120	83132	79300	59579	189930	112060	1694200	607050	710820
0.0979526	0.0548978				6	5	5	13.3	12	12	80.829	0	11.558	37561000	34	32	1104700	25176	17554	27366	19800	23352	31033	29472	20891	37929	37774	20297	40697	25069	26542	16016	15651	37058	17926	20444	17120	22970	33594	23391	60298	52761	33525	28207	0	34123	1034100	559040	855970
0.0263777	0.0343055				3	2	0	13	9.4	0	40.46	0	6.554	10289000	18	13	571620	35244	18646	31833	0	24182	11156	21888	35140	12737	0	0	0	0	39324	0	27245	33495	28156	21421	15605	23393	0	0	39153	0	29045	0	0	0	306670	188040	634390
0.906878	0.631801				16	16	16	28.8	28.8	28.8	90.583	0	122.46	301580000	33	237	9138900	212900	160670	183390	196030	145740	161680	175220	244770	402640	249960	286800	386600	221040	158310	100920	258900	217510	186260	175620	105360	250100	168320	152430	377040	186590	531270	234820	146230	246820	12325000	2150800	7025700
0.469723	0.822001				13	13	13	29.5	29.5	29.5	54.29	0	128.53	71163000	21	68	3388700	47133	11983	51581	0	0	9446.3	24227	0	0	31335	0	323160	170380	0	0	55123	59953	73872	25037	57036	8496.1	53596	51508	44774	0	517840	253460	26709	16555	3822100	0	989790
0.0362256	0.019008				16	16	16	24.1	24.1	24.1	113.39	0	83.115	116340000	48	124	2423800	130710	93021	116100	95883	104010	48013	58080	80842	191440	140610	128000	11278	2274.1	71189	69086	33088	41406	31250	67057	25366	34525	61407	59949	95159	182040	22521	5260.3	64280	84043	652130	1143600	6273900
0.203549	0.123694				11	11	9	21.1	21.1	17.7	80.272	0	25.493	37652000	35	48	1075800	1782.2	5369.9	15569	23556	7303.5	10251	7537.5	12779	39792	21175	0	38127	22531	8379.9	0	18053	38762	15437	34779	17289	16026	8662.5	17739	24161	0	128100	57283	10617	0	1860900	72835	62378
0.040752	0.0405344				18	1	1	60.9	3.1	3.1	36.651	0.0071623	2.5208	4675000	16	7	292190	0	0	0	0	0	0	0	0	0	0	0	56391	13882	0	12947	0	0	0	0	0	0	17435	10674	0	30856	0	19783	0	0	134300	29569	0
0.0107694	0				1	1	1	3.4	3.4	3.4	42.508	0.0039062	2.8748	2565600	11	3	233240	16001	19069	12867	17049	11746	0	0	11353	0	0	0	0	0	0	0	0	9216.2	0	10212	0	0	0	0	29636	36778	0	0	0	0	0	83699	176010
0.0261387	0.0721148				4	2	0	18.6	10.3	0	33.14	0	6.7716	27129000	16	16	1695500	68039	42146	75667	80767	46503	26130	43787	57885	77977	68390	0	30606	27966	47580	51946	32304	37575	31010	44967	24984	37284	38498	9330.2	83049	0	40346	32629	88426	117020	0	178470	1088600
0.0539458	0.0386014				2	2	2	17.3	17.3	17.3	18.884	0	30.181	8775800	7	1	1253700	0	156020	0	0	0	0	0	0	0	0	105350	84191	29087	177150	35954	0	0	61647	0	0	0	0	71489	0	104600	0	47850	0	114800	217650	340490	0
0.00717245	0.00882676				1	1	1	9.2	9.2	9.2	21.497	0	6.397	5123400	10	5	512340	0	38451	0	0	10949	0	30710	13871	40322	0	0	0	0	116510	49330	0	0	0	16278	0	0	0	0	0	0	0	0	0	44246	0	370690	0
0.133963	0.103576				5	5	5	32	32	32	29.737	0	50.523	54765000	12	16	4563700	132440	130470	223690	83767	84352	106050	185790	116800	222670	174140	150310	27111	34415	127990	96584	59603	99003	83268	55504	27326	101750	94654	45141	241960	129070	121800	57872	390110	301190	214030	658070	1589300
0.00731613	0.00964556	+			3	1	1	1.8	0.5	0.5	162.78	1	-2	45932000	65	4	706650	24309	36066	26582	31527	16334	18610	25741	29955	24632	31524	35188	4360.4	2434.8	22097	12335	15476	13320	19305	15631	9859.3	10350	15715	11975	36492	59629	6296.4	3743.4	33080	31037	103750	413860	1580100
0	0				2	2	2	14.8	14.8	14.8	26.318	0	5.0279	2390000	8	3	298760	0	0	99527	0	0	0	0	0	69316	0	47608	0	0	0	0	0	0	0	0	0	0	0	0	0	0	0	0	0	82305	0	0	0
0	0				1	1	1	7.4	7.4	7.4	17.936	0	4.1047	15102000	6	18	2517100	120540	216860	85166	319470	102530	142880	35670	66103	130310	127430	131140	0	0	41731	0	48562	69925	39348	53693	52138	60110	54775	37729	146790	166350	0	0	81236	84973	0	0	723220
0	0				57	1	1	79.2	3.6	3.6	54.244	0	4.0946	0	31	0	0	0	0	0	0	0	0	0	0	0	0	0	0	0	0	0	0	0	0	0	0	0	0	0	0	0	0	0	0	0	0	0	0
0.0106912	0.0226002				8	3	1	25.7	13	5.6	41.287	0	17.41	10682000	17	5	628350	96857	18688	86958	0	0	0	0	0	0	0	13545	0	0	53232	24835	0	13016	0	0	0	0	16834	0	26902	0	19006	9410.3	77941	33569	0	150020	1646600
0.562975	1.16742				8	8	8	38.8	38.8	38.8	37.654	0	52.096	284520000	15	193	18968000	1249400	194610	401420	436740	23481	464900	397700	222380	1377300	749270	592810	421120	305920	589120	442680	423510	544180	408480	494230	355180	383560	383080	335510	767340	481020	511870	282670	957620	824730	2041400	1933800	18741000
0.102607	0.164964				8	3	2	30.7	12	7.7	35.9	0	17.571	45336000	13	24	3487400	170290	68738	84346	62643	0	55995	44689	30689	80249	145560	111020	92794	43684	141120	58752	106230	137130	58626	61459	52352	79924	70212	80144	206320	122760	214000	71385	290080	178770	255070	482530	2213700
0.350123	0.242027				18	18	18	40.3	40.3	40.3	56.65	0	323.31	426800000	22	376	19400000	772310	849790	518330	1018400	667450	433770	462370	547990	1060300	1163700	847690	178970	207860	486200	414310	342530	502520	365180	429670	352740	268870	315700	315890	1457700	734350	268540	161020	964530	850030	2780500	3742800	16991000
0.805964	0.789567				12	12	12	48	48	48	33.327	0	234.1	204730000	11	113	18611000	270260	554980	450730	397270	369700	434350	413200	344000	966230	769820	707860	457630	394000	419760	380550	354860	370200	445460	257570	223130	351580	361240	462560	1158300	793120	817480	495300	1161100	840430	3048300	2345200	2972900
0.122496	0.189965				11	11	11	44.8	44.8	44.8	34.193	0	173.49	8264500	12	4	688710	0	0	0	0	0	0	0	0	0	0	0	64691	18280	0	0	0	25116	0	0	0	0	0	0	94645	0	63532	55185	0	0	352450	0	0
0.00595148	0.0407403				7	2	2	30.3	7.6	7.6	35.94	0.0018608	3.308	7016700	14	11	501190	128230	0	0	0	0	0	0	0	0	0	25256	0	3553.6	9117.8	0	12329	12550	7044.5	0	0	0	0	14787	25078	0	58364	21556	41988	50562	0	0	1795200
0.0219021	0.011105				4	4	4	6.8	6.8	6.8	113.08	0	9.4161	3561300	46	7	77420	0	0	0	0	0	0	0	0	0	0	0	14374	5152.2	0	0	0	0	0	0	0	0	0	0	0	0	16871	0	0	0	372060	0	0
0	0				1	1	1	16.7	16.7	16.7	11.842	0	59.975	2032600	4	3	508150	375440	0	0	0	0	0	0	0	0	0	0	0	0	0	58449	0	0	0	0	0	0	0	0	0	0	0	0	0	0	0	0	1501700
0.115514	0.0820263				11	11	9	13	13	10.6	119.06	0	30.061	60932000	59	87	1032700	25383	35797	0	6891.9	3609.2	4855.4	7054.3	20230	38710	17032	19760	38656	31665	31131	16067	22393	29852	18541	15063	21549	21523	25185	18678	19795	22549	64314	35425	25492	29548	1841700	875850	1497600
0.0108156	0				1	1	1	2.5	2.5	2.5	88.234	0.0025455	3.0805	1016700	40	3	25416	0	0	0	0	0	0	0	0	0	0	0	0	0	0	0	0	0	0	0	0	0	0	0	0	0	9803.2	0	0	0	267160	129610	0
0.0486213	0.0453322				7	7	7	13.5	13.5	13.5	59.482	0	9.7817	15039000	27	21	557000	0	63726	0	0	0	0	0	0	0	7740.1	0	18229	1954.7	35566	12796	18693	0	17260	28277	5338.1	0	7207.5	0	0	0	28331	23154	18997	0	60105	393250	0
0.230204	0.250391				5	5	5	20.6	20.6	20.6	25.416	0	226.21	416300000	6	86	69383000	2862200	3112700	6380600	3305600	1515700	1568200	1258500	1423400	891170	7966500	1336200	230160	91463	2005500	560040	2877000	2159300	1429100	2196000	2371900	1290600	643770	675440	7357000	887840	663620	64882	6140800	709540	0	1982000	17173000
0.226774	0.259724				8	8	8	31.8	31.8	31.8	40.703	0	31.632	121070000	17	78	7122000	180870	91711	54924	0	32868	10609	31423	47760	56098	81521	23457	137100	85764	445880	189070	301300	448910	166210	188350	151030	229180	243670	165900	294560	230560	225040	92984	898700	424980	1136500	2254700	3074800
0.655187	0.500442				12	12	12	24.7	24.7	24.7	62.104	0	280.78	208800000	21	207	9942800	130900	157510	45959	105250	100400	61536	259480	267260	296720	121170	66072	319930	161240	283470	152890	285900	247820	192560	144250	118760	156130	121110	137450	437530	189210	618130	159570	1232700	433860	4248900	4708900	2748800
0.131548	0.0832814				19	19	18	36.1	36.1	33.9	85.496	0	135.39	182400000	41	230	4448800	108230	179480	278830	119070	106810	65231	93441	131900	152940	144110	120330	82715	65222	156370	89383	89484	122020	99386	98456	54275	74654	44743	61082	194620	149710	148730	33481	436930	198750	1527000	1966700	4437300
0.0184109	0.00924032				4	4	4	5	5	5	134.59	0	8.4671	7378100	55	21	134150	1145.9	5059	0	1239.9	0	0	1274.3	3401.6	2310.4	0	1535.7	4471.8	2640.1	4009.6	1001.5	0	5263.3	1065.2	3524.8	0	1033.9	1505.8	1002.6	6447	2301.7	9318.8	6087.3	6334.2	6864.9	499310	235210	63027
0.0122212	0.00574095				3	3	3	4.4	4.4	4.4	140.28	0	4.9153	2595900	39	8	66561	0	0	0	0	0	0	0	0	0	0	0	9710.7	0	0	0	0	0	0	0	0	0	0	2528.4	0	0	14367	11940	0	0	126830	23067	0
0.00158089	0				2	2	2	2.1	2.1	2.1	200.61	0.0068376	2.5331	1555900	88	2	17680	0	0	0	0	0	0	0	0	0	0	0	0	3022.7	0	2269.7	0	0	0	0	0	0	0	0	0	0	4190	1383.3	0	0	203620	203350	0
0.00339188	0.00312817				3	3	3	8	8	8	59.345	0	5.596	6961100	33	6	210940	4725.2	2914.5	7193.3	5754.1	4074.6	2316.6	2943.1	2089.7	6122.4	0	0	88070	0	3887.2	3092.9	2955.7	3583.6	1987	1974.4	2579.1	1538.7	2832.5	0	10773	5375.6	4391.2	0	10047	5310	0	96989	155930
0.107781	0.159682				21	12	10	34.6	22	20.6	68.563	0	51.1	134440000	33	128	4074000	118920	179930	162920	206440	74774	114620	101340	93461	179170	189440	95846	69251	34947	115890	61678	136170	134740	82202	74739	86261	63674	58266	38348	353730	110280	112130	47696	219130	110150	1109500	940290	3924500
0.0647299	0.0527899				3	3	3	9.9	9.9	9.9	43.351	0	7.2068	8064800	18	15	448050	11812	0	0	0	0	4282.2	16035	19128	0	13593	0	28971	27634	0	0	0	13329	10503	0	11559	8786.4	6802.5	8648.6	12311	0	37741	26157	18873	0	492550	221370	212620
0	0				2	2	2	1.9	1.9	1.9	167.41	0.0090422	2.3705	4396000	63	1	69777	0	0	0	0	20843	0	0	0	0	0	0	0	0	0	0	0	0	0	0	0	0	0	0	0	0	48934	0	0	0	0	0	0
1.8756	1.43378				8	8	8	37.4	37.4	37.4	34.362	0	79.21	113990000	11	125	10363000	62333	13095	12312	33767	87202	60910	11614	0	0	95504	0	1052900	550200	88586	0	202810	301600	361970	120430	188710	108040	107900	99936	106050	0	1608300	614110	160790	46265	7205500	364350	685660
0.983611	1.051				16	16	16	41.5	41.5	41.5	50.317	0	155.58	401510000	27	282	14871000	200230	430270	242360	275480	261480	187710	345670	321520	567120	396640	267820	449160	370140	357420	251070	288100	366850	169000	335270	257720	372030	260590	158670	542490	439360	804300	427520	935200	711920	8093300	5352500	5406100
0.00632308	0				4	3	3	32.7	25.9	25.9	16.126	0	11.025	481610	11	1	43782	0	0	0	0	0	24434	0	0	0	0	0	0	0	0	0	0	0	0	0	0	0	0	0	0	0	0	0	0	0	0	28568	0
0.30142	0.129915				5	5	5	32.5	32.5	32.5	16.273	0	28.599	5280800	4	9	1320200	0	0	0	0	0	0	0	0	0	0	0	54197	123420	0	0	0	0	0	0	0	0	0	0	0	0	455680	134770	0	0	475090	0	0
0.893033	0.854574				2	2	2	20.3	20.3	20.3	15.423	0	6.7214	35767000	6	62	5961100	59080	58485	54069	64400	49072	52063	47750	99918	110270	66516	76340	414580	342180	51241	39079	123320	106220	80466	86324	93075	124640	131220	51345	132120	65167	409310	275700	85041	140340	2415300	280230	354480
0.685185	0.291989				1	1	1	19.6	19.6	19.6	6.6767	0	4.3257	6028500	2	10	3014300	0	0	0	0	0	0	0	0	0	0	0	369180	0	0	0	0	0	0	0	0	0	0	0	0	0	1294800	0	0	0	1132600	0	0
0.5434	0.379364				30	30	28	49.5	49.5	47.2	85.182	0	323.31	373170000	34	313	10976000	509180	296150	485000	168060	210640	163110	209880	352610	473110	582820	394880	195030	110170	286510	141510	216550	276340	207840	133890	204410	212990	165880	148970	744630	409910	424150	124590	546450	384940	5319800	3862500	17312000
0.0682401	0.0813514				5	5	5	10.2	10.2	10.2	61.264	0	8.7687	28580000	28	34	1020700	5566.3	27297	10650	34978	27744	43448	18155	31042	14318	27090	39199	43149	5619.4	24354	13542	10610	9308.2	40006	22604	7787	19867	9783.8	24650	86365	56335	36484	26641	0	34524	501100	277670	155860
0	0				2	2	2	3.8	3.8	3.8	72.2	0.0093396	2.3146	0	35	2	0	0	0	0	0	0	0	0	0	0	0	0	0	0	0	0	0	0	0	0	0	0	0	0	0	0	0	0	0	0	0	0	0
0.356382	0.343107				19	19	19	35.5	35.5	35.5	79.685	0	195.46	194350000	37	258	5252800	99944	118540	167470	123360	91862	115000	109390	107160	228440	175030	151870	176450	114620	87416	65634	87566	104710	67434	97277	75152	143720	94136	62680	179910	164380	254290	125420	298490	239040	3144000	2080300	3697900
0.128589	0.160936				9	9	9	29.4	29.4	29.4	45.143	0	26.978	38532000	18	47	2140700	35292	99079	8307.9	9652.8	15979	20283	14104	53618	51054	17579	7996.6	75818	31427	122470	92350	31912	29093	40083	54197	44922	34951	29491	51939	72676	27150	153620	55858	157790	132560	536040	265240	635260
0.0281231	0.0187699				2	2	2	7	7	7	71.005	0.0093023	2.2853	2733400	34	5	80394	0	0	0	0	0	0	0	0	0	0	0	0	5192.1	0	0	0	0	0	0	0	0	0	0	0	0	8722	4654.3	0	0	345350	0	0
0.0638738	0.0698447				5	5	5	13.9	13.9	13.9	67.073	0	66.989	29913000	17	36	1759600	43394	46362	20749	0	5281	3625.7	18222	0	41019	36909	28898	68746	0	139450	72303	51703	45118	47332	41294	21119	41490	34515	27390	0	30947	106150	41904	236790	97513	448030	855820	737710
0.0512957	0.0616625				2	2	2	9.3	9.3	9.3	24.866	0.0015175	3.5141	11559000	14	32	825630	0	10927	8287.2	12721	20552	4419.9	11244	36450	36098	28511	14107	12758	10196	22691	23428	30164	28913	12661	10020	31645	12296	18665	19702	37931	31286	21489	27847	24218	51766	212600	212390	0
0.337951	0.282616				11	11	11	30.3	30.3	30.3	42.064	0	323.31	102530000	13	151	7886600	352500	132190	57279	127030	84342	57613	156920	320750	398220	323330	194100	155120	98974	273500	172150	124070	235990	126060	207050	171880	158840	164710	111060	327700	214680	191740	123280	818560	453300	1380700	1277000	4582500
0.598529	0.504193				7	7	7	30.9	30.9	30.9	24.146	0	45.178	41098000	12	16	3424800	9625.6	141100	29881	7180.4	7184.7	26113	9312.3	13764	0	10657	6390.1	332880	153620	0	0	9382.7	86136	121560	56638	18402	35289	10619	43892	139070	9014.8	476320	182630	63406	0	2866100	46571	115510
0.00706295	0.0040554				4	4	4	5.1	5.1	5.1	90.011	0	7.2615	5648000	40	8	141200	4660.3	0	0	2916.7	4583.7	3470.1	0	4312.7	10144	7325.2	2930.2	4389.8	0	8628.4	0	1988.3	6830.5	5164.2	5597.8	3156.7	0	0	0	3632.4	0	10842	1881.8	0	7007.7	59101	189540	186410
0.060041	0.0524913				1	1	1	10.1	10.1	10.1	18.733	0	14.993	4456000	10	16	445600	0	0	0	0	0	0	0	0	0	0	0	36660	27185	0	0	0	0	0	0	24883	0	0	39400	0	0	51257	39885	0	68142	231400	0	0
1.9016	1.09586				16	16	8	52.5	52.5	32.2	50.47	0	323.31	241900000	19	145	12731000	306220	122020	307960	117010	145140	131340	166370	161440	260810	303840	218880	690690	431900	226550	115520	585650	211670	137190	129470	468030	189970	162280	120260	353660	170400	864950	326570	423950	237450	17786000	2398000	5818200
0.283754	0.247299				31	31	3	33.2	33.2	3.5	130.52	0	323.31	519950000	53	344	9810400	440460	264950	378430	152530	147480	130810	295060	278130	287270	389840	264920	127960	71012	434310	232780	256920	282510	175050	214020	156300	204500	178350	153140	445010	278380	330570	104840	744260	540150	3366800	8820500	23344000
0	0				2	2	2	18.8	18.8	18.8	14.177	0	5.5015	0	6	0	0	0	0	0	0	0	0	0	0	0	0	0	0	0	0	0	0	0	0	0	0	0	0	0	0	0	0	0	0	0	0	0	0
0.0286087	0.0302704				11	11	11	17.3	17.3	17.3	101.51	0	16.922	45125000	45	13	1002800	13112	39497	9281.4	3585.6	17512	3807.4	5107.4	29268	37050	22690	15661	3351	13546	55983	40963	4509.5	33866	13970	27556	0	39816	3202.2	27813	84649	27846	46111	24110	93374	59309	885380	1101300	590020
0.324092	0.165838				22	22	17	53.2	53.2	43.7	63.146	0	323.31	341560000	24	160	14232000	1515900	300820	1516100	225950	801560	130350	290340	357730	362050	616260	350330	65759	18227	689120	95026	322870	98363	238750	115830	220660	279040	60527	203100	741770	788940	71966	37456	622560	601460	1297800	1618100	36382000
1.09228	1.3229				6	6	6	53.1	53.1	53.1	15.136	0	28.566	177070000	8	144	22133000	507620	742470	1014800	554320	207400	95770	477840	408720	289350	615510	187600	605540	313640	717010	292290	519790	822180	583890	639280	443020	525180	263990	137640	882000	345700	1288900	409480	1761500	1041700	2761500	2664500	4061000
0.0181795	0.0209257				4	4	4	6.3	6.3	6.3	150.95	0	13.456	6517600	61	18	106850	2026.9	0	0	0	0	0	0	0	2619.7	0	0	5210.9	8046	0	1799.4	0	5327.5	1214.4	2853.7	0	2304.5	0	0	2488.3	0	6948	9833.5	5964.1	0	214630	0	123640
0.167965	0.148687				26	26	26	34.5	34.5	34.5	101.56	0	114.25	217090000	51	262	4256700	126440	155440	121440	65157	72574	102190	91676	62192	66266	113160	72242	63203	45586	210950	128140	105610	152440	82378	74226	89344	92240	80844	85257	195800	112110	95279	58396	273320	286740	1402200	3289700	6448300
0.0600041	0.0626398				1	1	1	9.5	9.5	9.5	24.074	0	4.7977	2627700	9	2	291970	0	0	0	0	0	0	0	0	0	0	0	61173	0	0	0	0	0	0	24763	0	0	0	0	0	0	77883	0	0	0	790440	0	0
0.0564309	0.0227642				5	5	5	4.9	4.9	4.9	136.06	0	9.9157	11523000	67	18	171990	0	0	0	0	0	0	0	0	0	0	0	12283	14712	0	0	3118.3	0	3572.1	0	3965.4	2146.3	0	0	0	0	16231	9621.8	0	0	1455400	0	0
0.0875388	0.125304				1	1	1	3.3	3.3	3.3	61.388	0	9.0955	10810000	16	2	675620	0	0	0	22841	35605	0	0	0	0	0	28560	38557	33782	0	0	21768	25317	24452	16730	0	29948	14193	11396	0	0	59352	28737	0	33288	512570	0	0
0.371734	0.345038				3	3	3	11.9	11.9	11.9	32.235	0	10.676	11792000	9	12	1310200	0	24237	0	0	0	0	0	0	0	0	0	0	80482	0	0	0	0	0	0	0	0	0	0	0	0	232650	96834	0	0	792260	0	0
0.043002	0.0130434				5	5	5	42.3	42.3	42.3	21.097	0	119.14	15320000	11	19	1392800	229170	0	289600	0	33438	0	0	0	0	58100	89362	0	0	20664	37046	0	43999	0	29662	14207	15642	13591	31387	117540	55835	0	0	43803	112800	0	0	2520800
0.0259364	0.00422881				6	6	6	24.5	24.5	24.5	56.836	0	13.74	18718000	26	45	719910	16911	20266	0	26419	12966	22345	22248	18811	31997	47826	17808	7534.3	6200.5	14993	10154	12784	24518	21888	0	5423.1	18430	30206	7232.6	46152	17657	26653	16651	44921	22638	241830	801550	439690
0.0700219	0.0713974				8	7	7	18.9	15.5	15.5	80.494	0	23.105	546420000	33	48	16558000	872680	555900	1913200	1206100	408780	609230	398600	306100	714340	1123300	1210700	31257	30538	218550	196620	290070	287820	284080	294980	232930	305490	332200	319420	1138300	1087600	56708	42573	522230	534270	939920	2332300	28799000
0.00617559	0.00488963				6	6	6	21.7	21.7	21.7	43.395	0	8.9454	26142000	20	11	1307100	0	31996	0	79518	5277.8	79221	46331	36185	48520	48380	73378	7234.8	0	28358	39525	0	16870	17403	40706	34809	30611	0	24444	229400	86867	13833	0	94944	49077	104810	315940	0
0	0.0125065				2	2	2	3.3	3.3	3.3	63.922	0.0007776	3.8044	740250	20	1	37013	0	0	0	0	0	0	0	0	0	0	0	24570	0	0	0	0	0	0	0	0	0	0	0	0	0	0	0	0	0	0	0	0
0.0362081	0.0320412				3	3	3	2.4	2.4	2.4	160.61	0	10.251	61398000	75	46	818640	23801	33560	15040	8974.9	6627.3	5031.2	5664.4	3013	10686	29686	13647	31644	5728.6	45811	8345	29048	31957	28544	27774	22604	5075.2	7211.3	6313.1	64283	10695	50664	6182.2	96904	13531	854200	826490	1785100
0.0547036	0				2	2	2	5.7	5.7	5.7	80.379	0.0055306	2.6315	4457700	29	6	153710	0	0	0	0	0	0	0	0	0	0	0	20279	0	0	0	0	0	5300.7	0	0	0	5270.7	0	0	0	40668	8309.2	0	0	725620	0	0
0.243092	0.26095				5	5	5	20.9	20.9	20.9	47.137	0	30.152	73664000	21	53	3507800	33221	34669	38219	20873	45236	16545	73333	89721	129950	143810	62727	111160	57825	112780	56492	91521	97750	77299	144410	95310	118270	54848	57410	75606	14074	223250	61924	177360	170790	1171800	785890	697630
0.149733	0.119638				22	22	22	17.1	17.1	17.1	191.9	0	56.961	119650000	91	95	1314800	18766	11386	15667	28607	13358	12488	4465.7	6492	12097	31552	14380	72232	48692	45613	18711	27807	45067	23109	28524	22998	16195	23548	26736	34564	19505	94242	53719	52823	33307	4696000	2080100	1707700
0.132419	0.0921159				6	6	6	21.5	21.5	21.5	54.665	0	27.696	53247000	27	112	1972100	20220	76455	29109	9683.4	20505	13119	23680	47500	22603	20995	38649	60643	32375	95209	26885	44411	79016	53775	38378	47632	13060	41396	29711	110040	76681	82379	40054	103750	63499	1214800	1513300	545940
0	0	+			1	1	1	2.2	2.2	2.2	57.61	1	-2	0	32	2	0	0	0	0	0	0	0	0	0	0	0	0	0	0	0	0	0	0	0	0	0	0	0	0	0	0	0	0	0	0	0	0	0
0.031791	0.0296336				3	3	3	15.6	15.6	15.6	27.248	0	4.8273	17869000	18	13	992740	9634	195330	16054	54718	0	9116.6	32792	11758	0	21217	11896	111800	25413	0	41981	13914	15656	9582.2	16006	35312	0	16338	0	0	22337	0	30574	44459	32208	309170	176250	173410
0	0				2	2	2	14.5	14.5	14.5	17.752	0	8.2606	0	4	0	0	0	0	0	0	0	0	0	0	0	0	0	0	0	0	0	0	0	0	0	0	0	0	0	0	0	0	0	0	0	0	0	0
0.00153517	0.00108205				2	2	2	1.1	1.1	1.1	313.93	0.0018783	3.4064	2073300	136	3	15245	0	1610.3	0	0	0	0	0	0	0	0	0	0	621.28	0	1319.8	0	0	0	1812.3	1383.6	0	0	1852.1	0	0	0	0	0	0	99486	165140	0
0.00973267	0.00784663				2	2	2	3.5	3.5	3.5	75.475	0.003574	2.9143	5350500	36	5	148630	0	0	0	0	0	0	0	0	0	0	11633	8414.6	0	0	0	0	0	0	0	0	0	7871.3	8132.1	0	22412	8343.4	6996.3	17585	17197	179840	146100	0
0.460175	0.568432				4	4	4	46.6	46.6	46.6	11.428	0	47.555	46219000	6	15	7703100	215230	154250	169150	143820	154610	143750	222220	215440	291270	203680	214370	221610	216690	144120	158520	208270	132580	113760	155970	100110	125460	133100	147600	304860	278240	260640	254020	370530	394530	1069100	404130	1291400
0.0195276	0.00371253				4	4	4	13.8	13.8	13.8	51.286	0	5.9183	5811700	19	18	305880	0	13666	0	17441	16384	11091	8692.9	19295	21224	7802.7	18136	0	0	5419.3	0	3897.3	13584	5804.7	0	5591.3	14658	5740.9	0	24238	10288	13855	0	17113	0	224970	83308	0
0.22762	0.143479				4	4	4	18.4	18.4	18.4	30.162	0	10.424	42837000	13	66	3295200	125540	61215	219490	130750	164110	29440	73348	35212	33964	140020	107650	89864	41947	90441	27757	81425	109100	33572	33948	21613	0	33144	58857	222220	106510	257900	67505	191120	0	952890	453280	1632000
0.044392	0.064014				6	6	6	15.9	15.9	15.9	48.766	0	18.222	5063000	25	15	202520	0	0	0	0	0	0	0	0	0	0	0	22764	17032	0	0	0	0	0	0	0	0	0	0	0	0	21008	12266	0	0	723050	0	0
0.0187303	0.0225692				2	2	2	6	6	6	42.81	0	6.0758	7203200	16	15	450200	0	12757	0	0	0	0	0	18214	14857	0	0	13430	21134	14281	11983	8910.1	11679	9686.1	12875	0	11322	0	7080.4	25087	0	32008	10521	53569	28533	146320	256670	0
0.0805327	0.0600389				19	19	19	20.1	20.1	20.1	114.95	0	146.8	79473000	50	110	1589500	0	76886	0	0	0	0	17511	12035	0	0	0	23228	12354	174780	90719	35158	20478	32353	17255	11085	39259	25116	25977	13663	0	48126	11499	169540	162050	1744400	5300700	0
0.0873042	0.0866799				15	15	14	7.6	7.6	6.7	254.58	0	175.02	276140000	78	250	3540300	119570	104210	120630	71812	74134	48893	84151	124460	186490	151610	121870	49310	40891	100210	83570	77388	97781	64721	76733	63760	70094	67425	59221	208740	153300	70822	39956	200270	199160	1741800	2870100	9326400
0.678842	0.552978				26	26	26	35.2	35.2	35.2	111.33	0	156.46	210300000	55	173	3823600	74618	9167	46661	6543.6	1580.6	8233.7	29400	37621	23964	8764.1	7246.4	253120	125960	38018	14638	106970	136110	46697	66022	56959	44615	41046	46730	84377	1107.8	450980	214050	104200	67078	10247000	1304400	4104000
0.895676	0.318145				3	3	3	9.2	9.2	9.2	47.875	0	7.8513	247370000	14	44	17670000	0	603840	0	410840	176400	1558400	1092400	259760	930550	701940	48188	578750	0	371040	353700	420230	588840	369150	573840	27104	29320	578090	20260	612880	82728	1149900	0	1244400	864520	9250000	13050000	0
0.00393529	0.0033107				3	3	3	3.4	3.4	3.4	148.93	0	12.581	14357000	48	30	299100	7917.3	6491.2	0	0	0	0	5550.2	11627	0	12180	10286	7659.7	7251.1	19168	9937	5314.6	10969	10104	15687	6004.2	4303.7	2445.1	6704.9	22640	14586	0	0	41841	13764	211610	431650	380030
0.0336695	0.0327262				6	6	6	5.2	5.2	5.2	146.67	0	10.726	17371000	69	29	251760	0	0	0	8636.4	5419.5	0	0	2780.6	0	0	5159.1	16424	16570	2109	0	4484.2	5219.6	2262.6	5376.5	1465.9	1436.8	3520.6	7430.3	0	7360.2	50995	12303	814.93	3912.5	630450	0	0
0.115072	0.207723				4	4	4	6.4	6.4	6.4	138.35	0	19.313	193010000	65	7	2969300	107800	1443.6	0	0	0	4345.1	128750	51457	69794	163990	124330	107450	79032	123920	86623	102400	91742	6104.5	3237.7	880.19	86596	100490	68430	192630	155860	109090	66535	195650	156210	3890000	2849400	7007300
0.0519409	0.0226381				4	4	4	9.9	9.9	9.9	66.049	0	5.5915	5940200	31	10	191620	0	0	0	0	0	0	0	0	0	0	0	15755	10025	0	0	6562.9	6512.3	6920	2240.6	0	0	0	0	0	0	31628	7296.9	0	0	564330	37156	0
0.0807954	0.131923				12	12	12	29.4	29.4	29.4	54.548	0	35.274	88303000	22	101	4013800	212910	169050	225190	148520	164220	107330	123200	103160	138860	129770	156750	113140	60523	101550	43970	71158	91265	37500	56943	46143	106700	33125	49512	270410	101360	180530	40212	219150	145180	392160	422240	4684000
0.00367425	0.00124541				2	2	2	4.8	4.8	4.8	85.99	0.00078186	3.8558	6117500	45	4	135940	3186.8	12280	3552.3	0	0	2384.1	0	0	11842	6770.6	0	0	0	0	0	0	5241.5	2537.3	3540.6	2248.6	3532.2	0	0	24416	11395	0	4178.9	0	15099	58130	169290	143410
0	0				11	2	2	16.4	4	4	103.85	0	4.7056	1002200	55	4	18221	0	4287.9	0	0	0	0	0	0	0	0	0	0	0	0	0	0	0	0	0	0	1204.4	0	0	0	0	0	0	5039.9	0	0	136320	0
0.0209131	0.023589				4	4	4	8.6	8.6	8.6	70.514	0	6.6576	11520000	37	34	311360	2830	3073.8	1631.8	0	2665.3	1621.6	3810.4	2930.1	28853	19907	3588.9	14554	11907	4949	4664.9	3346	15104	2746.9	1317.6	2926.9	0	2352.8	2031.4	25145	4340.3	19315	9876.2	6335.4	6811.2	173750	375180	104710
1.7791	1.34127				5	5	5	44.4	44.4	44.4	15.649	0	67.008	131820000	7	69	18831000	279770	191560	378600	374070	114480	435900	362840	272210	522690	624230	214810	637510	361540	512350	127800	722360	661880	263020	378400	285000	381250	385980	155760	745310	221120	1260800	362620	1187800	839260	2824700	1980200	1958400
0.2109	0.219727				18	18	18	34.9	34.9	34.9	72.932	0	73.734	64791000	38	74	1705000	37167	25490	31082	25777	26154	11880	15159	6776.7	19381	7223.5	3008.3	84060	85378	9598.6	24631	51672	22397	27073	53383	51916	41311	36573	34299	20868	21218	138820	75183	59017	14809	1131300	490620	1412400
0.756446	0.580461				4	4	4	49.3	49.3	49.3	16.694	0	50.593	89156000	6	97	14859000	295980	358970	379490	490890	92818	394180	625500	216460	600730	212180	1173600	321980	262250	554220	334200	422610	427170	141620	668150	239460	323610	203630	88930	831850	493920	397380	234120	527410	640270	1029300	865030	1775900
0.0815462	0.091				2	2	2	12.8	12.8	12.8	18.698	0.002528	3.0287	13507000	8	8	1688400	0	54997	0	0	0	0	0	0	0	0	0	37009	14297	95551	0	34895	74086	30316	61649	36240	29985	0	15164	86272	0	221420	0	332520	115550	108920	244620	0
0.0970977	0.0841809				10	10	1	42	42	6.8	41	0	105.66	68871000	17	64	4051200	522370	81765	412850	192540	86398	124000	110510	54230	18969	343250	298880	44825	40277	74295	45620	45340	112660	47385	77194	8896.4	30522	17020	54549	133390	242040	63319	4522.9	72981	228820	533020	841990	8880300
0.0875463	0.0765034				5	5	2	9.1	9.1	1.6	80.151	0	37.254	11263000	29	34	388400	0	0	0	0	0	0	0	0	0	0	0	34577	25792	0	0	0	7670	7875.3	6410.2	10165	5108.3	6761.7	8707.7	0	0	53725	14966	0	0	923040	0	0
0.126479	0.101131				2	2	2	5.2	5.2	5.2	39.586	0.00077071	3.6956	19856000	16	20	1241000	0	19499	0	0	26676	16954	23513	0	49050	57780	20377	80054	42213	30262	40142	53725	42671	26705	37328	25641	31661	24320	0	60818	0	95964	27970	76619	0	487490	150030	0
0.114567	0.0117412				4	4	4	31	31	31	15.68	0	31.837	82763000	6	33	13794000	921880	701040	921970	1029700	349140	370080	342670	280080	693620	691890	513110	35806	0	246230	156150	310110	363750	204310	297310	179330	236360	263010	203730	1377700	641060	139410	0	738600	514270	279960	440530	5531300
0.216348	0.204338				14	14	14	17	17	17	100.69	0	29.878	151290000	38	154	3981300	27888	220160	20756	43649	48271	31428	31226	18899	54764	78312	27324	139860	49514	169990	140890	105730	167040	89127	125640	82432	93671	82609	28897	154190	38717	208100	50989	283710	232180	1789900	2570100	1059800
0	0				10	1	1	41.4	7.6	7.6	42.653	0	4.1646	372700	18	1	20705	0	0	20705	0	0	0	0	0	0	0	0	0	0	0	0	0	0	0	0	0	0	0	0	0	0	0	0	0	0	0	0	0
0.200253	0.177635				86	86	76	31.7	31.7	29.3	433.71	0	323.31	1116200000	203	1007	5498300	86996	235090	78672	58901	73719	49291	112190	150610	162030	149810	121110	82552	60904	234670	169130	130320	156040	109470	102280	83797	116090	99196	96576	241030	172340	167070	71708	507590	336090	13669000	26235000	17660000
0.00219032	0				2	2	2	5.2	5.2	5.2	55.774	0.0018868	3.4446	3430000	28	3	122500	0	3798.6	5618.7	6420.1	0	3725.8	4594	2834.4	0	6837.6	0	0	0	0	10234	0	2327	0	0	0	1059.8	22040	0	7962.1	24138	0	0	0	0	89764	407940	0
0	0				2	2	2	0.7	0.7	0.7	382.3	0.0084345	2.4195	0	190	1	0	0	0	0	0	0	0	0	0	0	0	0	0	0	0	0	0	0	0	0	0	0	0	0	0	0	0	0	0	0	0	0	0
0.126294	0.0725203				12	11	11	36.2	32.6	32.6	55.098	0	195.07	221790000	24	234	9241100	381220	414550	377850	464960	297250	290550	222170	258120	579410	513420	474910	7030.2	20204	182530	156370	208950	211710	157500	221910	189970	194950	161800	157090	664330	510170	70810	29225	476150	363580	940450	1645100	9149300
0.184855	0.204694				6	6	6	14.6	14.6	14.6	54.847	0	13.154	28590000	21	28	1361400	0	28546	35782	36140	15791	10157	12167	0	24141	0	0	81594	37722	27548	13219	21884	33165	36964	29594	29811	8157.7	9113.5	0	33545	0	108770	68555	53649	36825	750700	487790	0
0	0.00938526				2	2	2	5.2	5.2	5.2	40.545	0.0018811	3.4186	10509000	20	4	525430	0	12129	0	0	10172	6872	8988.5	10961	14158	0	62853	0	5722.3	97465	8206	12327	9623.3	8342.4	0	0	0	8811.7	20808	22884	14295	20847	0	85144	20042	0	266120	0
0.386743	0.698411				13	13	13	34.2	34.2	34.2	45.199	0	230.17	283030000	24	192	11793000	277360	322490	423080	333640	279850	269850	313180	238390	434090	476780	217230	305690	189220	397800	248930	319200	312740	216050	296310	189360	229750	248530	200780	634940	399030	357220	129140	830480	315290	2218000	2641500	6656600
0.148785	0.0618947				17	17	11	41.6	41.6	29.1	54.087	0	295.4	141560000	23	47	6154800	248630	158540	371960	0	44382	0	0	0	88489	343460	230530	37631	0	383700	154050	170060	209020	62986	107520	89757	126260	131740	121420	591500	205730	176350	64881	615760	445370	2330800	2682100	5718500
0.250254	0.225329				9	9	9	17.5	17.5	17.5	66.966	0	18.949	83468000	33	82	2529300	19050	80284	101290	9149.8	27630	46928	41092	23353	25250	31334	20961	117840	72835	55047	12041	51063	109900	72808	83942	19771	43562	33178	28385	137600	25749	181990	81270	106200	51028	2836400	867940	628660
0.513433	0.630667				7	7	7	17.5	17.5	17.5	48.344	0	21.455	51347000	19	61	2702500	0	0	0	0	0	0	0	0	0	0	0	244970	134470	0	0	51016	74213	85200	86682	43832	69967	72333	64084	0	0	297540	123090	38195	0	3868500	78643	0
0.151744	0.0790004				2	2	2	14.3	14.3	14.3	27.835	0.0018692	3.3436	5522300	8	6	690290	0	0	7648.9	0	0	0	0	0	0	0	0	81861	29416	0	0	12957	12610	26489	21048	0	16660	19142	27480	30837	0	30842	31813	0	0	150340	57883	0
0	0				1	1	1	2	2	2	111.54	0.0015273	3.5788	882000	55	2	16036	2981.8	3832.1	0	3970.8	0	0	0	0	0	0	0	0	0	0	0	0	0	1428	0	0	0	0	0	0	0	0	0	0	0	0	0	164000
0.012166	0				3	3	3	12.1	12.1	12.1	27.554	0	4.2801	5531300	11	3	502850	0	0	0	0	0	0	0	0	0	0	0	0	0	0	0	0	0	0	0	0	0	0	0	0	0	0	0	118210	0	0	0	0
0	0.165532				2	2	2	36.3	36.3	36.3	11.043	0.00039262	3.9404	7402300	4	2	1850600	365000	0	88495	0	0	106780	0	0	0	0	0	158740	65471	237990	0	0	87011	0	0	0	0	0	0	0	0	0	76597	347660	0	0	0	1460000
0	0.00260746				5	5	5	6.9	6.9	6.9	117.97	0	8.0584	16638000	58	8	286860	0	11105	25575	9982.5	7113.8	21358	12027	10873	23621	24584	0	0	0	14088	6325.5	4443.3	2378.5	0	4989.7	0	10237	0	0	46729	6342.9	21167	2232.3	0	0	0	0	0
0.0822326	0.0539791				10	10	10	22.3	22.3	22.3	71.639	0	34.48	119870000	38	93	3154600	120690	176020	158850	174920	72519	115080	72966	52544	48014	204610	65102	55877	24790	82418	34314	94741	76602	51201	44380	36213	68789	45988	37513	332720	103610	100850	23913	217670	37701	700180	962690	4586000
0.0735014	0.0800417				4	4	4	12.8	12.8	12.8	67.867	0	15.686	40124000	25	21	1605000	36560	34496	51107	23813	26253	19876	46130	41030	86824	53057	98022	46054	35236	44572	45604	33486	29263	31937	19757	26458	36623	39868	15319	59677	49742	50632	33896	50287	83388	725040	608560	913990
0.128405	0.286394				5	5	5	24.8	24.8	24.8	17.302	0	209.32	129660000	9	105	14407000	450140	355910	381560	923260	569660	669170	423950	332120	701140	799480	852030	189740	177480	314980	169660	326590	424330	275070	313240	253360	328460	355500	235400	1046700	723400	166360	184250	722600	334210	420930	595450	4051300
0.0160868	0				2	2	2	8.7	8.7	8.7	27.661	0	28.651	8582800	9	9	953640	0	97297	0	86867	0	40869	30929	25361	30847	91205	41722	18819	0	44614	14908	0	63996	35419	0	29267	0	19390	0	0	53975	33759	9401.7	0	38944	0	0	0
0	0	+			1	1	1	1.3	1.3	1.3	118.23	1	-2	0	54	0	0	0	0	0	0	0	0	0	0	0	0	0	0	0	0	0	0	0	0	0	0	0	0	0	0	0	0	0	0	0	0	0	0
0.0168288	0.0200669				4	4	4	2	2	2	268.57	0	4.147	15754000	110	7	143220	0	0	0	905.36	0	459.35	6895.8	0	0	0	837.42	10712	9875.1	2156.1	0	4828.5	345.55	4572.9	9149.6	3900	5053.6	882.18	0	9521.6	0	16136	679.06	6346.6	1687.2	490560	36191	0
0.0348135	0.0332583				8	5	5	10.2	7	7	92.644	0	8.3106	8746300	40	14	218660	2511.3	1586.7	0	2970	0	1844.7	0	0	0	3791.4	0	26358	8831.8	0	0	0	15717	10095	0	0	7908.7	0	8442.9	4897.6	0	25613	7460.3	0	0	356360	46271	100450
0.101101	0.0588619				3	3	3	12.1	12.1	12.1	67.038	0	6.1713	10003000	24	23	416800	0	0	0	0	0	0	0	0	0	0	0	33764	36777	0	0	0	10393	0	12661	0	5347.7	0	6047	0	0	63938	38238	0	0	679340	0	0
0.0155023	0.00499865				17	17	16	31.9	31.9	31.1	88.483	0	76.679	139730000	35	158	3992200	285290	237750	190420	310230	134660	137090	22216	157660	120150	308480	275140	5249.5	0	84815	37829	101050	106240	66118	90542	40519	59487	62102	43598	497370	206680	4663.2	8270.4	130990	86884	247050	445030	9985300
0	0	+			1	1	1	0.7	0.7	0.7	164.81	1	-2	0	80	0	0	0	0	0	0	0	0	0	0	0	0	0	0	0	0	0	0	0	0	0	0	0	0	0	0	0	0	0	0	0	0	0	0
0	0				3	1	1	22.4	11.2	11.2	14.688	0.0018546	3.265	29422000	4	18	7355600	796480	0	1068900	0	0	0	0	0	0	588360	0	0	0	219820	374380	371680	178150	0	0	0	209140	0	491700	557360	0	0	0	467700	1529800	0	0	3185900
0.0291108	0.0326692				4	4	4	18.1	18.1	18.1	34.006	0	10.697	21924000	18	30	1218000	41433	33974	25907	39284	24849	30243	67797	25757	148340	65910	47809	9142.4	7346.1	14565	44582	12915	31439	24719	15915	28522	13990	15365	37835	73746	88028	8620.4	3341.7	25648	19687	44020	157540	745800
0.337003	0.28975				21	21	19	54.3	54.3	48.2	50.927	0	323.31	643650000	20	319	32182000	1401700	1825900	2049400	2690900	1066200	1294100	755970	765650	1824900	1459500	1400600	239420	121200	527370	512930	664650	751990	413510	722460	434040	670400	541660	361370	3156800	1187200	244420	148630	1093800	1283300	2741200	2339200	28034000
0.137163	0.297758				5	5	5	24.2	24.2	24.2	24.327	0	16.495	63674000	10	62	6367400	142790	195130	225390	211800	189540	115510	149210	123060	326820	186720	394940	101170	136530	154530	233510	131200	155220	115280	117570	113190	133860	155070	170970	241000	308190	120810	122300	348850	230970	322050	387170	1427900
0.26977	0.327835				5	5	5	18.4	18.4	18.4	28.087	0	73.153	80503000	7	31	11500000	273680	456840	355230	628380	305360	313600	330670	331350	780680	722560	580110	124870	72680	257180	239160	330200	364060	248040	289600	218680	211580	231350	219480	733580	631920	146730	125050	144260	432660	742590	223900	1915700
0.650039	0.391059				2	2	2	23.3	23.3	23.3	13.062	0	16.027	48914000	4	52	12229000	297090	397570	0	293120	243890	316590	49478	245780	404350	468470	479320	265630	148560	347160	235550	246750	297170	306630	692820	401370	310020	283250	229380	845700	408760	290440	185130	598190	526510	507340	422300	1188400
0.0021759	0				2	2	2	8.3	8.3	8.3	36.794	0.0087248	2.3872	1300800	13	2	100060	0	0	0	0	0	0	22024	10519	0	24709	0	0	0	0	0	0	0	0	0	16458	0	0	0	0	0	0	0	0	0	0	76131	0
0.0619618	0				2	2	2	14.7	14.7	14.7	20.063	0	5.9057	15328000	12	24	1277400	0	0	0	127110	53279	78014	40437	23324	45571	210930	65206	0	0	0	12921	0	23425	23001	21850	21467	22787	15344	0	208320	66480	17445	0	43830	44777	83894	42903	0
0.205653	0.144883				1	1	1	13	13	13	10.803	0.0007731	3.7388	7325800	4	12	1831400	89462	0	68409	45702	33913	0	0	0	0	123390	52121	91339	0	42787	23497	37816	47215	0	41145	40726	0	95454	47220	83041	0	175050	87318	0	93314	174700	44932	357850
0	0				5	1	1	8.5	3.8	3.8	49.908	0	100.63	0	24	0	0	0	0	0	0	0	0	0	0	0	0	0	0	0	0	0	0	0	0	0	0	0	0	0	0	0	0	0	0	0	0	0	0
0.116134	0.0906959				4	4	3	17.4	17.4	14.1	34.803	0	9.9729	12302000	18	11	683460	14291	9428	0	0	0	0	0	0	0	0	0	47450	10548	0	0	21171	0	33734	32825	11591	2423.6	0	5183.1	0	0	135270	66377	0	0	1134700	0	257240
0.0192127	0.0090477				3	3	1	13.6	13.6	2.5	36.788	0	19.177	14799000	18	16	822180	0	54359	0	0	35762	20930	23685	48108	46410	52447	0	19810	0	0	0	0	14344	0	0	39376	10314	26382	8168.9	47945	18530	61408	17014	96849	39506	277310	92239	0
0.0108734	0.0227891				2	2	2	7.9	7.9	7.9	32.713	0.0077966	2.4697	9596900	23	14	417260	0	41997	0	34552	0	0	0	0	0	0	0	8313.8	0	13185	21292	8903.2	15871	0	8812	10688	0	0	10168	49095	46271	16008	7973.8	38667	34549	366050	0	0
0.00906035	0.0149094				2	2	2	1.8	1.8	1.8	137.31	0.00039308	3.9581	25334000	58	23	436800	21633	3353.7	0	1636.5	23570	0	1761.8	12662	24933	27289	19412	2851.4	0	26906	0	0	15607	12169	0	0	18350	1682	972.33	37513	15535	18870	7902.7	34821	41123	323890	203840	1254700
0	0				1	1	1	27.9	27.9	27.9	7.4762	0	14.65	0	4	0	0	0	0	0	0	0	0	0	0	0	0	0	0	0	0	0	0	0	0	0	0	0	0	0	0	0	0	0	0	0	0	0	0
0.0202218	0.0419149				1	1	1	5.7	5.7	5.7	38.696	0.0074957	2.511	8025700	19	8	422400	0	0	17684	15387	16616	0	0	11950	29016	0	25976	23701	11161	0	10892	0	0	0	11692	13005	12070	7164.4	0	0	54005	21970	7736.3	0	28716	205110	115540	0
0.882477	0.646956				4	4	4	28.4	28.4	28.4	25.809	0	323.31	431830000	7	189	61690000	2177300	2772300	3322900	2386600	1658800	2042300	1775400	1651100	3608600	2723800	1875000	634740	132790	1256200	894410	1497800	1677700	1215400	1229500	780160	1354400	1214700	881820	4086700	3128400	872830	411130	3959100	3191100	2945900	3731600	15241000
0.0642464	0.0524722				2	1	1	23.1	14	14	13.389	0	7.4785	32640000	8	26	4080000	131700	183940	217700	148310	139990	145610	180730	79379	174680	239270	132870	0	0	132980	35640	92780	124590	107960	86950	77967	124020	64281	49610	261410	150900	94690	33642	253270	109130	337350	182580	1053600
0.0145557	0.00793565				3	3	3	2.8	2.8	2.8	213.57	0	7.0581	3841800	88	12	43657	0	0	0	0	0	0	0	0	0	0	0	5509.8	1410.4	0	0	0	0	0	0	0	2476.3	0	0	0	0	4623.7	0	0	0	355650	0	0
0.0450031	0				2	2	2	9.8	9.8	9.8	41.141	0	12.178	17092000	12	34	1424300	71221	51659	38707	0	27664	0	23744	53776	0	69769	0	44567	0	72580	13963	14502	0	52970	20787	29715	0	52594	14046	64518	0	42993	0	121930	296870	158090	214480	854660
0.0758607	0.0884831				6	6	6	24.9	24.9	24.9	40.667	0	44.499	53438000	18	64	2968800	65261	86660	127250	85543	82991	58620	61745	62649	149730	95516	80458	25267	30730	95140	77467	46893	66410	49071	63667	43680	59255	67053	64897	170280	150820	77896	42407	213980	198180	472080	751260	1174700
0.850642	0.700659				5	5	5	50.4	50.4	50.4	13.171	0	9.2288	37040000	8	8	4630000	32436	25182	15016	0	0	17180	0	21028	0	46567	75050	196680	21811	34330	0	62146	102140	66341	77767	60058	67238	59116	0	82849	0	818040	405180	98653	0	2397900	241300	259480
0.185603	0.144632				3	3	3	14.3	14.3	14.3	20.7	0	5.2006	7157100	9	12	795240	0	15614	0	0	0	0	11702	0	21814	0	0	31644	51375	0	5386.6	17164	0	17931	16039	0	30734	30534	8916.3	0	0	43465	46204	0	0	231640	62742	0
0.011177	0.00388617				4	3	3	8.4	7.1	7.1	71.174	0	7.6204	1670600	34	6	49137	0	0	0	0	0	0	0	0	0	0	0	0	5452.6	0	0	0	0	0	0	0	0	0	0	0	0	17733	6388.9	0	0	77076	0	0
0.0413332	0.0925519				2	2	2	1.9	1.9	1.9	91.425	0.0087161	2.3796	83717000	47	20	1781200	0	68846	98741	135570	83223	62086	0	12695	38249	21675	22744	71540	25043	18653	0	70949	107920	12213	66528	62195	20030	0	0	164050	0	95475	0	183920	87017	1969900	777640	0
0	0				1	1	1	12.6	12.6	12.6	10.871	0	44.76	0	3	0	0	0	0	0	0	0	0	0	0	0	0	0	0	0	0	0	0	0	0	0	0	0	0	0	0	0	0	0	0	0	0	0	0
2.82813	2.55525				10	10	10	44.2	44.2	44.2	17.695	0	50.821	114600000	7	129	16371000	175640	157310	50659	231960	138430	106550	99655	76930	263020	220790	25247	1200600	726680	144940	80357	343260	423170	261780	323800	140670	255540	288890	115470	363930	148770	1595700	918290	482680	165860	5338400	481070	1229500
0.206782	0.163853				4	4	4	36.1	36.1	36.1	18.817	0	15.078	9905900	11	32	900530	0	0	0	0	0	0	0	0	0	0	0	66305	52420	0	0	9129.1	9288.8	11616	23212	12084	13484	15704	0	0	0	116510	49417	0	0	370830	53409	0
0.0360369	0.0186818				1	1	1	8.5	8.5	8.5	26.458	0.0084402	2.4244	5787400	15	2	385830	15518	0	0	11363	0	12335	9445.5	0	20721	21652	19837	24266	15983	14102	0	0	15537	0	0	0	0	10332	0	37228	0	22155	12830	27385	0	182150	109550	232780
0.137182	0.0901323				7	7	7	11.4	11.4	11.4	113.84	0	26.496	21184000	45	39	470760	0	0	0	0	0	0	0	0	0	0	0	43675	8965.4	0	0	0	3292.5	3129.5	2025.7	0	0	0	3036.2	0	0	87442	38036	0	0	1459500	0	0
0	0	+			5	1	1	37.2	8.3	8.3	18.152	1	-2	0	9	0	0	0	0	0	0	0	0	0	0	0	0	0	0	0	0	0	0	0	0	0	0	0	0	0	0	0	0	0	0	0	0	0	0
0.171919	0.101908				7	7	7	12.2	12.2	12.2	66.726	0	18.925	16424000	29	20	566330	0	0	0	0	0	0	0	0	0	0	0	23107	39963	0	0	0	0	0	9157.4	0	18003	4582.8	0	0	0	57866	40586	0	0	1080500	126970	0
0.0646059	0.0546478				4	4	4	5	5	5	111.78	0	7.3201	5397300	26	11	207590	0	0	0	0	0	0	0	0	0	0	0	0	16093	0	1755.3	0	3538.6	0	0	0	3724.7	2716.7	0	0	0	27531	8224.7	0	0	435860	0	0
0.173281	0.183202				6	6	6	13.1	13.1	13.1	57.21	0	13.364	38012000	26	46	1462000	15525	24193	11714	9456.1	5880.3	10819	11052	13150	26078	23070	26715	58948	90099	21976	9829.1	27038	44386	17284	21481	21161	25199	42487	42924	42727	27358	141540	76968	33861	52021	1254900	462360	403640
0.0195063	0.0137985				3	3	3	17.8	17.8	17.8	33.178	0	22.979	17430000	14	46	1245000	43974	52841	40410	56067	47359	33924	30467	28174	40813	52254	69038	33421	17300	46647	42822	0	40590	30833	10357	22426	0	24432	31809	99726	16936	10377	24356	54193	31297	99395	364060	615640
0.288154	0.211443				7	7	7	37.6	37.6	37.6	24.428	0	40.31	58403000	12	58	4866900	137150	59864	44146	0	91318	71396	18720	105350	165180	234220	199560	165850	106540	184220	83122	89342	209450	56980	36312	37309	111530	158610	77510	388580	89445	304650	94451	272820	236870	1412600	303500	1645900
0.394573	0.541047				5	5	5	74	74	74	10.921	0	78.589	96819000	6	86	16137000	1340400	372910	774530	377340	228310	272130	275470	536490	680670	748320	697380	251330	222890	365850	320920	271570	395720	142440	223100	154430	261230	236200	217660	1114900	793440	283890	217470	850760	881210	668210	825670	8042400
0.812526	0.668629				50	50	30	53.6	53.6	34.3	112.26	0	323.31	975910000	48	332	20331000	799310	600180	787090	361810	340670	236200	456360	313670	823020	854660	401240	421970	132750	831920	284090	518440	666080	495580	578940	431680	318560	268190	278700	1130200	429190	958350	218080	1869100	650080	13908000	13170000	38367000
0	0				4	1	1	41.7	13	13	12.53	0.0093614	2.3525	0	6	0	0	0	0	0	0	0	0	0	0	0	0	0	0	0	0	0	0	0	0	0	0	0	0	0	0	0	0	0	0	0	0	0	0
0.358618	0.407686				12	12	6	50	50	24.5	34.834	0	95.476	142810000	16	133	8925600	406680	99206	459810	216120	182610	129890	66076	85880	120300	228260	62976	306930	59039	367770	73022	351160	504390	240710	326170	118130	75926	52879	40785	759730	117830	418960	46124	1040300	339930	2154800	955880	6506900
0	0				1	1	1	3.2	3.2	3.2	42.185	0.0035613	2.8949	2736800	20	1	136840	0	0	0	0	0	0	0	17862	0	0	0	0	0	0	13378	0	0	0	0	0	0	0	7486	0	0	0	0	31859	38283	0	105320	0
0.141135	0.102507				11	7	7	32.7	21.9	21.9	49.716	0	90.552	65513000	20	83	3275600	75624	125130	17077	0	54072	0	79333	121510	254560	90408	155380	129360	37315	101170	69571	90008	73714	51437	0	30880	74674	111230	58359	148040	112020	79002	77658	104800	259170	1103600	1506300	1512500
0.170239	0.101811				6	6	6	55.8	55.8	55.8	21.725	0	18.351	65576000	12	44	5464700	220930	219690	218650	136440	102540	117880	103960	87330	90171	331880	174780	120810	69491	165900	89691	105240	65363	79564	121320	74229	130530	61210	76263	366280	272350	187300	73929	393100	315750	1010800	986980	2651200
0.355761	0.250223				14	8	7	27.6	13.5	12.1	70.782	0	18.938	57104000	31	48	1842100	8413.6	0	0	5148.6	4315	4709.6	4193.8	15515	11684	6754.7	0	157680	60915	60730	0	29973	76428	22689	81340	20312	26057	33872	24397	0	0	166410	116790	13133	10383	4048100	185130	260820
0.00245245	0				3	3	3	3.9	3.9	3.9	98.655	0	4.7935	1736700	46	7	37754	0	5133	0	0	6179	3982.2	0	0	0	0	0	3986.2	0	0	0	0	0	1960.4	0	0	0	0	0	0	0	0	0	0	7584.4	0	0	0
0.544711	0.397465				10	10	10	33.9	33.9	33.9	32.238	0	88.972	104060000	18	74	5781200	252230	96619	253510	102430	93510	54523	92240	70758	236080	91821	158720	225250	53271	95918	61066	157830	241060	170880	132640	97261	126540	70546	70739	207230	142380	444640	99922	230490	157100	2649500	335660	4540200
0.00666197	0.047047				1	1	1	4.3	4.3	4.3	29.506	0.0025353	3.0439	1634600	13	5	125740	0	0	0	0	0	0	0	0	0	0	0	28532	28917	0	0	0	0	0	0	0	0	0	0	0	0	0	8572.3	0	0	126760	0	0
0.153604	0.155024				2	2	2	10.2	10.2	10.2	17.999	0.0048679	2.6877	29507000	12	3	2459000	0	39272	130410	0	0	0	96784	56205	0	0	0	134010	52398	116380	47382	101110	54773	75009	70526	33499	42874	40363	29270	162090	0	222920	95342	195020	84991	433860	325330	0
0.00696818	0				2	2	2	3	3	3	82.341	0.00039324	3.9665	1686100	21	6	80291	0	22709	0	0	0	0	0	0	0	0	0	0	0	14548	0	0	0	0	0	0	0	0	0	0	0	0	0	0	0	0	266610	0
0.212443	0.113281				1	1	1	5.3	5.3	5.3	29.166	0.00039479	4.0039	35805000	8	13	4475600	0	243670	0	0	0	0	0	0	0	0	0	162260	0	363650	199180	175600	139280	98179	160360	95765	134270	91864	138710	0	0	235740	0	585910	300080	406370	931540	0
0.148582	0.103949				6	6	6	19.3	19.3	19.3	48.207	0	19.484	39246000	20	69	1962300	33128	105620	84150	35539	15759	0	76617	4206.3	0	41308	43941	37083	29806	28798	14136	17064	88332	35594	19071	42268	30344	63822	61471	220110	13663	85841	51097	140690	32673	914830	589230	662570
0.106961	0.0735088				2	2	2	15.5	15.5	15.5	28.26	0	9.0923	21195000	15	40	1413000	23579	0	29615	29411	64590	0	13915	14864	0	158880	46481	58302	40530	73817	22103	27070	0	18661	18532	19161	30700	19209	12503	74807	20602	58703	31360	92505	40900	573010	618540	353690
0.0581482	0.0682599				4	4	4	20.1	20.1	20.1	42.033	0	6.3812	7364400	23	3	320190	0	0	0	0	0	0	0	0	0	0	0	12739	5891.9	0	0	17409	15245	13995	12911	8441	18808	0	0	0	0	28043	4745.5	20480	0	387730	0	0
0	0				1	1	1	2.6	2.6	2.6	47.092	0.0093271	2.3099	0	18	0	0	0	0	0	0	0	0	0	0	0	0	0	0	0	0	0	0	0	0	0	0	0	0	0	0	0	0	0	0	0	0	0	0
0.0684579	0.0319302				4	4	3	17.7	17.7	14	35.196	0	44.213	3780700	11	10	343700	0	0	0	0	0	0	0	4733.3	0	0	0	42606	20822	0	0	0	0	0	0	0	18253	12515	7646.4	0	0	56915	23980	0	0	0	0	0
0.512878	0.58105				4	4	4	25.5	25.5	25.5	32.444	0	12.572	56027000	9	64	6225300	113630	155920	462280	256360	131310	141940	92698	86857	0	162860	31023	215680	291110	84362	41709	117020	151350	105170	133030	162180	148280	153340	137960	240680	190050	293300	72558	324370	44964	1522200	381040	1022700
0.160213	0.157476				2	2	2	12	12	12	21.542	0.0025372	3.049	8122500	10	7	812250	0	0	0	0	0	0	0	0	0	0	0	19660	64981	0	0	37838	0	16259	0	0	0	0	11671	0	0	133720	58303	0	45515	357410	45146	0
0.64502	0.696026				14	14	7	43.1	43.1	28.1	51.712	0	323.31	284980000	19	90	14999000	726430	370230	613020	309110	243700	175700	311280	268480	356640	630030	332790	324670	192020	549630	262360	364150	490450	257050	338470	297200	299240	273970	177020	933440	386090	533600	225390	1022700	780250	2256600	2173200	13802000
0.399965	0.274964				17	17	15	38.1	38.1	35.4	61.379	0	76.136	199020000	26	211	7654800	14861	456740	11791	26026	56951	16792	0	11871	30431	16080	34251	148070	85693	484950	299480	182920	239110	138960	170800	125000	182230	134410	89309	315180	77458	261000	129950	830290	566680	2762200	8728400	386380
0	0				2	2	2	3.2	3.2	3.2	58.772	0.0068493	2.5548	0	16	1	0	0	0	0	0	0	0	0	0	0	0	0	0	0	0	0	0	0	0	0	0	0	0	0	0	0	0	0	0	0	0	0	0
0	0	+			1	1	1	2.1	2.1	2.1	43.957	1	-2	770900	23	0	33517	0	0	0	0	0	0	0	21490	0	0	0	0	0	0	0	0	0	0	0	0	0	0	0	0	0	0	0	0	0	0	276630	0
0.0983916	0.131204				11	11	11	17.6	17.6	17.6	85.472	0	40.511	73646000	40	111	1841100	46699	49382	62172	58083	23815	15388	38332	27492	26690	61197	54508	49990	36061	58629	23626	37051	43658	33642	42594	17135	25072	29610	33635	156060	74372	48102	18913	87634	75461	992070	466560	1868000
0.167478	0.162243				5	5	2	19.9	19.9	7.2	48.099	0	17.192	27267000	21	41	1298400	44149	14033	0	0	17868	0	7512.4	45794	0	0	10443	71413	67253	10875	0	37457	56686	36485	23935	34528	41040	58552	17831	22048	0	67137	61963	31174	0	2318300	663300	927120
0.109785	0.179244				3	3	3	15	15	15	30.867	0	5.4228	34443000	13	2	2649400	0	84642	201010	0	0	209740	106520	114270	0	213430	49554	78559	17543	50727	36893	0	0	36395	40645	0	46246	103520	22820	157440	302050	43839	15161	170760	68551	0	0	0
0.00227231	0				2	2	2	14.5	14.5	14.5	31.236	0	15.523	2093100	18	3	116280	0	0	0	12382	11194	8572.4	0	0	19709	0	9427.4	0	0	0	7137.6	0	8722.6	0	0	0	0	5469.8	4404.4	0	14170	0	0	0	11767	59865	0	0
0.735356	0.71118				22	22	22	46.6	46.6	46.6	60.533	0	247.16	336850000	31	254	10866000	350930	188120	441740	290060	87527	115120	71006	149970	394550	426080	313130	473310	269140	262050	148520	329290	304320	219300	260650	225800	185910	152750	163370	568300	129410	552360	230340	504520	410360	8172500	2930500	10879000
0.0883713	0.077942				1	1	1	10.9	10.9	10.9	15.603	0.001856	3.2721	1726800	8	6	215850	0	0	0	0	0	0	0	0	0	0	0	0	0	0	0	0	0	0	0	0	0	0	0	0	0	0	23139	0	0	159540	0	0
0.0368672	0.018047				4	4	4	11.8	11.8	11.8	60.867	0	14.383	23542000	36	53	653930	2438.3	30806	2091.6	3673.5	1928.4	6166.2	0	7688.3	12311	10907	5969.9	15188	8383.3	55124	26875	7796.3	12383	11383	8188.2	7584.8	7477.3	12564	8195.8	21282	3990.9	24375	13967	48759	63972	405770	942250	87780
0.616581	0.44615				12	12	10	30	30	27.4	69.72	0	62.618	105840000	29	86	3649700	0	5567.8	13811	30319	2411.4	9307.8	0	7199.1	12839	0	56191	303320	218640	34592	18687	79221	86020	57553	64964	65354	101140	81123	67691	93295	16954	508260	207440	19459	13019	6396400	234370	0
0.372073	0.282064				10	10	10	33.1	33.1	33.1	43.062	0	52.156	49302000	19	92	2594900	21691	27392	22389	35745	22113	28506	33331	35916	52438	52954	56424	135990	67003	28951	31719	42911	59467	33427	51931	53876	53317	46073	51051	55041	98316	192360	120060	80421	69969	3067200	147190	412120
0.0562509	0.0420837				10	10	10	20.1	20.1	20.1	72.765	0	34.185	97275000	30	177	3242500	67848	172280	54726	78941	65074	93534	70008	68141	141550	156150	91505	29887	16710	97801	55858	111050	112550	64781	68518	51201	78733	57571	48973	270850	121970	61021	15814	276530	141620	379600	1457600	2035400
0.0475499	0.0303783				5	5	5	7.8	7.8	7.8	100.58	0	11.632	6083500	40	20	152090	0	0	0	0	0	0	0	0	0	0	0	15630	4435.7	0	0	0	0	0	0	0	0	0	0	0	0	21366	11263	0	0	496830	0	0
0.0878029	0.0685338				2	2	2	7.2	7.2	7.2	45.468	0	4.5851	8051400	18	13	447300	0	0	0	0	0	0	0	0	0	0	0	37680	47018	0	0	0	0	11375	0	6275.9	5998.6	3069.6	0	0	0	97153	32458	0	0	312810	0	0
0.380551	0.348327				2	2	2	10.3	10.3	10.3	25.455	0	8.6762	27330000	5	56	5466100	0	150420	0	0	0	0	104730	112720	138510	91593	0	187080	93831	243610	108520	183160	209360	79773	106200	89061	101340	94269	109710	258880	0	360820	85723	649020	287980	519760	549800	0
0.00483281	0.0062573				5	5	5	18.7	18.7	18.7	39.183	0	32.64	46034000	17	42	2707900	140350	154460	251880	164960	62146	120390	68963	46106	146360	165960	158900	0	0	49218	29461	45752	64201	63890	42761	43773	54450	15119	38122	223950	164620	0	0	68485	141100	0	223860	2385900
0.0467662	0				2	2	2	14.6	14.6	14.6	21.418	0	6.9751	8586700	10	18	858670	71918	28248	66061	62691	25373	26302	20264	15065	0	51887	0	0	0	32268	0	37035	45652	13365	17905	0	17020	0	0	161640	0	0	0	44947	0	84259	52050	719180
0.180839	0.151241				10	10	10	11.6	11.6	11.6	105.34	0	26.098	46981000	41	51	1145900	12331	9303.6	2409.5	31409	3978.3	0	4085.8	0	37793	7226.3	8650.3	99620	49579	4992.8	5230.7	31690	29750	11172	18240	10145	10708	12415	13875	41124	8829.4	152480	48949	24367	11792	2407400	177270	505550
0.011021	0.0193403				8	7	7	27.8	23.6	23.6	52.592	0	101.21	59394000	21	66	2828300	197760	113630	245530	303350	101490	10354	15330	39147	224080	145080	127900	4933.9	0	17680	11901	44801	85352	65385	126880	14802	33092	24628	46093	328510	151950	9412.2	7445.8	84231	93697	161600	161310	4152900
0	0	+			1	1	1	2.1	2.1	2.1	60.091	1	-2	0	26	1	0	0	0	0	0	0	0	0	0	0	0	0	0	0	0	0	0	0	0	0	0	0	0	0	0	0	0	0	0	0	0	0	0
0.0490135	0.0552762				9	9	7	17.9	17.9	13.3	88.455	0	30.053	61706000	39	67	1582200	46319	66360	33397	34674	26631	21023	39432	50107	79069	47937	35563	32023	20442	57312	36368	41104	27027	38730	42130	32127	38758	33451	27668	55202	70312	33049	11005	80762	94334	403960	769170	1806500
0.0234826	0.0177335				9	1	1	33.9	6.7	6.7	42.878	0.00078156	3.8532	1613000	17	1	94883	0	0	0	0	0	0	0	0	0	0	0	0	13670	0	0	0	0	0	0	0	0	0	0	0	0	0	12004	0	0	299360	108200	0
0.0172084	0.0102501				3	3	3	5.5	5.5	5.5	83.238	0	11.198	25332000	46	71	550700	10570	27834	16966	18918	16918	10970	12811	9732.2	26171	15727	0	3038.1	12567	30155	23366	11362	17192	13442	14667	7108.3	11553	0	5036	31125	15818	0	7558.8	25642	31311	286300	545670	486210
0.00583162	0.00596923				2	2	2	4.3	4.3	4.3	72.176	0.00039714	4.0676	4287400	31	16	138300	5761.4	9940	6747.1	7371	7717.6	0	5364.3	0	0	0	4885.5	0	0	0	4471.3	0	0	3856.1	2810.8	0	0	0	3263.7	0	10144	0	4925.8	0	0	0	135490	178600
0.0951992	0				1	1	1	12.2	12.2	12.2	12.747	0	4.149	24536000	3	12	8178800	0	0	0	511110	262120	278670	387200	386530	1112600	419370	550500	140250	0	93340	80455	0	93973	0	0	0	0	0	0	1444700	851550	258550	0	487590	557110	198850	190550	0
0.0296769	0.00353071				5	5	5	12.3	12.3	12.3	75.472	0	6.1192	7042800	38	9	185340	0	9969.5	0	0	5541.1	0	4383.6	4231.3	13122	5342.7	5238.6	5941.6	0	0	0	5655.7	5993.9	4870.1	0	2628.9	3812.4	0	3913.1	10382	4910	6106.1	3626.4	15267	0	416140	264150	0
0.038557	0.00261535				2	2	2	4.5	4.5	4.5	78.259	0	24.055	30341000	19	61	1596900	37382	54551	43086	43300	65618	44768	61386	42306	77522	70873	41108	10793	0	43069	45239	48930	98656	35952	40154	27655	25725	33000	33754	49447	41910	31032	12912	102570	107310	228590	765340	710260
0.13559	0.13954				4	4	4	14.6	14.6	14.6	33.272	0	114.66	84099000	9	50	9344300	256540	404100	255200	431110	196950	334600	214640	328260	646340	357980	431660	62674	90742	205500	144220	158140	165350	127110	120450	126060	138240	144310	167530	708780	556420	135410	99773	556850	542980	608290	2066600	2308900
0	0	+			1	1	1	1.8	1.8	1.8	75.509	1	-2	0	40	0	0	0	0	0	0	0	0	0	0	0	0	0	0	0	0	0	0	0	0	0	0	0	0	0	0	0	0	0	0	0	0	0	0
0.533572	0.559553				7	7	7	47.7	47.7	47.7	16.93	0	54.082	167670000	10	76	16767000	320590	794270	429960	440770	293850	256020	636730	222420	660330	1232500	597010	326520	258350	468770	352560	223960	263210	91149	703120	163590	626050	512940	268360	487490	644820	374250	249850	1477900	439150	1658600	1548300	3205900
0.0601195	0.0305458				4	4	4	11.2	11.2	11.2	49.03	0	7.2886	12834000	24	21	534740	6030.8	6109.6	6617.5	10573	4905.7	11082	4544.3	11228	42173	7999.8	14448	9826.9	9890.4	11699	10998	12895	16279	14604	13308	0	22183	17033	11257	15168	9963.7	29530	24235	0	12964	622790	238100	144740
0	0				5	1	0	27.5	5.6	0	30.762	0.0038664	2.7845	1209000	9	1	134330	73867	0	0	0	0	0	0	0	0	0	0	0	0	0	0	0	0	0	0	0	0	0	0	0	0	0	0	0	39472	0	0	664800
0.535323	0.549396				26	26	26	54.3	54.3	54.3	59.67	0	222.78	375170000	34	318	11034000	344460	332320	662360	391520	185050	159900	168000	175850	453010	471230	290680	319000	164860	273950	106710	262440	302290	186930	223260	179650	167410	163110	165750	582610	364570	422360	186970	668860	442200	5226600	2864000	11712000
0.413677	0.431465				11	11	10	32.2	32.2	30.1	43.973	0	93.126	297890000	18	155	16550000	409870	735870	702920	485490	366060	544470	675790	332220	419150	773360	570110	212140	142380	483460	260850	262030	421980	422950	557330	174520	499830	367720	274440	1000900	509700	224890	164410	920050	743110	3411000	4661100	7377600
0.00808256	0.0184877				3	3	3	4.1	4.1	4.1	103.36	0	5.8262	6815900	44	11	154910	15967	1152.7	0	0	0	0	2409.9	0	4466.6	5815.7	3413.2	6441	8289.4	9318.5	5650.2	1688.9	7894.3	6634.9	1807.2	6203	2186.1	1687.2	4384.9	0	0	4913.5	4253.8	3395.9	0	142270	0	702530
0.0235876	0.0179148				3	3	3	5	5	5	109.95	0	4.6121	13357000	43	4	310620	3698.2	5859.4	15446	4391.5	8136.3	3482.3	3627.4	3548.7	17174	16857	3140.9	14902	9440.6	4692.3	10249	3524	10168	2684.2	7021.1	6277.6	3791.4	8031.9	5821.8	6774.5	2819.3	23004	4059.4	7048.7	12530	391060	154140	159020
0.00269265	0.00536388				4	4	4	42.3	42.3	42.3	15.167	0	51.11	528220	6	1	88037	5533.6	0	0	0	0	0	0	0	0	0	0	0	0	0	0	0	0	0	0	58679	0	0	0	0	0	0	0	0	0	0	0	33202
0.0271373	0.0136725				5	4	4	12.6	10.4	10.4	61.116	0	7.6614	7355900	33	5	222910	0	5781.6	0	0	0	0	0	4218.7	3109.4	0	0	0	10750	7747.5	8572.5	9077.9	7809.4	6798.4	8821.7	0	2918.1	0	6808.3	5166.7	0	9946.4	9910.9	0	22385	413550	325410	0
0.0524546	0.0259585				2	2	2	11.6	11.6	11.6	30.223	0.0038869	2.8433	12870000	15	2	857970	32709	24592	0	15607	13770	0	20386	0	17828	20562	34497	23216	22951	66205	0	34723	16618	12233	12601	10098	13613	29683	15226	79461	20647	37140	13997	53279	0	198650	270020	490630
0.904439	0.654083				5	5	5	51.7	51.7	51.7	13.133	0	23.287	140810000	7	96	20115000	515590	594340	982980	867480	494100	481750	353110	377160	1089600	1058700	535390	262070	190980	342670	134740	228170	647280	174850	411750	344380	421270	473720	345120	1027700	625540	870000	243600	1634900	1026300	2206000	1264600	3609100
0.0273142	0.00441488				1	1	1	4.1	4.1	4.1	58.259	0	4.4505	4440500	17	2	261210	0	0	0	0	0	0	15855	18739	20785	0	0	0	0	0	0	22015	0	13867	17473	0	14139	9479.6	0	41854	0	0	0	0	26688	166860	130900	0
0.0225297	0.00873726				2	2	2	10	10	10	33.112	0	6.022	7973600	18	7	442980	0	0	0	0	31853	6589.6	0	13125	12527	10040	0	11291	6433.6	38242	0	45303	10511	0	0	19551	4293.2	0	13030	55124	16666	16836	0	53400	9334.2	252860	134400	0
0.0140168	0.0394886				2	2	2	9.1	9.1	9.1	37.465	0.0087454	2.3988	1437900	12	5	119830	0	0	0	0	0	0	0	0	0	0	0	24583	0	0	0	5421.2	3712.9	0	0	0	0	0	0	0	0	23285	0	0	0	134250	0	0
0.0217438	0.0135589				3	3	3	4.1	4.1	4.1	134.04	0	7.9966	6622900	62	8	106820	0	0	0	0	0	0	0	0	3691.9	0	2187.1	8049.6	6132.4	0	2366.1	0	514.55	1912.3	1773.9	0	0	0	2141.5	0	1470.2	14832	9261.1	0	0	436370	150680	0
0.0160561	0.0156432				1	1	1	2.7	2.7	2.7	61.728	0.0025754	3.1815	1814100	32	7	56691	0	0	0	0	0	0	0	0	0	0	0	7281.4	0	0	0	0	0	0	0	2693.1	0	0	0	0	0	0	6607.9	0	0	171910	0	0
0	0				2	2	2	1.4	1.4	1.4	243.25	0.00077912	3.8095	0	107	0	0	0	0	0	0	0	0	0	0	0	0	0	0	0	0	0	0	0	0	0	0	0	0	0	0	0	0	0	0	0	0	0	0
0	0				1	1	1	1.7	1.7	1.7	89.195	0	12.757	0	20	0	0	0	0	0	0	0	0	0	0	0	0	0	0	0	0	0	0	0	0	0	0	0	0	0	0	0	0	0	0	0	0	0	0
0	0				2	2	2	11.2	11.2	11.2	30.124	0	5.6302	3114400	12	6	259530	10126	12919	9642.2	20691	9758	11950	15671	0	34325	0	0	0	0	0	10683	0	14045	5987	0	0	8573.9	10700	0	24461	27960	0	0	0	0	0	87563	121520
0.157652	0.259142				3	3	3	48	48	48	11.006	0	8.3819	11220000	7	4	1602800	102040	26372	0	0	0	0	35564	60045	120660	63607	49428	59712	47060	0	46628	44117	43859	26742	49447	0	44480	0	29306	69066	0	0	23778	112750	39625	77929	63541	714250
0.150924	0.116166				6	6	1	59.3	59.3	9.9	9.8402	0	160.96	54730000	6	33	9121700	704290	185580	1107300	225240	195200	56461	146260	209080	179220	449380	513600	41730	49637	245170	147770	200930	206230	176710	193290	148880	171950	183360	216500	425030	479640	118800	65824	438010	417270	169330	365910	4225700
0.713802	0.803478				9	9	9	47.5	47.5	47.5	21.676	0	62.441	192780000	11	126	17525000	595940	477580	836170	416440	432870	249370	263790	307630	477060	836840	541610	189950	147750	548870	355990	428210	433970	414930	506050	369620	388630	322370	241630	793920	572580	576610	242660	834250	863560	951130	1471800	6555400
0.0536483	0				8	2	2	47.8	12.2	12.2	20.529	0	4.6249	15150000	11	12	1377300	123550	0	108340	0	0	0	0	0	103100	0	58881	92273	0	85970	55150	0	0	0	0	0	0	0	18490	0	87189	113470	0	226790	153060	324840	255760	1359100
0.0206323	0.0321217				2	2	2	7.5	7.5	7.5	49.237	0	6.4248	3160400	26	14	121550	0	0	0	0	0	0	15684	0	0	0	0	5635.2	8614.3	0	0	0	4165.6	0	2563.2	0	0	0	0	0	0	8777.6	8285.3	0	0	326740	38092	0
0.251646	0.204808				20	6	6	50.6	16.7	16.7	50.093	0	17.024	45343000	21	47	2159200	17691	83686	9508.8	6018.8	7826.8	3980.7	72563	49846	23826	32281	16185	87018	82626	53874	46073	54647	52176	40689	38469	59173	38813	31061	29980	21446	51064	65025	81979	43542	121110	986200	626180	371520
0	0	+			1	1	1	2.5	2.5	2.5	44.101	1	-2	0	13	0	0	0	0	0	0	0	0	0	0	0	0	0	0	0	0	0	0	0	0	0	0	0	0	0	0	0	0	0	0	0	0	0	0
0	0				2	1	1	37.5	21.1	21.1	14.468	0.0025326	3.0349	0	5	0	0	0	0	0	0	0	0	0	0	0	0	0	0	0	0	0	0	0	0	0	0	0	0	0	0	0	0	0	0	0	0	0	0
0.0660989	0.025686				24	2	0	48.9	8	0	73.253	0	12.073	37519000	38	38	987350	0	36099	0	29141	10779	15671	44226	24242	32701	49256	23496	31313	14311	21899	23737	33490	18840	21622	25698	23983	34101	0	20820	32608	41228	64996	13806	83126	28422	559990	588640	0
0.99861	0.711448				1	1	1	19.6	19.6	19.6	10.275	0	89.535	22382000	4	7	5595400	0	0	0	0	0	0	34102	37698	137200	0	0	453630	338680	0	0	121770	177250	77167	182720	98575	132640	170690	168120	0	0	550340	480050	149330	0	1584200	79346	0
0.0114798	0				3	3	3	7.3	7.3	7.3	55.065	0.00078217	3.8562	1188600	22	2	54029	0	0	0	0	0	0	0	0	0	0	11424	8491.5	6619	5984.4	0	0	0	0	0	0	0	0	0	0	0	0	0	0	0	78926	0	0
0.104084	0.0303177				2	2	1	19.2	19.2	8.8	21.386	0	6.4624	8452300	9	8	939150	0	32426	0	0	14708	0	0	18636	0	0	0	43606	27082	58178	67562	0	21272	0	27483	0	0	0	13014	0	0	0	32404	105860	112800	606480	512660	0
0.0946157	0.0552675	+			6	1	1	37.9	5.7	5.7	15.046	1	-2	47030000	7	10	6718500	611750	0	1017400	110720	155620	22570	0	241590	0	520820	0	0	0	337290	0	229480	0	146500	173050	120340	0	329280	286700	580260	0	0	0	883520	0	191040	206840	4282200
0.0124076	0.00208008				2	2	2	2.9	2.9	2.9	93.23	0.0038705	2.8008	2006800	28	7	71670	0	0	0	0	0	6984.5	0	0	0	0	0	0	0	0	9553	0	0	0	13269	0	0	4264.5	0	0	0	0	7157.3	0	0	0	0	0
0.220272	0.222488				18	18	18	33.8	33.8	33.8	76.712	0	54.094	150650000	36	151	4184800	126750	94841	141610	82566	65853	42711	111300	84392	248430	162150	100610	118650	90865	106740	91089	62398	115870	70088	63027	45200	92709	75778	62316	133590	161520	247680	78514	263860	162340	1472700	1304000	4563100
0.0212768	0.0236037				2	2	2	6.4	6.4	6.4	47.534	0.0074855	2.4896	5606700	24	0	233610	13741	0	13317	0	0	0	0	10016	0	28978	0	0	10581	0	16590	12138	0	0	0	0	0	0	0	0	0	19108	17826	27317	0	79263	0	329790
0.0462608	0.119605				2	2	2	9.8	9.8	9.8	28.462	0.0025547	3.1126	6402700	10	1	640270	0	0	0	0	0	32893	0	20661	60267	42754	0	26437	23278	0	0	26058	0	0	56114	0	31200	0	0	0	0	36011	43827	0	0	0	81510	0
0	0				1	1	1	25.4	25.4	25.4	6.9151	0	10.077	0	4	0	0	0	0	0	0	0	0	0	0	0	0	0	0	0	0	0	0	0	0	0	0	0	0	0	0	0	0	0	0	0	0	0	0
0.10219	0.0673937				1	1	1	7.6	7.6	7.6	21.08	0.0025418	3.074	2119200	5	4	423850	0	0	0	0	0	0	0	0	0	0	0	94916	67327	0	0	0	0	0	0	0	0	0	0	0	0	0	32278	0	0	451030	67994	0
0.053686	0.0714063				2	2	2	9.3	9.3	9.3	31.512	0.0003937	3.9713	28058000	12	14	2338200	76044	87507	45218	77104	86990	0	118880	31070	272010	51086	0	30477	35733	77972	29369	75154	92804	68951	61426	62266	41342	42378	0	158570	0	84686	50995	175840	0	111320	195140	912520
0	0				2	2	2	16.1	16.1	16.1	13.238	0	37.119	0	7	0	0	0	0	0	0	0	0	0	0	0	0	0	0	0	0	0	0	0	0	0	0	0	0	0	0	0	0	0	0	0	0	0	0
0.322613	0.507881				14	14	14	41.7	41.7	41.7	51.511	0	169.57	235230000	27	200	8712100	202820	324560	883580	77449	39193	126670	257460	214460	266940	393890	216470	176240	117310	300900	177450	224530	241810	140190	173600	74952	160270	135550	127780	421830	222520	382490	161990	428910	451730	2115000	1882200	5476100
0.00220378	0				1	1	1	1.3	1.3	1.3	131.89	0.0018464	3.2266	356910	49	4	7283.9	0	0	0	0	0	0	0	0	0	0	0	0	0	0	0	0	0	0	0	0	0	0	0	0	0	0	0	0	0	158050	198860	0
0.0172615	0.0109128				5	5	5	5.2	5.2	5.2	129.82	0	9.1767	11893000	48	24	247770	5382.1	0	2228.8	0	0	0	0	13603	2877.4	8200.4	0	3027.4	3977.3	6097.9	13234	0	9598.6	7475.4	0	0	4025.9	6071.5	0	17684	2229.3	4175.6	8999.1	27459	21674	99765	163420	258340
0.0795689	0.136123				7	7	7	30.7	30.7	30.7	24.158	0	92.214	18206000	11	21	1655100	75249	74603	0	25599	25177	0	0	0	0	0	0	129910	23776	0	24037	121960	53306	36729	49864	213620	3836.3	0	0	104730	0	73764	28950	78036	0	356400	329070	827740
0.205119	0.158266				9	9	9	23.2	23.2	23.2	55.536	0	27.018	104420000	18	140	5801200	137310	251400	223480	134930	96572	134340	179890	135880	180010	295750	71075	115680	9503.9	128370	55570	142880	168480	115970	170950	110590	92873	55397	42442	602210	38209	229620	20859	644980	270690	1379600	1034100	2471700
1.81327	1.04644				9	9	9	59	59	59	11.749	0	60.573	162190000	6	78	27032000	843750	0	1743300	316950	362500	133380	1300900	750250	493250	632100	1292400	305990	324070	1011800	467470	598750	360440	371590	354600	645320	545780	293380	361410	819760	1833500	1321300	729630	2000200	1133700	2331400	999470	5062500
0.614343	0.412692				41	41	39	41.3	41.3	38.4	149.3	0	242.62	771010000	68	707	11338000	272300	430150	400260	295960	215560	225510	192690	233040	487480	403200	334880	277020	168670	347450	163820	247480	312820	189510	270180	213610	181940	212130	155890	600670	312560	473780	157200	741390	417200	14709000	8769800	18516000
0.345337	0.333716				1	1	1	29.3	29.3	29.3	9.7419	0.0018776	3.4014	30646000	6	22	5107700	0	131010	0	86587	71266	67759	137110	192760	281720	178740	170960	164260	130490	201730	0	186060	147390	100710	193210	164890	0	128850	91551	173250	0	224130	127910	365380	0	439560	406850	0
0.0524226	0.0374042				3	3	3	11.2	11.2	11.2	38.711	0	5.7285	5363000	23	7	233180	4381.4	0	0	0	3421.2	0	0	0	0	0	14813	23061	15362	0	0	5209.2	5068	0	0	0	0	0	0	0	0	26142	16962	0	0	499500	51816	100770
0.0407873	0.0468842				1	1	1	4.6	4.6	4.6	36.504	0	4.2854	6402600	14	29	457330	8474.6	14665	13119	9526	9515.4	10472	6799.8	0	0	20261	0	27157	8586.4	15853	0	20293	7509.5	7700.5	11061	8443.7	0	0	9122.4	0	18433	25544	16389	30141	29548	128470	134780	118640
0.00663589	0.000895975				2	2	2	7.8	7.8	7.8	48.544	0	4.3389	2732400	18	9	151800	4448	5747	5268.8	4892	4135.8	0	12750	17297	10370	0	5625.5	0	3617.5	0	3852.8	0	4332.7	6130	2646.2	0	4499.4	0	0	0	9914.3	0	0	9651.8	0	0	131160	80063
0.227216	0.429909				14	14	14	29	29	29	81.224	0	72.895	202710000	30	216	6756900	139300	122290	169450	84271	124710	106980	162820	159830	273230	293070	287870	253320	160660	235090	144360	168510	174850	83509	147230	97519	141270	190700	105570	334770	216290	203940	94581	357760	275800	2575700	1756600	4179100
0.0398158	0.038931				2	2	2	8.1	8.1	8.1	44.294	0	7.0617	13580000	16	18	848720	20955	21439	31937	27849	16677	57610	27457	24209	31118	34032	20652	17335	15986	12860	8932.9	29297	16925	19644	14862	12201	17087	16895	11557	34485	27817	25310	15991	36151	27337	156940	112390	335280
0.0256112	0.0453833				2	2	2	41.7	41.7	41.7	10.403	0.0003973	4.0756	3462200	7	8	494590	0	26614	0	21832	0	28641	0	0	0	0	40974	48835	25469	17077	0	0	19759	14288	7625.6	0	0	0	0	0	40912	0	0	31936	46880	122910	81836	0
1.12095	1.51657				13	13	13	19.7	19.7	19.7	58.112	0	69.483	221700000	29	89	7644800	92645	68771	66589	71256	41816	51408	28751	33493	17658	87410	55337	562630	285860	40218	23379	160390	257520	142880	147160	151630	189750	132610	94000	139490	80315	846390	312610	66797	83791	8163200	188370	2686700
0.0384133	0.0589646				3	3	3	19.3	19.3	19.3	25.65	0	4.1026	4177400	13	17	321340	0	0	0	0	0	0	0	0	0	0	0	13796	25219	0	0	11080	8558.2	0	6637.3	10502	5847	0	5267.3	0	0	70126	24217	0	0	258090	104930	0
0	0				2	2	2	25.5	25.5	25.5	10.918	0	30.606	0	4	0	0	0	0	0	0	0	0	0	0	0	0	0	0	0	0	0	0	0	0	0	0	0	0	0	0	0	0	0	0	0	0	0	0
0.0668691	0.0359568				2	2	2	5.5	5.5	5.5	44.002	0	5.5246	11105000	21	7	528830	0	0	0	0	4447.2	0	0	0	0	0	0	60099	62014	10130	0	30077	11859	6124.4	6775.8	15950	0	0	0	7654.4	0	71693	26057	71181	0	667480	0	0
0.605542	0.478911				5	5	5	24.7	24.7	24.7	29.763	0	15.511	84949000	11	75	7722600	93894	130460	54728	143810	32503	23191	42143	131220	156020	251880	151860	372910	176910	278680	104700	293370	296620	295330	97760	70887	158010	131170	61926	282670	164600	538410	205770	682640	232830	2341600	1310700	1032800
0.480462	0.364462				3	3	3	19.1	19.1	19.1	17.779	0	9.5882	23567000	9	21	2618600	0	0	0	19451	50827	0	12570	19758	41228	22700	21104	196270	152160	0	13550	0	39210	59437	92055	68764	0	74558	84962	50555	22554	272320	160660	0	28803	1218400	45097	0
0.144429	0.255818				3	3	3	9.7	9.7	9.7	39.383	0	5.4288	60613000	14	5	4329500	132700	268610	196780	84999	123140	87116	83207	55876	99614	99619	110820	95765	83041	99038	201580	86742	50659	70192	92390	131030	73255	140160	72848	146170	243720	65789	71026	154010	151800	439210	891370	1857800
0.0813084	0.0746428				5	5	4	21	21	17.9	35.58	0	25.609	34618000	15	24	2307900	68545	91011	108420	145580	83481	86649	59060	48507	116900	110080	54721	47503	17989	39945	23975	58452	58959	48407	50674	50610	38737	24378	19311	205190	124080	14410	7634.3	101300	64613	313890	277530	1028200
0.0134338	0.0299724				5	5	2	11.8	11.8	3.3	65.565	0	10.897	13408000	32	30	419000	11511	4133.1	22339	18510	13626	8640.8	14346	18177	24775	17612	0	8687.6	14830	8648.3	6285.2	7874.4	9673	5192.1	10720	7462.2	13420	7650.1	0	20218	0	12700	4689.6	18235	20856	101280	99070	368370
0.735125	0.763091				9	9	9	29.1	29.1	29.1	26.152	0	54.065	150860000	13	126	11604000	63209	308020	312690	176770	185490	32608	230930	134880	347420	396030	276200	517150	147510	501480	140020	301850	430210	210170	235900	246730	197650	182560	141940	441090	224170	617790	174380	1169100	401260	3651400	1965300	821710
0.00820871	0				2	2	2	8.7	8.7	8.7	78.959	0	7.473	2364900	28	7	84459	5664.1	0	24182	8783.7	0	0	0	0	0	0	0	0	4682	0	0	0	4471	0	3560.3	0	0	4320	0	0	11484	0	3392.1	0	0	0	0	158590
0.00306375	0.00203399				2	2	2	5	5	5	54.554	0	4.5489	1232500	25	5	49298	0	0	0	0	3844.3	0	0	0	0	0	0	5246.8	0	0	2265.6	0	5341.6	0	0	0	0	0	0	12058	0	0	0	11812	0	0	40005	0
0.0270007	0.195522				12	12	12	33.6	33.6	33.6	28.193	0	323.31	66511000	10	40	6651100	958470	812480	421300	187330	78519	193680	139400	116010	395630	335600	189230	248630	0	232140	88546	97062	167120	44146	116640	45023	109560	0	59404	254230	71901	0	0	477320	152530	395200	214010	9584700
0.00419613	0.0157404				2	2	2	11.3	11.3	11.3	39.62	0.0007773	3.7997	2935800	14	4	209700	0	0	0	0	0	0	0	0	0	0	0	0	0	16442	44321	0	0	0	0	0	0	0	0	0	0	0	0	0	0	0	366920	0
0.00364255	0.00514923				2	2	2	9.3	9.3	9.3	39.34	0.0028818	2.9855	2212300	13	4	170180	17876	0	0	0	0	9188.9	0	0	0	0	0	0	3099.1	0	0	16007	0	0	10414	9335.8	0	0	7692.5	43472	0	0	6012.5	0	23462	0	0	232390
0.27683	0.158272				2	2	2	9	9	9	38.83	0	7.0309	7918800	8	13	989850	0	0	0	0	0	0	0	18194	0	0	0	78978	89982	0	0	0	16315	0	0	14649	0	0	0	0	0	82680	76514	0	0	437410	0	0
0.000352615	0				5	3	3	3	2.3	2.3	288.98	0	5.6255	4732500	144	8	32864	862.07	5233.6	0	0	762.78	773.27	1027.7	883.14	1643.9	0	0	0	0	2980.1	842.7	0	3866.5	475.6	3654.9	0	0	377.29	0	1556.3	0	0	0	0	0	74320	333270	124140
0	0				2	1	1	12.9	8	8	24.784	0.0068517	2.5591	3159500	10	8	315950	14911	3393.6	19261	18633	12858	12521	0	23507	0	27543	0	0	0	0	0	0	10888	0	0	7563.2	10496	0	0	27379	26039	0	0	42095	16900	0	95269	149110
0.656332	0.782963	+			3	1	1	70.2	25.5	25.5	5.3339	1	-2	18480000	4	2	4620000	45137	0	0	0	0	0	201400	0	0	0	0	280380	132570	71418	0	169340	96511	60268	187640	123630	112850	124830	46743	0	0	337640	241630	165550	120580	426010	51409	180550
0.0911023	0.0505531				9	9	9	13.7	13.7	13.7	102.36	0	17.263	25992000	49	40	530460	3920.6	13508	5567.1	6154.6	5145.2	4925.7	3820.7	7551	6669.4	4828.4	0	36097	18942	11707	0	3841.8	16616	7654.7	14702	5469.2	9116.5	5454.9	5085.5	14267	0	39316	18067	13393	14572	1171100	318050	192110
0.277625	0.210555				9	9	9	61.8	61.8	61.8	19.3	0	143.06	91637000	9	25	10182000	194220	645140	122680	161450	97105	0	175780	151600	147750	200320	56143	122940	41613	561840	471030	184300	340610	237430	73231	232060	56635	245090	192270	748000	81833	180670	109320	883800	840010	750420	2121100	1748000
1.03983	0.921162				3	3	3	24.4	24.4	24.4	15.86	0	9.2915	55452000	8	63	6931500	21501	74946	89371	118890	55380	40129	26112	0	0	76231	3615.6	590960	159940	39021	0	235000	298480	213260	201940	91360	55451	51311	53036	142310	19695	1135700	209650	262070	37395	3159300	289330	172010
3.87989	6.42666				1	1	1	22.8	22.8	22.8	14.277	0	25.655	74096000	5	3	14819000	0	0	0	0	0	0	0	0	0	0	0	0	0	0	0	0	0	0	0	0	0	0	0	0	0	2218200	1654200	0	0	0	0	0
0.0236724	0.024423				2	2	2	7.9	7.9	7.9	30.302	0	4.2834	4802800	13	14	369440	8007.3	7393.9	6559.1	11831	10208	12689	9045.8	0	19654	12602	0	13959	22114	7657.3	0	8094.8	8232.9	9228.9	7299.8	6889.3	8311.2	18630	0	17389	0	20081	0	23995	0	158610	62699	104100
0.0994691	0.0742063				1	1	1	3.6	3.6	3.6	54.766	0	12.807	9486900	12	30	790570	20815	21137	0	0	0	9484.1	8499.8	0	0	30115	0	63159	0	41443	0	26947	37535	23003	29585	17908	0	0	0	42385	0	79713	0	62636	0	583780	201470	249780
0.120711	0.0833609				2	2	2	4.9	4.9	4.9	27.626	0.0038897	2.8497	8178100	11	4	743460	0	0	44297	0	0	0	0	0	0	0	0	38524	18572	83250	0	0	60324	33286	0	46390	0	0	59516	0	0	0	30149	0	0	356140	106190	0
0.0721189	0.0825484				4	4	4	14.6	14.6	14.6	36.375	0	8.121	15541000	22	17	706400	6449.1	6552.5	13802	0	17044	6626.3	12240	6336	14062	0	0	23455	15305	33981	6042.6	8068.5	8808.6	12443	19544	12467	27286	27420	5663.7	20732	0	76583	23968	30990	26014	341100	59914	141880
0.214781	0.289165				2	2	2	8.5	8.5	8.5	27.978	0	6.1203	32085000	10	21	3208500	81883	91870	131870	108980	61069	57906	37119	35862	58356	104580	46511	141320	61679	74102	42923	80027	78158	41485	83974	84280	34329	28183	26217	103580	56210	222800	78530	156790	95120	117190	382740	818830
0.0846922	0.0430633				3	3	2	9	9	6.8	38.434	0	50.867	10458000	13	3	804420	40380	36109	58003	0	64778	28009	0	0	0	34194	0	36810	24189	24129	0	38781	0	0	0	0	38861	0	0	88289	0	77814	23952	0	0	214510	0	524940
0.0347016	0.0176228				4	4	4	11.1	11.1	11.1	67.812	0	7.2211	38320000	33	47	1161200	0	59848	48579	0	45582	42265	34107	44507	31556	36498	46588	6209.3	12712	40234	14779	20438	29944	26402	48095	0	24843	24334	11738	88451	50863	34043	7689.9	50004	59709	286730	532090	0
0.0686672	0.0602451				5	5	5	17.3	17.3	17.3	74.954	0	10.943	6416300	24	14	267340	0	0	0	0	0	0	0	0	0	0	0	54094	14181	0	0	0	0	0	0	0	0	0	0	0	0	12413	19306	0	0	1132000	0	0
0.0275139	0.0297892				3	3	3	5.1	5.1	5.1	85.566	0	4.6765	10578000	35	4	302210	6165.8	9958.8	0	0	9803.1	0	0	33236	23287	0	0	0	4461.3	0	2551.3	0	3627.2	6737.5	0	10454	16719	12029	27811	0	0	21741	12701	0	5914	604140	191100	215800
0.117857	0.0975497	+			4	1	1	29.9	6.9	6.9	16.008	1	-2	16784000	7	4	2397700	0	232360	168060	0	0	81252	0	100060	0	0	107180	85979	92030	0	0	0	137540	0	111460	0	78657	0	89971	0	219320	182470	101160	0	192060	362690	126320	0
0.0163942	0				1	1	1	7.7	7.7	7.7	34.905	0.0055058	2.5953	1144400	15	3	76291	0	0	0	0	0	0	0	0	0	0	0	30972	0	0	0	0	0	13039	0	0	0	0	0	0	0	0	17350	0	0	0	0	0
0.0360201	0.0120692				3	3	3	12.7	12.7	12.7	40.165	0	6.3711	12134000	22	15	551540	43542	0	0	0	17297	0	23922	33784	16523	37723	7007.9	13832	6532.2	11857	4525.5	26883	22311	20781	5149.7	2684.7	14682	4466.9	0	53431	5187.3	31561	10123	18215	21057	305300	226400	957930
0.207448	0.103035				2	2	2	11.5	11.5	11.5	25.097	0	4.2703	25124000	11	6	2284000	0	0	96663	63814	26167	0	55102	67304	40979	0	30628	114270	51762	73374	28821	0	98043	36696	57186	0	72279	58174	62800	121220	39723	182740	70656	137460	133070	622600	0	0
0.0102595	0.00347883				1	1	1	3.5	3.5	3.5	81.377	0.0039118	2.8832	1092500	31	5	35241	0	0	0	0	0	0	0	0	0	0	0	0	0	0	0	0	0	0	0	0	0	0	0	0	0	9779.2	4542	0	0	177460	0	0
0.00145853	0				2	2	2	1.7	1.7	1.7	175.48	0.0087483	2.4006	1053600	78	4	13508	0	0	0	0	0	0	0	0	0	0	0	0	0	0	0	0	0	2491.7	0	0	0	0	0	0	0	7050.6	1831.3	0	0	166510	0	0
0.0112488	0.0512219				4	2	2	30.8	19.7	19.7	22.41	0	6.189	10345000	10	17	1034500	74579	0	0	60718	76965	0	0	3050.3	0	82520	0	51690	0	50891	0	43913	64837	0	56917	38786	4221.8	0	0	102260	0	0	0	158370	0	136060	172690	745790
0.0442757	0.0305652				2	2	2	4.4	4.4	4.4	53.524	0	4.3259	11229000	17	11	660550	28355	17122	0	0	0	0	0	34409	85539	0	0	12568	0	41667	0	0	37627	0	49627	0	32924	0	0	40585	20547	20230	12491	0	77021	87299	0	482040
0.865811	0.608571				14	12	9	43.1	36.8	27.7	49.398	0	185.61	410610000	19	178	21611000	438270	716180	247920	369590	357350	209220	532460	570540	1027600	849310	562030	363510	154990	752180	296320	618560	517860	403500	522080	307160	391260	295680	372280	1336600	565180	652450	292130	1935200	1323800	7694200	7532800	8327200
0.269997	0.22451				11	11	6	12.5	12.5	7.5	133.01	0	26.504	74062000	45	88	1645800	19825	17577	21544	37409	20954	29754	10464	13258	38645	26045	19602	76043	55268	4883.8	8014.7	31056	16546	27881	31493	21717	18280	26531	24236	21870	30520	137570	87026	47897	19650	3169100	259580	892110
0	0.00494588				2	2	2	5.7	5.7	5.7	52.917	0.0018594	3.2898	3081100	28	3	110040	0	0	0	0	0	0	0	0	0	0	0	14003	0	11307	0	0	0	12292	0	0	0	0	0	35529	0	0	0	0	16793	0	95438	0
0.157647	0.181368				9	9	9	33	33	33	46.268	0	55.181	118740000	26	79	4566900	140330	149910	229090	140290	151370	172550	127210	91415	200950	224540	111660	82844	55184	91033	89018	101840	106820	133070	103750	87952	89718	75608	58754	231520	182950	107140	35292	212980	185200	1197300	962480	3648500
0.106034	0.106836				4	4	4	15.8	15.8	15.8	33.429	0	8.5581	25066000	12	54	2088900	42775	92519	82897	45022	29604	78060	0	111050	0	72133	20238	108670	19079	35933	13067	39431	39183	32475	28373	29128	33829	92474	0	44098	0	44250	73235	277340	164370	236360	292150	513300
0	0				2	2	2	27.7	27.7	27.7	9.3959	0	119.83	0	4	0	0	0	0	0	0	0	0	0	0	0	0	0	0	0	0	0	0	0	0	0	0	0	0	0	0	0	0	0	0	0	0	0	0
0	0				2	1	1	30.3	22.1	22.1	13.225	0	7.8744	343740	6	2	57291	0	0	57291	0	0	0	0	0	0	0	0	0	0	0	0	0	0	0	0	0	0	0	0	0	0	0	0	0	0	0	0	0
0.195348	0				3	3	3	41	41	41	15.03	0	55.375	19984000	5	21	3996700	225640	180160	617880	199050	237550	0	42282	103880	0	253650	115250	0	0	149810	102840	127570	123080	0	83235	127560	181970	195800	0	0	69210	0	0	0	0	208680	458430	1128200
0.400595	0.199324				3	3	3	26.7	26.7	26.7	18.648	0	66.308	20091000	10	46	2009100	29299	0	0	38965	109140	22985	32747	57283	0	30756	0	68290	36874	23688	10996	22082	25881	24242	19771	46824	28324	42665	29338	41959	37796	137690	115620	74128	18738	1681800	155620	292990
0	0				6	1	1	51.5	14.9	14.9	14.672	0	20.989	0	8	0	0	0	0	0	0	0	0	0	0	0	0	0	0	0	0	0	0	0	0	0	0	0	0	0	0	0	0	0	0	0	0	0	0
0.0847533	0.125026				2	2	2	5.2	5.2	5.2	62.615	0.00078125	3.8472	20703000	29	5	713910	0	0	0	0	0	0	9551.5	32477	15155	8494.9	0	30159	4311.1	0	14183	21848	21313	4542.9	4561.4	0	6642	13130	0	16323	25310	31977	12942	53053	0	395460	224870	0
0.614393	0.886823				2	2	2	25	25	25	7.4016	0	5.1756	80397000	4	15	20099000	650950	553820	1167000	353600	119460	114310	522390	90283	298060	1148900	941360	400160	167430	732780	607050	429840	550960	528990	607170	83162	83720	508950	341460	1333900	1042000	379620	196340	1359800	1284100	533340	900450	2603800
0.158585	0.175045				3	3	3	23.8	23.8	23.8	14.21	0	13.474	22964000	8	15	2870500	46086	84729	75048	100620	159680	35529	31412	0	0	59826	31672	105680	16481	143050	0	55733	223930	45842	35208	28740	9776	0	0	149200	33897	212670	26605	226470	179650	408250	380400	368690
0.127397	0.299829				5	5	5	33.3	33.3	33.3	12.855	0	60.47	83112000	6	19	13852000	598320	388430	224240	969140	566580	597690	662060	116990	0	781050	0	101100	0	495310	61554	437140	447320	230090	454170	447350	331810	118270	63485	1714300	236570	210450	0	1320400	200690	106610	807160	3589900
0.0129594	0.00394272				4	4	4	50	50	50	12.473	0	104.55	4438900	7	7	634120	137240	0	211950	0	0	0	0	0	0	0	0	0	4177.2	0	0	0	11639	0	0	0	0	0	28810	0	0	0	0	127790	14804	0	0	960670
0.02371	0.0129901				27	1	1	45.1	1.4	1.4	72.889	0.006175	2.5682	16373000	41	26	399350	0	11886	33500	10933	10618	5906	10348	8047.3	21490	28453	12035	0	0	16156	8530.8	0	15270	0	18156	8482.3	12959	6661.2	0	30514	10666	0	10099	0	32514	344180	273380	0
0.0212748	0.0111527				1	1	1	3.8	3.8	3.8	36.975	0.0093054	2.2859	542930	15	5	36195	0	0	0	0	0	0	0	0	0	0	0	0	0	0	0	0	0	0	0	0	0	0	0	0	0	0	0	0	0	0	0	0
0.263586	0.222963				7	7	7	26.3	26.3	26.3	37.839	0	30.784	127180000	21	92	6056100	315370	201020	246920	274200	101640	213880	114100	124620	196130	341850	147600	133900	32748	201500	71937	129030	166280	98324	183450	98102	120270	82619	105860	318290	177000	136650	61000	401860	219070	1740200	912230	6622900
0.642392	0.40039				4	4	4	50.4	50.4	50.4	12.784	0	30.457	21173000	6	33	3528900	0	46023	0	0	0	15308	20798	17057	0	52238	0	330070	112520	0	0	57221	133020	68435	64123	65689	60247	21508	35786	72767	23087	591600	140300	137250	0	1504900	113490	0
0.0191388	0.0169652				4	4	4	13.7	13.7	13.7	52.428	0	8.8983	16644000	23	29	723630	24464	29653	32918	0	23338	24103	29669	19932	22855	33822	25833	0	4273.9	11578	12513	14768	19595	14322	14912	20580	26346	17322	12666	46628	37683	16028	11743	47520	24496	108400	85905	562670
0.00533159	0				2	2	2	4	4	4	87.156	0	4.3188	2792800	45	10	62062	4091.6	0	0	0	0	0	1611.4	0	0	0	0	4049.2	0	0	0	2354.8	16566	1879.4	0	2497.5	0	0	0	4887.5	0	4289.2	7724.2	3654.3	0	107350	62473	184120
0.219747	0.232741				4	4	4	29.8	29.8	29.8	20.692	0	10.646	12777000	13	28	982850	0	0	0	0	0	0	0	0	0	0	0	68991	49487	0	0	0	20138	0	0	5311.1	8129.7	24611	0	0	0	155570	61967	12980	16467	776980	0	0
1.06279	1.35509				10	10	10	66.3	66.3	66.3	18.658	0	184.26	231260000	10	77	23126000	916300	601910	1064900	760760	652290	405650	296230	261470	695200	758450	479110	898160	500010	663080	401000	606820	444890	227480	544270	444030	479140	359180	266960	1058400	521810	1124500	299440	1516900	1178700	3288200	1265500	9163000
0.0010786	0				24	2	2	57	4.3	4.3	51.776	0	9.7091	4595000	29	18	158450	5488.4	14315	11414	9417.9	5392.1	6497.9	6539.6	0	4941	11493	5071.2	0	0	5814.2	0	5799.4	7854	4451.4	5008.1	3084.4	2989.7	0	0	17568	0	0	0	18132	0	0	69913	159160
0.19185	0.294903				4	4	4	22.3	22.3	22.3	36.163	0	25.903	76598000	12	35	6383200	357250	205270	573910	233770	162680	156760	155070	203890	173830	205530	180070	131940	111420	160520	0	154110	139560	175550	144810	113680	144290	158370	73902	322970	79162	163540	59080	259020	231760	1052500	631580	4287000
0.0270002	0.0246784				5	5	5	11.4	11.4	11.4	76.689	0	9.4814	12217000	37	22	330180	0	8813.4	9426.6	0	0	0	0	8132.7	18950	0	7139.6	21619	2823.2	5496.7	5410.5	7723.7	3624.4	9359.5	4823	0	0	4820.4	5324.3	20856	9586.3	23548	13616	0	12898	252590	212670	0
0.099117	0.106582				8	8	8	24.3	24.3	24.3	47.064	0	24.423	57405000	26	64	2207900	36878	122260	64323	92980	24288	76097	57755	54646	67672	15456	90809	27563	30286	60154	47600	57462	80770	34408	44225	42392	43099	27676	25154	142220	33445	76835	49876	76991	97359	525480	1050000	958830
0.28742	0.381741				4	4	4	38.4	38.4	38.4	16.57	0	13.933	26204000	10	34	2620400	82813	31506	44148	55854	0	96234	0	0	0	0	42283	295380	86680	0	0	141290	122100	110340	35433	51028	74509	34921	53571	93127	0	214910	42164	96544	0	1243700	110450	828130
0.00109917	0				4	4	4	1.5	1.5	1.5	343.67	0	7.197	3764700	162	8	23239	9481.4	0	0	0	675.6	1585.8	0	783.92	0	0	917.4	0	0	768.25	0	0	867.28	1287.7	578.58	0	393.5	901.61	463.98	0	0	0	0	0	0	0	56393	1536000
0.588838	0.548037				19	19	18	41.1	41.1	40	80.954	0	300.36	467330000	25	421	18693000	547070	689930	1068500	443350	408170	285300	477760	382180	559190	581920	568390	223180	148170	640190	442030	581780	548650	351550	441360	310130	361500	315850	245450	1198200	399850	464460	175460	1366500	811920	4395800	6644500	13677000
0	0				3	3	3	16.3	16.3	16.3	23.432	0	32.935	0	6	0	0	0	0	0	0	0	0	0	0	0	0	0	0	0	0	0	0	0	0	0	0	0	0	0	0	0	0	0	0	0	0	0	0
0.0206283	0.0233903				9	9	9	9.9	9.9	9.9	132.65	0	13.676	37141000	53	38	700770	5773.7	32170	32856	8614.5	25831	8115.1	18367	9012.3	26685	32619	7524.9	7796.5	0	24329	14938	8148.5	30246	23775	20059	12612	14212	3428.7	7247.8	20931	18226	19661	0	84602	36721	340200	479600	306000
0.0719849	0.0427445				2	2	2	6.9	6.9	6.9	44.505	0	4.6384	3696300	11	15	336020	0	0	0	0	0	0	0	0	0	0	0	64473	22364	21410	0	0	0	0	0	0	0	0	8338.6	0	0	38332	31731	0	0	335270	0	0
0.00259762	0.000699051				5	5	5	6.1	6.1	6.1	121.87	0	8.283	6855400	61	10	112380	0	6066.7	16137	10389	5745.1	3100	2733.2	2067.2	0	10909	18760	0	0	0	2486.7	0	0	0	5464	1392.5	0	2329.2	0	11668	0	0	0	0	0	0	46148	0
0.807603	0.86429				24	24	19	56.3	56.3	48.5	50.679	0	323.31	763250000	22	280	34693000	1933300	1446300	1826600	2448400	1161400	853680	658170	633310	1458400	1942700	1038300	267260	164980	696120	442080	837360	733110	783400	858760	614000	493300	585970	760160	1554700	1615500	542070	286900	1625200	977290	3977700	8854500	42533000
0.166133	0.139071				11	11	11	48.2	48.2	48.2	27.391	0	59.099	101470000	16	71	6342000	252110	132430	196690	287660	185200	158810	290620	342940	343780	134720	304700	93911	129640	122230	211120	69191	119520	64513	71451	133390	208350	196290	135390	206310	404570	136000	62870	98507	382230	303740	760720	4033700
2.87011	20.2952				8	8	6	46.4	46.4	38.6	14.46	0	323.31	746150000	6	183	124360000	1465000	2158900	2426100	1786500	2169300	1019700	1743500	1874000	2768400	2900900	1898700	15074000	3995100	4268900	2199500	3621900	4147700	2308200	2606900	2303800	2323200	2233200	1851300	4703000	2450200	2549200	674510	9552400	4527400	8325900	9783500	8790000
0.0906556	0.0339976				3	3	3	24.3	24.3	24.3	20.116	0	8.1932	3394500	9	9	377170	0	0	0	0	0	0	0	0	0	0	0	17524	18328	0	0	0	0	4287.9	0	0	0	0	0	0	0	120470	32503	0	0	131560	0	0
0.166294	0.10653				6	6	6	13.5	13.5	13.5	62.608	0	41.924	23630000	33	45	716060	0	0	0	0	0	0	0	0	0	0	0	67798	46438	0	0	5362.3	19200	11392	12822	5546.9	14112	0	0	0	0	131640	55095	0	0	1612200	0	0
0.0128021	0.0105347				3	3	3	14.6	14.6	14.6	44.863	0	4.6079	4014800	14	5	286770	16873	5939.6	0	8683.3	13838	9089.9	14863	0	22165	19824	17319	0	0	0	14365	0	12886	0	0	0	0	12130	6736.8	20878	0	0	9287.9	0	0	116490	232070	236220
0	0	+			1	1	1	6.5	6.5	6.5	22.761	1	-2	0	9	0	0	0	0	0	0	0	0	0	0	0	0	0	0	0	0	0	0	0	0	0	0	0	0	0	0	0	0	0	0	0	0	0	0
0.000833729	0.00702926				3	3	3	6.9	6.9	6.9	78.181	0.00076805	3.6539	1054000	46	2	22913	0	0	0	0	0	0	0	0	0	0	0	0	0	0	3144.5	0	0	0	0	0	0	0	0	0	0	0	0	0	0	56134	0	0
0.103834	0.218605				18	7	7	27.8	13.8	13.8	69.412	0	35.191	112300000	34	151	3302800	56068	97219	149780	91249	88410	38604	113790	68317	117290	111020	43432	86243	57540	166870	70097	74093	77150	53896	125530	101460	85559	68643	41299	139860	58471	125200	55015	125880	165370	1050100	843430	1906300
0.059321	0.0484261				6	6	6	8.3	8.3	8.3	100.23	0	11.288	32733000	32	31	1022900	21284	25228	36341	61227	9122.4	20939	66504	28847	65205	53365	17413	28116	19241	4660.8	7043.2	15302	23080	18952	16567	13679	11790	9767.2	12726	57032	39733	62215	36049	8006.5	26704	730240	593770	681090
0.0181065	0.00488834				1	1	1	0.6	0.6	0.6	202.79	0.0051885	2.6361	14399000	82	15	175600	0	4442	0	0	0	2080.3	7280.7	0	0	11280	6660.2	5784.9	4789.5	6003.1	3984.5	6167	0	0	0	0	7254	8639.3	4032.3	6104.5	4755.6	0	7855.8	11159	25119	712820	159080	0
0.016952	0.00629571				8	8	8	9.5	9.5	9.5	123.91	0	14.773	31559000	53	34	595450	13843	27904	4572	9998.7	12757	19617	8081.2	14251	37227	24241	15026	15841	3107.3	23923	6328.7	15462	21349	6905.9	12178	9055.2	9985.5	7589.6	7155.6	32211	18666	41292	24699	34151	24979	537140	481000	733670
0.104766	0.144353				2	2	2	12.1	12.1	12.1	23.64	0.00039557	4.0342	5192200	12	17	432680	0	0	0	0	0	0	0	0	0	0	0	25782	0	0	0	12111	8144.7	0	0	0	0	0	0	0	0	77755	0	0	0	278880	76853	0
0.14416	0.136905				63	63	58	60.9	60.9	57.8	102.47	0	323.31	506010000	45	341	11245000	674500	263990	1027500	496330	291750	210760	204940	134580	1082300	1075700	955810	113020	54217	188880	88254	235450	353560	221170	302650	193940	304550	187320	164970	437300	428700	163260	37379	350140	165760	3044500	2411800	30352000
0.00524791	0.00498778				2	2	2	0.8	0.8	0.8	333.18	0.0038637	2.7831	23690000	143	3	165660	0	15245	0	0	8168.3	11910	8790.6	3851.4	5622.6	0	2924.1	2762.2	2612.3	5631.1	4481.9	1679	2564.9	1294.9	3344.8	1976.7	2577.4	0	1212.9	3294.3	14469	4064.5	3873.7	3849.6	12139	95760	359670	0
0	0				2	1	1	3.7	2.5	2.5	87.91	0.0025773	3.1909	3348900	41	13	81680	0	8367.1	8496.6	0	0	0	0	0	0	0	0	0	0	11479	0	6544.5	0	0	7256.2	5442.2	0	0	0	20159	0	7840.3	0	0	0	0	128430	0
0.00731001	0.00426845				4	4	4	2.1	2.1	2.1	376.01	0	12.46	5701600	187	16	30490	757.36	0	0	0	0	0	1286.6	0	2005.5	0	0	6624.1	649.18	0	0	0	0	0	0	0	0	0	0	0	0	3003.5	656.33	0	0	770080	0	141630
0.0918427	0.0507011				7	7	7	5.5	5.5	5.5	175.49	0	24.28	30349000	64	74	474200	2225.2	1757.9	1104.6	2547.2	5060.9	1135.1	907.86	2085.2	2035.8	3854.7	2266.4	24097	27099	0	0	4824.3	10601	17478	10784	13241	6441.3	10434	2419.2	9514.6	0	70395	23845	7695	2909.2	1837200	303000	142410
0.0324368	0.0354214				28	1	1	60.5	2.5	2.5	61.755	0.0015163	3.5097	10603000	29	12	365630	6692.5	3911.1	0	0	0	0	5828.5	9667.8	0	15713	0	23108	21054	12736	0	13433	17128	9976.7	9780.6	10841	9323.2	0	10162	19874	19273	19044	0	0	0	532250	242340	194080
0.0345667	0.022739				4	4	4	7.5	7.5	7.5	108.55	0	52.241	23982000	34	52	705340	0	57116	8309.1	0	0	0	0	6583.4	44410	0	0	0	11223	32050	20907	0	16786	19333	15622	23072	13760	19919	13010	38778	24457	0	14117	52955	67193	472760	775020	0
0.164281	0.0863876				15	15	10	31.9	31.9	19.4	65.309	0	57.951	200660000	35	190	5733300	153510	285470	306100	241850	134510	86328	82648	137070	150340	359020	138590	102190	21521	226380	26524	181540	258100	84827	152900	87724	120910	58679	67330	616760	188450	151290	40127	370220	142230	2080500	2089300	5372700
0.297247	0.275083				28	28	17	23.7	23.7	14.3	142.58	0	77.585	299960000	65	380	4614700	73011	156910	152790	45287	35974	37018	58259	67547	105910	68740	61054	92621	53426	185000	83165	104820	128450	59251	85986	74789	123050	84586	51466	195220	81438	202270	66321	461820	194350	4648600	4826000	4745700
0.026896	0.0180206				6	6	6	10.7	10.7	10.7	91.925	0	56.286	84637000	36	73	2351000	41444	132920	114560	147180	73410	37176	52326	35221	105420	122560	89967	10941	0	83636	43321	42752	30490	50787	17862	33791	53064	11301	30448	179250	105670	13676	16642	286750	123870	259430	1277900	1492000
0	0				1	1	1	2.1	2.1	2.1	153.82	0.0035894	2.9525	0	68	0	0	0	0	0	0	0	0	0	0	0	0	0	0	0	0	0	0	0	0	0	0	0	0	0	0	0	0	0	0	0	0	0	0
0.0813414	0.0935033				2	2	2	2.4	2.4	2.4	114.76	0.0025492	3.0936	90393000	48	26	1883200	0	80384	1990.2	0	57755	56526	67855	47817	113670	61605	78693	36593	31627	40301	39952	42418	43128	38800	47500	37383	48634	41422	32143	90618	105230	47298	26839	61445	82851	1318400	1095000	0
0.0254012	0				3	3	3	23.8	23.8	23.8	21.75	0.00039432	3.992	2032000	9	3	225770	0	0	0	0	0	0	10622	12482	31759	0	0	0	13141	0	0	0	5904.5	0	0	0	0	0	0	25294	21389	41620	19825	0	0	76613	0	0
0	0	+			1	1	1	1	1	1	120.71	1	-2	0	46	0	0	0	0	0	0	0	0	0	0	0	0	0	0	0	0	0	0	0	0	0	0	0	0	0	0	0	0	0	0	0	0	0	0
0.266147	0.180971				4	4	4	8.3	8.3	8.3	69.15	0	8.106	68162000	25	36	2726500	11404	31068	91898	32303	68167	39740	31087	41184	0	59951	66938	88193	44315	79363	47621	73179	97706	98150	102080	56685	54061	59537	31593	121160	61558	212450	92644	157230	95556	960100	385820	285100
0.111377	0.10045				5	5	5	4.3	4.3	4.3	205.42	0	271.42	65483000	103	71	635760	0	3297.1	5985.8	3877.2	4087.9	2291.6	2848.9	0	0	0	0	48763	37387	2077.5	0	22015	24618	19964	16885	16330	13084	3740.1	15018	6574.2	0	62940	39298	0	0	4412400	413920	0
0.125107	0.108064				1	1	1	4.3	4.3	4.3	26.888	0.0068423	2.5479	20462000	14	33	1461600	0	0	0	0	0	0	89462	60275	0	0	60049	58763	26942	35939	25262	103210	62609	61306	68381	51986	62539	78841	27919	0	60834	109680	34536	0	0	550810	141510	0
0.016616	0.00209616				2	2	2	3.4	3.4	3.4	68.481	0.00039588	4.0404	13997000	18	35	777630	38153	32778	44459	35110	26005	15695	21305	18530	32720	53053	34814	0	0	26870	0	24110	24211	17797	23744	14569	10489	9758.9	12739	40280	27443	12184	0	65867	29275	0	76344	686750
0.0223375	0.0187855				2	2	2	1.2	1.2	1.2	214.72	0.0038746	2.8044	16180000	84	4	192620	0	4948.7	0	0	0	6139	2593.1	3626.7	13751	5288.2	0	10755	8277	0	0	3858.1	7243.3	4174.7	5239	5010.1	7418.5	5270	2474.9	0	0	13934	5104.3	6282.5	6501.7	363790	0	0
0.183322	0.172754				14	8	6	35.5	23.8	15.2	57.762	0	25.381	41176000	25	60	1647000	35977	18951	21001	9821.2	10693	4401.7	45545	43038	76061	44029	12151	117540	26980	12443	8926.3	45547	49088	7099.4	10218	35444	26717	8582.7	6827.4	42943	16018	131290	33293	133280	35351	1896700	658070	899420
0.00179105	0				30	1	1	36.7	1.6	1.6	117.66	0.0077808	2.4547	1919700	48	2	39994	0	0	0	0	0	0	0	5418	0	5895.1	0	0	0	0	0	3466.7	2668.5	0	0	0	0	3751.7	0	15758	0	0	0	0	0	0	0	0
0.485356	0.383707				6	6	2	20.5	20.5	7.1	49.229	0	100.92	82355000	19	115	4334500	81825	88751	104850	53756	37906	36904	12297	46781	66630	98750	57882	186870	124490	70318	65220	124790	125040	74144	181100	42614	31158	95860	79429	143610	128740	348460	168800	221930	71204	2966900	535750	1554700
0.189824	0.199272				16	16	14	22.7	22.7	20.5	92.501	0	190.07	174840000	21	119	8325700	403660	168150	642170	195420	150880	105580	229480	194430	228140	492100	250820	75625	60130	291730	117490	235240	185210	149760	139430	143890	119880	125730	112190	496890	379190	191030	75633	693460	434920	1442900	1490900	8476800
0.0524995	0.0405659				23	1	1	40.2	2.2	2.2	86.326	0	13.264	29856000	38	35	785690	0	59722	0	0	0	0	0	0	0	0	0	27527	11317	41991	37922	16650	28075	0	11349	0	45944	17872	11151	33556	23013	29116	11519	81654	41682	816410	825150	0
0.0667785	0.0545929				8	8	8	22.5	22.5	22.5	46.51	0	10.924	59243000	28	15	2115800	31385	36606	9656.6	39205	4422.1	21098	29079	112960	137070	22255	48049	5843.8	28675	54809	78552	57737	32409	55087	28763	28382	25958	90177	70873	115240	311020	46125	50812	57415	138050	230600	554600	878780
0.220594	0.22088				13	13	13	36.7	36.7	36.7	58.215	0	38.144	95953000	30	130	3198400	54715	47893	53131	44046	75287	76929	73913	94545	142030	45997	68424	81288	37352	109500	73150	39443	46536	22038	51550	66864	72508	46667	40197	108740	56771	144410	63495	212080	138630	1836400	1704100	1641400
0.0308098	0				3	3	3	8	8	8	44.297	0	4.3172	4808600	19	12	253090	0	0	0	0	0	0	0	14418	0	14843	0	36553	7477.2	12163	8921.9	9388.7	0	0	0	11257	6715.7	13446	9835.9	0	0	17033	7734.6	0	20794	0	0	0
0.0921986	0.0353263				5	5	5	10.7	10.7	10.7	67.56	0	7.6807	11718000	30	13	390580	0	0	10624	0	0	0	0	6495.8	0	7693.9	0	18363	5853.5	8039.7	7876.7	10858	11033	5674.2	15133	0	0	6313.9	3910.8	17589	0	56104	13826	12267	0	695770	127230	0
0	0	+			1	1	1	8.6	8.6	8.6	25.367	1	-2	0	10	0	0	0	0	0	0	0	0	0	0	0	0	0	0	0	0	0	0	0	0	0	0	0	0	0	0	0	0	0	0	0	0	0	0
0	0	+			9	1	1	93.3	7.7	7.7	11.346	1	-2	0	8	0	0	0	0	0	0	0	0	0	0	0	0	0	0	0	0	0	0	0	0	0	0	0	0	0	0	0	0	0	0	0	0	0	0
0.00495106	0.0048943				24	24	24	8.3	8.3	8.3	372.82	0	323.31	66001000	118	49	559330	41709	25605	11401	29198	18765	3862.9	12809	16891	35156	18107	21950	5420.2	1895	20176	10170	15983	19027	4640.6	4016.5	7692.6	5919.6	1043.8	8004.4	60786	24828	14404	0	48303	20150	405920	756960	4921700
0.30586	0.248475				27	27	5	42.4	42.4	9.1	97.587	0	311.67	287260000	43	249	6680500	42618	364260	30379	7011.5	6479.3	17454	58773	106540	27595	3067.4	11388	100870	70362	377030	275900	143360	192230	107050	120220	111290	154220	146120	138770	368530	219070	270880	106110	821210	409510	3797300	10590000	1832600
0.0174034	0.00437972				9	9	9	11.8	11.8	11.8	160.9	0	16.055	20648000	79	17	261360	0	9294.9	0	4707.7	0	1327.7	5842.6	12415	3265.2	4093.4	0	5075.1	0	24503	0	6080.6	17043	0	7650	0	0	3960.1	2198.9	19215	6531.6	11020	2445.8	23796	9146.3	466780	872700	0
0.0170694	0.0163693				4	4	4	4.6	4.6	4.6	134.28	0	4.3887	151520000	59	5	2568100	0	98443	0	201280	104780	123880	140910	60140	244620	154080	144570	0	3859.7	34047	36863	46643	51237	38934	45848	31672	50231	44968	24076	255190	306440	16152	0	69224	65118	273220	664650	0
0.403491	0.325479				3	3	3	18.6	18.6	18.6	25.497	0	14.768	42531000	14	62	3038000	106440	80425	35643	52544	59714	22148	37932	44820	51604	60726	70962	74681	70208	44841	35666	39418	44112	140600	90299	55713	47366	53459	32854	53429	40366	221060	77014	57356	60941	1018000	371310	1490200
0.122099	0.0473397				8	8	8	19.1	19.1	19.1	69.991	0	21.617	66420000	28	32	2372100	29465	34466	87184	65635	54937	56513	61200	59069	83974	114180	104880	84194	34426	30151	76292	48978	64438	63563	56249	45729	61603	46325	23081	124910	107670	40505	37508	88591	116440	882310	838210	825030
0.675746	0.475814				18	18	18	47.4	47.4	47.4	49.654	0	94.155	318880000	26	171	12265000	405100	435150	453510	275970	191540	154310	239160	144870	468640	491930	115470	331820	152780	451700	157250	462780	312980	268580	295150	212010	196790	106570	120070	594720	154610	545780	278520	843160	587530	4978000	4548400	10533000
0.0335172	0.0445415				4	4	4	5.3	5.3	5.3	122.2	0	6.013	42570000	46	24	925430	9110	16443	0	0	11840	11734	41594	18072	51410	47434	45659	16668	15861	27414	21910	25927	28040	26351	5688.8	30757	30334	23825	18349	54905	47101	20432	11759	49982	54809	320930	274450	419060
0.506902	0.473514				80	78	78	41.4	40.6	40.6	331.25	0	323.31	1299500000	108	1098	12033000	337540	380860	427250	359120	273130	256060	220370	182990	486260	604750	330680	320500	181710	351220	172760	304860	349640	248950	255560	221260	222230	202490	209010	800320	317980	420360	133260	860960	355560	21805000	16321000	36455000
0.239762	0.356203				4	4	4	19.7	19.7	19.7	26.183	0	13.707	72471000	12	103	6039200	155580	218810	197230	181740	81860	59577	113070	166540	203990	345510	246850	151960	103720	171780	86403	147860	186000	115770	128610	88270	131320	103170	109330	303250	254980	167900	78684	251650	259810	1033000	469290	1867000
0.0993193	0.0809274				4	4	4	30.1	30.1	30.1	23.225	0	12.445	15330000	8	21	1916200	107570	111790	0	0	0	89672	69661	39232	197050	46913	44445	0	61065	46902	20546	0	89061	45192	30153	27099	47357	29349	41044	55819	106950	79161	24640	64497	53375	370690	253490	860570
0.792995	0.80849				6	6	6	40.2	40.2	40.2	21.831	0	44.636	114660000	9	114	12740000	313230	205950	280830	189710	137090	81846	321080	185320	572690	245340	280730	348390	325950	461700	301600	305460	351220	78966	341300	245120	301680	300340	237120	365770	248200	623600	315660	821110	774430	2063200	1896300	2819000
0.114172	0.073586				4	4	3	12.5	12.5	9.8	55.272	0	9.8042	19949000	22	31	906770	0	19909	30080	0	0	17418	27521	34640	13227	31327	9651.7	45342	17576	0	0	31716	25869	23878	28359	12674	11774	32721	6326.3	22712	23583	55513	46580	19998	11865	956140	140400	0
0.00711995	0.0274788				1	1	1	4	4	4	37.005	0.00039401	3.9765	8038100	11	12	730730	18806	17599	18253	25544	15666	5617.2	31168	26869	44431	34582	29952	0	11448	29397	18512	40752	0	10788	0	20179	16903	12544	14837	0	23598	0	10756	62082	39331	0	111040	206870
0.0942901	0.1021				31	26	2	43.7	39.1	2.4	104.36	0	323.31	317330000	51	211	6222100	155830	158380	339380	653940	137810	224770	113210	122580	263080	205060	249950	56715	59067	104040	115040	147880	170850	102930	91151	95222	132060	173090	90964	503530	285220	109010	51511	269590	292960	1267100	1415900	7947400
0.00388979	0.013755				3	3	3	12.4	12.4	12.4	27.049	0.00077489	3.7606	15046000	16	3	940400	78404	21101	89990	74757	45355	74607	27169	0	30603	78430	20044	0	0	18601	0	29469	21869	22021	16431	14170	7241.7	0	0	89952	26345	0	0	52199	10088	74472	59397	1254500
0	0				4	4	4	24.8	24.8	24.8	17.935	0	235.56	0	6	0	0	0	0	0	0	0	0	0	0	0	0	0	0	0	0	0	0	0	0	0	0	0	0	0	0	0	0	0	0	0	0	0	0
0.00558135	0.00929596				2	2	2	3.4	3.4	3.4	100.23	0.009324	2.3035	1960600	40	3	49016	0	0	0	0	0	0	0	0	4703.7	0	0	11268	0	0	0	0	0	7404.8	8316.3	0	0	0	0	0	0	0	0	0	0	0	0	0
0.0511686	0.0706004				1	1	1	5.5	5.5	5.5	26.215	0.004555	2.7544	2376800	8	9	297100	0	0	0	0	0	0	0	0	0	0	0	49489	0	0	0	0	0	0	0	0	0	0	56106	0	0	0	0	0	0	155090	111820	0
0.0291791	0.0309632				2	2	2	12.2	12.2	12.2	35.914	0	9.7206	2315900	16	10	144740	0	0	0	0	0	0	0	0	0	0	0	0	13649	0	0	0	7902.8	3503.9	0	8250.5	0	0	0	0	0	20978	12474	0	0	128790	44558	0
0.043285	0.0443992				5	5	5	6.4	6.4	6.4	103.2	0	9.9082	21173000	59	39	358870	2918.8	8755.9	0	0	3616.5	0	11546	2769.8	5460	0	4413.1	22156	7092.7	17718	3478.1	0	8308.5	10854	6630.6	7841.6	5966	7625.4	2801.8	0	0	41129	11198	0	15267	721270	198100	172210
0	0				1	1	1	10.2	10.2	10.2	29.04	0.0007764	3.7784	428080	14	1	30577	0	0	12104	0	0	0	0	0	0	0	0	0	0	0	0	0	0	0	0	0	0	0	0	0	0	0	0	0	0	0	0	0
1.2836	1.50163				13	13	10	62.7	62.7	44	18.502	0	323.31	485850000	10	232	48585000	1105900	2285600	1793000	2151000	1509400	1176500	1229800	1393200	2075600	2117600	1367600	578050	435320	1098200	697730	918840	1297600	776740	1003000	665580	829650	783730	621520	3905300	2478200	1097600	330180	3190200	1941500	3814100	6237400	11059000
0.00149689	0.0022458	+			7	1	1	10.7	1.7	1.7	97.147	1	-2	199570	51	1	3913.1	0	0	0	0	0	0	0	0	0	0	0	0	0	0	0	0	0	0	0	0	0	0	0	0	0	0	0	0	0	0	0	0
0	0				30	1	1	51.8	4.1	4.1	90.996	0	35.625	10309000	46	13	224110	19118	8426.8	0	20045	12242	6499.2	7538.2	0	0	18528	0	0	0	6464.9	0	17655	8860.5	6143.9	4988.7	0	5228.7	7932.9	0	25951	0	0	0	14578	13833	0	0	879410
0	0				14	1	1	80.9	6.6	6.6	19.955	0.0048815	2.7181	0	12	0	0	0	0	0	0	0	0	0	0	0	0	0	0	0	0	0	0	0	0	0	0	0	0	0	0	0	0	0	0	0	0	0	0
0.0236011	0.0135597				2	2	2	5.1	5.1	5.1	89.63	0	5.0983	3678100	34	9	108180	0	0	0	0	0	3782.3	0	0	0	12860	0	15110	0	0	0	5621.1	0	0	0	0	0	6839	0	0	0	0	0	0	0	381660	190210	0
0.209235	0.200657				6	6	5	18.9	18.9	16.7	42.461	0	14.606	35848000	20	84	1792400	19925	26846	52424	23239	0	15475	27408	35984	35751	51681	25189	72180	74537	26291	18605	22368	32363	31363	36857	29087	26141	34240	21746	41441	38681	155520	80496	53279	39369	1094900	217940	398490
0.338745	0.315183				5	5	5	28.6	28.6	28.6	23.705	0	28.888	53817000	13	65	4139800	93533	184890	63042	12218	12995	16930	19578	254850	218840	0	108590	152780	0	149950	8147.8	21830	0	113130	96569	81877	110720	117280	123450	44944	88649	155970	209300	0	263620	1122700	796990	1215900
0.00144077	0.00508463				2	2	2	10.6	10.6	10.6	35.892	0.00077549	3.7692	5383600	16	3	336470	0	34898	0	0	30690	0	5477.7	0	13972	0	0	0	0	15270	14122	0	11630	0	0	0	4223	5980.3	5228.4	132130	0	16877	9082.9	0	10646	0	145380	0
0.0682539	0.0397829				4	4	4	5.8	5.8	5.8	78.365	0	25.534	5524200	21	10	263060	0	0	3656	0	0	0	0	0	0	0	0	28100	0	0	0	4810.3	12130	4193.2	7205	4744	5799.4	0	1815.5	0	0	36951	9500.2	0	0	417330	0	0
0.104904	0.057686				1	1	1	7.1	7.1	7.1	30.692	0.0025427	3.0742	4486800	8	7	560850	0	0	0	11102	9198.5	11515	0	0	0	0	0	62499	25124	0	0	0	30285	0	9582.8	12576	0	0	0	0	0	108370	53316	0	0	328880	86368	0
0.194199	0.296938				29	29	29	40.7	40.7	40.7	103.28	0	323.31	305550000	46	167	6642400	195370	210810	239640	182980	171560	112560	181030	152900	319870	233150	182900	143990	58182	233690	132150	185500	167440	139320	176310	121890	154900	124260	86171	373480	245510	181600	100040	406710	268200	2571300	2777500	8987000
0.029062	0.0431654				2	2	2	7.8	7.8	7.8	35.776	0	4.4145	11509000	15	18	767240	30996	35498	52143	18072	32746	30032	34494	48925	86988	67614	22477	0	14012	0	19534	14372	14908	0	16502	9994	0	9488.3	11867	0	9024.7	0	15770	0	0	112140	174760	464940
0.0156711	0.0309717				8	8	8	20.7	20.7	20.7	63.537	0	16.616	14530000	27	16	538150	5166.6	31170	0	0	0	1608.2	0	0	0	0	0	24940	0	27956	37080	0	22855	8360.6	11416	9736.8	15097	10310	0	0	0	0	5768.7	15301	70573	111990	1310600	139500
0.337234	0.27214				10	10	10	25.3	25.3	25.3	49.203	0	27.671	81631000	26	110	3139600	84598	78071	71130	32630	47543	49568	60491	61243	55314	59614	44650	138500	108520	63376	34107	30092	119310	63417	75622	46409	49300	56411	35831	92690	44427	169750	86125	156960	69761	3351900	941780	2199600
0.0536622	0.044395				3	3	3	8.3	8.3	8.3	43.573	0	6.4008	6902500	16	17	431410	5242.2	18172	4422.5	5071.8	10865	4133	11728	11742	6349.7	10013	0	18315	5384.4	12326	3908.6	11311	7609.5	18252	7776.3	8377.3	8505.7	0	3810.8	0	0	22526	21844	19769	0	197350	214860	83875
0.0719155	0.0439371				2	2	2	11.3	11.3	11.3	22.449	0	5.8413	9840500	8	0	1230100	0	64484	0	0	14580	0	0	0	0	0	0	40527	0	100410	39881	0	50642	20658	24737	20826	27067	22814	18581	85107	22920	79199	32185	157870	59743	167320	231370	0
0.0320662	0.00654048				3	3	3	7.8	7.8	7.8	57.392	0	4.2033	9501700	24	15	395900	32895	17394	24923	11469	0	0	32426	9324.1	17703	11530	25729	8282.5	9235.8	7668.7	7610.3	33797	0	8525.6	12050	4982.9	0	0	0	24822	0	10685	13569	0	0	395450	38540	789470
0.0478296	0.0175487				1	1	1	5.4	5.4	5.4	29.814	0.0025783	3.192	2945900	8	10	368240	0	0	18699	0	0	10892	8243	0	0	23184	0	27481	0	18877	0	28199	26475	0	16845	14213	0	0	0	29383	0	40768	0	0	0	167940	65906	0
0	0				1	1	1	0.4	0.4	0.4	265.39	0.0093147	2.2994	0	121	0	0	0	0	0	0	0	0	0	0	0	0	0	0	0	0	0	0	0	0	0	0	0	0	0	0	0	0	0	0	0	0	0	0
0.0221238	0.0186652				2	2	2	0.6	0.6	0.6	501.97	0.0039049	2.8713	653410000	175	35	3733800	0	2390300	0	73480	45731	58135	50346	30254	43717	54603	16770	12251	11437	28391	12219	28255	27945	17422	19265	20763	24672	14074	7625.6	124260	0	20815	6433.2	56036	26527	937810	1763300	0
0	0.0273461				2	2	2	10.8	10.8	10.8	25.098	0.004547	2.7353	2587500	12	4	215620	0	20793	15088	0	14595	20793	0	15334	0	0	0	0	0	0	0	18115	0	10329	13101	0	9767.4	0	0	0	22370	0	0	37236	0	0	0	0
0.0301665	0.0117558				2	2	2	10.3	10.3	10.3	55.65	0.000777	3.795	1723100	19	2	90687	0	0	0	0	0	0	0	0	0	0	0	0	16120	0	0	0	0	0	0	0	0	0	0	0	0	13078	6251.1	0	0	255250	0	0
0.334392	0.419163				2	2	2	18.6	18.6	18.6	6.6478	0	4.7562	3795400	2	1	1897700	0	0	0	0	0	0	0	0	0	0	0	242370	117050	0	0	0	73492	0	0	0	0	84950	0	0	0	260160	162510	0	0	263140	0	0
0.0445968	0.0437177				4	4	4	29	29	29	33.325	0	11.824	14885000	12	15	1240400	0	89308	51388	83133	152020	85175	71896	33255	80488	0	0	43068	0	0	0	23507	0	17318	77204	36893	16200	25506	0	0	0	35175	0	0	45033	234820	288610	0
0.165231	0.211605				5	5	5	21.9	21.9	21.9	35.869	0	28.628	53472000	14	117	3819400	99189	111900	90375	79183	69569	64475	64274	62027	168530	103600	113050	93656	65077	117650	92074	49514	69246	96657	88417	50730	70360	78355	52064	174640	153670	112300	60123	189260	197640	601730	836920	1388600
0.00487094	0.00232736				7	7	5	4.3	4.3	3	214.76	0	14.655	26761000	91	33	294080	9189.4	12859	13526	6694.9	0	8802.5	6229.2	12430	11056	18793	0	3358.8	1493.8	7959.8	1130.4	10209	7852.9	6170.5	7125	7650.1	9888.5	7186.8	3261.5	30187	15527	2968.9	0	22288	17675	161910	98677	836230
0.0170627	0.00935974				2	2	2	1	1	1	250.79	0.000392	3.907	19594000	56	20	349890	4782	4851.3	0	21750	6947.8	0	25439	16865	0	11793	19316	4226.8	796.54	14966	11348	13475	5686.6	20424	12441	14627	0	0	3187.5	15817	35169	5807.9	0	0	0	121220	101780	267790
0.158236	0.273947				11	11	11	29.1	29.1	29.1	46.655	0	40.033	145610000	14	130	10401000	438770	373780	410570	510890	265440	177080	355640	359150	541540	337330	519940	122660	61520	257410	222990	235050	237480	181090	149130	206090	121400	173490	129140	644760	553430	220940	102610	460440	451510	511460	1115800	6142800
0.123533	0.164499				3	3	3	21.6	21.6	21.6	23.563	0	16.011	19790000	11	25	1799100	139300	0	0	0	0	0	0	0	0	65487	66673	82554	75200	108700	88352	0	0	0	0	0	21630	0	95004	0	92023	128940	68752	279090	0	719970	469480	1532300
0	0				3	3	3	10.2	10.2	10.2	46.476	0	6.9431	11010000	18	10	611650	0	33559	0	0	10741	23319	0	25151	49374	40740	21379	9491.4	0	0	0	0	0	28893	29516	18208	18251	0	0	62486	76903	19547	0	0	0	0	235320	0
0.168668	0.327503				2	2	2	19.5	19.5	19.5	12.497	0	5.5913	13205000	5	7	2641000	59787	0	0	0	58893	39646	109060	81375	109340	72880	89692	0	56808	131010	63839	61131	83990	66550	0	0	102700	68562	58265	120970	0	112820	60196	86770	108900	242810	165480	298940
0.112971	0.0805445				4	4	4	14.9	14.9	14.9	34.632	0	5.4478	30342000	13	5	2334000	26441	103040	38231	83967	109850	25267	17424	15962	32603	135060	49766	0	8360.1	125230	13976	81827	79962	80630	41546	47271	71353	16745	0	61827	31586	38750	32316	246320	84456	270010	469050	343730
0.28104	0.232503				11	11	11	47.2	47.2	47.2	31.284	0	152.45	119320000	15	100	7954700	487910	454090	263080	207680	238330	53443	170160	216460	361600	266520	196740	125790	93422	130860	134770	559270	252330	213660	237010	25615	209710	90942	76802	326550	259940	200990	50241	341120	257370	1880900	1608600	7318600
0.500738	0.506315				10	10	10	33.9	33.9	33.9	40.329	0	152.93	115090000	16	100	7193400	8341.9	116560	6849.6	8080.4	38765	12859	137590	203710	85214	45047	89437	95204	140970	445620	200420	131500	183980	106650	127430	105950	117450	242100	140430	229790	106240	505320	159400	503170	464690	1349800	1934600	133470
0	0				8	8	8	61	61	61	17.767	0	64.229	40592000	9	5	4510300	169810	281190	208930	413800	170850	228300	0	0	351510	312420	359570	0	0	102280	94650	108890	126010	109410	177360	145710	95445	0	0	467250	281380	0	0	0	0	0	268340	1528300
0.299476	0.245513				19	19	19	37.3	37.3	37.3	67.993	0	179	264960000	29	263	9136500	149930	361860	167140	296330	164160	79726	204140	292950	473540	375130	286290	152830	85027	382300	197700	196630	207810	183510	235290	140540	195250	151910	128160	517090	366620	203600	111160	621740	482140	2544000	5214700	4347900
0.271151	0.302273				4	4	4	34.7	34.7	34.7	12.902	0	104.54	55434000	4	68	13859000	502180	301690	529210	354870	429930	343130	480220	453660	960710	635130	665250	293000	149350	315920	130610	335170	342360	264440	292750	179050	354890	123210	218390	873950	579150	330500	128690	809540	467580	418460	591500	2008700
0.0221396	0.030981				4	4	4	7.1	7.1	7.1	79.748	0	9.0735	23505000	40	33	587630	11043	29221	6571.2	6247.6	2912.2	5450.8	16213	17954	20509	6628.8	9019.6	13471	15928	32655	10190	10395	14153	11521	9809.9	8748.1	14152	9437	10143	8333.2	14667	22842	7947.1	46272	29425	346090	522350	441740
0.0582663	0.0321964				6	6	6	7.9	7.9	7.9	125.92	0	13.196	8340100	42	19	198570	0	0	0	0	0	0	0	0	0	0	0	23166	13702	0	0	0	0	0	2755.5	899.14	1105.3	4770.4	1300.3	0	0	27315	9634.6	0	0	955620	0	0
0.362454	0.307099				4	4	4	19.2	19.2	19.2	32.233	0	16.074	45782000	16	115	2861400	21972	18523	24533	14388	11218	38441	43964	20321	18792	62778	50332	168180	120420	0	44435	32687	128690	42257	46850	60341	104090	53123	43930	41277	23955	264920	147290	78392	73765	1941400	592520	351550
0.00762231	0.0113702				3	3	3	5.6	5.6	5.6	89.672	0.0025688	3.1637	11522000	35	1	329200	23120	18193	49829	25610	9919.3	3604.4	0	0	0	28573	0	12632	0	5475.1	0	6386.6	8140.4	8444.9	6192.8	4995.8	0	0	0	42715	0	9631.5	0	15666	0	0	80634	809210
0	0	+			1	1	1	1.2	1.2	1.2	99.224	1	-2	0	31	0	0	0	0	0	0	0	0	0	0	0	0	0	0	0	0	0	0	0	0	0	0	0	0	0	0	0	0	0	0	0	0	0	0
0.0182991	0.013303				2	2	2	4.3	4.3	4.3	64.129	0.0011503	3.6254	5760000	32	12	180000	0	0	0	0	0	0	0	5421.8	9977.7	0	0	0	6978.2	8669.9	5298.3	4038.7	5995.7	0	6537.8	5283	6062.7	6111.6	3724.4	0	0	14376	6835.2	15101	8798.5	106550	107750	0
0.122252	0.0702517				9	9	9	15.7	15.7	15.7	86.16	0	28.332	21376000	37	19	577730	4842.6	0	0	0	0	0	0	3237	0	0	0	85662	24147	0	0	27678	9648.8	2189.3	2695.2	0	0	0	0	13484	0	99900	36400	0	0	1281300	48419	179180
0.0166846	0.0186197				2	2	2	6.9	6.9	6.9	43.944	0.0071599	2.5198	8149600	16	7	509350	25035	25696	30628	30066	5306.3	16869	16384	6068.6	29018	27128	0	16198	0	11801	7764.5	0	12969	12891	14776	3059.1	10416	8866	5960.3	37341	12393	22394	9522.1	32322	0	250950	104790	400560
0.133913	0.108201				6	5	5	23	20.5	20.5	45.374	0	34.267	29011000	13	24	2231600	163210	0	147610	65200	29613	78101	30194	21416	163330	136280	144510	52991	30224	44333	45487	25051	59673	0	15368	19531	31778	60286	38179	54364	126240	65648	24521	48699	52156	727110	388000	2121800
0.204553	0.321454				9	9	9	32	32	32	37.393	0	235.27	113050000	18	259	6280400	152760	154000	106010	58915	109080	76773	151630	182530	242110	184300	209980	138180	119580	171920	158860	209940	145260	109120	117650	82522	121100	126590	107800	267270	281090	162200	100670	401070	344170	1093900	2716100	2749700
0.0518021	0.0445276				3	3	3	8.8	8.8	8.8	50.47	0	8.1197	17228000	24	23	717840	9712	0	11967	0	15436	0	8414.6	22332	0	0	17406	21550	10200	17543	10028	15189	16472	39216	11894	37981	24350	32267	29585	0	28971	26704	52440	0	46561	491080	0	233090
0.0798114	0.197703				3	3	3	22.2	22.2	22.2	16.913	0.0015267	3.5771	29616000	11	5	2692300	0	103490	158460	0	22762	0	23094	519530	276060	59384	0	0	55710	49396	48307	59004	81154	60353	43546	0	33928	29970	23799	285910	119440	123990	0	78529	0	176950	296440	0
0.0641892	0.065935				2	2	2	2.1	2.1	2.1	139.31	0.0087307	2.3916	157650000	64	28	2463200	82105	114430	42253	139630	114880	0	93703	9312.8	4518.7	125170	150570	24456	21001	65936	56705	81924	79866	11275	106010	15645	106260	79439	55642	0	157780	50930	23646	116540	132500	917650	1334300	5254700
0.0351878	0.0508995				5	5	5	14.2	14.2	14.2	60.541	0	14.853	30058000	24	24	1252400	72669	32686	40829	54382	25447	31685	43525	30115	58325	52055	24429	25556	18991	25828	22262	23014	21304	27433	17064	10005	29608	33944	10001	79328	65372	39040	23521	52964	51689	375540	422030	1744000
0.0715934	0.0504322				9	9	9	16.5	16.5	16.5	100.37	0	84.251	51229000	32	100	1600900	6069.6	155010	0	0	9735.9	2891.7	8213.7	21330	26481	0	15286	18874	24798	111850	82816	24103	25959	22370	33407	19636	18565	19116	18212	15039	40761	30761	34341	116720	153600	324780	1686400	194230
0.432975	0.564031				13	10	0	41.2	35.5	0	28.524	0	106.84	174820000	14	145	12487000	794790	352470	589080	241390	242500	158300	219700	147930	439760	464090	239220	302390	199610	450060	285900	224650	348660	191300	306360	279790	177760	173950	129170	468740	274150	302890	141380	755490	602510	1885500	2908500	11127000
0.0250763	0.0148589				4	4	4	10.9	10.9	10.9	53.974	0	12.537	15494000	28	12	553350	26395	0	83114	0	31236	8729.7	9684.7	17039	24764	0	0	8819	8388.8	8998.1	9743.6	19332	9582.1	4500.7	6347.1	6058.9	14130	8367.6	0	33094	50990	9583.4	4985.4	26649	18728	89414	178210	739050
0.0208892	0.0502809				3	3	3	6.2	6.2	6.2	62.081	0	5.4161	5212100	25	14	208480	4544.9	0	0	0	0	0	4829.2	0	11818	16489	0	27735	14619	0	0	13484	9445.6	5298.3	9837.8	0	6750	0	0	0	0	0	10269	0	0	173420	46732	113620
0.0112756	0				2	2	2	14.1	14.1	14.1	28.338	0.0025482	3.0901	6526500	13	13	502040	28837	40309	0	41031	17753	0	0	13256	0	0	0	12394	0	21189	0	25166	16104	13474	8762.7	22988	10538	16923	0	67091	0	17228	0	36657	38611	92349	0	374880
0.111331	0.113802				4	4	4	17.1	17.1	17.1	38.39	0	12.001	23645000	17	26	1390900	0	16149	5729.3	0	0	0	0	14259	0	0	0	47058	48053	83932	72663	25422	21749	53270	0	35639	36499	26827	47163	0	39076	87841	42442	29295	133920	392810	533380	0
0.0083657	0				3	3	3	6.4	6.4	6.4	67.351	0.0038842	2.8404	2230400	25	3	89217	0	0	0	0	0	2410.4	6041.2	7182.5	0	0	7870.3	0	4944.6	0	6767.1	0	0	0	0	0	0	5188.6	0	0	13354	0	5977	0	7844.2	0	0	0
0.328096	0.43699				10	10	10	42.2	42.2	42.2	34.793	0	22.318	164880000	20	77	8244000	212100	199870	217730	143750	171990	87294	117090	145910	290180	205900	261630	148450	131090	395480	206940	183600	286390	146480	226610	99855	199010	190270	53405	511530	319520	194540	93286	776970	274150	1890100	1169200	4242000
0	0	+			1	1	1	0.8	0.8	0.8	117.68	1	-2	0	53	3	0	0	0	0	0	0	0	0	0	0	0	0	0	0	0	0	0	0	0	0	0	0	0	0	0	0	0	0	0	0	0	0	0
0.00562963	0				1	1	1	4.1	4.1	4.1	45.023	0.005523	2.6177	1993700	21	3	94940	0	8494.8	0	0	0	0	0	0	0	0	0	0	0	8405.7	0	6993.9	6376	0	0	6397.3	8737.4	0	0	0	0	0	0	0	21083	0	93661	0
0.12255	0.175777				2	2	2	5	5	5	25.636	0	10.131	5347100	7	1	763880	0	0	0	0	0	0	0	0	0	0	0	122620	60386	0	0	0	0	0	0	0	0	34373	0	0	0	167780	49979	0	0	251240	0	0
0.0313036	0.0070925				1	1	1	3	3	3	76.872	0	4.6808	12195000	35	5	348440	8339.7	18276	0	0	0	0	13137	13287	0	16482	12568	0	0	0	7965.1	0	15682	9610.5	0	0	0	7061.1	5625.1	0	11253	0	7418.5	54543	30787	288550	492390	291890
0.0437664	0.0131322				2	2	2	3	3	3	72.639	0.0018457	3.2259	3915200	24	4	163130	0	0	0	0	0	0	0	0	0	0	0	10447	13173	0	0	0	0	0	0	0	0	0	0	0	0	50241	7571	0	0	301340	0	0
0.00947019	0.0139249				2	2	2	6.4	6.4	6.4	42.449	0.008719	2.3803	5859200	21	5	279010	39765	16800	5797.8	0	15410	0	13897	7590.5	0	10350	20698	0	7156.4	16652	6184.2	0	6685.4	3349.3	0	4993.1	9878.1	6494.3	11510	0	10969	0	0	0	13921	0	0	835060
0.549189	0.593358				3	3	3	17.2	17.2	17.2	28.319	0	172.89	176720000	10	110	17672000	459060	594050	426250	367310	358990	206100	508010	432420	767770	725740	574600	340410	235840	542300	427410	516020	389930	352080	349250	298230	370410	354120	303430	837610	628490	604870	237580	1288800	928840	2104300	2112000	4590600
0.0154461	0.0125138				3	3	3	5.5	5.5	5.5	101.19	0	5.3902	8742700	52	20	168130	1707	6366.4	1914.7	0	0	0	2026.6	3097.4	3928.7	2130.3	2905.1	5226.5	3768.4	3404.6	2713.8	3166.3	2527.6	2015.3	911.57	0	2983.8	2751.3	4480.3	4745.3	5744.5	9608.4	3464.8	8412.2	13916	288940	415470	88767
0.0737913	0.0646847				2	2	2	4.2	4.2	4.2	52.891	0.0015146	3.4981	19297000	23	25	838980	9950.1	57986	0	19876	27455	14260	13688	13718	32665	16357	19253	0	28995	0	31102	11322	37693	12857	38382	0	32875	15569	8760.4	0	0	113930	37995	0	28469	444170	75135	228850
0.0568713	0.0551079				3	1	1	21	12.3	12.3	32.035	0	7.9979	2069900	7	7	295700	0	0	0	0	0	0	0	0	0	0	0	69571	42808	0	0	0	0	0	0	0	0	0	0	0	0	0	32645	0	0	291270	0	0
0.00994841	0.00555843				2	1	1	3.9	2	2	72.298	0.0055172	2.6062	1915700	34	6	56343	0	0	0	0	0	0	0	1664.4	2628.1	1643.2	0	0	3332.2	0	0	0	0	1843.8	2549	1895	1969	1862.9	0	0	0	6459.1	3044	0	2187.2	85734	42008	0
0.0324328	0.019046				4	4	4	15.1	15.1	15.1	40.282	0	7.2242	10899000	23	20	473860	24224	31606	0	26681	17253	10294	15435	5456.5	0	0	28646	0	7507.2	0	16268	0	0	17445	22229	17502	0	20166	11370	31212	13064	0	0	0	37916	0	173820	557150
0.266795	0.196491				4	4	4	28.2	28.2	28.2	20.198	0	19.517	6394500	5	7	1278900	63320	0	66584	0	0	0	0	0	0	24809	0	0	50929	0	0	19250	0	55001	37996	0	11895	0	0	37400	0	245120	0	0	0	120160	66637	316600
0.368902	0.154356				12	1	1	42.9	8.3	8.3	36.161	0	6.7134	49690000	19	1	2615200	0	0	0	0	0	0	0	0	0	0	0	0	0	0	0	0	0	244020	0	76160	0	0	0	0	0	0	0	0	525990	2156900	3328100	0
0	0				2	2	2	2.9	2.9	2.9	97.701	0	4.2901	1456500	32	5	45516	5766.2	9552.9	7596.5	0	0	5430.4	0	0	0	7064.4	0	0	0	0	0	0	5508.9	4596.4	0	0	0	0	0	0	0	0	0	0	0	0	0	184520
0.424474	0.407808				5	5	5	32.4	32.4	32.4	20.505	0	43.312	79345000	10	45	7934500	147590	342340	126420	112690	88825	89184	174420	111090	240340	275060	35512	328870	195080	309530	87515	190450	222810	116170	143250	166090	151050	141040	140680	378640	126300	461570	207350	678650	256940	590430	1025000	1475900
0.0420096	0.0485423				11	1	1	45.8	3.1	3.1	36.983	0.0038966	2.8561	9960400	17	10	585910	0	0	0	0	0	0	0	0	0	0	0	33981	0	71085	35317	45992	52231	0	0	25496	0	0	0	0	0	42891	35237	108250	0	176540	314420	0
0.0629623	0.0522606				4	1	1	32.5	10.3	10.3	13.011	0.0039132	2.8859	5255100	7	12	750730	14312	14301	19552	0	19428	0	0	0	27848	52093	0	34345	15978	0	11710	23580	32849	12417	15879	0	0	0	15978	62660	20573	64339	21307	73268	0	181510	97670	100190
0.149116	0.132215				4	4	4	31.5	31.5	31.5	20.417	0	13.164	9362700	9	5	1040300	72705	16400	21841	21243	0	8423.3	0	0	0	23494	0	170020	0	31798	0	17929	90413	13023	18227	13175	0	0	0	27099	0	40463	0	25850	0	670600	140430	654340
0.104959	0.102346				5	4	4	24.3	20.9	20.9	29.224	0	11.977	16859000	17	29	991730	8170.6	8219.8	4810.4	6477.6	0	7223.5	17284	14822	10198	24045	17694	52332	31346	30228	18742	30376	23909	27453	0	18999	21767	20962	14666	49134	24922	88258	36977	50586	31967	429250	172690	138900
0.0454849	0.0288461				2	2	2	10.7	10.7	10.7	34.082	0	6.0924	6778400	13	15	521420	0	20442	0	10301	10228	10541	15443	19363	33552	0	0	31835	14264	0	12036	0	0	11362	13645	0	18419	18391	6613.2	19021	0	32666	16257	29018	0	0	0	0
0.0478893	0.0750336				10	1	1	53.7	7	7	28.392	0	5.3709	13180000	17	30	775290	22811	18045	16823	0	11466	9797.9	12913	15443	22792	24432	20967	28775	25713	17647	17266	24112	25672	13680	12595	15892	11465	10736	11220	45946	21274	49403	20412	0	27464	412400	177130	387780
0.0566286	0.0868792				6	6	6	33.9	33.9	33.9	26.477	0	11.72	16759000	14	25	1197100	16487	15728	18212	17096	0	0	0	127870	23875	29584	15664	71143	14880	17966	12742	11539	71162	70560	8411.4	0	17264	0	13481	30038	22075	72039	0	201280	0	364870	124120	230820
0.0870292	0.0785468				3	3	3	8	8	8	59.844	0	9.425	19875000	15	45	1325000	29286	56045	25927	24366	19712	21260	20305	31509	43008	46684	13098	31251	11397	37715	7266.8	49211	40598	25952	23647	23317	16830	6065.5	8194.6	82766	22254	59369	51503	111900	42279	557560	296300	439290
0.653169	0.400149				11	11	11	29	29	29	38.746	0	56.415	102930000	18	50	5718100	0	59082	0	0	0	0	0	0	0	4228.3	0	52779	187820	0	0	0	105330	0	301320	0	5788.7	25744	8684.2	0	936400	2106500	183050	94438	0	5513500	0	0
0.180727	0.117943				7	7	7	12.5	12.5	12.5	114.53	0	33.569	20745000	29	33	715360	0	0	0	4305.1	0	0	0	0	0	0	0	85867	34135	0	0	7870.3	13702	6712.3	10654	0	6975.8	11354	0	0	0	131940	34463	0	0	2042700	0	0
0.184048	0.150507				3	3	1	4.6	4.6	2.3	52.247	0	6.3779	11920000	16	34	744990	0	0	0	0	0	0	0	8449.7	0	0	0	45219	24939	0	0	4973.6	0	4954.7	0	6779.1	0	10541	0	0	0	139900	52968	0	27375	628430	0	0
0.232758	0.180762				4	4	4	29.9	29.9	29.9	17.342	0	63.104	44721000	9	59	4969000	113980	158350	159080	181790	72603	132850	150920	85343	220480	232000	60515	103250	57818	149080	62337	169660	111890	99113	84431	50335	115410	70374	94497	286920	105510	214870	87191	393130	134690	950980	696530	1025800
0.0505542	0.0354451				36	36	36	7.1	7.1	7.1	860.65	0	96.179	650430000	425	175	1530400	108730	10138	18387	33241	5392.9	14763	79879	3999.4	124480	139210	116860	37673	9229.5	41374	18808	6907.6	73137	5895.7	28318	12838	15166	20076	3592.6	126080	55111	46505	18120	100140	42489	4825400	11452000	46210000
0.00197507	0.00106508				2	2	2	2.7	2.7	2.7	164.98	0.0011481	3.5988	1418000	62	2	22871	2166.3	2304.8	0	4146.1	0	3069.4	0	0	0	0	0	0	0	0	0	0	0	1186.5	2335.9	0	0	0	0	0	0	0	0	0	0	0	99389	134310
0.00610527	0.00357466				9	5	5	7.3	4.9	4.9	169.45	0	8.8462	245530000	91	40	2698200	105990	182940	156540	33976	20047	18064	139550	91399	286070	359590	131800	1535.8	0	53276	16471	65275	131690	69778	18357	10714	49744	61711	16147	245000	97940	4663.5	0	133980	61723	204820	1942100	9645200
0.0187734	0.00550147				7	7	7	13.5	13.5	13.5	100.43	0	41.725	52699000	44	83	1197700	54436	31616	68062	52644	35935	35198	35553	19213	50324	74670	64706	4745.5	3727.9	39262	22930	28002	31079	23667	28837	20176	22874	16443	13392	86692	53004	20206	9367.3	39286	45853	398830	813880	2395200
0.0128493	0				1	1	1	4	4	4	45.439	0.0065113	2.5639	425200	20	1	21260	0	0	0	0	0	0	0	0	0	0	0	0	0	0	0	0	0	0	0	0	0	0	0	0	0	0	0	0	0	119960	0	0
0.124004	0.0677102				4	4	2	35.3	35.3	14.7	12.663	0	224.54	19045000	5	13	3808900	173640	0	0	0	0	0	0	116390	0	0	94973	199890	0	239050	175640	149870	118110	86721	129170	89820	69258	114900	111680	0	130880	197870	0	476160	361330	310470	129210	868200
0.465031	0.524997				5	5	1	33.9	33.9	4.8	19.667	0	36.8	90265000	10	114	9026500	210480	273700	161120	261210	118070	131750	182190	158460	363950	319130	293120	273500	193870	254580	187100	234880	208400	163470	143550	105880	172640	215280	158710	382410	402770	366960	150910	365580	405930	1313200	1079800	2104800
0.192147	0.173597				2	2	2	21.3	21.3	21.3	14.968	0	11.04	12858000	3	29	4286100	27328	243710	0	0	0	0	0	56028	0	0	0	0	0	476920	258750	111920	142210	135840	140860	150550	152200	0	71421	0	0	0	0	217320	419100	76272	590920	81985
0.0112126	0.0054648				3	3	3	5.8	5.8	5.8	77.422	0.0003917	3.8951	3321100	33	4	100640	2141	4302.4	0	0	2314.8	0	0	0	0	0	0	11450	0	0	3172.7	0	0	2481	2414.3	2053.8	1928.4	0	1114.3	0	4341.6	13233	3387.1	0	5268.4	175180	195710	70654
0	0	+			1	1	1	7.1	7.1	7.1	29.186	1	-2	0	11	0	0	0	0	0	0	0	0	0	0	0	0	0	0	0	0	0	0	0	0	0	0	0	0	0	0	0	0	0	0	0	0	0	0
0.0351866	0.0322953				3	3	3	9.2	9.2	9.2	54.366	0	5.6828	5595100	26	3	215200	0	0	0	0	0	0	0	2605.6	0	0	14446	19388	0	8240.7	0	0	0	0	0	0	0	13328	10342	0	0	29933	24464	0	0	79528	54969	0
0.106459	0.0802728				2	2	2	5.4	5.4	5.4	49.298	0.00039651	4.0527	20286000	23	18	882020	7904.7	35255	41946	0	0	8567.9	10548	0	0	0	0	56212	39940	18171	0	7859.8	39724	11664	12268	7944.2	30124	11560	26890	34147	0	62723	38673	0	67229	258610	301750	181810
1.40796	1.08194				18	18	18	50.6	50.6	50.6	50.817	0	258.07	557260000	24	337	23219000	582310	493830	649860	436060	415720	448080	357980	637210	814260	614390	803760	588500	405700	719430	346800	589700	516000	406160	453730	371740	439380	376810	419040	1070200	585700	1179600	540880	1652000	1234200	9585600	5853900	13975000
0.335361	0.300359				5	5	5	26.9	26.9	26.9	37.121	0	17.228	19148000	14	41	1367700	0	0	0	0	0	0	0	0	0	0	0	89261	83265	0	0	11447	13648	0	0	0	16859	0	15281	0	0	253600	104450	0	0	1523800	0	0
0.0889926	0.109884				9	9	9	20.9	20.9	20.9	82.588	0	46.448	91000000	38	179	2394700	61027	52558	76262	104090	86456	60426	84350	41216	98141	106930	53334	70126	19520	69483	33926	61612	71213	38366	61597	34527	57339	33494	25275	141730	122870	59370	37731	116090	61808	1189900	783340	2319000
0	0				9	1	1	94.5	7.3	7.3	11.948	0.0048747	2.7075	0	6	0	0	0	0	0	0	0	0	0	0	0	0	0	0	0	0	0	0	0	0	0	0	0	0	0	0	0	0	0	0	0	0	0	0
0.0194738	0.0157868				2	2	2	12.2	12.2	12.2	22.222	0.0061813	2.5769	2412400	13	2	185570	0	0	0	0	0	0	0	0	0	0	12674	19205	0	9951.3	0	5674	6638.8	0	8204.8	0	0	0	6442.9	8818.6	0	51001	0	0	0	112230	45027	0
0.0318715	0.0250013				3	3	2	3.8	3.8	2.6	143.29	0.0022124	3.2037	32671000	65	5	502630	0	14399	19711	10356	12774	12199	10183	6486.6	13082	15917	13581	7895	5670.3	11085	8815.3	10754	11190	10238	10297	10987	8630.9	9726.2	6250.4	39918	10657	17712	10191	38342	23576	574590	219620	0
2.11693	1.84094				6	6	6	31.4	31.4	31.4	21.634	0	148.24	71049000	7	36	10150000	0	0	0	0	0	0	0	0	0	0	121640	711910	452770	112090	0	314480	211550	260110	352960	66265	97444	241390	179790	0	119960	1192300	513150	371380	0	4255300	0	0
0.00626497	0.00424001				2	2	2	4.3	4.3	4.3	50.173	0.0048849	2.7243	448200	25	2	17928	0	0	0	0	0	0	0	0	0	0	0	0	0	0	0	0	0	0	0	2910.8	0	0	0	0	0	0	0	0	0	88122	0	0
0	0	+			1	1	1	3.2	3.2	3.2	45.674	1	-2	0	20	0	0	0	0	0	0	0	0	0	0	0	0	0	0	0	0	0	0	0	0	0	0	0	0	0	0	0	0	0	0	0	0	0	0
0.00457589	0				2	2	2	6.7	6.7	6.7	51.199	0.0055153	2.6054	1318900	24	1	54955	0	0	0	0	0	11554	0	0	0	0	0	0	0	9650.7	0	0	5882.4	0	0	0	0	0	0	0	0	0	0	15159	0	94964	68993	0
0.791614	0.621645				3	3	3	52.1	52.1	52.1	7.8501	0	18.85	114030000	4	91	28507000	1013600	618670	813490	284220	493980	198850	609110	1248800	1155200	1736600	860640	455930	156470	1015000	448240	839590	877890	573910	459490	430100	379830	509370	399890	1777800	1023500	697180	299410	2629400	1420700	749640	1569800	4054400
0.0267847	0.0421431				1	1	1	3.9	3.9	3.9	49.411	0.0093364	2.3139	3371700	19	6	177460	0	0	0	0	0	0	0	0	0	0	0	28381	21911	0	0	4773.3	0	9264.6	0	0	3344.2	0	3500.1	0	0	23308	7408.5	0	5024.9	159080	0	0
0.0385608	0.0431503				3	3	3	35.4	35.4	35.4	11.261	0	6.7095	13337000	8	16	1667100	31118	0	121130	0	0	61724	86973	69043	60810	152970	64018	0	18539	60704	0	62442	56961	52465	0	32450	37033	36324	55908	149400	89805	45433	0	117100	0	104840	98963	248940
0.309003	0.25152				45	45	41	29.6	29.6	27.9	215.4	0	162.37	499370000	102	547	4895700	114110	178740	110750	111970	57982	92859	100940	92386	206290	147200	95806	135540	78178	148200	70645	96502	120330	100500	117250	89106	107580	105830	57449	257840	151020	185470	103310	284510	134590	7977300	5699300	11640000
0.0373724	0.0227822				5	5	5	19.1	19.1	19.1	38.499	0	15.481	15635000	16	28	977220	43341	72323	53408	21604	50404	20237	10725	7943.2	50635	20535	11019	37009	0	20235	27230	15327	63288	42628	37250	0	36568	0	14705	45552	10077	0	0	21618	0	158600	321720	693460
0	0	+			1	1	1	1.7	1.7	1.7	70.803	1	-2	0	20	0	0	0	0	0	0	0	0	0	0	0	0	0	0	0	0	0	0	0	0	0	0	0	0	0	0	0	0	0	0	0	0	0	0
0.00743758	0.0200294				5	5	5	15	15	15	46.277	0	6.5346	5121600	25	12	204860	16792	0	0	12792	50199	0	0	5689.3	0	0	0	11184	0	0	0	0	0	0	0	21151	5599.5	0	0	11260	0	9099.8	0	0	0	132420	79791	419790
0.0348371	0.0270909				3	3	3	7.9	7.9	7.9	55.704	0	5.3656	5977400	30	3	199250	0	0	0	0	2565.6	5209.8	4156.6	0	6917.7	6059.4	0	10980	14418	0	0	0	8545.1	0	7079.8	0	2669.3	0	0	7809.9	6268.8	17390	10120	0	0	364910	66936	0
0.0107449	0.00447377				4	4	4	22.5	22.5	22.5	23.757	0	5.132	24340000	12	4	2028300	82944	120380	218990	68010	0	140350	67762	116490	0	0	184800	0	0	0	53476	0	0	0	51670	53625	84831	0	139780	0	337680	0	0	0	102520	0	123120	995320
0	0	+			1	1	1	18.9	18.9	18.9	12.924	1	-2	0	5	0	0	0	0	0	0	0	0	0	0	0	0	0	0	0	0	0	0	0	0	0	0	0	0	0	0	0	0	0	0	0	0	0	0
0.103908	0.230018				5	5	5	25.2	25.2	25.2	27.399	0	50.038	41271000	13	36	3174700	44313	172990	38955	48579	47871	41315	98906	0	55174	66570	41705	103910	92882	130830	86816	0	115960	78148	96759	26570	94154	111580	107090	197650	128150	101920	67956	63826	156310	485600	316390	576070
0.847129	0.694089				14	14	13	43.1	43.1	38.6	43.845	0	70.602	408230000	20	250	20412000	513080	1080100	539230	442780	328680	249040	328620	487020	599160	580720	316570	423450	226290	938600	515890	532130	556640	453780	453600	456930	436630	431340	239240	705460	437960	510340	287060	1343500	1160200	4520600	6822500	10262000
0	0				5	2	2	7	3.4	3.4	100.07	0	5.8389	1342400	49	4	27396	0	0	0	0	0	0	0	0	0	0	0	0	0	0	0	0	0	0	0	0	0	0	0	0	0	0	0	14738	12165	0	0	0
0.0518357	0.0183401				5	5	5	17.6	17.6	17.6	50.67	0	11.048	25303000	22	23	1150200	0	53201	32701	0	21725	53864	25035	44846	46433	47315	58909	36696	16536	50602	31139	32105	38379	44514	38382	17696	32122	31212	16122	32343	54027	39795	28318	0	58568	468750	276210	0
0.0030622	0.00574524				2	2	2	3.1	3.1	3.1	109.82	0.0087395	2.3967	5307600	50	21	106150	0	11850	6993.4	0	9353.2	0	0	0	0	0	0	14863	0	17629	0	0	0	13527	0	10654	0	0	0	0	0	4086.6	0	0	0	0	0	0
0.0023698	0				1	1	1	2.7	2.7	2.7	70.437	0.0015221	3.5434	734750	29	1	25336	0	4297	0	0	0	0	0	0	0	0	0	0	0	0	0	0	0	0	0	0	0	0	0	0	0	0	0	0	6296.2	100590	73260	0
0.0111255	0				1	1	1	22.8	22.8	22.8	6.117	0.0039146	2.8888	1691500	4	3	422890	0	0	0	0	0	0	0	29161	0	0	0	0	0	110410	0	0	21677	0	0	0	0	0	0	0	0	44595	21781	118250	0	65136	112710	0
0.0607807	0.0370563				6	6	6	17.9	17.9	17.9	47.611	0	9.3728	7579400	25	15	303170	0	0	0	0	0	0	0	2048.9	0	0	0	5475.7	24781	0	0	6284.3	9212.1	4459.9	10014	3869.4	5358.2	3228.6	0	0	2382.8	55824	27106	0	6889.7	332290	51400	0
0.0636696	0.028978				6	6	6	8.3	8.3	8.3	118.32	0	8.8868	12282000	40	44	307040	0	3812.8	11549	0	0	0	0	0	0	0	6442.3	26707	13522	0	0	0	2494.8	11459	6911	10426	13114	6355.1	8476.6	0	6126.6	36427	9329.1	0	0	1098600	190620	0
0	0	+			1	1	1	0.9	0.9	0.9	128.08	1	-2	0	54	0	0	0	0	0	0	0	0	0	0	0	0	0	0	0	0	0	0	0	0	0	0	0	0	0	0	0	0	0	0	0	0	0	0
0.0365883	0.0426337				3	3	3	12.5	12.5	12.5	51.522	0.00077791	3.8044	5269200	10	5	526920	0	0	0	0	0	0	0	0	0	0	0	15761	44335	28082	18458	15691	17485	0	0	14245	0	0	13803	0	82285	21952	0	47208	0	0	48459	0
0.0211551	0.0162165				4	4	4	8.3	8.3	8.3	88.067	0	8.9223	11210000	39	40	287440	0	5741	7676.6	6195	0	0	24081	18368	0	12806	11396	0	6570.2	7797.4	3022.5	10991	12512	7166.9	0	8081.3	12597	2679.1	8197.4	7429.5	8518.8	23148	7728.9	0	0	117190	367460	0
0.00493118	0.0295993				2	2	2	2.1	2.1	2.1	192.86	0.002886	3.0146	76649000	85	8	901750	0	130040	0	0	0	68307	24593	18745	71400	15906	38049	27147	26418	26907	29209	19868	0	0	0	0	16262	21321	10865	40206	65815	23566	13747	50568	66347	613490	0	0
0.161522	0.0809662				3	3	3	13.1	13.1	13.1	41.973	0	7.4309	32897000	17	26	1935100	37134	49321	50427	90092	45621	35777	47616	64591	68732	69375	0	28262	44525	36015	23845	0	20145	29317	46855	41285	76672	9102.1	19276	15194	14452	107900	18295	167210	68836	675330	473230	631280
0.0124595	0.00351585				7	1	1	21.4	5.6	5.6	48.646	0	4.2352	4209500	30	3	140320	0	0	0	0	0	0	0	0	0	0	23791	0	0	0	13453	0	0	0	0	0	0	0	9950.7	0	0	30621	0	0	0	204510	156650	0
0.0166775	0.0597904				2	2	2	1.6	1.6	1.6	175.29	0.0015198	3.5348	856720000	85	5	10079000	18548	0	0	1761.6	0	320560	293130	73289	426600	1939900	472760	60892	10836	336580	83470	586060	870780	10746	5206.6	12405	110880	108530	136060	2555600	251390	92497	14871	907570	142510	972370	0	1576600
0.0192922	0.0268928				2	2	2	7.7	7.7	7.7	61.277	0.0018839	3.4393	9631900	19	5	506940	22876	0	0	0	0	14204	53881	11824	0	28292	0	12879	0	14847	20273	15095	17400	0	21741	0	20973	9764	25763	31974	0	23408	0	0	35364	165060	379430	434640
0.0191859	0.0242391				1	1	1	0.7	0.7	0.7	189.71	0.0035714	2.9097	34910000	86	17	405930	0	23896	0	22164	9997.4	8653.9	9474	0	19430	15685	0	11809	0	15849	0	11073	13424	13619	11568	9569.4	7774.2	0	0	27167	0	13065	0	28144	25165	367380	508490	0
0.0456537	0.0410929				2	2	2	12.7	12.7	12.7	29.634	0	9.9801	4084700	15	12	272310	0	0	0	0	0	0	0	0	0	0	7576.7	63733	14200	0	4758.2	12001	9181.2	5221.1	7037.3	0	0	0	0	0	0	24859	0	0	0	189450	0	0
0	0				2	1	1	1.5	0.9	0.9	212.88	0	7.1856	2233100	95	9	23507	1325.7	3397.9	0	0	0	1612.5	0	0	0	0	2139	0	0	0	0	0	0	0	1337.7	0	0	1347.4	1289.1	0	1875.3	0	1084.9	0	3014.5	0	139360	125940
0.107013	0.0739647				2	2	2	11.1	11.1	11.1	35.924	0	10.51	16225000	12	43	1352100	23170	36608	133700	0	50686	52431	0	35347	0	35383	26955	20863	14722	20694	0	47939	53146	24058	41192	27530	0	17873	18022	191650	49952	50501	38236	36979	0	258980	212740	278040
0.089263	0.0457392				4	4	4	44.9	44.9	44.9	13.604	0	57.844	24545000	6	26	4090800	534590	0	466890	104400	118850	0	7535.7	101440	0	449120	52820	33255	0	100710	71268	89206	147820	110690	122330	37194	40881	14770	18164	246540	49554	80607	0	572860	64259	147260	49347	3207500
0.0147215	0.0196152				1	1	1	6.2	6.2	6.2	22.151	0.0025604	3.1221	1295800	10	4	129580	0	0	0	0	0	0	0	0	0	0	0	20367	14124	7108.6	0	8697.3	0	0	0	0	6355.7	0	0	12506	0	0	12483	0	0	86093	44609	0
0.00150651	0				2	2	2	5.9	5.9	5.9	45.595	0	4.3693	6414600	22	7	291570	19422	24715	30648	8033.8	3287.9	17422	10652	0	26165	32477	9661	0	0	7687.9	0	5006.5	12576	5317.6	8839.4	0	9797.6	0	3073.1	36931	0	0	0	0	0	0	0	427280
0	0.0416933				7	3	3	20	11	11	44.853	0	6.96	994120	21	3	47339	0	0	0	0	0	0	0	0	0	0	0	0	0	0	0	0	0	0	0	0	0	0	0	0	0	0	0	0	0	0	0	0
0	0				1	1	1	1.9	1.9	1.9	122.53	0.0038993	2.8611	0	48	0	0	0	0	0	0	0	0	0	0	0	0	0	0	0	0	0	0	0	0	0	0	0	0	0	0	0	0	0	0	0	0	0	0
0.0338395	0.0246917				4	4	4	11	11	11	42.331	0	34.937	4586700	26	5	176410	0	0	996.7	0	2331.3	1039.7	0	0	0	0	0	11093	2720.4	0	0	10870	10327	0	0	0	2414.3	0	1337.8	0	0	28682	5246.8	20254	0	422160	0	0
0	0	+			1	1	1	3.7	3.7	3.7	44.961	1	-2	0	23	0	0	0	0	0	0	0	0	0	0	0	0	0	0	0	0	0	0	0	0	0	0	0	0	0	0	0	0	0	0	0	0	0	0
0	0				2	2	2	10.5	10.5	10.5	36.724	0.0045455	2.7343	3769900	11	3	342720	0	0	0	0	0	0	0	0	64919	0	49362	0	0	0	0	0	0	0	9700	0	0	31276	0	28771	78414	0	0	0	0	0	0	0
0	0	+			1	1	1	1.4	1.4	1.4	103.69	1	-2	0	51	0	0	0	0	0	0	0	0	0	0	0	0	0	0	0	0	0	0	0	0	0	0	0	0	0	0	0	0	0	0	0	0	0	0
0.0545272	0.054927				1	1	1	3.7	3.7	3.7	36.908	0.004878	2.7165	5128100	16	2	320500	0	0	0	0	0	0	0	7630.9	0	0	0	24548	0	7071.7	0	13485	10211	7588.7	15797	0	14249	10031	7521.1	0	0	35048	25372	0	0	243240	49874	0
0.0812278	0.0719054				4	4	4	30.5	30.5	30.5	19.108	0	10.462	15477000	9	47	1719700	44061	24012	71086	0	35482	0	20596	0	29224	32211	0	31916	21001	86625	53851	24131	61005	114540	0	0	31179	27377	21549	40331	63042	229980	18310	116700	72900	170560	179760	396550
0.155899	0.15258				4	4	4	20.3	20.3	20.3	25.301	0	6.3079	14410000	10	30	1441000	12066	19031	19353	0	27956	0	23083	36479	35660	24782	22312	18382	50906	0	38553	22347	19927	34915	46581	15630	45026	45170	52234	24161	0	141530	45660	24373	71326	312000	109580	120660
0.0130486	0				1	1	1	3.2	3.2	3.2	53.261	0.0065135	2.5655	904010	22	1	41091	0	0	0	0	0	0	0	0	0	0	0	0	3762.3	0	0	0	0	0	5038.5	0	0	0	0	0	0	10557	0	0	0	128970	0	0
0	0				6	1	1	47.4	8.2	8.2	22.126	0.0018854	3.4435	3048500	11	5	277130	36939	56378	0	0	0	23226	0	0	0	0	0	0	0	0	0	0	10588	0	0	0	0	0	0	68164	44709	0	0	0	0	0	82011	406320
0.0358512	0.0477822				2	2	2	2.3	2.3	2.3	102.34	0.0077913	2.4681	37234000	34	42	1095100	0	49530	0	80467	31834	29507	23731	12339	77686	44025	24656	22239	19750	29603	28967	21054	31871	25646	30773	14892	29005	16047	11332	67218	34032	29150	9055.2	42407	44862	563770	546740	0
0.030705	0.0495642				6	6	6	9.4	9.4	9.4	81.537	0	38.922	83268000	27	43	3084000	123270	163090	133540	196290	141400	72223	49874	59703	162520	165370	133980	33048	13034	69924	49149	58743	79311	60703	59312	43140	67237	42987	49765	161760	142020	49783	16745	159980	248220	233520	149900	3328200
0.0158983	0	+			2	1	1	29.4	13.7	13.7	10.976	1	-2	3834400	6	4	639060	0	0	0	0	0	65483	0	201300	0	0	0	0	0	0	52130	0	0	0	55896	73440	0	0	43160	0	0	0	0	0	0	0	0	0
0	0				146	1	1	50.5	0.5	0.5	388.03	0	4.1763	0	201	0	0	0	0	0	0	0	0	0	0	0	0	0	0	0	0	0	0	0	0	0	0	0	0	0	0	0	0	0	0	0	0	0	0
0.0764984	0.0379281				6	6	6	17	17	17	56.878	0	17.462	52544000	25	11	2101800	67641	47130	64324	23590	43992	35214	137720	39622	101350	203680	116030	86484	8689.4	40059	0	89042	53524	11901	20319	31839	25630	17166	32399	127400	59879	52115	8401.5	132640	39028	777870	764860	1691000
0.00806819	0.0176021				2	2	2	8.1	8.1	8.1	50.222	0	4.6175	438590	21	3	20885	0	0	0	0	0	0	0	0	0	0	0	0	0	0	0	0	0	0	0	0	0	0	0	0	0	0	0	0	0	0	0	0
0.00971491	0.0151752				1	1	1	6.5	6.5	6.5	54.089	0.0092931	2.2778	2379500	23	0	103460	0	0	0	5733.8	0	0	0	0	0	0	0	0	7397.2	0	0	0	0	0	0	0	4277.5	0	0	0	11632	14856	4632.5	0	16676	134950	89876	0
0.0614133	0.0228693				2	2	2	13.6	13.6	13.6	23.297	0	4.8323	9707600	9	17	1078600	11208	50012	23127	28556	35767	8808.6	15787	23367	30230	30373	0	31390	26099	0	14415	14204	31741	33685	44758	18121	17295	14249	14718	33695	50621	69122	14000	38130	119770	95069	72812	100870
0.0364754	0.0371757				3	3	3	12.8	12.8	12.8	33.207	0	12.837	11417000	11	36	1037900	14922	0	14254	0	32776	0	40427	41242	0	0	0	0	14272	66073	33941	0	20185	9446.5	0	7087.3	60818	35816	24560	35404	34761	52459	14910	113800	121050	176720	453110	164140
0.0829005	0.0570483				5	5	5	36.1	36.1	36.1	22.492	0	298.92	9361200	6	23	1560200	32356	0	134990	50073	68082	18657	0	62860	0	0	0	0	0	76903	0	0	0	51197	48495	24144	33923	22308	0	242030	28905	64611	30514	289380	0	0	150720	194130
0.856589	0.830396				30	30	30	53.1	53.1	53.1	82.999	0	323.31	886010000	40	691	22150000	884670	563710	864270	513170	575650	440770	480750	498310	912980	902700	759200	465020	233700	580270	359800	526700	591500	433680	507300	307720	456120	410840	312710	1314500	798480	691020	329270	1309700	1126800	7295200	7349300	35387000
0.131809	0.0940105				5	1	1	32.1	8.5	8.5	24.237	0.00077942	3.8113	14927000	11	39	1357000	0	0	0	0	30522	28367	25392	16813	35134	45884	37895	46919	39973	37455	26432	32221	36521	27249	26161	35075	34407	26065	31122	34532	30965	84315	37837	70655	60323	505390	224450	0
0	0				2	2	2	4	4	4	80.224	0.0087366	2.3932	0	44	3	0	0	0	0	0	0	0	0	0	0	0	0	0	0	0	0	0	0	0	0	0	0	0	0	0	0	0	0	0	0	0	0	0
0.127574	0.131255	+			7	1	1	56.1	6.5	6.5	14.123	1	-2	31404000	7	22	4486300	89409	313980	109260	212270	119320	143730	217460	149210	199040	226020	122320	73951	25667	117670	38898	109780	0	147470	145320	150090	101380	55158	49517	220280	129030	98170	36915	251550	134360	153780	221320	625860
0.0564813	0.0578015				13	2	1	42.3	8.9	5.2	28.597	0	5.7799	21248000	15	16	1416600	53746	47035	0	0	49196	26743	31798	36105	0	44378	0	34413	13593	41295	47170	101560	40187	27649	24722	0	0	0	52775	65106	0	46472	0	215130	75837	325800	451990	806180
0.670585	0.422561				3	3	3	19	19	19	15.747	0	49.28	37670000	9	32	4185600	0	33421	0	62437	0	17667	11136	9457.1	0	0	0	359960	28961	23616	5507.8	211100	190940	174020	169650	132440	20323	18176	11558	197690	12107	697540	187570	204760	12989	1994300	240920	0
0.0359795	0.0487769				2	2	2	11.9	11.9	11.9	26.563	0	4.1255	9298200	15	30	619880	21738	24800	0	0	17197	8069.3	0	39962	0	0	0	20496	16894	0	24299	24692	38097	16163	16725	0	0	15407	19718	0	27097	33467	19176	0	61274	125230	144270	326080
0.108793	0.329187				4	4	4	19.5	19.5	19.5	29.483	0	10.426	33990000	13	24	2614600	0	104780	0	0	0	0	46212	0	195660	0	0	143440	75806	166770	103910	64047	58165	147210	43506	48694	58788	106040	0	0	72709	87906	0	0	258000	0	210780	0
0.0247994	0.016572				5	5	5	12.5	12.5	12.5	65.071	0	10.248	13807000	37	26	373150	3804.4	13303	5568.1	4917.6	0	0	5386.1	6080.1	39897	11835	24701	2771.3	11942	4835.1	16319	5152.7	8307.4	3866.5	3094	10082	8242.3	0	13906	10637	16745	9462.9	13172	0	34665	190090	74919	140760
0.0639001	0				2	2	2	9	9	9	28.415	0	4.5374	1880500	10	3	188050	0	0	0	0	0	0	0	0	0	0	0	32030	0	0	0	0	0	6382.3	0	25826	0	0	0	0	0	39438	0	0	0	175970	0	0
0.426355	0.352063				4	2	2	40.5	15.5	15.5	9.4771	0.0018762	3.3927	15322000	4	19	3830600	0	92132	0	184830	96833	103790	69387	50214	118340	78681	71835	232150	127600	0	0	149180	88450	72094	79412	76859	74730	64908	0	275180	0	302000	147790	124220	80208	376350	81593	0
0.0471616	0.138966				2	2	2	10.8	10.8	10.8	28.585	0	9.1045	26546000	9	20	2949600	22694	24250	12254	49306	23317	38313	32951	360410	65116	423350	0	174210	10741	0	11477	305480	23379	19810	8997.5	13916	271000	5222	17852	639310	51814	0	5655.8	23572	50005	57684	0	204240
0.0715064	0.0426452				4	4	4	25.6	25.6	25.6	33.58	0	11.085	14056000	15	38	937100	35801	32508	35625	42376	39007	35046	26096	28494	48538	26568	32398	29263	26505	19107	0	28271	13261	19747	17863	14554	16582	7317	0	51700	10425	10988	25813	33682	14731	435390	264150	537020
0.223862	0.222063				5	1	1	26.6	6.8	6.8	23.584	0	19.217	42762000	12	41	3563500	118060	164580	103020	45222	88883	79727	131670	31476	156430	183690	0	144820	0	82751	0	139340	136790	84776	109090	65371	101690	28275	0	233420	51395	147160	0	190150	0	1086700	638500	1416700
0.0438183	0.00202493				1	1	1	1.1	1.1	1.1	96.904	0.0045502	2.7414	752180000	42	39	17909000	611240	1034600	802730	2234200	706720	1081100	228580	417970	268260	835970	358450	0	0	176800	64137	224130	483480	187910	290200	161390	259760	219160	211240	3232500	829100	98445	13589	1535700	513180	0	1631800	25672000
0.167389	0.18972				8	8	8	39	39	39	39.589	0	49.369	100260000	17	38	5897500	156370	207830	193390	149800	242340	111480	157770	31923	299460	223310	27650	183640	101780	178580	6321.2	318770	179600	7620.5	6375.5	119600	123170	104450	94271	504760	274210	214870	80812	572540	292500	1178700	70935	2658300
0.104134	0.0979509				1	1	1	3.8	3.8	3.8	40.461	0.002566	3.1541	17625000	13	16	1355800	0	0	0	0	35681	23170	22014	25509	57354	71005	34589	74635	50550	44783	36823	35252	36318	26208	30564	0	34914	41734	27940	50583	33411	67091	35176	104960	0	367310	204960	0
0	0				1	1	1	6.6	6.6	6.6	23.354	0.0038801	2.8295	2167600	12	3	180630	0	0	0	41904	39312	23481	0	0	0	0	0	0	0	0	0	0	0	0	0	0	0	0	0	75934	0	0	0	0	0	0	0	0
0.00630642	0.00692866				3	2	2	25.6	17.1	17.1	22.195	0.001845	3.2237	2022900	8	2	252870	40178	0	0	0	0	0	0	30274	0	0	13686	0	0	0	22300	0	0	0	0	0	0	0	0	0	21874	0	0	0	0	0	151380	321430
0	0	+			1	1	1	1.2	1.2	1.2	64.271	1	-2	0	33	5	0	0	0	0	0	0	0	0	0	0	0	0	0	0	0	0	0	0	0	0	0	0	0	0	0	0	0	0	0	0	0	0	0
0.0384561	0.0219577				2	2	2	8.7	8.7	8.7	22.629	0.0018713	3.3611	5187400	7	19	741050	0	34046	34553	0	37593	0	0	24419	125960	70544	37896	0	12568	0	0	0	50941	0	0	17791	0	0	20970	0	76651	0	0	0	52413	0	0	0
0.574976	0.349772				4	4	3	46.4	46.4	36.6	12.323	0	6.5247	25314000	6	44	4219000	218600	188580	305270	0	128640	0	0	87231	32144	109810	73597	83630	57997	74376	45048	59214	100330	117680	142870	0	53681	38520	44816	289920	59458	193330	131250	174420	67974	430140	270880	1311600
0.0376016	0.0214888				2	2	2	4.7	4.7	4.7	76.666	0.0025716	3.1723	3727100	27	3	138040	0	0	0	0	0	0	0	0	0	0	0	0	12209	0	0	0	0	0	0	0	5952.5	0	0	0	0	27446	21393	0	0	453020	0	0
0.0324699	0.0129648				1	1	1	4.9	4.9	4.9	34.208	0.0035791	2.9279	1376100	13	3	105860	0	0	0	0	0	0	0	0	0	0	0	12646	0	0	0	0	0	0	0	0	0	0	0	0	0	22135	13946	0	0	108160	0	0
0	0	+			1	1	1	4.2	4.2	4.2	26.539	1	-2	0	11	0	0	0	0	0	0	0	0	0	0	0	0	0	0	0	0	0	0	0	0	0	0	0	0	0	0	0	0	0	0	0	0	0	0
0.0750489	0.122242				3	3	3	8	8	8	39.75	0.0018601	3.2911	32109000	11	10	2919000	84877	104260	128560	63691	94975	33405	34558	79592	171320	175610	135240	43110	22221	62414	85038	0	130340	27356	84575	79012	85306	50052	77883	111150	89750	40389	34681	137020	138350	185430	104800	933640
0	0				3	3	3	23.6	23.6	23.6	19.986	0	186.29	0	5	0	0	0	0	0	0	0	0	0	0	0	0	0	0	0	0	0	0	0	0	0	0	0	0	0	0	0	0	0	0	0	0	0	0
0.198787	0.165682				6	2	2	25.3	8.4	8.4	27.168	0.0011494	3.6188	20098000	10	17	2009800	14629	0	120740	0	11903	3426.3	0	6285.2	0	111120	0	114970	52294	53669	8154.9	217890	135700	9200.9	57799	10341	73401	7756	0	0	0	211200	14560	0	25857	589500	743120	146290
2.30962	1.29133				5	5	5	42.2	42.2	42.2	15.55	0	31.401	64946000	5	68	12989000	174740	83287	115590	115180	51981	80893	91311	127710	68201	77282	79233	1124600	519160	49966	56443	505530	356770	240250	353380	314610	312580	105630	203500	124610	107550	1538300	601910	182810	186400	4007100	597000	873710
0.872279	1.06052				25	25	25	60.2	60.2	60.2	56.438	0	323.31	597580000	32	317	18674000	282740	655000	409600	265110	328090	185950	325220	274350	522600	522210	330850	578660	271840	872640	373320	368920	491640	321320	350470	301600	352800	260330	215960	908880	470950	958080	258760	1855100	882590	8221400	6701800	9047600
0.123582	0.0693804				3	3	3	14.5	14.5	14.5	35.509	0	7.3738	20544000	12	16	1712000	54557	54258	0	83177	26323	38086	51022	17655	0	26775	22076	65737	0	140010	37586	20640	85373	15018	56612	49617	51672	15748	14096	60286	0	76690	24328	53210	105900	597780	442170	654690
0	0				1	1	1	13.5	13.5	13.5	17.663	0.0018727	3.3751	0	6	1	0	0	0	0	0	0	0	0	0	0	0	0	0	0	0	0	0	0	0	0	0	0	0	0	0	0	0	0	0	0	0	0	0
0.0953929	0.182709				4	4	4	7.8	7.8	7.8	60.702	0	8.6714	16479000	25	23	659170	0	0	0	0	0	0	0	0	0	0	0	68978	99885	0	0	0	0	0	25091	37751	0	0	10688	0	0	69379	46171	0	0	602210	0	0
0.0100563	0.00505536				22	21	21	4.3	4.2	4.2	838.3	0	40.331	40595000	421	81	96424	1927.5	2389.7	1045.1	2718.3	1562.7	1543.2	584.46	1881	859.36	2934.1	2384.5	3952.7	2037.7	1682	1835.7	2427.6	1754.1	2424.5	2057.7	1673.7	2041	2528	1229.3	2117.1	1673.2	1882.9	4321.3	3666.8	4895.7	1714900	719920	811500
0.436313	0.333082				5	5	3	8.6	8.6	8.6	53.425	0	16.021	55681000	13	37	4283200	42270	63507	99154	166990	68879	76142	56730	79674	158160	142900	113740	213640	115120	56209	59208	83943	123820	36097	47480	50864	97370	115360	0	150980	37889	420050	162770	185580	191750	1832300	154260	549510
0.167538	0.0958406				2	2	2	22.1	22.1	22.1	17.328	0	16.237	23189000	8	19	2898600	0	151600	154860	0	141080	112000	38442	45733	0	0	0	0	21795	150710	171270	0	130270	95109	0	83164	0	0	84352	0	75235	91679	71677	425640	118990	308630	401340	0
0	0.205231				7	7	7	43.6	43.6	43.6	20.776	0	25.383	50506000	11	22	4591400	68302	393520	309970	0	0	0	219380	0	404330	0	307690	296390	178170	0	0	0	0	0	76716	0	0	26544	13804	0	388070	0	0	173370	753920	0	0	751320
0.270538	0.248459				8	8	8	43	43	43	27.912	0	42.208	93017000	14	58	6644100	274790	66086	368950	247700	110470	176780	134310	88310	121920	397140	133560	210380	0	282880	64011	141130	483620	117120	126830	99335	136450	68724	0	516500	192210	91140	52696	515390	166200	0	1656600	3847100
0.00340541	0				1	1	1	1.6	1.6	1.6	124.88	0.0077887	2.4667	1312000	56	7	23429	0	1891.9	0	1359.9	0	0	0	0	0	4130	0	0	0	0	0	0	2444.9	1757	1803.1	0	0	0	0	0	0	0	1890.3	0	0	69665	84967	0
0.167438	0				3	3	3	6	6	6	85.104	0	7.6907	21059000	34	20	619380	0	0	0	0	34691	11183	70408	34604	15330	12839	25960	9008.9	7526.1	0	0	0	8644.4	0	0	7160.9	0	0	0	23667	13866	41007	10024	0	81004	411990	123020	0
0.047507	0.00914937				4	4	4	13.8	13.8	13.8	55.755	0	14.793	29258000	24	30	1219100	52010	41726	61997	30533	41205	23717	23467	26049	72609	66836	33633	23738	0	16841	20929	18399	44222	22276	12798	11581	13518	25400	13290	99007	36028	19189	23442	66902	63341	148620	102960	1248300
0.0690919	0				1	1	1	12.2	12.2	12.2	23.449	0.0025464	3.0828	2367000	8	7	295870	0	0	0	0	0	0	0	0	0	0	0	0	0	59956	0	0	60973	0	0	0	0	34905	26412	0	0	0	0	0	0	272220	70131	0
0.0167215	0.0384955				2	2	2	7.3	7.3	7.3	46.36	0.0018896	3.4646	2709800	20	3	135490	0	0	0	0	0	0	0	0	0	0	0	0	0	0	20453	0	0	0	0	0	0	12806	0	0	0	0	23389	0	0	0	0	0
0	0.00604795				1	1	1	3.4	3.4	3.4	71.08	0	5.7466	3133300	28	9	111900	0	0	0	0	0	0	0	0	0	0	0	0	0	53062	0	0	0	0	0	0	0	0	7022.6	0	0	0	0	0	0	0	405710	0
0	0				1	1	1	32.8	32.8	32.8	6.0422	0.0096154	2.268	0	3	0	0	0	0	0	0	0	0	0	0	0	0	0	0	0	0	0	0	0	0	0	0	0	0	0	0	0	0	0	0	0	0	0	0
0.0387339	0.0796749				34	4	0	75.5	9.1	0	53.045	0	62.483	49404000	29	108	1703600	67481	113360	24424	42110	25295	43016	47610	45117	122420	37540	48002	48141	19115	71642	24942	26625	29179	29670	20529	18968	40375	24656	15102	89783	44572	39712	16171	152230	57740	351310	698760	1956900
0.0494268	0.0158573				2	2	2	8.3	8.3	8.3	24.01	0.0038828	2.8374	20534000	10	23	2053400	68535	118610	75889	94400	50370	58510	40480	38655	79736	51449	227870	12495	0	32513	55533	0	111240	66716	53611	0	0	27833	83725	70369	227410	24868	13014	43831	39323	145000	242020	685350
0.0736247	0.0520662				2	2	2	10.5	10.5	10.5	37.54	0	9.8367	15051000	15	23	1003400	23940	34946	11474	0	15542	5409	0	25174	32272	36261	0	11605	0	46728	33933	9884.1	19380	8636.1	20650	16535	26816	10609	0	0	0	59985	45569	102880	49700	415350	354020	359100
0.132875	0.141971				18	18	18	18.5	18.5	18.5	133.94	0	38.257	48426000	71	65	682060	0	0	0	0	0	0	0	0	0	944.31	5737.5	77673	54578	0	3073	2282.6	11962	6127.1	12679	5090.4	11530	6873.9	6189.5	4362.3	5987.2	76554	50459	2423	0	3202200	87925	0
0.000122743	0				6	6	5	1.6	1.6	1.3	564.56	0	6.9797	2268700	266	6	8528.8	0	1290	0	0	0	0	0	0	0	0	0	0	0	0	679.79	0	0	430.46	0	0	0	0	0	0	0	0	0	0	1486.7	0	295020	0
0.00336816	0.00112616				29	2	2	32.6	2.8	2.8	116.59	0	156.09	15675000	45	26	348340	9369.6	34380	0	0	0	0	10431	21859	0	0	0	0	0	15780	10154	7430.5	6591.3	10147	10309	10948	11276	15151	7695.8	14731	0	0	2776.4	42545	30687	0	412830	421630
0.217738	0.155381				2	2	2	8.9	8.9	8.9	29.096	0	5.6029	42259000	16	43	2641200	51794	72623	0	0	43169	23172	48816	67983	91205	221430	86903	98733	55556	0	40283	47266	81540	35793	64602	33312	40224	63476	72244	97140	23124	200100	70063	181050	61904	1573400	337860	828700
0	0				20	2	2	56.8	8.1	8.1	25.742	0	30.445	0	12	0	0	0	0	0	0	0	0	0	0	0	0	0	0	0	0	0	0	0	0	0	0	0	0	0	0	0	0	0	0	0	0	0	0
0.0463124	0.032923				3	3	3	9.4	9.4	9.4	47.33	0	5.4375	7869800	22	5	357720	18154	0	0	0	34976	0	0	10154	0	0	15022	0	11652	0	0	0	0	0	11670	9616	0	9820.9	9619.9	50774	0	58298	0	0	23165	362080	0	399380
0.0110145	0.0105676				3	3	3	27.3	27.3	27.3	18.154	0	8.5017	11320000	11	8	1029100	0	0	0	29893	32710	23695	21661	45864	68169	41679	40460	31620	13300	0	15838	27554	28797	0	40337	29629	21789	20692	12531	68705	86448	47886	15352	70390	66367	80502	41891	0
0	0.00468493				2	2	2	7.6	7.6	7.6	41.026	0	7.7284	8127700	17	7	478100	0	10643	18046	44636	28395	11692	0	0	0	35262	35674	0	0	9104	0	10353	19934	12649	15475	0	0	0	19643	83524	33919	0	0	17745	31352	0	45090	0
0.328016	0.673605				1	1	1	5.8	5.8	5.8	15.684	0.0071746	2.5278	12684000	7	3	1812000	0	0	0	0	0	0	0	0	0	0	0	0	0	0	0	0	0	0	0	0	0	0	0	0	0	0	0	0	0	0	0	0
0	0				5	1	1	41.5	11.4	11.4	13.519	0	36.425	0	9	0	0	0	0	0	0	0	0	0	0	0	0	0	0	0	0	0	0	0	0	0	0	0	0	0	0	0	0	0	0	0	0	0	0
0.0275992	0	+			1	1	1	2.2	2.2	2.2	57.46	1	-2	1735600	27	1	64280	0	0	0	0	0	0	0	0	0	0	0	23884	0	0	0	0	0	0	0	0	0	0	0	0	0	0	0	0	0	1090700	0	0
0.0812908	0.0946778				6	6	6	21.2	21.2	21.2	44.292	0	14.452	25619000	18	32	1423300	22645	34360	59069	27069	18410	6881.5	19989	17943	11063	54672	45238	42334	28396	30868	13671	9920.9	46417	12478	37775	14165	49579	16337	46764	48433	27952	111350	56491	74454	104730	408750	194960	407610
0.00299034	0.00760277				17	1	1	71.1	5	5	39.001	0	5.2127	5904000	24	15	246000	11736	8602.4	11278	7451.3	5649.7	8022.4	0	4020.2	12932	14610	21826	0	0	10252	6224.4	0	8029.9	3730.3	5228.8	0	0	4119	4148.3	27029	13765	0	0	0	13282	0	129640	281660
0	0				1	1	1	2.4	2.4	2.4	96.89	0.0071721	2.5278	5109700	39	1	131020	18679	0	46708	0	0	0	0	0	0	28038	20412	0	0	0	0	0	0	0	0	0	0	0	2819.6	0	0	0	0	0	0	0	0	728480
0.0523013	0.0538577				4	4	4	21.7	21.7	21.7	22.284	0	24.615	9090200	10	13	909020	24265	44498	0	8328.3	9797.1	8605.1	65392	56397	79376	36698	11390	23301	24537	11752	0	13417	21169	0	0	0	0	0	6679.1	65382	24645	41627	29857	63472	32304	272620	235500	242650
0	0				3	3	3	11.6	11.6	11.6	33.165	0	14.839	22680000	10	20	2268000	165470	150000	159400	166710	87236	105530	76607	103180	243010	110280	159470	0	0	29271	0	36943	53812	41040	37680	35177	18987	15667	0	204220	117460	0	0	33433	0	0	71025	1654700
0.01894	0.0199939				1	1	1	5.7	5.7	5.7	41.268	0	4.1937	6601200	20	16	330060	14178	0	0	0	0	0	10601	19170	23512	24351	20026	0	10196	0	9077.9	0	0	13439	0	0	0	27141	9498.8	0	33439	23163	10050	0	0	150960	125660	283570
0.0146056	0				2	2	2	16.7	16.7	16.7	22.073	0.00076953	3.6916	1128000	10	2	112800	0	0	0	35695	39504	0	0	0	0	0	0	0	9433.3	0	0	0	0	8675.1	0	0	0	0	0	0	0	0	0	0	0	0	0	0
0.165373	0.19824				9	9	9	36.6	36.6	36.6	37.375	0	50.357	98223000	18	110	5456800	231350	185700	237470	188220	126170	105860	193570	101020	238790	193910	110390	126540	75811	173180	93181	170450	125200	138230	139910	66370	95540	157170	57409	311590	209730	111150	42930	319570	160680	264010	634340	4164300
2.21302	2.31917				2	2	2	24.1	24.1	24.1	18.229	0.0055115	2.604	223250000	9	14	24806000	410340	582990	346360	313920	319160	313360	583190	434350	747040	582570	450580	859930	656500	671640	506830	599240	632170	564200	528500	527670	565950	431920	399360	698020	534630	1227100	682530	1129000	845560	5880200	311380	3693100
0.0205147	0.00773453				4	4	4	13.9	13.9	13.9	47.873	0	10.93	11255000	25	4	450200	46941	0	70764	12602	7401.5	8401.4	0	14140	28672	45888	26523	0	0	11415	0	0	0	11187	4517.5	3633	0	6328.5	0	0	19277	0	0	28667	17040	129100	92799	1173500
0.0251948	0.0128859				8	1	1	19.9	2.6	2.6	50.865	0	7.5994	13663000	28	27	487960	0	14833	17604	0	15286	11255	13956	11165	19647	19947	21147	0	7903.2	16565	10404	7443.9	13904	11843	0	14141	0	11563	0	48564	22047	21411	8561.5	31486	22831	257480	151210	0
0.0134437	0.0341044				4	4	2	20.2	20.2	11.7	27.598	0	7.251	1870700	11	5	170070	0	0	27167	0	0	0	0	0	0	0	5780.5	0	4894.8	0	5418.4	19471	0	0	0	12715	0	0	5474.7	0	13392	0	2946.9	0	10863	0	0	0
0.0763807	0.0557014				15	15	15	23.7	23.7	23.7	93.045	0	104.61	146940000	46	156	3194400	96474	98225	61561	95231	44141	67233	45143	91458	121290	200730	125560	37620	26837	96340	36141	86469	96900	39649	40555	49733	34186	57072	40440	254710	50689	67946	28900	426980	123920	585560	1179100	4437800
0.119866	0.215213				6	2	2	46.9	14.3	14.3	16.495	0.00039216	3.9163	71389000	10	12	7138900	167940	246490	286210	228880	171330	156280	213500	198230	440200	316420	206540	71258	45159	175190	149670	172940	147380	142750	171140	169010	151960	157800	121200	338220	414050	115610	60695	408370	538750	178990	454130	1679400
0	0				1	1	1	3	3	3	33.672	0.0025473	3.0844	23093000	17	11	1358400	289400	0	122310	0	0	0	0	0	192000	187600	97876	0	0	0	6229.8	50451	61494	30243	28968	27023	21441	17667	15376	160970	2289.7	7964	0	39106	0	0	0	4919800
0.00645919	0.00277537				3	3	3	2.1	2.1	2.1	273.6	0	8.631	3099900	124	5	24999	0	0	0	0	735.55	0	0	0	0	0	0	2484.2	0	0	0	0	0	575.79	761.04	0	0	0	0	2252.8	0	4502.9	0	0	0	346150	0	0
0.81346	0.586511				49	49	49	65.5	65.5	65.5	82.593	0	323.31	825940000	43	364	19208000	691910	646120	797330	496160	407850	298210	407020	296810	755340	744150	401170	489280	199710	690490	308040	406440	618930	336970	413970	353790	349740	383580	270450	1209700	527480	671130	213680	1270500	756370	14827000	12988000	29752000
0	0				10	1	1	38.1	3.5	3.5	35.671	0	6.6089	0	14	0	0	0	0	0	0	0	0	0	0	0	0	0	0	0	0	0	0	0	0	0	0	0	0	0	0	0	0	0	0	0	0	0	0
0.167312	0.162403				2	2	2	9.7	9.7	9.7	26.638	0.0045486	2.7389	11595000	4	33	2898800	65303	79925	66111	49486	50524	44126	75551	77476	98255	0	97322	81299	91142	58651	73960	72034	74932	35328	39474	31561	88230	76453	47420	68972	182000	115980	99610	159250	120870	289960	181550	261210
0.0817249	0.118855				5	5	5	16.8	16.8	16.8	34.412	0	8.7323	33588000	14	30	2399200	102980	172060	212010	114730	73001	55562	0	34424	51061	80588	43510	0	19744	49815	25362	39686	49057	45583	75692	11329	38402	26631	66026	70831	114960	38963	40694	55120	259830	174240	538360	1441700
1.96803	1.6528				8	8	8	50.6	50.6	50.6	16.832	0	73.389	230830000	8	152	28854000	780510	699600	1271100	1275700	835400	666410	477270	506690	964700	970330	658210	825160	489160	586420	441230	634400	596010	526690	825770	498030	584870	556100	367150	1592000	561940	1170800	508840	1202100	912720	2595800	1730800	6244100
0	0				1	1	1	6.5	6.5	6.5	23.485	0	12.316	0	9	0	0	0	0	0	0	0	0	0	0	0	0	0	0	0	0	0	0	0	0	0	0	0	0	0	0	0	0	0	0	0	0	0	0
0.0156436	0.0096323				3	1	1	10.7	4.6	4.6	46.871	0.0077834	2.458	2264100	22	2	102910	0	0	2651.6	5846	4440.4	3045.4	0	0	8423.4	0	5179.8	8834.5	6398.6	0	0	0	0	0	0	0	3096.9	0	0	9553	4612.8	0	4361.7	0	5295.1	0	0	0
0.844997	0.899922				6	6	2	45.4	45.4	14.6	14.839	0	43.8	44449000	9	46	4938800	126150	0	0	0	0	0	0	0	0	0	0	149210	317040	57805	48952	125470	0	94677	26722	117290	106850	161260	150080	0	0	638300	297790	188450	156770	3277000	122870	1135300
0.302847	0.338668				6	6	6	22.6	22.6	22.6	36.436	0	14.848	47389000	14	29	3384900	65494	81178	19001	39696	25467	11355	39851	54204	62274	67689	25923	159530	99876	98338	57621	89721	89930	67439	23048	37239	98571	97539	55391	39075	128110	236600	139240	154680	82744	1137500	896950	916920
0.00690923	0.00611373				2	2	2	8.1	8.1	8.1	37.72	0	4.6738	5419000	25	24	216760	4993	9291.4	5967.6	6063.1	5930.4	4763	5421.6	6121.6	8463.1	8605.1	14634	3476.2	0	5341.3	6006.5	4257.1	4005.7	4053.1	2514.8	2451.2	3424.8	0	3118.3	15371	9983.7	4547.4	0	10282	15093	77085	145270	124830
0.010952	0.00318579				4	4	4	3.4	3.4	3.4	204.29	0.00077429	3.7556	3638000	92	2	39543	0	0	0	3100.5	376.2	0	0	0	1092	0	1319.6	3199.8	992.7	0	0	696.19	749.99	0	1121.6	0	0	0	0	0	2825	1195.4	1388.7	1084.7	0	292890	36692	0
0.357364	0.294636				20	20	20	25.5	25.5	25.5	139.44	0	74.908	104460000	66	181	1582700	0	2018	0	1891.7	0	1894.1	1092.3	0	1115.8	0	0	134320	106190	3003	0	25691	48284	21733	28149	11032	19458	18742	11183	0	0	243480	81862	0	0	7334700	184980	0
0.0411383	0				10	2	0	31.6	9.1	0	33.222	0	28.154	19549000	17	16	1150000	149500	221850	0	0	28891	0	0	0	0	0	0	0	51483	0	163800	0	0	114470	0	99587	0	0	0	0	0	0	0	0	0	440510	1072800	2541500
0.0525768	0.0739417				2	2	2	5	5	5	85.086	0.0093458	2.3235	109500000	44	5	2488600	106710	113370	63774	3227.2	2727.1	62669	187070	36281	76320	151170	152960	40244	39555	62724	54225	45725	57960	61270	48572	0	46330	44368	39831	124310	133630	82490	45996	126990	114940	1211100	327410	4695400
0	0				1	1	1	2.8	2.8	2.8	32.287	0.005848	2.5923	0	8	0	0	0	0	0	0	0	0	0	0	0	0	0	0	0	0	0	0	0	0	0	0	0	0	0	0	0	0	0	0	0	0	0	0
0.310821	0.202581				10	10	10	25	25	25	73.361	0	56.517	126050000	32	196	3939200	23679	153190	60890	2588.4	24362	36067	25916	76762	82660	50685	23179	118540	86329	165270	53514	94168	114900	101780	80190	80078	72068	81161	72119	82493	69988	193710	89578	425030	169130	3681100	2775200	757720
0.0200309	0.0256124				5	5	5	8.3	8.3	8.3	87.334	0	12.77	19451000	39	28	498740	15754	5034.7	27857	15744	13866	6628.9	27619	34661	8975.7	26176	18772	7556.3	0	11622	8636.9	8667.6	9490.1	6047.5	7118.2	8425.6	6082.5	4989.3	4775	21257	8964.3	14950	5027.8	38205	16723	89994	234910	614410
1.24628	1.13937				12	12	12	47.5	47.5	47.5	33.296	0	237.65	375290000	22	165	17059000	343420	391840	383600	456580	291480	213940	404240	285420	470940	479220	456770	509050	318460	505200	283200	428990	492340	302540	367190	248160	325150	284650	257270	805070	457460	927390	379310	1090100	590010	6925800	3752800	7555200
0.515126	0.474053				6	6	6	16.8	16.8	16.8	51.286	0	18.869	47919000	16	34	2995000	16464	90695	0	0	0	0	0	0	49563	0	24063	190130	149350	0	26126	103680	100250	54262	62609	0	4284.2	0	17337	38254	27572	391440	133380	51301	48071	2108400	568050	263430
0.222239	0.210915				11	11	11	34.1	34.1	34.1	44.743	0	41.713	408250000	25	199	16330000	250680	277860	567080	451510	483640	397360	224000	206080	432950	1462000	381220	132950	72169	893120	665250	1014900	258820	164990	216680	189490	149890	177270	136400	2101700	327140	189110	69032	2864500	333910	1541100	1897500	6267100
0.123526	0.149343				3	3	3	31.8	31.8	31.8	19.193	0	5.6622	7587200	8	12	948410	14825	13573	16221	12444	11226	0	9641.2	28684	27157	40068	0	154110	10413	41398	0	38858	14602	0	16609	0	0	11230	0	0	0	36864	0	36907	25870	289290	123130	118600
0.890628	0.619242				14	14	10	33.9	33.9	24.4	47.573	0	117.53	227360000	20	240	11368000	46323	176930	21024	22819	10683	8426.4	161610	244250	255760	153840	70621	425000	263030	429580	248550	247470	308720	257040	275810	177990	184740	202800	191480	229480	275550	637680	275720	756180	900380	5513500	5800500	926470
0.0215416	0.0266466				9	9	9	48.6	48.6	48.6	24.423	0	60.941	22921000	10	21	2292100	197740	225890	110350	101290	116260	150390	58287	76924	0	73653	152920	0	0	62259	61059	0	42579	9454.9	0	0	25379	0	0	102610	194270	0	23608	112610	132770	197340	125490	1977400
0.100179	0.0957691				2	2	2	6.2	6.2	6.2	48.915	0	6.1858	21522000	21	13	1024900	13933	8069.2	64128	0	18713	11914	20587	0	26195	34770	42569	51759	35220	19841	11898	30985	23440	19264	17613	14220	23810	20509	16765	34840	0	65166	34531	70495	0	646180	104060	292590
0.832438	0.327551				2	2	2	15.1	15.1	15.1	12.469	0.0032351	2.9722	12365000	4	1	3091200	0	0	0	0	0	0	0	0	0	0	0	276370	0	0	0	0	0	0	0	0	0	0	0	0	0	883340	260600	0	158830	930540	0	0
0.00509845	0.00688984				3	3	3	2.9	2.9	2.9	171.69	0	4.3978	4308900	84	6	51297	5621.6	0	4590.7	0	870.45	0	0	1205.6	0	3037.5	0	0	0	0	0	2700.3	902.56	0	1055.9	0	0	0	0	2285	0	0	2547	2237.3	0	238840	191030	472210
0.0821685	0.0607089				7	7	7	10.7	10.7	10.7	132.6	0	26.537	78905000	58	55	1360400	19678	31498	31890	0	20389	15361	20220	20291	31553	33789	31622	48501	30293	58852	35319	40063	68425	31674	16590	20283	33693	41879	37397	40873	49002	33602	33660	120970	59918	980870	1290700	1141300
0	0				2	2	2	4.1	4.1	4.1	56.705	0.0018643	3.3276	5455100	25	8	218200	31370	0	34157	14901	11804	0	16136	13491	15964	25336	13668	0	0	0	0	0	0	0	6445	0	0	6299.1	0	0	13675	0	0	0	0	0	52897	784260
0.465416	0.581848				6	6	6	31.1	31.1	31.1	25.913	0	56.281	136500000	15	83	9099800	279340	198280	279740	194310	146540	143540	188360	200170	485050	296700	478810	336040	103020	198500	218520	184120	139920	146540	183320	136470	167630	331940	118740	400480	521310	396810	151640	361720	230030	1274700	882030	4190200
0.0934053	0.080711				9	7	7	17.8	13.7	13.7	69.147	0	14.869	14178000	33	29	429650	0	0	0	0	0	0	0	0	0	0	9996.1	44140	26802	0	0	0	0	7721.8	5482.5	0	12814	7013.6	3727.5	0	2661.8	67316	17903	0	0	903890	0	0
0.510883	0.470267				4	4	4	17.3	17.3	17.3	23.466	0	19	19807000	6	15	3301100	20900	0	25123	22315	21147	12060	10620	0	0	41423	0	288210	0	46298	0	209250	121040	65461	44479	237350	24861	0	0	0	0	620050	0	114170	0	1284600	105330	125400
0.505281	0.29569				7	7	7	33.1	33.1	33.1	27.744	0	26.108	51436000	13	62	3956600	51974	43284	0	16599	53411	81120	58978	39255	126450	168360	87674	151250	105880	61008	14546	114200	128130	57254	83755	82028	98017	76208	39629	160630	72708	335290	139180	288570	48697	1589200	272260	675660
0	0				17	3	3	68.4	15.2	15.2	18.875	0	4.3127	23138000	11	23	2103500	130100	90105	266280	126590	77933	64142	40543	31789	150710	220880	98217	0	0	0	11807	36299	79232	14490	0	30918	29282	13958	26250	288520	71903	0	0	149980	15846	0	66762	1431100
0.0478811	0.0387447				21	21	3	47	47	9.2	33.117	0	323.31	72844000	14	49	5203200	302810	211550	373600	381460	190020	138620	128180	136980	362740	224340	285910	0	0	260430	51992	88546	159240	102380	97387	78826	91694	103490	52699	256910	201850	50263	0	211570	191610	176110	268780	4239400
0.0228389	0.0410603				1	1	1	4.7	4.7	4.7	46.596	0.0087542	2.4054	11150000	13	8	857720	20899	0	18298	0	42474	19431	0	40772	0	65953	29940	28333	24490	58521	22961	63678	0	0	0	24365	0	27796	14256	57808	26507	0	21938	0	67499	233020	175810	271680
0.0498971	0.0794676				2	2	2	10.5	10.5	10.5	21.77	0.0045518	2.7447	3652500	12	8	304380	0	0	0	0	0	0	0	0	0	0	0	41494	16991	0	0	0	6983.5	0	0	0	0	7457.3	6622.9	0	0	54824	11200	0	0	293170	38194	0
0.0551808	0.0269244				2	2	2	7.6	7.6	7.6	36.167	0	5.1872	10916000	21	24	519810	4069.8	8621	6681	0	4815.6	4280.6	12660	12445	20001	9591.1	12912	24286	13612	8841.8	6471	12495	16411	6722.7	11944	9483.1	5515.5	3102.8	5585.5	33726	11636	26751	16125	37428	11983	320680	201100	85465
2.07764	1.85582				4	4	4	26.9	26.9	26.9	17.258	0	9.739	74606000	6	44	12434000	67407	3674.1	70630	0	78931	0	73294	77899	85908	81934	142870	722570	520100	136560	51232	416170	476820	478850	214020	0	116320	133540	102750	126300	123300	1815500	971160	0	203300	3128600	338960	404440
0.172907	0.143371				2	2	2	9.6	9.6	9.6	27.079	0	6.4621	10981000	8	9	1372600	12581	46088	0	0	0	7094.5	16206	11977	0	93001	13084	49117	31740	27481	10011	46689	18839	25920	0	43410	19337	17725	10553	138110	16098	188620	61445	0	33174	761820	133860	100650
0.336382	0.609929				7	7	7	28	28	28	29.988	0	64.412	182380000	13	142	14029000	453710	325060	520990	471300	450360	250220	400110	404940	793600	551890	386180	275790	154420	642240	344920	286480	437270	252460	321550	237300	315450	347450	264250	290050	484640	255480	111460	902520	478110	1001500	1716800	5898300
0.274102	0.099333				7	7	7	57	57	57	19.779	0	94.929	54815000	9	72	6090500	524910	86696	573460	36530	167320	46233	139810	116130	156550	298610	155080	96767	62414	183600	112790	0	121020	109310	134300	90506	109040	100040	68665	370090	119440	195580	57096	529790	327250	574920	399920	4724200
0.100275	0.169137				4	1	1	77.3	17.3	17.3	11.749	0.0048561	2.6802	15028000	4	2	3756900	0	195600	0	0	0	64604	116590	367300	172190	0	332260	0	73184	78208	83134	112250	130730	104060	0	77881	84980	119730	120430	597510	248160	0	95848	0	0	256040	144000	0
0.278971	0.18027				5	5	5	28.1	28.1	28.1	26.457	0	14.223	42120000	12	42	3510000	70533	113290	149450	45372	51161	19083	60377	64832	77032	117030	60502	208680	25339	166900	19750	105650	170660	77373	124970	52400	73224	24556	32888	187760	0	266880	83785	180380	0	1351100	619600	846390
0.00566211	0.00230526				5	5	5	5.5	5.5	5.5	103.98	0	6.7915	6680700	57	9	117210	0	6675.6	6984.3	0	1993.3	1382.1	0	2467.7	3623.3	6148.5	3044.3	4447.7	1387.7	6614.3	1770.1	0	3255.7	2708.4	0	2754	7044.8	1846.8	1192.7	3595.3	3932.4	1834.9	2359	8189.8	3981	124480	64340	0
0.10636	0.146654				1	1	1	2.2	2.2	2.2	61.252	0.0035842	2.9391	131010000	31	56	4226000	121150	132330	149660	199530	143100	121390	83232	133810	212090	202240	234910	57459	50405	100970	64319	83594	125190	95202	93881	70862	100720	96912	72891	192910	177460	67463	34460	150200	190760	797510	1113800	3755800
0.00391299	0				1	1	1	2.8	2.8	2.8	78.839	0.0015261	3.5711	1632100	36	3	45336	0	0	0	0	0	0	0	7145.2	0	0	15742	0	0	0	0	0	0	8901.5	0	0	0	0	0	0	0	0	0	0	0	86366	0	0
0.0226208	0.0389685				4	1	1	10.8	2.9	2.9	70.678	0.00039448	3.9983	27333000	29	28	942510	14364	13714	44436	49582	32504	23804	40578	43483	58993	47422	44505	16790	0	16615	17159	21787	22038	13132	15920	19255	25417	0	15182	56288	0	19164	13342	42426	82778	262590	154760	416550
0	0	+			8	1	1	35.1	7	7	26.807	1	-2	174260	16	1	10891	0	0	0	0	0	0	0	0	0	0	0	0	0	0	0	0	0	10891	0	0	0	0	0	0	0	0	0	0	0	0	0	0
0.00197176	0				7	1	1	45.6	8.8	8.8	21.43	0	7.8118	13155000	11	7	1195900	230380	0	218040	0	67395	0	0	67393	0	143480	0	0	0	63244	0	0	50181	30646	32750	29827	0	29250	0	0	95977	0	12286	0	62378	31746	137180	2534200
0.211258	0.165515				4	4	4	12	12	12	39.611	0	9.8474	42865000	18	27	2381400	33269	48675	80534	77257	41596	30434	32478	42559	23773	85630	29743	80089	72631	43136	14925	55384	45522	37834	69209	44030	67215	17321	20146	135250	36523	134380	43297	172940	56994	940950	421380	598840
0	0				3	3	1	35.3	35.3	23.5	15.328	0	69.39	66991000	4	2	16748000	4374800	2930400	0	0	0	1931600	0	3526500	0	2155500	0	0	0	0	0	0	828410	0	1000600	0	0	0	0	0	0	0	0	0	0	0	0	17499000
0.0548394	0.0263457				2	2	2	7.6	7.6	7.6	43.383	0	4.9604	1486700	10	8	148670	0	0	0	0	0	0	0	0	0	0	0	0	0	0	0	0	0	0	0	0	0	0	0	0	0	21336	16641	0	0	400720	0	0
0	0				1	1	1	1.8	1.8	1.8	74.601	0	5.8664	0	33	0	0	0	0	0	0	0	0	0	0	0	0	0	0	0	0	0	0	0	0	0	0	0	0	0	0	0	0	0	0	0	0	0	0
0	0				8	1	1	84.2	22.8	22.8	6.5992	0.0084374	2.4215	0	4	0	0	0	0	0	0	0	0	0	0	0	0	0	0	0	0	0	0	0	0	0	0	0	0	0	0	0	0	0	0	0	0	0	0
0.308814	0.252988				24	24	24	40.9	40.9	40.9	95.179	0	110.62	179610000	35	317	5131700	117910	160440	179260	93805	51488	73248	122570	130850	200110	162430	74592	113690	97709	149240	206610	157750	128060	85265	94894	84191	112400	83913	69293	160850	130940	244500	104850	305570	206790	2954500	2563900	4126800
0.0707887	0.0745021				2	2	2	11.3	11.3	11.3	34.919	0	5.6944	6410900	13	15	493150	0	0	0	0	0	0	9260.3	0	0	0	0	38957	35852	0	3925.8	0	19791	7680.9	14152	6993.7	16909	8829	7748.1	0	0	55458	34509	24080	0	467490	79270	0
0	0				1	1	1	16.2	16.2	16.2	8.5238	0	18.12	19072000	3	5	6357500	0	0	0	922020	0	0	0	0	0	0	0	306550	0	1183600	0	0	0	0	0	0	0	0	0	0	1560400	0	0	0	2146700	0	0	0
0.1328	0.302497				3	3	3	30.2	30.2	30.2	22.337	0	11.875	26731000	8	29	3341400	85257	86570	121330	49748	112560	24251	75590	117720	70854	220500	50675	141000	39065	93099	33118	17074	108570	90566	59910	27800	35679	32439	27814	78578	54629	172180	29306	364380	82701	409490	559970	682050
0	0	+			1	1	1	13.5	13.5	13.5	12.004	1	-2	0	7	0	0	0	0	0	0	0	0	0	0	0	0	0	0	0	0	0	0	0	0	0	0	0	0	0	0	0	0	0	0	0	0	0	0
0.002899	0				1	1	1	7.2	7.2	7.2	39.302	0	11.648	1769400	18	5	98301	5318.3	0	0	5887.6	6216	5853.2	0	0	0	0	0	8000.2	4561.7	11593	0	6484.7	0	5680.4	0	0	0	0	0	8306.7	0	0	0	11703	9333	0	0	95730
0.389813	0.268062				3	3	3	26.2	26.2	26.2	21.701	0	10.966	12768000	8	23	1596000	0	0	0	0	0	0	0	0	0	0	0	89977	132490	0	19554	0	0	0	15855	0	0	57056	35933	0	0	213090	128420	27340	0	1132900	143900	0
0.137391	0.0873975				8	8	8	21.2	21.2	21.2	59.425	0	36.526	28835000	17	40	1696200	41615	28489	93687	212330	110800	37217	2811	11558	0	21297	9453.4	100420	69385	72233	32916	54673	53777	43473	27773	26575	5383	14515	26951	24013	22915	136740	18198	38161	9516.5	759930	241340	707460
0.622399	0.322022				1	1	1	9	9	9	21.198	0	7.3455	48213000	6	48	8035600	191910	223220	262620	186200	203990	158710	96910	89296	145010	314090	121730	257640	180520	259700	141130	228220	244690	148180	169960	136770	135960	142340	111100	346470	176230	400560	174800	736990	287080	1931000	498560	1151400
0	0	+			1	1	1	13.4	13.4	13.4	10.986	1	-2	0	6	0	0	0	0	0	0	0	0	0	0	0	0	0	0	0	0	0	0	0	0	0	0	0	0	0	0	0	0	0	0	0	0	0	0
0.0754757	0.0591985				3	3	3	47.8	47.8	47.8	12.732	0	10.072	13934000	5	9	2786900	127460	110230	224130	165430	63339	54206	95269	0	166830	0	0	62189	25797	60203	0	54763	78547	47142	74250	53850	0	0	34966	244390	248150	109950	0	160510	180810	0	61230	637280
0.0913376	0.06758				5	1	1	45.1	7.5	7.5	14.522	0.0055134	2.6049	24276000	10	3	2427600	0	0	0	0	0	0	0	30280	289820	0	84613	0	25968	129520	67322	0	118580	0	0	0	62617	80580	44968	0	0	0	50027	489020	343940	0	609020	0
0.18624	0.245211				8	8	8	16.5	16.5	16.5	62.974	0	16.491	24499000	25	35	979970	0	0	0	0	0	0	0	15554	0	0	0	68090	70956	0	0	12141	12556	10184	11506	29250	0	16886	13300	0	0	150730	63526	0	0	1140000	0	0
0.169672	0.0457579				6	6	6	48.5	48.5	48.5	18.243	0	257.31	72184000	9	77	8020400	244060	391820	322520	204160	366160	135820	167840	182270	128930	404950	163490	39239	45063	415160	68583	85518	320220	246290	49392	271770	117890	123280	60864	829980	123810	231520	67319	552500	173440	413650	943900	2196600
0.0410717	0.027792				2	2	2	7.2	7.2	7.2	53.5	0	6.1084	5425800	15	11	361720	6387.9	0	21905	7337.8	0	0	0	7499.4	14379	0	9615.9	17979	8766.5	0	0	14310	12534	14791	19208	0	8419.5	18969	3870.2	0	13843	39313	0	0	0	247200	109810	95818
0	0				1	1	1	24.8	24.8	24.8	11.741	0	45.486	0	3	0	0	0	0	0	0	0	0	0	0	0	0	0	0	0	0	0	0	0	0	0	0	0	0	0	0	0	0	0	0	0	0	0	0
0	0				13	1	1	54.8	7.5	7.5	21.339	0	6.9602	0	15	0	0	0	0	0	0	0	0	0	0	0	0	0	0	0	0	0	0	0	0	0	0	0	0	0	0	0	0	0	0	0	0	0	0
0.0261969	0.0141848				2	2	2	6.1	6.1	6.1	54.843	0.0028808	2.9809	2577500	25	8	103100	0	0	0	0	0	0	0	0	0	0	0	6062.1	11918	0	0	0	7406.4	0	0	0	0	2921.1	0	0	0	6363.8	13095	0	0	407420	0	0
0	0				9	1	1	45.2	9.7	9.7	14.037	0.00039463	3.9992	0	8	0	0	0	0	0	0	0	0	0	0	0	0	0	0	0	0	0	0	0	0	0	0	0	0	0	0	0	0	0	0	0	0	0	0
0.0740521	0.0575372				1	1	1	4.1	4.1	4.1	34.435	0.0039035	2.8656	1988900	8	2	248610	0	0	0	0	0	0	0	0	0	0	0	17364	21646	0	0	0	0	0	0	0	0	18127	0	0	0	0	26432	0	0	90477	0	0
0.0230078	0.0231677				2	2	2	12.9	12.9	12.9	32.254	0	6.2723	10330000	20	3	516510	13774	24124	6799.8	7310.6	4949.2	0	9884.4	10199	22621	10099	17061	15467	14353	30438	16191	9990.9	8804.3	14192	12226	5478.1	7680.4	8093.9	3423.7	10964	9661.7	0	0	40505	33754	82677	284330	275470
0.214395	0.331575				5	5	5	37.6	37.6	37.6	14.285	0	17.951	44406000	10	51	4440600	87236	56390	41422	45887	36587	34968	78546	138000	186610	203870	151390	68217	111380	130900	86082	75151	186800	100690	87695	80974	58736	94941	89920	136990	48118	107230	107940	382680	214390	857450	569630	872360
0.724723	0.0675444				1	1	1	13	13	13	10.441	0.0028839	3.0118	17294000	2	20	8647100	52705	342710	0	0	525180	0	0	0	0	263510	0	126180	0	420450	63471	287150	428780	222920	187060	0	0	0	0	576970	0	537530	0	1445000	635930	165560	187580	105410
1.67494	1.45901				12	12	12	27.8	27.8	27.8	57.563	0	196.73	195980000	22	49	8908300	59854	25670	0	30975	6702.9	13187	8192.1	27305	37741	41165	23962	593300	592910	53726	37202	145280	194530	139890	175620	141830	176650	166180	149280	47799	16063	1053400	497930	159900	114800	15299000	412840	1316800
0.109646	0.0532087				4	4	4	15.4	15.4	15.4	36.187	0	7.3993	28215000	12	39	2351300	39794	56796	142750	119560	67698	75004	39246	55375	125330	46470	29188	11309	24330	0	24763	79980	88124	59739	76652	48721	74061	45462	24686	154770	101890	80232	31985	124440	55156	316100	320870	477530
0.348991	0.32269				3	3	3	17.9	17.9	17.9	25.059	0	6.9759	22940000	11	32	2085500	0	44440	0	23964	0	0	0	36747	49455	91382	0	135920	110360	20386	0	23752	21519	80007	22796	66401	49665	0	0	0	0	236740	103660	46582	0	1088900	0	0
0.0542511	0.0349591				1	1	1	6.1	6.1	6.1	38.734	0	4.9136	4202900	8	5	525360	0	25417	0	0	0	0	0	0	0	0	0	43461	46267	0	0	0	12998	0	0	0	0	24077	0	0	0	41257	16747	106770	92229	194950	0	0
0.0676352	0.0152399				2	2	2	9.5	9.5	9.5	26.55	0.0025538	3.1079	6784100	13	2	521850	0	0	0	0	0	0	0	0	0	0	19086	38131	0	0	11741	25773	30462	0	0	0	40589	0	15771	54088	0	47360	33765	52625	30056	152480	89966	0
0	0				2	1	1	16.2	10.8	10.8	16.737	0.00039541	4.033	3323700	5	3	664740	258090	0	233640	0	0	0	0	0	0	0	0	0	0	0	0	0	0	0	0	0	0	0	0	0	0	0	0	127650	0	0	0	1290400
0	0				3	3	3	15.2	15.2	15.2	28.526	0	225.1	0	4	0	0	0	0	0	0	0	0	0	0	0	0	0	0	0	0	0	0	0	0	0	0	0	0	0	0	0	0	0	0	0	0	0	0
0.0667351	0.0883299				4	4	4	12.5	12.5	12.5	58.282	0	11.829	32639000	30	36	1088000	10773	40358	16918	0	37250	0	8162.8	35056	31507	19970	0	48225	27322	34508	10089	37357	45585	41179	31158	40273	5572.4	24768	10558	39001	0	50597	10031	89431	34905	958370	1163100	323180
0.16701	0.105503				3	3	3	16.6	16.6	16.6	34.482	0	16.162	8712300	13	15	670180	0	0	0	0	0	0	0	0	0	0	0	60216	55940	0	0	0	16449	0	0	0	14403	0	0	0	0	87703	68511	0	0	571340	37632	0
0.088163	0.139043				2	2	2	12.2	12.2	12.2	27.873	0	9.1547	22034000	14	39	1573900	29627	0	37498	54965	30782	30291	56692	19590	44431	60912	31538	44254	57194	61807	55138	48472	24239	16228	41829	28364	23327	39131	47678	42328	17085	0	34817	48421	108390	185570	176370	414780
0	0				1	1	1	8.7	8.7	8.7	18.795	0.00077851	3.8053	15006000	5	8	3001200	0	0	0	0	0	0	0	0	521690	0	0	0	274390	0	0	0	0	0	0	0	0	319930	339740	0	852690	0	0	0	692720	0	0	0
0.0421793	0.0329469				3	3	3	8.8	8.8	8.8	51.355	0	8.1242	12226000	29	39	421580	12077	27510	0	0	14543	0	24358	0	12377	17579	0	22371	17530	15688	0	6769.7	6673.9	9207.3	12862	4168.7	6672.9	0	5648.1	9596.6	0	19427	14242	30489	0	192860	205540	350220
0.917146	0.823102				5	5	5	21.2	21.2	21.2	23.577	0	39.887	38692000	9	28	4299100	31547	0	0	0	0	19679	0	0	40630	69646	0	339250	193660	0	16119	0	34694	78619	102380	91666	54295	0	97136	0	0	660640	264950	0	46542	2641800	40809	283930
0.209713	0.108363				5	5	5	35.9	35.9	35.9	17.018	0	14.481	47366000	6	17	7894400	468780	290190	232080	0	13899	0	114890	272090	455680	454880	422960	182510	86601	232400	146140	165700	245490	47613	36299	28219	193220	252180	104710	436310	273220	246740	124630	377030	578570	470110	531320	2812700
0.181345	0.273703				4	4	4	23.4	23.4	23.4	21.007	0	17.495	60385000	13	71	4645000	178530	131320	191420	126140	47882	50083	65254	62676	78674	168230	46488	175660	21237	236070	138170	223190	209650	72520	93088	190780	181120	146700	45542	127530	85429	130990	42123	130670	60054	537240	739340	2320800
2.18074	1.79397				6	6	6	28.9	28.9	28.9	22.876	0	26.008	110730000	10	151	11073000	27519	75402	47884	75858	63737	40469	79151	47705	45110	68066	67052	916330	497110	40742	10595	241800	240730	175030	247020	135400	116050	116340	106300	143900	44165	1586000	533570	192150	55746	6895200	174570	275190
0	0	+			6	1	1	90.3	16.5	16.5	11.43	1	-2	0	6	0	0	0	0	0	0	0	0	0	0	0	0	0	0	0	0	0	0	0	0	0	0	0	0	0	0	0	0	0	0	0	0	0	0
0.267257	0.213373				47	30	25	50.8	34	29.5	111.75	0	323.31	883760000	44	354	20086000	549140	793680	759440	505120	577530	849760	1075400	442920	1839700	1855700	641020	126800	81467	293750	237520	370270	411860	289290	201930	176860	197130	229150	223440	1472500	723970	277340	183860	1209400	1714200	4659400	8371200	24162000
1.90836	1.37648				7	7	7	35.8	35.8	35.8	20.762	0	39.686	103060000	9	74	11451000	132210	67802	136120	105520	64568	60098	51019	70494	96503	117920	45131	846320	329190	103240	58020	297690	393490	266210	303120	178860	217800	182170	193550	202020	153660	1363000	520980	333440	188900	6073400	359900	1189900
0.31717	0.335861				3	3	3	12.6	12.6	12.6	25.104	0	16.262	46282000	9	25	5142400	465420	29542	704140	362750	339680	309840	0	45456	43628	217880	276540	0	40235	0	29170	100310	0	187470	173650	168680	100730	29012	79050	0	336220	0	100860	0	0	603610	428040	4188800
2.56756	2.36138				10	10	10	49.3	49.3	49.3	16.445	0	84.629	148600000	11	49	13509000	0	0	0	0	0	0	0	104740	166410	33949	96180	958730	820320	36761	81458	334700	330600	245490	216090	161760	426950	389020	241800	0	161020	1271000	1041300	0	214140	6996000	165690	0
0.0824891	0.0526846				2	2	2	9.2	9.2	9.2	31.279	0.0051957	2.649	6689300	11	15	608120	13293	0	13384	0	0	33507	0	0	0	0	0	30154	34388	16552	0	0	45382	0	23135	0	41756	39933	17804	0	0	67926	35487	0	0	351270	0	146220
0.0383909	0.0240706				3	3	3	4.3	4.3	4.3	120.21	0	8.8681	6396200	47	26	136090	0	0	0	0	0	0	0	0	0	0	0	12957	12031	0	0	0	0	3397.7	0	0	0	0	0	0	0	13893	14318	0	0	477170	0	0
0.0192702	0.00892663				2	2	2	6	6	6	69.216	0.0078178	2.4837	2118900	22	1	96313	2774.3	0	0	2778.9	4383.2	2644.8	3013.5	0	6290.8	0	0	4883.2	2783.1	0	0	2743.1	0	2489.6	2197	0	2846.5	0	0	6260.5	0	5142.5	4673.4	0	0	189420	33842	61035
0.0158922	0.00290983				6	6	6	18.1	18.1	18.1	55.819	0	12.307	16248000	25	13	649920	39569	28576	23472	33222	0	0	20643	24987	22389	41413	23336	0	5570.5	25390	9577.6	13832	15138	7754.2	3655.4	15478	12443	14010	12296	86292	17343	0	0	20269	50801	219070	88106	989210
0.0253413	0.396755				3	3	3	8.1	8.1	8.1	39.58	0	10.423	11900000	14	9	850010	0	0	0	0	0	0	0	0	0	0	0	203120	20600	0	0	0	0	0	0	0	0	0	0	0	0	278020	0	0	0	193190	0	0
0.0943157	0.0581943				8	8	8	12	12	12	79.954	0	15.27	81173000	34	106	2387400	105930	77918	39724	46141	79924	45380	51126	90403	98651	76382	86502	40616	20460	54337	46658	80372	100960	30364	54162	44083	60476	40525	32396	120780	79480	46697	29958	134180	84833	854810	1336000	3601600
0.629437	0.890885				17	17	17	50.5	50.5	50.5	41.796	0	285.5	323270000	20	196	16164000	584440	201040	902710	321400	386950	153080	474570	395750	667130	761670	536190	373050	279920	310410	317860	353090	412880	282190	279530	286580	365160	305480	278190	899790	661230	401960	181040	644270	653240	3860400	2554500	11689000
0.123325	0.0693572				7	7	7	29.4	29.4	29.4	37.636	0	12.318	35168000	18	58	1953800	56610	49991	26151	55099	33764	50505	45141	33487	13273	89838	57916	36010	33924	48225	30310	24625	63395	56916	24984	21191	40002	37177	37605	142460	88023	89388	45123	116230	102120	658010	460590	1019000
0	0				6	6	6	10.6	10.6	10.6	67.764	0	10.606	14761000	30	24	492040	0	23448	8750.5	29354	6733.8	16539	2835.3	16685	18804	13359	0	3074.8	0	29921	10641	34708	8024.3	5555.4	4214.5	35925	26417	12006	17663	52147	3222.9	0	1144	50981	16532	0	189150	0
1.38839	2.35972				15	15	15	42.4	42.4	42.4	47.463	0	44.927	547580000	27	155	20281000	56205	31834	48277	40720	73486	51018	44679	85275	157050	2443000	83993	228010	145290	72477	54356	1686600	83148	1218600	1862100	1222000	71395	92422	71029	4492600	109160	339690	129080	61038	170470	3220200	1159600	1517500
0.0895739	0.0827394				6	6	6	19.3	19.3	19.3	52.904	0	13.665	21462000	25	14	858470	11256	11052	18211	0	14815	19687	20373	17976	19749	27436	0	37734	35383	0	0	14253	55965	7429.5	12575	21106	19554	10245	5020	38454	0	104260	4381.1	35818	15792	334710	191590	281390
2.70742	2.28816				13	13	12	49.7	49.7	45.1	21.671	0	170.33	240000000	8	206	30000000	338430	789000	1236100	648450	390480	502870	382950	318550	338710	804170	677770	1636500	521840	778020	283160	1058800	1205400	932330	819600	563510	387600	341790	390210	1099700	461530	2055600	565730	1789900	557630	6853000	2086500	2707400
0.0455409	0.0296563				4	4	4	16.3	16.3	16.3	36.521	0	7.376	13236000	19	11	696650	0	20556	31907	0	26815	35401	19039	14144	40116	29468	15117	11132	9884.2	27709	11624	13665	0	12823	19666	0	32414	15645	0	33963	25638	47238	9299.1	0	28878	147200	100860	0
0.0069725	0.00771917				5	5	5	6.6	6.6	6.6	116.22	0	11.04	14086000	57	15	247120	2113.6	3521.9	2860.3	12503	3050.4	8003.9	7887.7	0	40003	21035	9936.8	6816.1	0	7283.4	0	6125.1	6058	8311.4	8858.5	4448.3	2699.4	1417.7	0	50849	0	6199.4	0	0	1986.1	104280	161830	120480
0.0609179	0.10106				3	3	3	23.7	23.7	23.7	26.922	0	21.117	30989000	15	87	2065900	73370	98640	47422	87301	74079	20551	41917	47853	56451	102440	65898	37989	31952	79987	48514	70532	39838	36521	48176	40008	45494	41925	24706	135230	49019	32443	6978.6	86688	97106	158230	283710	1100600
0.2503	0.238005				4	4	4	17.1	17.1	17.1	37.563	0	28.882	25059000	15	37	1670600	19503	11397	18943	0	0	19095	14165	24286	29033	36576	31123	78756	65085	27677	11649	39120	36278	47551	36277	23025	37870	25072	27234	12734	22057	135960	90311	37420	20329	887740	103140	292540
0.290094	0.34233				9	9	9	24.6	24.6	24.6	54.122	0	22.422	104990000	22	73	4772100	96878	101710	50371	51993	28257	31844	134860	106390	77907	285610	87253	215740	64292	194030	89376	171000	128350	89727	88667	74612	82144	94226	33476	270980	114250	236790	82197	366330	174830	2358000	1360500	2131300
0.0598573	0.0550217				3	3	3	21.6	21.6	21.6	20.747	0	6.8071	14163000	6	12	2360500	311570	143840	100460	111090	84355	96563	0	11848	183680	167570	81201	0	0	137950	0	136540	92180	79776	0	0	0	11800	0	0	227620	0	8066.2	0	0	0	0	1869400
0.0396446	0.0347398				4	4	4	14.5	14.5	14.5	54.826	0	8.6978	16569000	22	14	753120	6126.9	61513	0	59588	22917	16214	0	16437	19823	0	42337	0	8254	98674	0	19759	15951	20282	25440	20293	0	12633	8682.6	0	0	0	0	48620	20361	302740	286120	134790
0.137379	0.10731				20	20	20	34.5	34.5	34.5	105.72	0	188.47	160550000	49	286	3276500	0	166840	0	0	0	1704.5	3101.4	8298	2536.3	6395.2	16803	74264	36741	229620	143480	96697	92005	62013	54868	52008	59357	62610	59274	42452	43811	109820	51105	420220	261100	2270100	8746700	0
0.0969959	0.0773443				14	14	13	19.3	19.3	18.2	123.63	0	62.406	131170000	53	162	2475000	61087	94806	66535	105590	64814	32060	36255	53041	110010	136420	69561	64163	40514	69664	38050	48867	76442	37080	56093	35328	64135	45127	33300	147280	72293	84357	40409	142350	96204	1799600	1714600	3237600
0.368734	0.292941				27	27	24	51.8	51.8	48.2	81.876	0	275.54	291680000	50	340	5833600	85839	193850	101510	96935	57084	49355	104000	114390	158320	218410	101210	205330	107310	237750	95457	133900	159830	104090	121160	75256	110080	107940	64173	260660	133310	234760	105210	514010	304790	7187500	5038700	4292000
0.0201324	0.00791597				6	6	6	22.1	22.1	22.1	39.336	0	10.383	13783000	19	24	725430	40646	15928	73952	23816	18439	25494	8749.3	9885	75166	31689	12683	2505.6	16073	9162.2	0	6732.9	6194.9	13242	15100	5348.5	29475	22073	10447	45417	51326	0	19441	20269	31057	63212	57400	772280
0.0619801	0.0612695				7	5	5	24.6	19.2	19.2	42.9	0	12.333	24346000	21	23	1159300	0	72144	0	5835.3	0	0	0	0	0	0	0	49620	10355	89523	17774	38276	46412	29115	34944	73222	10810	0	8725.7	21469	7168.6	89212	16451	98582	53073	120040	671620	0
0	0				2	2	2	27.2	27.2	27.2	9.3697	0	12.084	0	6	0	0	0	0	0	0	0	0	0	0	0	0	0	0	0	0	0	0	0	0	0	0	0	0	0	0	0	0	0	0	0	0	0	0
0	0				3	3	3	19.7	19.7	19.7	34.577	0	10.985	894480	14	2	63892	20190	0	15893	0	0	0	0	0	0	15804	0	0	0	0	0	0	0	0	0	0	0	0	0	0	0	0	0	0	12005	0	0	282650
0.0944481	0.118				18	18	17	40	40	38.4	64.699	0	323.31	143830000	28	90	5136700	239730	228100	168530	228840	215640	64504	84440	119720	133020	349240	215940	144860	21843	89687	70346	135060	165840	101610	112190	104620	58326	52548	40087	463600	88226	157380	31988	437530	220780	1334900	1518200	6712400
0.0616905	0.0247141				6	4	4	18.8	13.2	13.2	57.81	0	5.1591	14512000	16	9	906980	14980	15285	33786	31168	9393.3	12062	0	37925	110190	40828	23074	10975	7367.5	0	10971	5247.3	15478	30033	32879	26358	0	17839	21453	19010	28814	37272	9321.1	52706	19391	501440	393300	239690
0.0481678	0.0652463				13	13	13	17.1	17.1	17.1	135.07	0	36.802	54335000	47	105	1156100	7802.6	28160	4055.5	7271	11843	2247.4	33982	28704	41625	33063	31934	34910	22160	59819	48921	39162	28434	15186	19008	19503	20218	22100	26529	30130	32416	23471	15979	44532	70569	913390	1209000	366720
0.102388	0.0870191				12	12	12	20.1	20.1	20.1	86.488	0	23.282	61310000	37	102	1657000	37955	47214	98104	23550	20787	14976	39457	35400	83221	60020	35595	40849	32161	55772	17898	19868	41892	40690	33014	16587	50435	34459	38569	54580	36391	66502	37671	52245	64023	1074900	780380	1404400
0.0470242	0.0396731				3	3	3	16.6	16.6	16.6	32.113	0	11.708	24920000	17	64	1465900	63959	76137	62326	68213	64394	43533	32782	35208	58644	67928	14915	10832	7296.9	12433	30950	57300	63023	20918	28669	28987	39708	32756	8611.1	36062	24738	38604	49686	72088	86771	255520	318160	1087300
0.245927	0.12835				6	6	4	24.6	24.6	19	57.886	0	70.892	48771000	15	89	3251400	44883	35545	106710	54302	76472	39591	50006	43686	40381	136410	117010	144190	58174	83873	41180	80207	86871	42610	50373	92550	49744	41683	39438	199520	126960	138290	80232	305760	32559	1528000	604890	673240
0.908256	0.156814				11	11	11	51.3	51.3	51.3	35.102	0	146.96	139850000	13	48	10757000	623380	97706	416540	77476	337680	55857	52193	249500	848800	539770	72444	93008	23134	707030	21922	172300	62533	366870	38085	180870	214220	39295	9762.4	156310	97334	558430	8200.9	1173700	131370	5729900	1598500	8103900
0.0198036	0.0040472				1	1	1	7	7	7	32.156	0.0018741	3.3768	5648700	10	10	564870	0	12652	14088	0	31140	33632	17205	23274	47401	42083	29319	0	9836.3	19987	0	13098	11125	0	0	0	8360.6	10995	15181	38924	28220	0	9028	0	43559	85856	166850	0
0.373305	0.349404				4	4	4	15.8	15.8	15.8	35.116	0	17.724	106560000	13	92	8197000	139950	152820	142460	170100	128910	75857	191530	303600	448480	202840	171540	107200	111980	265590	187950	198990	179590	169580	145780	163040	195470	240320	147240	361620	187640	281000	199540	408600	537270	1213100	1416200	1819400
0.067747	0.0537375				6	6	6	15	15	15	76.18	0	27.276	21314000	26	36	819750	0	68285	6366.4	0	0	5773	9509	2495.8	22761	20173	0	32999	18689	24276	18861	13120	18560	18039	33986	26721	16739	15116	9607.5	16232	0	26832	15028	67768	42077	493410	655080	0
0.241527	0.215795				16	16	16	49	49	49	61.877	0	135.55	165860000	30	261	5528800	156250	182120	99476	59588	68721	54724	102330	145400	126860	101240	76361	138770	58146	174850	96304	70692	140340	107370	119310	93083	104540	110150	81744	303120	145200	195580	92029	497980	381710	2707400	4119100	4687400
0.637879	0.578331				5	5	5	57	57	57	12.615	0	20.415	34950000	5	37	6990000	76525	238550	24062	249350	34590	0	57249	140200	203600	146290	151290	203860	171380	91322	106230	84805	218450	116120	100380	78313	0	26364	279550	302190	121520	367780	142610	338860	502690	608690	724350	382620
0.197779	0.0422503				5	5	5	55	55	55	17.135	0	27.959	48008000	7	38	6858200	744360	175070	1191700	220730	170690	258190	32903	27438	0	111590	55555	27974	0	55187	0	136750	101330	76385	158640	46831	267280	17752	66921	420580	351370	39224	38680	293460	400530	100720	426000	5210500
0.685261	0.516303				4	4	4	21.2	21.2	21.2	17.417	0	8.1358	73166000	7	10	10452000	301430	0	47176	0	0	0	147500	147000	319560	368040	175260	410880	157520	556540	183950	364570	504620	305380	0	0	0	161310	124850	695290	168130	774520	206430	1442300	379250	1382800	47933	2110000
0.582758	0.40119				12	12	10	33	33	26.5	72.955	0	140.5	132880000	20	149	6644000	119500	236290	210270	177840	119410	123310	161980	136960	201350	216570	117830	278690	167000	134810	109880	111020	122950	69115	149210	82268	93733	100830	96746	280590	268630	345770	113580	230520	233120	3646000	1321500	2390100
0.0583265	0.0269883				10	9	9	11.2	10.7	10.7	143.09	0	49.296	82235000	40	48	2055900	74966	80507	94059	223270	47696	31188	74326	55199	51425	130120	118020	14786	4529.3	48609	17501	58937	58950	33940	45924	15538	41847	33432	36269	168940	67664	39582	17812	77683	57398	828170	668940	2998600
0.251195	0.156534				4	4	4	29.2	29.2	29.2	16.46	0	8.293	12615000	7	12	1802100	40982	0	0	0	0	0	0	0	0	0	72345	173230	134710	0	0	0	0	10946	43840	30374	27778	148050	20321	0	90156	281510	166370	0	0	743060	0	286880
0	0				1	1	1	12.9	12.9	12.9	22.483	0.0003951	4.0163	1668800	7	7	238410	0	0	0	41651	0	0	0	0	68607	0	0	0	0	0	0	0	46701	0	0	23260	0	0	0	0	58186	0	0	0	0	0	0	0
0.176761	0.133831				13	13	13	14.8	14.8	14.8	130.16	0	54.449	108450000	51	139	2126600	29052	49262	28751	37706	15960	23825	22490	48500	84589	31820	34193	72999	51305	52078	39667	50979	54586	31434	36757	37753	35975	40487	38362	68464	57639	130350	61596	126620	112240	2429000	1368500	1481700
0.00917813	0.0292134				7	7	7	14	14	14	84.141	0	58.448	49605000	40	16	1240100	22270	46859	54178	42709	46285	20033	33510	57718	155710	57459	96209	0	4322.6	46454	0	31289	33094	6628.5	18940	11953	16335	16777	25368	141870	77080	10211	0	59510	16775	0	234880	890810
0.044383	0.0182225				6	6	6	14.3	14.3	14.3	72.683	0	16.545	29109000	32	39	909670	16593	22806	7686.2	26551	24087	31589	31914	18321	28384	11592	8313.7	46156	16942	18788	25105	18672	32199	20188	22267	15575	19673	16430	14600	92811	12303	10068	5553.4	77392	31202	789330	295370	530960
0.0277651	0.056287				11	11	11	44.4	44.4	44.4	38.868	0	62.783	27195000	22	16	1236100	32500	22383	71147	62298	10543	0	23315	9563.4	38104	70012	4857.7	22379	0	61471	18538	55909	71530	17192	27987	22728	12018	15037	10337	110240	28875	41559	0	148870	37058	88358	306160	715000
0	0				6	6	6	17.6	17.6	17.6	61.247	0	109.36	0	22	1	0	0	0	0	0	0	0	0	0	0	0	0	0	0	0	0	0	0	0	0	0	0	0	0	0	0	0	0	0	0	0	0	0
0.240796	0.107205				6	6	6	22	22	22	43.566	0	29.421	54390000	19	94	2862600	22581	111960	7850.7	23480	26307	8599.4	31311	49663	21196	72304	21639	102420	21512	174990	40708	80887	87151	50254	64256	33453	54629	74073	38779	181800	42442	119970	40911	232830	90529	965920	1423300	429050
0.0537512	0.0848794				4	4	4	24.5	24.5	24.5	23.846	0	11.374	21630000	13	22	1663800	27554	65276	28499	0	28611	0	24096	0	0	76089	0	20723	0	171650	75919	41630	33558	101470	10856	37240	19432	0	17842	54121	0	427600	0	0	48498	124200	0	358210
0.5219	0.657104				8	8	8	37.9	37.9	37.9	27.887	0	95.765	119380000	14	123	8527000	248750	198440	199600	258880	103450	131830	172910	145330	442900	265150	108800	251460	206340	297830	122470	195190	204070	190990	245960	169100	252930	46060	174570	381090	151470	322260	164710	291430	264020	1809400	1035800	3482500
0.0683945	0.0344284				3	3	3	17.3	17.3	17.3	38.287	0	8.3378	12046000	10	26	1204600	13889	39244	0	0	0	10508	0	19302	24979	32256	19189	16963	13137	61218	68571	19288	23244	33592	22431	14183	32968	42675	17251	33138	0	33182	16516	128360	62052	533000	617050	138890
0.104849	0				6	6	6	50.7	50.7	50.7	16.516	0	206.03	7257600	7	1	1036800	0	0	0	0	0	0	0	454870	0	0	0	0	0	393360	0	0	0	0	0	0	0	0	0	0	0	0	0	0	0	0	0	0
0.0879965	0.151597				1	1	1	13.7	13.7	13.7	13.735	0	13.356	20520000	5	46	4103900	102190	206600	112280	230740	115350	101690	68758	88009	151010	174750	169660	56210	42519	145900	96487	100750	87104	106380	102720	91604	94769	92369	67186	240550	162090	64501	46643	158260	181960	126820	189720	510960
0	0				2	2	2	7.8	7.8	7.8	36.049	0.0015238	3.5556	598420	15	2	39894	39894	0	0	0	0	0	0	0	0	0	0	0	0	0	0	0	0	0	0	0	0	0	0	0	0	0	0	0	0	0	0	598420
0.100929	0.0751279	+			5	1	1	26.6	3.9	3.9	25.996	1	-2	13068000	12	5	1089000	0	0	0	0	34903	0	32979	0	0	0	0	79941	12287	0	16378	0	60584	23573	35772	31814	29794	27040	15432	0	0	82809	19292	194200	55168	413830	232270	0
1.97871	1.39697				5	5	5	45.1	45.1	45.1	9.9062	0	13.812	228560000	6	114	38093000	777720	1141800	581140	565020	1051500	525220	859200	926670	1564900	1450400	791440	1047900	637820	1043600	689630	1045100	980980	723910	904370	723540	738240	699750	682980	1375200	1541900	1664300	677700	2521300	2213300	3992300	2489400	4666300
0	0	+			1	1	1	21.4	21.4	21.4	6.5696	1	-2	0	2	0	0	0	0	0	0	0	0	0	0	0	0	0	0	0	0	0	0	0	0	0	0	0	0	0	0	0	0	0	0	0	0	0	0
0.0357794	0.035709				5	5	5	7.7	7.7	7.7	86.191	0	18.386	20419000	25	9	816740	59037	49863	101320	0	23880	42674	0	24725	22486	0	22732	23294	8414.7	0	10168	15298	14572	12472	15787	20126	19268	10241	12242	19087	0	22447	9799.6	37104	26751	310550	87476	1475900
0.0993679	0.053517				12	12	12	16.6	16.6	16.6	123.38	0	51.689	77845000	53	137	1468800	46451	70264	71889	37827	37904	50106	48469	44661	24176	98269	30321	3471.9	15580	14446	17540	16454	45928	25378	28330	31614	25930	30000	45932	87343	43451	30396	34771	28837	40921	1629500	612120	2461900
0.094922	0.0511398				8	6	6	20.7	19.1	19.1	63.302	0	39.749	57093000	29	81	1968700	8064.6	51843	7745.3	9338.6	26287	26832	47837	11206	41345	17594	22199	35875	7273.6	124620	97363	59281	104650	17874	44515	40427	89316	27391	49895	0	0	59184	72752	227390	91841	1051300	2878200	233870
0.0975174	0.0604133				32	23	23	18.4	14.6	14.6	271.32	0	89.814	176200000	128	222	1376600	34788	46035	37356	20752	27556	25460	39043	35281	30570	61127	30203	35888	17402	32246	24037	23404	40362	35022	37705	25093	30122	24897	20335	43781	33272	75150	23085	62377	67241	4915100	2489700	4452900
0.026585	0				3	3	3	2	2	2	176.63	0.0025298	3.0301	26505000	65	9	407770	0	0	0	0	27892	0	0	0	0	0	10987	0	0	46009	30841	0	0	0	0	0	0	42767	0	65032	0	0	0	137500	0	301680	0	0
0.48184	0.339837				16	16	16	15.9	15.9	15.9	161.1	0	53.416	63187000	29	77	2178900	0	10345	0	0	2262.6	0	0	0	0	0	0	227190	190530	2441.7	2664.9	19991	82722	61096	42539	28526	45610	15724	31103	8113.1	0	225100	120720	9126.2	0	6893200	128620	0
0.415885	0.34072				16	16	16	32.6	32.6	32.6	82.223	0	101.48	211050000	32	306	6595400	135170	192140	157460	224270	115410	91954	122120	155720	198450	216500	214780	193570	139890	137830	98952	129600	182970	147680	145480	126050	154090	161900	124700	219660	219300	278330	130010	373200	263730	3503400	1762400	4325300
0.0278807	0.0287972				2	2	2	1.9	1.9	1.9	142.17	0.00039698	4.0628	13211000	43	14	307230	6662.4	6495.8	4610.1	0	5750.2	10720	12142	9289.4	22751	7586.1	4823.4	23038	9473.7	3051.9	1964.1	3936.2	9007	5112.6	6357.9	4270.2	1976.8	7658.5	1979	7783.8	5559.7	20724	11006	6633.6	5836	383500	67036	286480
0.257068	0.216781				3	3	3	14.8	14.8	14.8	37.92	0	37.693	50358000	12	51	4196500	49971	123430	15991	50924	44326	26351	45913	120950	105090	70001	51495	135810	52522	184820	140110	147260	142910	99296	124700	77523	60053	89425	141440	88087	68834	95068	82515	175700	282070	809690	1061900	599660
0.409245	0.293513				14	14	11	56.3	56.3	46	34.333	0	38.471	162970000	19	133	8577500	239230	307380	352080	221350	262770	97284	185680	170120	133240	449080	199820	229680	117340	316350	135330	288770	284620	211160	231160	89278	130730	129930	79856	511500	186280	277200	85482	552840	279350	1697400	1729700	4545400
0.332474	0.387636				6	6	6	32.6	32.6	32.6	20.546	0	18.188	68374000	10	41	6837400	274290	371040	328460	261370	52251	127590	142700	47629	62466	310140	45743	226550	62689	263040	63619	224260	246360	182310	203360	140990	36715	44991	22064	481100	65390	237840	48074	560520	106600	544090	928590	2742900
0.366058	0.327293				6	5	5	33.6	29.6	29.6	23.818	0	18.732	35547000	9	70	3949700	105480	84871	118840	108930	90819	50460	64413	0	90578	98521	0	241960	99515	150030	32592	126560	96274	192760	101790	58693	161630	81073	26632	56114	46974	158870	50529	132780	0	1399600	591980	949330
0.255513	0.393812				2	2	2	15.5	15.5	15.5	14.582	0	8.7554	60871000	8	55	7608800	183490	387460	251840	123710	218770	130090	245230	236090	279020	155430	251760	111310	99477	153840	134530	139280	218300	149420	93885	182270	230230	162310	115890	374450	304670	214820	102510	444930	404680	576860	532410	1467900
0.000618185	0				3	3	3	1.2	1.2	1.2	399.73	0.00078247	3.8591	2526300	160	4	15790	2363.1	1084.9	0	0	583.05	542.63	1262.1	0	0	1165.6	0	0	0	0	0	0	0	548.15	1306.8	0	847.43	0	0	2089.1	0	0	0	0	0	0	50130	378100
0.209601	0.120155				11	11	11	22.9	22.9	22.9	67.257	0	37.225	83747000	31	66	2701500	0	149870	7977.2	0	4358	0	0	66769	2038.8	0	7657.3	28979	30120	79991	51055	14313	73685	55531	36030	33994	36475	38215	48503	120490	68986	100200	62055	339690	234260	1828800	2563200	0
0.016655	0.0175891				1	1	1	3	3	3	52.743	0.0099272	2.2448	3235700	21	3	154080	0	0	0	0	0	0	0	0	0	34199	0	0	8772.3	11202	0	0	8220.1	0	0	0	8378.5	0	0	0	0	0	6551.2	0	18398	78322	0	0
0.0197905	0.0206121				6	6	6	7.6	7.6	7.6	116.92	0	7.6577	15358000	48	33	319960	0	0	0	0	0	0	0	10304	5053.7	0	5163.3	10399	12592	5723.1	6386.4	6940.2	5197	4060.5	0	7284.7	12842	3957.7	9074.8	13963	16075	31820	12392	26013	25147	486730	540250	0
0.183099	0.101842				6	6	6	19	19	19	63.972	0	11.033	29327000	24	24	1221900	12071	0	23092	0	0	0	6944	24777	0	32436	0	79506	73681	8164.5	0	25126	16290	29165	27580	18467	13047	34054	14290	19849	0	166280	50146	154350	0	1418600	0	289690
1.08843	0.980831				5	5	5	29.9	29.9	29.9	29.815	0	71.003	77732000	11	71	7066500	35851	106520	0	0	0	0	0	0	0	0	71362	315590	351480	117080	189640	108250	109490	139280	131410	71911	118650	364080	134500	112860	67983	432340	331750	165220	147000	3887800	1045000	394360
0.26863	0.388079				6	6	6	39.4	39.4	39.4	22.417	0	33.189	112640000	14	99	8045500	267540	199150	142980	290870	203540	267260	207710	92447	377740	230960	272130	99911	67590	259920	177120	208330	209360	144010	192130	37473	157120	157830	121190	457520	223950	217980	127550	513770	449940	1079500	1221800	3745500
0.119495	0.151876				1	1	1	7.9	7.9	7.9	16.32	0.0077861	2.4659	33260000	10	40	3326000	84260	98621	100550	208210	71499	56817	58347	56388	115180	123510	102550	61870	45062	104440	91850	83896	70051	51529	68515	57366	47146	60998	53364	241750	162910	83227	36703	214130	110620	257770	241180	842600
0.00403972	0				11	1	1	20.8	2.1	2.1	73.153	0.003861	2.7802	297670	42	1	7087.3	0	0	0	0	0	0	0	0	0	0	0	0	0	0	0	0	0	0	0	0	0	0	0	0	0	0	0	0	0	0	0	0
0.293414	0.313221				5	5	5	59.8	59.8	59.8	14.889	0	7.2024	38346000	7	10	5478000	0	180830	140150	82093	72113	20037	135430	69064	98014	289170	110160	214900	42679	118500	67032	55199	131940	99202	159980	102970	219510	67977	61541	363810	158260	312610	112120	278180	171580	309210	258090	0
0.0320244	0.025532				3	3	3	4.5	4.5	4.5	90.932	0	6.7625	9155100	38	15	240920	9142.1	3366.4	3697.5	0	4589.4	2653.8	0	9691.8	14899	8351.8	4402	8336.8	6563.5	3696.7	0	0	4806.5	4040.2	5038.8	4001.3	5555.9	4911.4	3336.1	0	4177	26896	15529	0	4243.6	638600	0	347400
0.00197429	0.00364841				4	4	4	4.1	4.1	4.1	232.3	0	10.507	10709000	69	22	155200	0	0	0	0	0	0	5354.7	6044.1	17160	9721.2	24025	2184.4	0	7390.2	6957.4	0	9123.7	0	0	0	3590.4	3470	7103.4	5140.9	7261.8	0	0	6996.7	3266.6	105900	357960	0
0.0499753	0.0186609				3	3	3	9.2	9.2	9.2	78.213	0	6.9948	4707300	25	14	188290	0	0	0	0	0	0	0	0	0	0	0	20500	10501	0	0	0	0	0	0	0	4928.3	0	0	0	0	43208	6103.9	8979.1	0	347640	62443	0
0.429602	0.378271				4	4	4	25.1	25.1	25.1	20.108	0	10.058	69379000	9	54	7708800	185860	243290	149590	209480	186240	103380	256380	126300	278310	224150	115410	147600	59076	296980	119730	154760	193080	178150	194400	199150	141000	87262	74390	504160	280060	259180	126310	627710	311460	745600	788510	1672700
0.16426	0.158296				13	13	12	39.2	39.2	36.6	54.099	0	55.65	172900000	24	92	7204000	241050	296030	413130	380950	422320	278000	212360	230140	390990	206600	465450	32376	77109	65233	103680	78425	111570	93275	196230	134050	134240	162420	135570	284800	512610	137580	83618	158120	323490	1700700	961460	5785300
0.275682	0.260334				15	15	15	31.6	31.6	31.6	60.977	0	37.84	84233000	34	191	2477400	17438	61090	94159	36515	43994	25306	16516	34246	28476	94500	20422	99817	64402	54637	4198.1	81837	56347	50590	40279	43624	63105	13039	57341	72126	17846	220030	90101	98636	50360	1859700	451720	592880
0	0	+			1	1	1	1.4	1.4	1.4	90.254	1	-2	0	39	0	0	0	0	0	0	0	0	0	0	0	0	0	0	0	0	0	0	0	0	0	0	0	0	0	0	0	0	0	0	0	0	0	0
0	0.00477821				3	3	3	3.9	3.9	3.9	124.5	0.0055268	2.6253	945270	63	3	15004	0	1169.5	0	0	0	0	0	0	0	0	0	0	0	0	0	0	0	1776.6	1073.1	0	0	0	0	0	0	0	0	3546.9	0	0	35511	0
0.334421	0.256336				29	29	1	54.4	54.4	1.9	74.977	0	323.31	385240000	36	257	10701000	492570	342090	613110	407230	302550	233150	250530	201710	457660	601500	357520	160050	58650	284770	144940	267580	281930	224550	204500	178270	171030	144780	152570	814390	378220	215070	77152	726930	337710	5214800	4801000	17733000
0.830086	0.696633				7	7	7	44.8	44.8	44.8	19.81	0	55.913	42571000	12	40	3547600	16361	0	0	0	0	0	0	0	0	0	0	306360	81110	0	0	43115	101100	54816	47442	51020	24659	75632	22055	0	0	491310	211420	0	99498	3247000	0	196330
0.453257	0.317524				14	14	11	27.5	27.5	23.1	70.942	0	83.354	181760000	34	140	5346000	137330	136160	315850	142330	88363	88082	68249	67273	95763	216650	169170	192570	79060	128840	36489	139630	144520	88034	122680	88520	100890	59703	51560	279290	100120	330290	143800	341700	136440	6177100	578700	4669200
0.165272	0.114209				10	10	10	59.5	59.5	59.5	32.251	0	137.48	73020000	15	127	4868000	106900	103100	285680	126680	169050	102210	73372	101060	186010	326330	99474	95120	40876	144880	64980	121540	146100	91883	109230	50374	99698	51895	87246	475430	164940	113310	43830	376560	165180	908040	631900	1603400
0.0783908	0.0541099				2	2	2	6	6	6	47.119	0	7.4385	11517000	15	12	767830	26263	0	0	34381	0	0	0	19481	38266	79050	28143	45793	21027	18340	0	0	63512	27860	22267	0	0	15711	13973	0	37595	0	26099	0	37678	631360	82174	393950
0.00487378	0				6	6	6	19.1	19.1	19.1	61.446	0	8.0032	6308400	32	12	197140	0	18595	0	0	0	0	0	0	0	0	0	0	0	23602	24655	0	0	1744.7	0	0	0	0	0	0	0	0	0	15932	19918	70825	710000	0
0.188376	0.284572				4	4	4	15.2	15.2	15.2	42.813	0	11.339	10955000	11	22	995890	0	0	0	0	0	6356.7	0	0	0	0	0	99520	68619	0	0	0	14176	0	36963	28611	8339.8	0	8584.5	0	0	92986	98551	0	0	806240	0	0
0.0449174	0.0428524				5	5	5	19.4	19.4	19.4	45.501	0	21.739	15376000	20	26	768810	12898	34795	0	0	3572	10055	8197.4	5442	6950.7	19145	3733.5	0	17540	29541	19755	6114.3	12962	19654	19351	18273	22800	5976.6	21042	20251	9715.9	9729.8	11358	65336	36386	177170	311520	257970
0.157462	0.20358				3	3	3	18.7	18.7	18.7	22.092	0	5.3414	33152000	9	11	3683600	328740	48241	104380	325890	300870	0	54251	41062	70934	48568	34723	138600	0	37288	21491	19437	47473	90842	219670	45128	179320	0	16423	604430	51130	0	22330	33789	67289	447270	164910	2958600
0.0169695	0.0207621				5	5	5	6.8	6.8	6.8	109.96	0	6.9834	17029000	43	17	396030	14701	8962.6	10975	14326	8010.3	19003	8540.7	6996.6	9567.2	24472	10245	9239.4	9091.6	9116.2	5071.7	6819.8	5726.6	6294.8	18353	3582.8	9771.9	8988	4290.8	22144	11123	12806	8514.2	11821	15865	170950	113900	632160
0.33816	0.351999				4	4	4	29.6	29.6	29.6	11.402	0	13.12	40275000	6	50	6712500	494850	95088	375800	38705	156790	56568	99580	183380	197740	178410	0	84988	89647	198130	147560	195860	164580	179740	207200	157540	132740	179310	158610	288460	176250	222980	190760	114130	186070	811120	473520	2969100
0.694952	0.868935				5	5	5	42.4	42.4	42.4	10.921	0	40.792	50033000	6	51	8338800	135570	216850	176880	191220	130560	79930	139100	170900	0	150260	0	395310	211320	197010	118630	289210	224570	244820	117030	246720	329360	225950	72476	172940	181620	581150	234440	409110	233170	1337900	551470	813410
0.13793	0.135585				43	43	11	60.4	60.4	15.8	104.85	0	323.31	402120000	55	421	7311200	342640	385420	310250	482430	253200	262180	183370	88429	471250	376480	324830	89552	34291	199600	77143	164250	193610	151670	182330	124430	100630	117530	69698	475590	332430	72918	32600	297460	243020	2647900	3330200	18845000
0.133202	0.106986				6	6	6	7.1	7.1	7.1	91.35	0	17.915	50736000	34	63	1492200	0	42640	25308	72474	30805	11890	48590	48425	71234	62530	52257	47338	14620	46751	6991.5	58630	5173.7	40229	52656	16168	33952	31739	24727	5819.7	45292	76410	55852	26300	27802	1327100	464520	0
0	0				2	2	2	8.9	8.9	8.9	24.81	0.0025669	3.1574	12122000	7	9	1731800	0	0	171550	379040	99771	64658	0	0	0	289020	312750	0	0	0	0	0	0	0	0	64168	0	0	32390	0	124080	0	0	184060	0	0	0	0
0.346383	0.339042				3	3	3	15.3	15.3	15.3	24.555	0	13.754	60654000	11	11	5514000	0	114600	28874	0	21039	0	0	122100	0	59384	0	166070	92412	432490	45283	277750	51102	176860	329980	37329	50699	37725	108810	137270	31781	146550	202760	547370	127660	2350400	4624000	0
0.215201	0.124309				6	6	6	23.3	23.3	23.3	34.063	0	17.035	54380000	12	106	4531700	30159	212400	332850	117610	95334	152010	105000	91651	213660	227560	119800	93523	53301	127980	60990	111200	131230	61849	99887	80584	95863	92024	43751	292340	124650	224510	55723	265250	82251	808550	396300	361900
0	0				2	2	2	10.3	10.3	10.3	32.943	0.0038692	2.8007	400710	18	4	22262	0	0	0	0	4139.9	0	0	6053.5	0	0	0	0	6860.7	0	2716.3	0	0	0	0	0	0	0	0	0	0	0	2491.5	0	0	0	0	0
0.720862	0.692636				18	18	18	37.4	37.4	37.4	62.942	0	97.764	279800000	22	293	12718000	509310	428400	432020	333080	372060	173500	288290	255750	535920	457700	380660	483580	258400	346680	108260	391530	424530	267490	312810	287950	156080	290950	183400	471380	280640	583680	278660	489820	295290	4449600	1753100	11205000
0.334316	0.172459				5	5	5	31.7	31.7	31.7	26.227	0	17.802	31508000	13	38	2423700	152900	17053	150440	0	8110.3	0	43792	37940	99359	0	69616	111130	82584	35693	14281	81848	74023	52858	64552	0	39456	39828	47066	163060	6921.8	164750	74800	8446	9410.9	2026300	192290	1987700
0.19716	0.215258				10	10	10	35.8	35.8	35.8	45.283	0	132.71	166420000	17	176	9789600	304860	427510	306530	491150	238360	281070	237210	286770	601830	457640	476020	127360	60867	226700	222130	173850	189910	146360	160570	129180	211510	175120	176280	669690	615390	250230	54384	338990	468130	550850	1473500	5182600
0.0142009	0.0152607				3	3	3	6.7	6.7	6.7	86.131	0	4.3713	11227000	36	14	311870	5830.8	26773	0	5974.6	0	3825.9	12705	0	0	6317.8	0	0	12383	20256	12489	0	3941.9	9398.4	9037.6	9108.2	7527.5	5328.6	4504.8	0	27876	13645	0	0	19882	202880	370850	209910
0.260938	0.204065				5	5	5	20	20	20	37.106	0	12.125	29730000	16	46	1858100	0	114930	0	40667	27051	0	20444	39057	33857	22319	40435	115530	49029	23691	33676	0	22203	13409	17209	18239	33754	40337	47360	49389	79185	109710	64605	110350	60718	1015900	251600	0
0.354477	0.234028				16	16	7	40.2	40.2	23.4	58.951	0	109.77	199070000	28	124	7109800	351020	79382	378290	53521	120240	65628	49503	145100	81156	215980	206990	141950	22792	255650	100790	212120	170470	107810	188100	127360	133370	148870	162870	487740	253380	326740	105610	608220	336320	2382300	1859700	9828700
1.08302	0.931077				5	5	5	48.1	48.1	48.1	12.517	0	20.469	140720000	6	88	23453000	461100	1164000	736270	355240	666370	237980	573940	598390	1253600	921090	937490	315170	363750	812030	467960	430940	600660	417870	559110	245090	531920	556040	503230	938050	910800	741000	395800	1459500	1118500	1657700	1665400	2766600
0.0832519	0.0594915				3	3	3	34	34	34	10.998	0	11.677	15831000	6	17	2638600	0	0	0	203900	0	0	0	0	0	276410	119680	118010	147580	0	38950	72530	197240	0	0	0	0	0	158450	0	180760	243130	0	471250	0	274230	141770	0
0.0793539	0.0825187				7	6	6	25.2	21.4	21.4	40.925	0	13.444	42415000	23	92	1844100	69626	67048	24181	36918	28638	32562	40958	40356	67582	130550	34738	58930	29742	61984	33035	43675	67983	38679	42491	25513	30020	22235	15947	131220	30327	45460	21706	126760	71566	458790	415850	1601400
1.79947	2.29277				4	4	4	57.4	57.4	57.4	7.5217	0	125.19	277930000	4	95	69482000	2979800	2868400	2572900	3018800	1577100	1654100	467790	164220	857640	3575500	699340	1165900	210790	3651900	733720	2420400	2814400	1405400	1795200	1690300	1033700	322370	411630	5251700	570720	1727100	190800	7336700	911590	2670300	8126400	11919000
0.128956	0.0520631				2	2	2	6.3	6.3	6.3	46.638	0	5.9916	11554000	20	46	577700	0	0	0	0	0	31686	0	0	0	0	0	0	16532	17976	10823	14073	31329	0	0	0	0	0	26285	0	21091	39560	40497	0	0	732220	533210	0
0.128577	0.057906				17	17	9	24	24	12.7	109.49	0	126.62	188840000	57	264	3313000	85163	113170	163200	142070	72923	105400	84725	68075	110080	157770	88623	29961	27517	104400	36569	88065	88986	65679	80092	55599	59284	46887	45649	276400	126580	97289	33679	200410	91762	2121300	2163100	4854300
0.564905	0.591532				33	33	31	41.6	41.6	40.2	111.63	0	166.09	484110000	55	392	8802000	127130	269230	143680	62534	74473	63640	122960	124980	226210	164360	132420	298350	190570	326090	248580	265740	233660	185870	203250	172310	209730	195890	156730	356850	125770	515450	239180	607470	347490	9038000	9527600	6992400
0	0				2	2	2	3.9	3.9	3.9	73.259	0.0018532	3.2609	824460	22	2	37476	14138	0	14779	0	0	0	0	0	0	0	0	0	0	0	0	0	0	0	0	0	0	0	0	0	0	0	0	0	0	0	0	311030
0	0				2	2	2	1.5	1.5	1.5	184.67	0.0078125	2.4795	403800000	80	5	5047600	380280	130810	1297600	532450	187290	152670	254010	65410	109860	341220	492180	0	0	14869	11311	70312	66017	78908	3276.3	0	55943	59288	37506	353270	165050	0	0	86281	68637	0	0	30422000
0.227294	0.183823				9	9	7	20.7	20.7	16.6	79.187	0	31.528	55211000	34	76	1623800	22314	23655	22760	14710	12093	17154	17779	10690	29532	0	23025	103690	82813	16650	19324	35789	32012	18704	31393	19604	44096	29379	34068	45578	26612	120200	88819	42303	34136	2301200	300310	758660
0.769051	0.723602				6	5	5	34	29.6	29.6	18.762	0	7.467	92708000	9	38	10301000	157430	173030	144870	174160	151200	142650	127640	159850	252750	327250	239060	426990	131490	201200	257820	178480	280680	242940	247900	127600	355280	282560	142140	465990	264300	603220	357830	379430	633850	1502000	1000100	1416900
0.0199802	0.012653				2	2	2	6.2	6.2	6.2	102.91	0	4.5585	9828700	46	26	213670	0	4796.9	0	0	13908	5353	0	7870.9	0	8246.3	0	6122.2	9749.6	5393.1	8956.3	0	6729.1	11243	21902	0	5998.6	7435.9	0	0	0	0	0	0	0	100080	205620	0
0.269273	0.197574				14	11	11	25.5	21	21	69.602	0	30.65	61748000	32	90	1929600	16368	50489	52218	29837	44895	20723	36965	23005	34079	16779	12201	75840	124590	17155	3184.5	31427	49450	96232	54620	33030	34404	24159	11528	0	11682	138270	123180	30066	49057	2957700	112380	523780
0.00155855	0				2	1	1	2.6	1.5	1.5	124.71	0	4.3855	1131100	55	6	20565	0	0	0	0	0	0	0	0	0	0	0	7228.3	0	0	0	0	0	0	0	0	0	0	0	0	0	7310.6	2457.4	0	0	125460	70799	0
0.0744864	0.0604721				4	4	4	4.1	4.1	4.1	122.95	0	6.9133	19388000	51	21	380150	7304	0	13326	0	0	0	0	5179.3	0	0	5092.9	19913	18322	0	0	7107	12246	4077.8	0	11293	9019.2	3682.6	5220.8	0	0	37958	20005	0	4142.9	1011300	182990	372500
0.0316439	0.0478024				13	13	13	51.6	51.6	51.6	47.074	0	216.92	169690000	26	186	6526500	394710	256240	438980	545100	183860	206420	77100	80607	365250	507680	414210	35269	8375.4	157440	46516	201010	189170	118980	102170	75270	122170	95419	76509	638280	302660	13051	9934	316010	166310	0	348160	10262000
0.0449069	0.0170296				2	2	1	5.2	5.2	2.6	60.029	0	6.04	8921000	22	27	405500	0	10375	9845.1	16717	8062.4	6381.5	0	10379	17471	0	13022	0	10169	0	8922.2	13046	15947	10787	10373	8349.6	11114	9937.4	8359.9	0	13003	22555	11309	18385	13750	208040	111830	0
0.00585622	0.01155				6	5	5	15.2	13.1	13.1	58.47	0	10.129	16915000	26	20	650570	11708	11896	50446	0	56722	0	3245.7	0	0	71779	0	24397	0	31944	15291	35904	29799	26643	7931.1	2666.7	0	19384	0	30792	7133.1	45737	14911	40149	0	0	188920	304410
0.509881	0.438034				20	20	20	28.9	28.9	28.9	107.89	0	121.74	165670000	41	242	4040600	69001	83516	59231	69528	46516	52128	22961	35838	43661	9673.8	48153	234080	160410	44081	22542	127820	177590	101360	102200	73806	66061	67442	54092	120380	42485	349670	175020	106660	65731	7023100	1439200	2829100
0.561742	0.465425				12	12	12	29.5	29.5	29.5	53.818	0	51.058	108220000	18	156	6012200	150480	117670	86673	142890	52687	18216	73596	130150	112090	136190	131930	267190	179780	206920	73876	102360	183120	75255	130200	46316	88081	134320	73351	338760	90270	414970	107910	299910	226640	4419000	1403600	2708700
1.65842	1.97306				4	4	2	27	27	7.9	13.952	0	275.72	444400000	7	53	63486000	1425600	1692700	3337600	2644600	2062900	1675000	1407200	1455200	2586400	2862100	2215100	1286300	714340	1936900	1135900	1012500	1815500	990470	1176800	957520	1182200	1186800	960080	4740400	2447600	1795100	792770	4539800	2256800	3887500	1639200	9979300
0.010683	0.00468641				2	2	2	5.7	5.7	5.7	58.476	0.0035753	2.9182	50774000	35	9	1450700	69951	40036	97050	0	116170	108430	91717	52566	107330	101870	0	0	0	38458	0	46850	51132	33272	64070	45606	44556	0	0	73626	0	0	0	60610	0	171620	352910	2448300
0.0266637	0.0191902				4	4	4	10	10	10	70.755	0	7.5678	6020100	36	8	167230	0	0	0	0	0	0	0	0	4694.1	0	2805.6	16354	4587.2	4103.9	3131.7	0	7537.7	2252.4	0	0	8596.6	0	7056.8	0	3337.8	18962	11474	4567.5	0	455400	0	0
0.879121	0.887457				2	2	2	10.1	10.1	10.1	19.258	0	6.4347	46132000	4	50	11533000	186760	316510	209200	313310	130700	113610	243800	166440	266660	328840	347280	403490	274140	212130	261530	451280	260680	329540	169790	184310	316060	274810	224180	272830	253330	729580	232180	479160	377540	1002100	552190	747030
0.0226244	0.00402356				1	1	1	2.3	2.3	2.3	54.371	0.0048544	2.6735	6432900	19	2	338570	0	46378	0	46410	0	0	0	0	0	0	0	0	0	25263	0	0	0	0	22063	16048	19220	0	0	0	0	0	0	75345	0	0	85174	0
0.156904	0.150334				2	2	2	16.9	16.9	16.9	16.368	0	7.516	16799000	10	4	1679900	34240	50762	66233	72546	47965	37145	32063	0	0	71272	0	66093	0	29974	19749	57185	92054	45587	52790	39725	37029	43827	24020	107310	0	102380	0	89151	0	411460	71281	342400
0	0	+			1	1	1	2.1	2.1	2.1	54.386	1	-2	0	25	1	0	0	0	0	0	0	0	0	0	0	0	0	0	0	0	0	0	0	0	0	0	0	0	0	0	0	0	0	0	0	0	0	0
0.00099817	0.00618481				3	3	3	8.7	8.7	8.7	52.77	0	7.3523	25466000	14	13	1819000	42672	161390	26226	0	28455	31709	34875	101830	83955	223270	0	37615	0	0	0	0	102940	97374	93025	66939	0	0	0	0	0	51119	0	366830	96941	0	271100	597410
0.0999203	0.0833339				6	6	6	16	16	16	45.745	0	13.412	52503000	20	43	2625200	67948	108510	103960	102720	63800	86600	73058	62907	41258	112640	73681	85567	34176	79688	37447	54311	78682	58781	66614	26046	45271	4559.5	34913	85534	119150	88303	37367	220550	107710	685150	576670	1359000
0.158889	0.226153				2	2	2	15.6	15.6	15.6	19.116	0	15.786	25975000	6	34	4329200	93420	125240	137950	174600	106680	69463	102820	103880	267420	217590	156470	105300	61916	108180	101110	120640	89924	78093	102450	93902	143600	103840	0	288200	147100	114550	0	133540	181100	218380	354670	560520
0.0254589	0				2	2	2	10.2	10.2	10.2	24.326	0.0092961	2.2828	4716600	11	2	428780	0	0	0	0	0	0	0	14861	0	0	0	11594	0	0	0	0	0	0	0	0	27721	0	0	0	0	43707	0	154590	60170	0	93965	0
0.594491	0.440615				17	17	17	26.4	26.4	26.4	99.995	0	113.82	257980000	31	280	8322000	179790	227400	157500	156590	125200	127220	165820	158850	355000	306000	167300	271800	180170	167200	73690	191600	201210	135980	177410	159770	185820	151140	122160	422100	290340	379900	163110	528040	339490	5980000	2730900	5573500
0.222446	0.203036				21	21	21	54.3	54.3	54.3	66.193	0	323.31	326200000	31	243	10523000	485760	482380	565290	510580	270450	125030	242570	300430	464890	437280	445380	116530	125650	237500	152850	160530	217800	245080	151460	122130	195570	217710	159210	643560	502310	196360	124610	686690	597520	3001200	2338400	15058000
0.107353	0.113731				7	7	7	8.7	8.7	8.7	118.58	0	25.615	49462000	52	67	951190	6146.8	11590	5171.1	3556.7	0	0	4656.9	3329.6	10668	5258.6	0	84472	41561	27700	38176	18163	12238	10760	8650.2	13592	9796.1	13024	15002	20248	8614.7	123920	48120	42240	28599	1895000	498110	319640
0.0552419	0.0446629				6	5	5	14.2	12.5	12.5	60.13	0	12.042	39957000	26	9	1536800	55727	18120	17577	30606	17201	45805	76327	31857	93451	71764	42709	33361	12453	26581	9589.9	39020	49479	36794	46576	35494	22119	12709	24746	116340	7842.6	64475	0	224260	13811	360300	379420	1448900
0.00109417	0				3	3	3	4.1	4.1	4.1	133.49	0.0018678	3.3402	1180400	62	3	19039	0	0	0	0	0	0	0	0	0	0	0	0	0	0	0	0	0	0	0	0	0	0	0	0	0	0	2771.3	0	7182.1	99296	144050	0
0.0101491	0.00618636				7	7	7	8.6	8.6	8.6	119.39	0	12.44	22020000	63	21	349520	14540	11366	7134	2738.2	2989.4	13359	21983	11137	18529	25312	13630	0	5608.7	2053.7	3641.6	6248.3	17363	5735.8	1586.7	9608.9	6277	4138.5	7911.1	56031	12924	0	0	8753.5	10638	165320	239580	916000
0.903778	0.878261				18	18	18	50.3	50.3	50.3	52.545	0	159.75	504850000	25	360	20194000	456330	726200	634600	400440	389910	209880	558740	645040	929000	812900	399680	526610	288170	592600	308510	544480	659900	362050	333980	281680	391530	304100	222870	881330	627170	779280	362160	1497200	872250	6453200	6360500	11408000
1.1952	0.934736				6	6	3	25.5	25.5	13.3	33.742	0	35.355	245970000	15	129	16398000	135630	335280	413760	438870	314870	79348	301370	459530	557770	633240	31072	740760	394310	636010	454840	373420	562050	151490	446650	187390	346420	148130	282410	913110	278290	1117400	163220	1301700	445340	6442800	762730	2034500
0	0.0163549				2	2	2	3.4	3.4	3.4	80.355	0.0025792	3.1951	608350	36	1	16899	0	0	0	0	0	0	0	0	5011.9	0	0	0	0	0	0	1685	0	0	0	0	0	0	0	0	0	0	0	0	0	0	0	0
0.391527	0.281282				2	2	2	16.9	16.9	16.9	13.757	0	31.192	39719000	6	59	6619900	283690	111730	282200	114290	125430	109100	116030	141510	0	245680	175260	249790	87358	247430	0	168300	145550	149020	139380	116120	108570	78040	118690	426240	212840	317340	64205	573360	261590	1415600	688620	1702100
0.111899	0.0523142				8	8	6	25.2	25.2	20.7	49.301	0	17.022	42870000	25	59	1714800	20187	76709	60090	67103	66924	16792	74379	44879	80024	76729	33700	21458	21152	7198.4	17195	40463	51337	45727	25338	22387	25093	33385	32848	76019	106370	58315	34563	18328	86242	893990	234260	504680
0.239643	0.0903646				16	16	16	34.9	34.9	34.9	61.708	0	295.84	441570000	30	119	14719000	1511500	693370	892160	1024300	539580	610680	556440	346720	847520	579050	831540	0	0	195130	149760	199890	310480	197790	239670	175490	229500	256970	309640	861210	777100	212450	107020	497500	404320	1479000	1033600	45345000
0.254215	0.35604				8	8	8	28.2	28.2	28.2	39.617	0	37.348	94399000	18	96	5244400	127030	189510	209990	179730	78309	169680	76472	150810	150710	248330	138910	271750	66218	167270	48077	151690	62005	102650	133900	343810	85265	61988	54022	210630	142190	125600	56983	286650	111190	802750	286100	2286600
0.630652	1.06489				7	7	7	84.2	84.2	84.2	12.774	0	95.561	197830000	7	230	28262000	957970	384560	756370	826260	765180	355670	647970	658010	1487400	1324300	1123700	591160	383720	1117900	568910	772880	689750	513110	724540	656490	626820	578960	375350	1239400	1133100	469450	238490	1499200	1352300	1599900	1907900	6705800
0.0259186	0.0163132				30	30	28	18.9	18.9	17.9	278.16	0	134.16	161160000	134	227	1202700	45642	35974	52072	67039	53733	32540	34148	22656	55599	76669	60984	16277	6707.4	27326	12175	28083	33295	26147	25196	34565	26154	13826	17244	93339	49904	12878	3512.2	59961	35390	1159200	1336100	6116000
0.383281	0.151933				4	4	4	34.8	34.8	34.8	16.397	0	11.71	7764100	6	21	1294000	0	0	0	0	0	0	0	0	0	0	0	98013	67631	0	0	0	76616	0	0	0	0	0	0	0	0	386590	0	0	0	880480	0	0
0.938983	0.625399				6	6	6	60.5	60.5	60.5	13.711	0	104.64	121340000	8	159	15168000	109400	471710	288580	200830	178960	79055	120220	275870	335080	881060	557940	335830	216980	592290	332120	370910	467590	373800	394630	172320	206960	460060	245910	780660	581190	675760	251900	1209400	565110	1972000	2095400	875190
0.375796	0.237131				8	8	8	39.1	39.1	39.1	24.593	0	92.247	27098000	14	32	1935600	26796	10940	51207	0	18402	12835	0	0	0	16715	29468	154890	73222	22306	0	12234	56462	33091	89024	50064	80503	0	19007	0	0	110230	75340	39414	0	1752400	372820	375150
0.290134	0.279581				5	5	5	20.5	20.5	20.5	38.169	0	18.248	56248000	18	79	3124900	86791	78815	73074	112620	12118	23448	61606	63069	79642	48527	41954	78945	66833	38145	40653	67155	124080	36594	67880	33678	38787	56655	66826	129970	73266	130870	83637	233120	64935	1234900	724910	1562200
0.670781	0.694679				2	2	2	32.8	32.8	32.8	6.9611	0	12.058	40841000	3	27	13614000	458430	666490	0	0	355550	0	267700	0	0	0	0	262810	245050	550490	740060	0	553560	246190	393320	254130	517260	0	803730	2278100	0	582750	327270	1274700	0	520700	639160	1375300
0	0	+			1	1	1	1.8	1.8	1.8	99.997	1	-2	0	36	0	0	0	0	0	0	0	0	0	0	0	0	0	0	0	0	0	0	0	0	0	0	0	0	0	0	0	0	0	0	0	0	0	0
0.20293	0.136249				5	5	5	11.1	11.1	11.1	60.103	0	9.85	53451000	29	17	1843100	42004	41045	55272	43494	35678	33865	19438	25029	56521	60859	46001	79296	49983	25967	9398.3	67495	58422	31295	43749	18310	48557	11288	21011	91168	48955	138670	51718	68813	17631	1285000	211100	1218100
0.196954	0.141372				13	13	13	49.2	49.2	49.2	30.241	0	151.96	37669000	17	64	2215800	33361	46196	32975	29314	43297	41781	72830	33007	76351	73009	28780	68490	68229	68482	46052	42488	45856	21941	26911	87112	32043	17036	9962.5	84039	30655	111710	60969	131970	51361	991190	810740	567130
0	0				1	1	1	32.9	32.9	32.9	8.5435	0	7.8284	1840300	5	1	368060	0	0	223300	0	0	0	0	0	0	0	0	0	0	0	0	0	0	0	0	0	0	0	0	0	0	0	0	144760	0	0	0	0
0	0				1	1	1	6.8	6.8	6.8	21.993	0	20.023	0	5	0	0	0	0	0	0	0	0	0	0	0	0	0	0	0	0	0	0	0	0	0	0	0	0	0	0	0	0	0	0	0	0	0	0
0	0				1	1	1	13.5	13.5	13.5	10.058	0.0025436	3.075	0	5	0	0	0	0	0	0	0	0	0	0	0	0	0	0	0	0	0	0	0	0	0	0	0	0	0	0	0	0	0	0	0	0	0	0
0.0155445	0.018201				4	4	4	5.1	5.1	5.1	145.83	0	5.0615	6048600	59	14	102520	0	0	0	0	0	0	3055.8	0	5596.5	3679.8	3391.8	9618.2	6812.7	3378.6	0	0	4794.1	3324	1592.9	1106.8	0	890.72	0	0	0	5746	4296.2	0	0	677830	0	0
0.420459	0.355493				17	17	17	29.3	29.3	29.3	88.884	0	86.882	154960000	48	161	3228300	34351	56753	49713	42930	37428	36869	50815	25617	43816	39727	38422	161130	111910	70674	21333	59286	98723	88777	56292	54845	70723	75200	47712	79809	31504	231810	156220	81416	139170	6215400	1262000	1648800
0.907818	0.458083				7	7	7	26.2	26.2	26.2	34.404	0	34.556	56134000	15	50	3742300	24360	28207	30081	47917	51527	22897	20875	25478	50059	33481	27181	231370	175630	17597	19510	73378	52227	88308	64483	43950	66238	48091	27452	0	31627	301770	164920	35983	34268	5789100	279550	365400
0.0305272	0				2	2	2	6.7	6.7	6.7	45.285	0	4.2051	3086300	17	8	181540	0	0	0	0	0	0	0	0	0	0	0	23125	0	0	0	0	12599	0	0	12350	0	0	0	0	0	53600	27564	0	0	146670	0	0
0.00342779	0.00159205				2	2	2	1.2	1.2	1.2	244.5	0.007483	2.487	1215300	113	4	10755	0	0	0	0	0	0	0	0	0	0	0	0	1634.6	0	0	0	0	0	0	0	0	0	0	0	0	0	2493.6	0	0	165750	0	0
0.0463404	0.0632447				2	2	2	11	11	11	31.444	0	11.469	23274000	16	24	1454600	19224	16945	35288	33375	21912	16245	32879	44417	63224	91545	33140	43439	17780	59206	23475	66482	58707	12115	13476	17165	17945	16542	12572	127130	36046	74851	24665	110320	50068	216950	348870	307590
0.167788	0.150841				2	2	2	4.2	4.2	4.2	41.45	0.0048696	2.6893	50059000	15	18	3337300	0	268620	0	207820	246130	107740	0	0	128040	0	81677	130710	17648	235440	26283	161980	155140	105740	113260	115370	0	0	0	224440	0	168180	24824	293700	0	866160	0	0
0.00541393	0				2	2	2	8.9	8.9	8.9	39.641	0.0025501	3.0981	5209100	16	10	325570	14252	12432	14428	8966.9	10588	10548	0	0	31002	0	19764	0	0	10319	7775.1	8640.4	8376.6	5217.2	15017	4824.1	7543.2	0	5025.4	0	28783	4988.9	2676.2	24029	18710	45887	60256	228030
0.61764	0.47472				29	29	22	49.7	49.7	41.7	74.761	0	203.86	415590000	35	276	11874000	322410	368850	408340	148950	175770	117020	302650	272650	381440	428490	343130	280300	159650	464090	245250	271640	394200	242880	244280	174790	255760	210340	213180	650280	399130	371170	204310	639360	551570	5462600	4867200	11284000
0.200075	0.224688				9	9	9	34.9	34.9	34.9	42.075	0	64.81	152120000	23	63	6613800	276480	343660	256290	205780	130710	185920	116900	129730	195320	186970	0	82708	32317	286430	91522	163280	150600	134930	208090	157020	176300	94646	50552	289080	131430	113530	19906	404640	392970	1232600	5294900	6359000
0.19156	0.142345				4	4	4	21.2	21.2	21.2	35.611	0	12.594	18858000	17	46	1109300	16426	0	0	12337	17775	12169	0	6406.6	0	24216	0	98556	43006	30946	0	19247	16135	12784	13788	10894	32197	0	21418	29856	0	132620	46529	59586	0	888960	202700	279250
0.162302	0.0296378				5	5	5	21.7	21.7	21.7	29.062	0	12.554	30646000	15	38	2043000	116630	38523	27271	144500	11342	47533	30209	70299	117580	74965	73269	27176	24674	33521	0	28056	66447	38896	63897	46932	29017	56151	24671	249600	83537	88043	7402.5	23719	0	573740	326680	1749500
1.05887	1.1608				6	4	4	23.5	13	13	30.85	0	6.4372	722820000	16	55	45177000	1372100	1843100	2521100	1715700	1077200	1379200	1087200	922770	2351800	1669900	1614300	559710	288450	1062000	789180	1478600	986330	874120	1460100	921080	1059300	940440	585600	2594500	1927700	923640	370020	2852000	1698800	3762400	2150600	21954000
0.0968561	0.119888				8	8	8	23.7	23.7	23.7	46.659	0	23.309	66500000	25	31	2660000	83325	29309	111660	139020	38909	32123	71589	46225	171190	77421	161360	52727	54213	38913	71810	42616	24552	67767	65038	30798	96167	54750	154050	0	101630	85569	40012	21805	156800	414800	208360	2083100
0.208508	0.250165				32	32	32	51.7	51.7	51.7	98.828	0	174.33	274860000	52	262	5285800	80444	215060	112600	137650	183980	92091	69052	103240	212920	149020	89331	103230	82121	208850	132940	98284	93314	144650	126170	147740	139940	126280	104160	284300	120430	87525	56293	251580	277670	2623600	2811000	4183100
0.246035	0.328447				4	4	4	20.2	20.2	20.2	21.614	0	20.917	41862000	6	13	6977000	0	356610	103860	193830	182980	0	0	0	101660	394290	0	334200	0	422840	0	413430	282870	210600	193200	202630	160750	0	0	720310	0	517310	60069	809940	0	0	671680	0
0.00601437	0.00201936				5	5	5	2.9	2.9	2.9	237.29	0	5.6283	2939700	99	7	29693	0	0	0	0	0	1208.3	1810.5	0	0	0	0	0	1415.7	0	0	4162	0	0	0	1798.1	0	5098	654.41	0	0	0	1166.9	0	0	204090	49597	0
0.745601	0.470316				6	6	6	34.9	34.9	34.9	21.119	0	45.446	167370000	11	108	15216000	289060	869000	603690	617950	295190	306400	370970	319490	403820	731710	291150	356100	103240	434700	270700	341430	501780	276380	350910	190200	185610	164330	141080	1142500	354760	712270	133220	1124400	380280	3443800	1858100	3179600
0.0530804	0.0934357				4	4	4	12.4	12.4	12.4	44.714	0	7.3414	29182000	20	39	1459100	42294	64491	0	0	46416	3964	29673	42056	0	72198	33104	34570	45397	50014	43069	35085	46028	14239	54577	42222	42743	26957	45626	0	37852	18409	41200	73857	78380	383430	436120	845890
0.0272644	0.0142442				3	3	3	13.4	13.4	13.4	29.841	0.0018911	3.4743	3255500	14	4	232530	0	0	0	0	0	21874	0	0	0	0	0	0	11157	0	0	0	0	0	0	0	0	0	0	0	0	0	19759	115660	0	0	0	0
1.39939	0.629329				11	11	11	72.7	72.7	72.7	18.491	0	132.14	271600000	10	262	27160000	979710	517590	773950	371970	366340	230230	443100	1017200	998140	759640	1538400	409080	305580	555510	875390	515570	474850	313680	422740	311810	337450	764460	1007800	1730800	687310	2182700	891950	1632600	1079000	5133400	2638600	9797100
0.171584	0.138494				12	12	12	33.3	33.3	33.3	47.355	0	51.255	122260000	28	105	4366400	145170	181880	192840	202500	74925	117180	103340	76142	181330	219670	97494	74716	40435	130240	72989	103060	135160	93492	114890	89023	74990	65480	55994	189860	91572	138300	52220	244520	164200	909680	820430	4064800
0.0366388	0.033159				3	3	3	11.3	11.3	11.3	37.432	0.00039277	3.9426	12882000	18	11	715680	23649	26148	13195	55112	21351	0	13626	10457	17634	30377	13209	9939.2	6673.1	8344.5	5122.5	19894	19029	18104	20738	10527	0	0	10412	61609	44869	16102	9718.8	45280	55456	342570	58548	425690
0.0718072	0.0321213				11	11	11	16.3	16.3	16.3	100.29	0	14.781	25649000	37	64	693230	0	43927	4774.9	0	0	0	0	6283.5	0	0	4932.7	21639	20654	10827	10722	3582.6	11988	12481	16126	7851.9	12224	10752	6311.1	38883	13835	24095	17940	39449	44069	322930	1534700	0
0	0.000934854				3	3	3	5	5	5	116.45	0	8.93	3218600	64	5	50290	0	0	14740	0	934.26	0	0	0	0	0	0	0	0	2354.9	0	0	1694.9	1975.2	0	0	3150	0	0	0	0	0	0	0	6716.2	0	0	0
0.11612	0.0846138				9	9	9	27.5	27.5	27.5	46.145	0	27.37	66361000	18	56	3686700	88744	143350	145150	108070	139820	63435	127640	100500	176540	115980	130220	37549	29638	117170	42820	66430	107810	76780	68698	29131	78623	104720	48256	126700	157450	106880	35374	224400	126830	320170	738520	1597400
1.76495	1.84175				10	10	10	78	78	78	13.331	0	323.31	728100000	8	186	91012000	953660	1227100	3386700	3857500	1490300	1132400	6518600	1775300	2443000	7998800	3207900	1703200	401330	2884700	1367400	3513900	3202200	4299100	2045100	1289400	911330	2130000	2368500	9722200	4576400	652000	294980	4974400	1287500	2240300	1621300	7629300
0.0833797	0.0307968				6	6	6	12.1	12.1	12.1	74.605	0	11.678	16848000	32	23	526510	1619.2	4764.4	0	21819	0	0	15970	0	14266	39096	1333.4	17982	39794	2545.5	4473.8	8131.1	29642	14789	5684.6	15556	9612.9	4915.4	0	0	0	54662	8833.8	11676	14292	1075100	219170	51815
0.872316	1.42495				13	13	12	54.7	54.7	51.9	31.121	0	323.31	462730000	17	124	27219000	603240	582900	953020	779110	714470	367710	626850	585800	1160400	824400	925860	538720	547170	888490	877940	570950	625220	560010	780570	479300	719210	531490	546490	891280	713880	549940	315030	1753900	1463700	6214600	3476200	10255000
0.152768	0.0943631				2	2	2	16.4	16.4	16.4	14.669	0	5.3406	27737000	6	39	4622900	90922	253580	154250	78421	62108	71190	70706	96091	110840	181420	63162	66665	0	214710	64748	140460	154370	99835	143990	100110	55814	56754	39732	344730	71304	117390	27214	572020	153820	193620	424810	545530
2.20488	0.264565				9	9	9	37.9	37.9	37.9	23.693	0	323.31	175150000	11	40	15922000	0	435550	0	928170	1052600	1250700	334030	1094100	1758900	1117800	42263	75036	49312	393560	43992	56526	179170	14442	248630	483250	83857	26901	16558	0	0	357840	29222	52983	57482	12854000	1529900	0
0.425863	0.363809				18	18	18	44.6	44.6	44.6	65.719	0	85.372	218950000	27	217	8109100	218500	220880	170050	214040	183210	125370	113110	137490	284600	258350	279040	191580	112860	273600	169950	210170	198400	146540	166320	149250	131940	155170	113190	434590	238840	284510	153700	528540	446530	3181300	2553900	5899500
0.282987	0.183508				12	12	12	24.5	24.5	24.5	67.454	0	66.539	126910000	32	119	3966100	58815	133920	21228	24024	36765	25515	48604	80597	128720	43053	56540	118360	57170	146200	107150	49334	123460	72764	49269	39380	78958	85280	82834	66217	76755	180330	109500	424240	205360	3433300	2123100	1882100
0.00474561	0.00715348				40	40	40	43.7	43.7	43.7	116.2	0	125.78	298300000	62	201	4811300	299680	208610	309520	371940	175280	231860	140660	143990	315260	302220	211890	0	7500.2	44268	39928	80078	138610	55001	76387	57976	93034	76352	45307	508400	303360	7510.4	3282.6	206180	133770	108830	993250	18580000
0.0079222	0.00637492				2	2	2	3.3	3.3	3.3	89.594	0.0093085	2.2881	8995400	46	4	195550	5984.2	1835.4	7230.2	10172	1895	5947	3360.7	0	8465.3	13489	5559.8	6875.3	2793.6	4639.7	3286.6	4334.1	4775	4625.1	0	0	5302.5	0	2544.8	13026	9195.8	8172.2	4863.9	12842	9072.9	144250	117830	275270
0.170768	0.136165				5	5	5	22.5	22.5	22.5	30.344	0	11.055	44167000	14	23	3154800	44918	84354	21717	119330	70665	64500	61711	69045	129250	163890	57641	74386	18207	96711	0	44442	79413	63601	69506	45822	50544	39008	72305	184810	106260	143800	12716	312600	119870	672860	284710	628850
0.116939	0.151677				10	10	10	31	31	31	55.016	0	182.69	245940000	24	127	10247000	415600	450260	522960	524450	226740	364650	276720	318990	698510	697320	442040	60594	76759	179080	171010	275270	278740	184760	222760	173730	240540	210320	171940	740780	509280	75852	42600	251690	434230	693640	1296500	9974400
0.598264	0.49044				22	22	22	44.5	44.5	44.5	73.46	0	278.43	227100000	34	114	6679300	177960	182010	21267	3496	40573	49080	58606	121960	122830	251980	36682	427900	97723	178760	28768	178860	220370	145360	127040	62445	127200	157660	50099	287630	129810	742370	109630	382250	210810	5289000	2467200	6050800
0.1443	0.132746				31	21	21	42	29.7	29.7	103.96	0	204.17	137420000	47	164	2923700	44431	119530	87519	44171	43736	33923	44034	81004	134210	169650	23592	69379	40443	84181	66224	54441	74141	65892	61840	55610	48218	51552	42626	117310	61383	110880	48712	100820	168730	2046700	2141400	2088300
0.25132	0.134445				5	5	5	28.3	28.3	28.3	22.329	0	9.2825	27544000	12	31	2295300	53659	16510	13405	12696	0	43540	33452	67025	86162	60477	13221	0	36313	66666	23602	73139	70885	61962	68438	44530	62167	54896	0	147810	18283	157900	38859	26761	107840	912610	697270	643900
0.0541045	0.0598583				3	3	3	5.8	5.8	5.8	86.401	0	8.2467	20414000	39	27	523440	7674.7	5067.3	6806.1	3880.6	3111.9	0	0	4769	6233.7	4083.7	0	36552	4611.1	0	0	5345.2	26367	18684	23698	15434	0	16945	5795.3	9420.6	0	36046	22324	51620	10997	445520	167900	299310
0	0	+			1	1	1	7.6	7.6	7.6	22.255	1	-2	356250	12	1	29688	0	0	29688	0	0	0	0	0	0	0	0	0	0	0	0	0	0	0	0	0	0	0	0	0	0	0	0	0	0	0	0	0
0.137887	0.188235				3	3	3	50	50	50	9.2787	0	7.4829	16005000	4	13	4001200	324270	0	471380	0	0	0	0	63747	135620	0	364280	0	149310	0	204300	0	0	0	0	0	0	147590	192680	0	621980	0	155120	0	389080	0	0	1297100
1.54744	1.4735				5	5	5	48.1	48.1	48.1	15.208	0	34.872	206030000	6	67	34339000	1086700	708270	598330	1057700	422620	194670	946460	1301900	1705300	1737600	1269400	1270300	760230	937220	692280	1052200	1081700	436580	885790	621610	772460	515090	219180	2405700	1043200	1496800	780130	1532200	1172900	2901000	2326500	6519900
0.306272	0.21622				4	4	4	27.4	27.4	27.4	21.766	0	9.1247	42908000	8	15	5363600	105710	514830	114420	0	136190	0	180240	316100	311090	0	0	109030	0	157000	289090	0	244700	103140	0	172240	151040	179160	126300	193780	0	193930	134660	0	449420	689190	833420	845680
0.189887	0.164474				5	5	5	43.4	43.4	43.4	12.551	0	24.706	37245000	7	57	5320700	221250	171990	181720	110990	115930	19193	101180	56449	123380	248720	57493	119650	15085	188910	57047	181280	272460	146930	113430	101300	54002	65992	66118	393480	27652	227270	58014	690170	139270	624440	888860	1548700
0.178104	0.245519				11	11	11	17.6	17.6	17.6	112.61	0	75.796	170870000	41	138	4167600	207740	109950	5622.2	85789	21106	54277	17695	50065	165050	161240	100810	170040	94651	144860	104640	160300	124850	116370	191310	59985	126390	100410	36270	24913	68323	239860	113230	235030	178090	3341000	2950900	8517200
0.269291	0.288459				14	14	14	21.4	21.4	21.4	83.353	0	91.231	175100000	38	258	4608000	96143	186950	60186	83996	73968	39958	118500	117200	211220	148220	88783	96685	96050	157690	82073	114750	103590	68617	102000	83768	114550	90483	71513	140540	152280	173640	110310	199240	216220	2172400	2110800	3653400
0	0.00225673				1	1	1	3.1	3.1	3.1	51.908	0.0093302	2.311	1309000	26	2	50347	0	0	0	0	0	0	0	6433.3	13699	0	0	0	0	0	0	0	0	0	0	0	0	0	0	15882	0	0	0	0	12185	0	0	0
0.00187479	0				9	9	9	7.4	7.4	7.4	208.44	0	18.783	12000000	89	31	134830	3638.3	7789.4	1768.6	1641.4	1637.9	4945.6	0	3587.5	8069.2	14177	5413.2	3136	0	0	2884.9	1403.9	953.97	1740.9	1105.3	5582.9	0	2087.8	4060.1	5530.7	10025	1416.2	0	7784	15249	170780	723960	323810
1.23969	1.07523				10	10	9	38.3	38.3	38.3	27.228	0	93.958	192090000	13	197	14776000	191520	337060	131260	236180	144960	261040	250750	232180	363390	513600	240250	625050	366040	380630	198830	487180	438360	275950	350960	274810	330750	294050	168950	645650	264100	1065500	349800	900160	527400	5511000	2460400	2489800
0.577733	0.377398				5	5	5	30.3	30.3	30.3	14.187	0	8.4071	66385000	8	13	8298100	362690	177800	156290	0	0	0	107290	221690	422620	349800	217860	153030	230510	25080	186730	370260	87313	301400	144110	128140	72210	323100	159180	535440	296600	221780	323060	715660	323840	659010	927890	2901500
0.834173	1.04598				9	9	9	54.3	54.3	54.3	27.547	0	50.275	234800000	13	159	18061000	342130	437780	481490	596540	612400	282410	278320	212350	769120	822090	421550	447480	157440	415250	241480	274020	380060	642330	506550	257120	261720	235170	164450	851510	448000	463070	493610	1059400	603380	1144000	1737000	4447700
0.0333251	0.0216635				2	2	2	3.4	3.4	3.4	77.959	0.0077993	2.4732	19879000	37	5	537280	7163	4663.1	0	6482.5	22568	3155.8	26091	0	0	34628	6701.6	14684	3205.3	44769	4024.4	21493	21564	4017.2	14515	4095	0	0	2778.1	59685	8766	30616	0	60491	7046.2	315420	197250	265030
0.0792196	0.0761498				7	7	7	9.6	9.6	9.6	119.52	0	26.992	68061000	40	123	1701500	38452	70551	42185	47447	45883	39061	44404	36589	68492	32698	56319	27481	29972	43338	12304	34563	62273	25029	33593	14357	34246	37312	34538	60259	127590	64264	43364	51257	120560	1259400	832000	1538100
0.156085	0.144534				10	10	10	42	42	42	38.274	0	98.139	138200000	22	114	6281600	202320	62484	319720	169640	132410	182400	158950	152620	338300	315670	307440	118140	19838	178830	73665	156310	183670	127010	144850	97223	63468	119030	75077	513960	300930	263970	131510	354170	194440	896060	867170	4451100
0.00873398	0.00445878				2	2	2	2.6	2.6	2.6	119.75	0.0025335	3.0365	878290	33	2	26615	0	0	0	0	0	0	0	0	0	0	0	0	0	0	0	0	1069.3	1539.2	0	0	0	0	0	0	0	4558.5	0	0	0	95411	0	0
0.0414465	0.0304463				3	3	3	3.5	3.5	3.5	137.42	0	6.5102	7168900	33	8	217240	0	0	4061.9	2197.2	0	0	0	0	0	0	0	22911	15614	0	0	0	2923.7	3825.1	2906.2	0	2532.5	2878.8	4338.5	4893	0	35894	14691	0	0	509190	46254	0
0.266881	0.344943				3	3	3	25.2	25.2	25.2	14.279	0	6.8302	45554000	8	61	5694200	292300	125070	253490	91779	101600	45377	101830	156750	109680	275960	116010	163530	67854	208180	76988	146450	219170	132970	131320	158900	83713	92683	89798	285200	71574	217080	56793	364850	139670	790310	689780	2338400
0.0845561	0.0661244				9	7	7	17.1	13.1	13.1	80.419	0	12.462	18510000	31	26	597090	0	0	0	11654	0	0	7983.9	4822.5	0	22218	23135	50487	32978	7315.3	0	6925.6	6768.1	10097	11450	17028	17814	3927.6	3145	0	6318.4	62306	29111	19292	13728	735680	81117	0
0	0				3	3	3	0.9	0.9	0.9	378.03	0.0015134	3.4932	17239000	188	6	91696	0	0	0	0	0	0	0	0	0	0	0	25414	0	0	13644	0	0	0	0	0	0	0	0	0	0	0	0	0	32723	0	1699300	0
0.0102858	0.0125255				4	4	4	4.8	4.8	4.8	138.91	0	7.2563	11385000	47	34	242240	0	3314.2	0	2375.8	0	0	0	0	0	0	802.94	3039	3459.2	14306	11928	8079.5	9868.8	4020.6	4323.2	2569.5	1465.3	4397.9	3021.5	0	0	4038.2	0	27363	22644	53654	1107700	0
0.04462	0.00572159				5	5	5	14.7	14.7	14.7	68.856	0	25.203	22140000	29	23	763450	5272.5	20217	10306	17093	22057	6750.5	6381.1	14992	26720	57502	4400.3	18841	17268	0	19934	18396	24010	14627	15207	12222	11493	35348	7129.8	38997	14715	46254	12374	88658	6274	522890	495280	152900
0.480969	0.434282				4	4	4	16	16	16	51.417	0	100.46	47765000	16	40	2985300	0	0	0	0	0	6167.1	0	0	26288	0	0	333750	146700	84518	21620	98427	162810	85950	0	40954	38246	37647	35883	0	0	399250	67682	121780	0	3200800	600830	0
0.448004	0.395535				4	1	1	21	5	5	24.267	0.0051939	2.6452	122950000	14	29	8782400	0	73041	43052	0	41499	20023	183280	276500	366820	115060	260470	253400	194930	469700	398870	241770	157300	67073	76304	43907	212100	279200	228180	176900	309490	473280	225800	675310	816160	1859800	1899100	0
0.112378	0.10024				14	14	13	38.6	38.6	37	61.99	0	52.507	105500000	31	144	3403400	42569	108050	56803	12394	54739	24119	42781	102950	86638	109280	69773	59694	39398	212500	115530	110260	142290	55381	70529	65072	77659	82262	51370	151460	99210	84569	44463	357380	176810	688940	2506000	1319600
0.0113221	0.0181201				7	5	5	15.7	12.5	12.5	58.022	0	16.46	25953000	25	51	1038100	13344	53626	13345	53231	36195	39545	49888	26877	75525	29855	34219	5407.5	0	45483	9151.5	17026	67275	38005	22194	23329	29966	19570	8515.5	21530	40677	0	11588	38251	39959	67931	557600	333610
0.275464	0.20741				23	20	20	40.3	35	35	94.511	0	136.74	281170000	52	344	5407200	135900	100110	194970	168740	79921	113780	158600	159650	241550	309650	186410	87454	67351	115720	64109	103130	131740	114330	123010	96509	113570	107160	94756	234060	198370	166190	99643	245600	288760	4571800	2557000	7066900
0.624551	0.515022				34	34	24	42.4	42.4	30.6	107.54	0	185.48	618530000	53	436	11670000	344330	320930	318230	244380	197800	160840	201010	251540	458890	398070	248750	285990	181170	367640	223250	286120	351540	214750	250680	211130	224270	193090	148050	611300	255020	445590	218400	792750	500000	11143000	8951400	18249000
0.0919076	0.0682223				6	6	6	12	12	12	63.182	0	10.342	11803000	30	24	393420	0	0	0	0	0	0	0	0	0	0	0	29501	41605	0	0	0	2475.2	3802.3	0	0	15198	6769	0	0	0	69349	24924	0	0	815390	0	0
0.0416822	0.0677892				8	8	8	20.3	20.3	20.3	61.594	0	21.67	58957000	28	47	2105600	27526	52924	104120	92337	86507	59014	52810	33981	42990	87215	62093	44897	16593	89542	49042	78335	80398	17241	39425	40813	39515	29450	23812	220000	42056	33358	20380	164490	29501	489300	536810	770720
0.189566	0.206754				12	12	12	29.7	29.7	29.7	66.9	0	58.176	95229000	30	170	3174300	75248	106510	57378	38639	40518	44662	57952	81461	104210	68605	53657	101200	49235	88430	43677	70038	143550	62859	76050	71597	103260	29705	32643	173850	59840	128600	58021	247170	82212	2012700	1533900	2257400
0.0795328	0.0977272				6	6	6	25.3	25.3	25.3	33.392	0	49.035	57512000	20	70	2875600	103550	97778	40535	85790	41144	81435	47061	49267	134530	134710	63704	49317	29533	145510	74843	62259	109140	33302	71887	53095	57294	66407	36415	116650	56934	98123	17517	249320	110630	59636	576850	2070900
0.0556229	0.100254				8	7	7	40.7	37.9	37.9	29.644	0	94.843	67906000	15	36	4527100	241900	153300	306800	485260	221740	168050	138090	145970	308520	50761	58845	18124	0	106280	20874	107670	106130	114510	132820	108480	106580	27783	16963	233500	317740	13920	7554.5	48346	243010	0	106680	3628500
0.107802	0.142958				3	1	1	25.6	8.1	8.1	19.471	0	64.43	36109000	9	50	4012100	127970	150080	151100	0	104950	0	142550	103810	204830	209170	249430	122050	62610	147900	130860	102270	149240	93514	118390	86204	85256	108490	0	0	0	0	65829	230990	256160	0	295110	1151700
0.14665	0.0857438				2	2	2	5.8	5.8	5.8	76.096	0	14.356	28353000	25	23	1134100	0	78159	0	0	0	0	0	0	46500	0	39001	74275	39749	49076	38829	21055	15877	0	28787	0	43111	15431	10588	24011	26774	144710	23666	0	39158	1011100	446890	0
0.0235274	0.0171995				1	1	1	10.6	10.6	10.6	20.944	0.0018818	3.4221	5243700	11	7	476700	14521	14355	18734	11842	13474	12160	10295	12542	15069	13758	15499	14087	12411	0	9946	0	7772.6	5715.8	12479	7025.8	9856.4	7754.3	10036	36454	16425	16190	7437.9	23353	28534	100950	82320	159730
0.112876	0.157599				4	4	4	16.1	16.1	16.1	37.893	0	10.652	8747100	10	17	874710	0	0	0	0	0	0	0	17878	0	0	18502	75484	95588	14312	0	0	37193	6431.3	18447	17051	0	0	11836	0	21356	79133	112040	0	0	386060	189600	0
0.0896138	0.0959504				3	3	3	13.1	13.1	13.1	28.431	0.004209	2.766	8209200	14	8	586370	0	0	0	0	0	0	0	10814	38172	0	0	34021	11016	0	16814	0	33856	0	14799	0	32244	0	0	0	0	0	18526	0	16613	471410	405780	0
0.155601	0.122283				2	2	2	25.4	25.4	25.4	15.33	0	14.559	17593000	6	16	2932100	114040	0	121470	0	0	0	0	147860	251610	514440	0	403030	0	0	0	0	77864	100460	112430	77616	0	52716	0	0	0	67826	0	219400	0	440050	385480	684230
3.18967	2.99072				16	15	15	46.4	42.8	42.8	36.688	0	211.71	936060000	18	193	52004000	1455300	1015200	666480	1449300	868020	409760	658990	208360	2180500	1920200	381100	1356800	1268100	3191800	1713500	1031300	1279800	560880	712060	961400	324990	696630	713450	3423200	343920	1738000	875600	3553400	2313200	16059000	7381800	26195000
1.07583	1.82759				30	30	26	68.9	68.9	65.3	54.861	0	323.31	435980000	22	294	19817000	135470	203940	156190	188230	174980	87826	271500	298380	416830	240500	263480	993300	703760	636440	485690	595660	541860	380320	385770	341510	444970	458830	339250	527360	194990	1029600	526780	1676200	1396900	6700700	3190300	2980200
0.440864	0.560832				27	27	27	56.6	56.6	56.6	61.397	0	323.31	247310000	31	169	7977600	638040	27867	632300	26213	117510	8966.1	26745	87477	121650	140280	150890	241380	154890	433670	194150	175080	245710	134860	175760	108850	134990	106250	169730	106240	112240	352950	172420	683810	375710	4274700	1948900	19779000
0.799998	0.994369				14	14	14	74.1	74.1	74.1	34.234	0	235.47	307270000	14	194	21948000	1233400	403980	1447800	425920	336850	311850	359430	408820	781610	838670	740070	493800	371430	419520	352150	703330	470460	326310	367300	369890	392330	341200	250150	982200	898930	666090	326730	1356100	1112300	4726400	4693800	17267000
0.293244	0.449747				13	13	13	41	41	41	56.256	0	141.82	177070000	22	239	8048800	183090	230630	100230	188430	177310	129800	171610	163780	289080	330930	374270	202800	161340	304730	180100	225520	172150	160720	150740	141410	153420	153280	117930	301660	260540	226360	84887	630430	301550	2246300	2431200	4028000
0.00890599	0				1	1	1	3.3	3.3	3.3	57.041	0	10.426	4284400	5	8	856880	206090	0	153080	0	0	0	0	44750	0	0	0	0	0	0	29615	0	14714	0	17433	0	0	0	48677	58966	0	0	0	95229	107120	0	0	1030400
0.266085	0.161709				6	6	6	44.9	44.9	44.9	25.565	0	107.59	30491000	6	56	5081800	720500	0	441580	0	0	12362	69793	144230	55681	254900	135730	52234	50505	127880	90730	102950	93742	74928	75359	70735	127670	99316	89014	205880	198480	73488	0	391050	401970	217140	262310	4323000
4.34172	3.55215				1	1	1	5.4	5.4	5.4	29.95	0.0011499	3.6205	80830000	2	6	40415000	595510	0	0	1808500	99439	0	7245.6	0	0	0	0	2543400	0	476660	0	0	6803000	0	1973800	1031100	0	0	0	0	0	4214500	945900	4441700	0	2292500	3928100	1191000
0	0				7	7	7	64.3	64.3	64.3	15.936	0	323.31	0	8	0	0	0	0	0	0	0	0	0	0	0	0	0	0	0	0	0	0	0	0	0	0	0	0	0	0	0	0	0	0	0	0	0	0
0.0123437	0.00638744				2	2	2	3.8	3.8	3.8	83.266	0.0078019	2.4742	3620400	34	8	106480	0	0	0	0	0	0	0	0	0	0	0	13978	10978	0	12580	0	0	0	0	2147.5	0	0	0	0	0	0	0	0	16202	0	0	0
0.0436939	0.0614531				4	4	4	17.6	17.6	17.6	32.118	0	10.31	17732000	18	41	985090	0	16373	0	30788	0	10903	33331	35331	75810	48736	14331	27975	23741	23837	8416.2	22517	13228	13532	15034	11104	23567	13259	18203	34184	14941	50192	26151	89464	57869	239590	282320	0
0.262186	0.376042				9	9	9	56.4	56.4	56.4	24.579	0	146.56	144430000	13	118	11110000	242650	331750	628070	284340	207050	153550	248170	282840	458330	529380	439140	148720	95181	406770	238690	238860	189640	182590	165150	168000	256830	235110	170370	649040	392280	198970	122590	750970	684070	869360	1371500	3154400
0.50109	0.666325				22	22	22	60.5	60.5	60.5	47.517	0	323.31	340510000	26	128	13097000	790370	247220	983600	241000	164700	104070	195830	266430	332560	669610	295400	414620	119770	579840	197650	261840	514200	164890	182090	176890	184370	192100	166400	884390	350120	477310	106060	944960	487830	5479400	3765100	20550000
0.983521	1.67782				28	28	24	71.2	71.2	61.9	44.614	0	323.31	931540000	25	207	37262000	1879600	906040	2652100	1348100	918670	545900	915640	786470	1393400	1690500	1370900	543060	301080	1074600	734730	1011800	827060	699330	761170	788110	800690	688530	610620	1881700	1563900	666390	337320	1506600	1409900	6850400	6052700	46990000
0.382288	0.515978				12	12	11	58.8	58.8	54.1	21.635	0	82.087	167530000	11	71	15230000	265620	622360	373990	491740	596340	243940	275240	422110	627470	567700	458510	184230	231070	348830	271580	293390	508570	394520	370130	334230	320360	282620	169110	858170	551340	387530	173320	1061400	830160	1026300	1225300	2921800
0.322353	1.18347				20	20	20	47	47	47	45.205	0	214.87	293810000	20	110	14691000	554270	488820	1916700	70646	29156	148760	541130	19131	549570	540880	455390	478510	261660	614260	289650	496120	496530	351600	392640	190370	277810	179400	196760	587930	234440	413260	169510	984240	362350	1717500	1132000	11085000
0	0				1	1	1	4.4	4.4	4.4	24.817	0	12.193	0	2	0	0	0	0	0	0	0	0	0	0	0	0	0	0	0	0	0	0	0	0	0	0	0	0	0	0	0	0	0	0	0	0	0	0
0.418456	0.593394				10	10	10	52.5	52.5	52.5	28.87	0	58.726	228400000	14	130	16314000	196640	319270	492720	145870	38093	196550	1041000	87142	474420	605980	630720	353460	257630	388990	574740	257530	449850	152620	360760	347700	371510	397880	201590	802540	730360	442900	338110	1450000	1470100	3260500	5566400	2752900
0.784114	1.2164				15	15	15	69.2	69.2	69.2	29.246	0	240.23	604860000	14	84	43204000	1219700	2087600	1358800	2577600	1044700	1977300	2054500	796740	1464800	1551300	1216200	255280	673560	670940	515030	589190	841750	506570	663010	679560	668220	848280	432470	3288800	2855200	533470	641200	2159500	2728700	2040900	2153000	17075000
0.0194473	0.0661546				5	5	5	14.1	14.1	14.1	46.53	0	7.3568	26619000	21	23	1267600	15935	49082	23321	25045	75710	0	34438	51932	130660	28620	66966	30733	4921.1	37932	43197	13866	21465	27437	41771	5721.2	21551	29555	12238	77474	50541	0	0	40467	67731	0	50742	334630
0.842834	1.46934				18	18	1	53.3	53.3	3.8	46.736	0	175.54	413100000	23	247	17961000	892730	591590	1055300	122930	335600	134730	270410	380940	658370	471180	327950	685490	546050	509010	433420	286560	343410	245060	508320	293080	340160	303460	313750	538060	303920	708860	423170	590760	734100	7216600	2878500	20533000
0.617533	0.839514				12	12	12	30	30	30	47.65	0	181.65	228010000	20	195	11401000	431720	393380	257140	284120	352810	38016	476870	172260	261330	150540	389320	439690	252090	371400	210970	211130	443230	271900	299850	54958	538080	267950	140930	299300	313600	431860	200810	484400	167910	4196600	2132000	8634400
0.0753537	0.176767				6	6	6	17.5	17.5	17.5	53.154	0	23.553	57050000	18	149	3169400	134630	99248	128280	127010	79365	42323	65715	100300	146070	80870	75268	63928	63117	90788	51213	108330	71773	62462	67103	49529	64026	76995	37937	161670	107130	44328	43930	178030	80629	252300	539230	2423400
0.461642	0.573745				40	40	40	41.6	41.6	41.6	163.29	0	280.58	570510000	69	634	8268200	201500	231290	170170	215200	75658	178570	280570	171280	438640	265390	222530	259510	171480	191840	124630	156260	181040	165730	175250	149260	164290	142840	92707	365670	213850	363120	194440	413380	276120	9456100	5713400	13903000
0.112463	0.196616				35	35	35	31	31	31	187.15	0	140.81	284470000	95	230	2994400	150860	95926	43180	39190	22983	43654	87341	79765	88801	87847	65987	106540	52143	94765	34276	68473	83122	58687	73181	56644	68871	47303	42694	211030	76369	138730	70125	176300	110810	4425500	2013600	14332000
2.0395	1.05597				6	6	6	42.5	42.5	42.5	15.799	0	32.071	212740000	7	154	30391000	1152100	904360	1355800	997910	347040	776580	695760	1238600	694370	896070	704190	618830	492340	598710	387090	659740	647090	628600	884920	550470	505550	647060	354470	1193400	1267400	1224700	703980	1642000	1182800	4465300	1716000	8064500
0.421177	0.412151				7	7	2	45	45	11.1	21.298	0	149.45	129360000	10	163	12936000	164300	700360	127920	290730	266380	166630	319490	288770	449200	585200	414060	180750	134050	497470	287420	346690	319920	178300	282550	153980	216420	169470	188580	882090	520330	358370	137880	1049400	577440	1394300	2832000	1643000
0.0415223	0.039206				6	2	1	38.6	11.1	4.8	21.656	0	5.5401	13379000	9	22	1486600	71890	138690	65278	26562	30672	16598	22066	15591	34797	57650	22180	37769	7650.6	47854	14912	46878	75377	47213	30449	14893	15872	13353	12794	94430	19345	55615	14711	173710	28821	144540	191320	647010
0.00701731	0.0113409				3	3	3	19.1	19.1	19.1	30.787	0	143.6	2113600	13	0	162590	0	0	0	0	0	0	0	0	0	0	0	0	16176	20090	0	0	0	0	0	0	0	0	9025.8	0	0	0	10408	0	39114	133530	233700	0
0.53497	0.61969				6	6	6	28.7	28.7	28.7	28.385	0	14.488	211020000	12	48	17585000	315520	232040	646040	836970	452440	406830	333770	206280	440750	554720	446770	467650	189430	487100	436050	506940	570120	395230	189890	394550	395300	278680	163890	1076600	485040	615470	117070	1592600	959040	852300	2670500	3786200
0	0	+			1	1	1	7.2	7.2	7.2	19.348	1	-2	592730	6	1	98789	0	0	0	0	0	0	0	0	0	0	0	0	0	0	0	0	0	0	0	0	0	0	98789	0	0	0	0	0	0	0	0	0
0.63148	2.09421				6	6	6	79.4	79.4	79.4	11.765	0	323.31	148860000	5	48	29771000	2362800	1083300	650900	964390	263220	562910	972820	525130	1535600	1464700	1037400	521800	441260	776540	544620	344600	799950	0	966440	574750	665420	642590	420270	1431500	1029500	626960	410100	1216500	1189900	733470	764400	11814000
0.0420584	0.0753806				4	4	4	10.4	10.4	10.4	49.439	0	10.456	18585000	25	35	743400	84526	15021	8866.8	0	0	16401	54433	0	29762	27689	0	23739	13246	25320	12808	11140	20461	16016	24154	13709	12491	12635	5130	29735	0	14352	15034	11722	8663.1	426000	283480	2113100
0.21621	0.15766				13	6	2	92.5	53.1	16.3	16.055	0	79.531	85404000	11	69	7764000	77033	193970	569710	116260	118200	194860	461270	57234	222370	72810	279600	111590	36769	170290	84367	184230	247390	141820	200720	139200	139790	127530	122670	633340	333250	265410	101210	783230	495250	861350	976660	847360
0	0.00225496				1	1	1	1.3	1.3	1.3	138.94	0.0018484	3.2363	1923800	70	4	27483	7903.2	2101.5	0	0	4041	1825.7	0	0	0	0	0	0	0	0	0	0	0	0	0	0	0	753.62	0	0	0	0	0	5647.4	0	0	0	553220
0	0				1	1	1	1.2	1.2	1.2	141.78	0.0099338	2.2557	0	73	0	0	0	0	0	0	0	0	0	0	0	0	0	0	0	0	0	0	0	0	0	0	0	0	0	0	0	0	0	0	0	0	0	0
0	0				14	14	14	68.6	68.6	68.6	20.159	0	323.31	73245000	10	11	7324500	207290	229630	175370	0	40411	30457	0	43823	21732	242760	77029	0	0	26064	0	109930	129250	96016	58620	4023700	0	0	0	85946	0	0	0	145050	0	0	3268200	2072900
0.528108	0.431444				31	31	31	50	50	50	74.139	0	248.03	591030000	41	400	14415000	479410	446500	603460	529180	418360	419020	364910	291250	641740	750170	441960	286660	131500	385140	162180	359870	444540	297230	327350	234500	318130	191560	187100	1034900	464870	489690	206510	840460	471690	6808700	2825900	19656000
0.248052	0.165158				13	13	13	50.9	50.9	50.9	30.777	0	59.746	128540000	18	145	7140900	234270	250410	293100	99169	2528.9	175520	138130	100030	100390	370050	214720	199560	45049	201620	134620	140820	224410	157480	145370	111220	146550	48238	140280	577730	360040	209730	78484	544590	357060	3677700	2651200	4216800
0.561242	0.415668				12	12	12	45.7	45.7	45.7	36.154	0	187.16	221450000	22	189	10066000	108000	274570	120330	171780	229060	97771	197830	258350	202660	252680	79241	241820	132760	363080	197550	252010	329040	231050	172440	191230	218470	255450	181870	429550	215260	488670	166080	863600	632100	3446500	4694900	2376100
0.278662	0.358608				13	13	13	20.8	20.8	20.8	94.972	0	120.14	250550000	35	139	7158600	193450	197850	873940	51468	10576	58140	123000	142920	159150	318850	166160	209560	72035	290260	117500	195740	243180	112450	182040	35064	96794	110200	76588	378030	124480	376130	50918	636700	300990	2990700	1884900	6770800
0.299092	0.373493				18	18	18	44.8	44.8	44.8	55.928	0	323.31	222880000	29	163	7685300	121740	321290	844250	85069	7284.4	64544	129810	103750	238510	234010	235040	142460	129330	313580	245130	214730	187180	206400	136870	118310	122490	143320	113940	283790	228510	431200	116720	402580	418280	1550300	1336800	3530400
1.98822	0.832067				10	10	9	53.8	53.8	48.5	14.909	0	240.13	1074800000	8	106	134350000	4033000	2865200	14560000	12761000	4559800	4656100	5614700	2211600	5421200	9091200	7314200	366680	164540	1824200	954290	3169300	2947000	2360800	2691300	3489600	2237800	1834600	1505300	10803000	5558500	1405200	406410	5964000	3557000	3191300	5633800	32264000
0.0156876	0.00746369				5	5	5	7.9	7.9	7.9	101.79	0	10.344	17672000	32	25	552250	2396	7402.3	15514	6920.4	0	17659	62189	1967.2	11670	35551	16368	4247.5	6486.2	11237	3812.6	6234.5	7142.6	9293.2	9580.6	0	7898.4	13914	9188.7	46653	19410	11381	8239.7	38435	70135	169200	610730	76672
0.0597105	0.121484				2	2	2	8.9	8.9	8.9	25.038	0	4.4075	8838700	7	13	1262700	339010	0	42619	0	0	0	37411	37877	0	0	0	53261	64575	129820	18625	0	0	0	0	0	25511	0	0	0	0	61146	0	0	0	66018	142730	2373100
0.0837985	0.102778				3	3	3	17.6	17.6	17.6	25.773	0	5.7982	17218000	13	16	1324500	42667	179650	0	0	0	40917	18495	37836	0	31586	0	44799	0	53914	26620	26654	42976	79565	30640	0	40279	29379	23042	125260	0	62018	0	56252	0	460620	276340	554670
0.0039708	0.025404				2	2	2	5.8	5.8	5.8	38.177	0.0045566	2.7549	3069400	17	1	180550	43567	0	12060	0	0	0	0	0	0	0	0	12760	10523	15851	0	0	0	0	4658.7	11024	0	0	0	0	0	15514	0	0	0	0	0	740650
0.265528	0.717768				8	8	6	41.3	41.3	32.8	23.511	0	49.673	106550000	10	91	10655000	1291100	539700	760160	0	22797	108860	521260	214690	406260	532680	334380	474090	211580	295480	252380	48732	232680	145260	124590	213270	241740	136480	156910	193670	404830	76277	135180	153510	304220	612310	375920	12911000
0.511141	0.699437				6	6	6	68	68	68	15.887	0	51.044	74352000	6	49	12392000	573140	1033200	496830	51948	109360	253170	155150	156270	535940	250230	247790	145330	143630	140560	66694	250660	235050	177890	342280	139080	243000	138390	220060	758370	416040	574310	444300	717190	605680	659430	279780	3438800
0.359073	0.313513				26	26	26	42.4	42.4	42.4	77.063	0	277.61	550740000	40	247	13768000	657640	495690	514060	413110	274690	379110	262370	271330	570060	516600	435640	262340	104420	347140	174120	393510	457140	331220	363470	204680	233020	218890	177110	1113000	536170	487020	147260	1051300	621740	5000200	2354700	26305000
0.114578	0.189556				8	8	8	28.4	28.4	28.4	51.676	0	65.01	78047000	22	117	3547600	199210	82430	115670	11012	0	14216	81927	28076	76986	136010	107560	130530	87325	169370	102980	90606	80003	86112	76454	94282	71365	90170	51840	159910	112500	189690	54181	186670	133590	1597700	662500	4382700
1.19904	1.2493				8	8	8	54.3	54.3	54.3	20.019	0	323.31	190220000	8	14	23777000	796780	963550	411240	0	0	0	0	0	0	9194	0	1103300	411800	3323000	935080	12495	1406400	1186400	1494500	0	144730	0	173640	47422	0	2318600	0	2176500	1088800	2774900	3713500	6374300
6.47542	7.07136				16	16	16	71.6	71.6	71.6	21.225	0	323.31	2041900000	11	211	185630000	4234500	5506000	7419200	4402200	5991400	6980500	3993000	5064300	7591900	4274100	7476800	3597100	1484500	3930800	4210700	6152100	3473700	4453500	4261000	3911100	1750700	3831800	2636000	10606000	13807000	5196900	1834200	5978600	8586300	18903000	13921000	46580000
0.0442672	0				1	1	1	6.3	6.3	6.3	35.66	0	6.3886	11997000	6	7	1999600	266510	0	216990	57049	48610	0	0	93397	0	36531	0	0	0	0	58752	0	89457	35489	0	45408	24246	0	0	119380	97475	0	0	324400	185170	105730	83201	1599100
0.115111	0	+			1	1	1	13	13	13	13.186	1	-2	2077100	1	3	2077100	0	0	1299100	0	0	0	0	0	0	0	0	0	0	0	0	0	0	0	0	0	0	0	0	0	0	0	0	0	0	0	0	0
0.00503316	0.00743946				4	4	4	10.9	10.9	10.9	51.58	0	29.46	12428000	9	20	1380900	203170	4192.4	105580	0	23705	0	6980.1	53544	0	59809	31249	0	0	43039	28560	35790	44010	15760	21254	17973	16522	20939	18891	63379	47430	0	0	190740	85329	0	0	1828500
0.376243	0.253512				6	6	6	13.9	13.9	13.9	67.026	0	114.85	84248000	12	111	7020600	350930	300550	243590	110110	67376	45163	203720	267680	148580	214050	208150	176480	96460	214710	67627	130030	180140	115850	161900	135610	158080	180300	36904	383200	181610	130240	99993	562570	266340	1764700	1243800	4211200
0.293484	0.193739				2	2	2	29.4	29.4	29.4	7.9916	0	9.7276	15307000	4	14	3826800	0	160700	0	0	71094	33289	34608	50705	43903	198290	35623	118900	15873	187120	0	182680	0	101260	146540	83641	0	0	28100	110570	55551	385270	76675	528600	126990	393010	318220	0
0.146219	0.233091				12	12	12	26.8	26.8	26.8	59.755	0	58.523	95510000	29	205	3293400	61010	51919	125540	27820	73091	76660	150160	41609	176970	127500	44725	92955	18144	43611	19619	71139	86076	84505	87948	76842	114270	74022	38099	207120	28566	117710	81999	161780	158880	1875400	1378800	1769300
0.0437297	0.0668001				2	2	2	4.7	4.7	4.7	53.688	0.0051921	2.6447	4324900	20	18	216250	0	0	0	0	0	0	0	0	0	0	0	24599	22426	0	4433.1	0	0	0	0	0	6608.5	4688.9	0	0	7220.3	16321	0	0	8444.7	114190	0	0
0.15305	0.30611				27	24	24	79.9	70.3	70.3	39.42	0	323.31	72972000	22	59	3316900	227330	41796	102430	0	50638	0	0	0	43307	17372	17103	144630	83586	147690	175470	15543	734990	29548	66287	52844	53820	28028	42909	45783	0	94695	43500	79113	26416	1152300	560590	5001200
1.04681	1.76148				5	5	5	79.6	79.6	79.6	11.139	0	65.1	82371000	5	4	16474000	286780	588950	391780	0	465720	0	299360	133820	1036700	557080	0	1037900	180250	724750	166460	350720	605160	293780	606830	502640	388440	248080	76307	0	0	855650	89251	1012000	618450	2267100	1103500	1433900
0.0171226	0.0615507				9	9	9	34.7	34.7	34.7	38.714	0	194.97	35330000	19	36	1859400	38243	209190	63457	366900	73085	13742	0	14233	30037	58521	53190	18429	30024	25972	27781	18963	43081	56609	14269	25080	26012	22531	31781	88078	154140	23399	17745	46158	39005	0	0	726620
1.3219	1.88988				9	9	9	51.4	51.4	51.4	24.75	0	302.65	275830000	12	76	22986000	201030	578820	500250	536520	430380	387570	425810	430480	779760	954050	165520	657570	425530	625190	320230	412770	366470	400340	357890	313020	536820	467660	140650	1769500	352800	856790	351410	1889800	1035300	5597300	4150100	2412300
0.675722	0.918822				13	13	13	39.4	39.4	39.4	48.534	0	110.18	89342000	16	81	5583900	65360	34650	41522	0	29757	5229.9	43074	30941	127740	39446	52056	423150	200720	45356	31235	148190	190240	66084	68653	144480	161080	58719	79231	139480	16189	641280	281370	105130	114860	3998500	522510	1045800
0.00301086	0				2	2	2	4	4	4	59.578	0.006847	2.5527	821270	22	3	37330	0	0	0	0	0	3911.7	0	0	0	0	0	0	0	0	0	0	0	2156.5	0	0	0	1994.3	1651.6	0	0	11711	6097.5	0	4393.2	0	0	0
0	0				3	3	3	40.2	40.2	40.2	10.713	0	323.31	0	3	0	0	0	0	0	0	0	0	0	0	0	0	0	0	0	0	0	0	0	0	0	0	0	0	0	0	0	0	0	0	0	0	0	0
6.72124	4.06759				31	31	5	75.9	75.9	12.2	49.585	0	323.31	6443700000	19	327	339140000	4712600	16631000	7012400	18353000	6596300	12439000	8714600	9133700	13966000	16798000	10203000	4280600	1399300	8770700	5359700	9016900	10575000	6695400	7748900	3580700	7303800	6232500	4797800	32433000	14296000	7291900	1629600	25560000	16822000	48359000	36313000	89539000
0.69795	2.14203				26	26	26	82.1	82.1	82.1	36.053	0	323.31	192840000	17	24	11344000	0	61156	28521	41194	114890	21823	0	0	0	74500	0	1276800	588480	1725300	0	77832	489880	0	644310	6093.8	0	0	406120	409070	0	1057300	80611	372380	0	7637500	2116900	0
0.284331	0.188988				11	11	11	58.5	58.5	58.5	22.782	0	261.8	130660000	12	46	10888000	17282	489800	613450	529120	287670	439880	291870	119420	157510	681950	288820	242730	21908	422330	116870	275380	517160	274410	152330	260610	238080	143880	118990	880780	68737	394280	98457	1085100	443150	1275200	826400	207390
0.654222	0.651916				21	21	21	49.3	49.3	49.3	68.569	0	156.83	157340000	36	205	4370500	29682	32746	40872	57987	34865	21059	30727	9468.2	27831	15236	44849	366970	185750	69672	17274	72963	114380	57202	60436	65466	49439	55793	82552	23526	71108	503230	231960	45541	175750	8403600	1048200	1068500
0.943835	0.82251				14	14	14	31.2	31.2	31.2	69.283	0	213.58	127530000	22	189	5796900	25413	11834	17163	9973.1	44374	14746	52345	29848	82633	10165	29329	503140	285040	14869	40025	113930	175280	100350	156040	91308	131670	149540	76142	54796	30905	619970	372300	87373	75205	7093100	955120	559090
1.71392	2.14295				17	17	11	60.8	60.8	40.3	40.45	0	323.31	1652500000	17	441	97204000	2358000	4525600	3526700	3748800	2157800	2265500	2598400	2387300	4808700	3063500	4486200	1038600	811500	3478600	2518000	1857200	2090100	1672300	2285100	1549700	2065700	1987800	2212900	4806400	5603700	1289400	723470	5186800	6231700	6842000	14702000	40086000
0.0340814	0.532469				5	5	2	35.4	35.4	23.1	14.105	0	192.48	5537200	5	4	1107400	0	0	0	0	0	0	0	0	0	0	0	283170	0	0	0	0	0	0	0	0	0	0	0	0	0	0	123190	0	0	0	0	0
0.180058	0.133758				41	23	23	44.6	26.1	26.1	112.89	0	323.31	339680000	45	107	7548500	364000	398200	406430	320820	157150	223720	213530	192740	362610	274290	263650	50522	42013	148550	124080	133910	178340	130550	147680	123600	148590	135010	168280	457930	349060	101630	61584	469180	313210	1769200	4833500	16380000
1.82836	1.08369				16	16	16	44.9	44.9	44.9	35.061	0	323.31	911310000	15	161	60754000	2301300	2838300	2650600	2162000	1309000	1582600	1573900	1897600	3104000	1347300	1876300	884030	285480	1910100	659420	1334900	1481400	1543300	990490	754670	872920	1158300	417560	3994600	2267600	1578300	382350	4352300	1939500	10095000	17867000	34519000
0.106963	0.0829932				7	7	7	16.7	16.7	16.7	78.275	0	20.095	36664000	38	66	964840	0	5788.5	0	0	0	4140.2	3376.1	9951.1	0	0	4294.1	63960	31089	63981	29657	33445	30651	6927.9	7413	5789.9	18844	18204	13986	25643	0	101400	37401	61213	42412	1126700	345830	0
0.0349187	0.00963925				4	4	4	12.7	12.7	12.7	34.735	0	4.8558	2059300	16	5	128710	0	0	0	0	0	0	0	0	0	0	0	0	0	0	19400	0	0	0	0	0	0	0	0	0	0	0	0	0	0	0	0	0
2.58078	3.78058				29	25	25	56.5	53.2	53.2	56.381	0	323.31	1126200000	22	911	51190000	1041600	1234500	987160	838640	1011100	557480	1631700	1491100	1957400	1722400	1345400	1726700	1204500	1409100	948020	1240800	1397600	946250	839040	874600	998870	873980	782090	2375600	1544900	1883900	954730	2880000	2304600	23167000	10236000	22914000
0.149687	0.576461				2	2	2	23.7	23.7	23.7	10.834	0	6.7275	40489000	8	39	5061100	65005	183850	77453	103770	156840	0	0	47334	305020	199270	165850	222890	144410	142490	120050	122290	125950	117640	109440	95233	110140	98956	104860	140430	122330	122490	75588	300440	301690	411910	404600	520040
0.113565	0.101854				22	21	20	44.5	41.5	39.2	78.447	0	200.96	140590000	36	155	3905400	86006	252350	61822	50802	54023	47624	42089	17283	110560	109370	68441	40691	36319	240730	186690	80898	125380	91989	66117	79487	86996	78221	65054	145460	104470	69942	29583	374760	168140	921200	4483100	3096200
0.829639	1.04785				11	3	3	38.3	11.4	11.4	32.852	0	18.367	309440000	19	61	16286000	635940	331730	603900	540390	266990	168250	431090	391200	644810	528500	437820	362910	277040	441610	286050	101700	391320	331130	353670	274640	284270	451660	256350	571170	395980	565310	468580	646040	765010	5046500	3887600	12083000
0.0716427	0.0818885				8	8	8	12.1	12.1	12.1	80.058	0	21.332	53015000	44	132	1204900	29887	38489	0	8965.8	25241	12688	41618	37076	16227	29776	10315	46464	30050	38279	26352	22194	35127	29418	34806	19618	15773	29921	9207.7	29748	24169	58608	21100	55193	90993	733570	911180	1315000
0.0842362	0.0359703				7	7	7	29.5	29.5	29.5	36.112	0	25.398	12106000	22	22	550250	9052.3	8186.7	19723	4543.6	6928	0	7634	12369	0	14252	13443	66557	13004	6650.5	0	3108.3	14137	4568.3	5270.3	8679.1	0	8177	0	0	0	50092	60327	0	13782	355910	112340	199150
0.130992	0.123631				5	5	5	52.3	52.3	52.3	17.459	0	11.705	57672000	8	9	7209000	288080	69363	569380	979850	444880	447560	252310	40774	37545	308710	67013	63038	27959	165580	125000	27586	160520	267730	380070	319440	266310	286700	37543	207060	104720	25323	48737	0	152350	251160	650210	2304600
0.0279218	0.127155				4	3	3	67.5	52.6	52.6	11.514	0	105.93	327090	3	2	109030	0	0	0	0	0	0	0	0	0	0	0	0	0	0	0	0	0	0	0	0	0	0	0	0	0	0	0	0	0	0	0	0
0.2208	0.196384				10	10	9	95.7	95.7	80.9	11.665	0	240.45	6289400	5	20	1257900	70423	0	70540	0	0	0	0	0	0	0	0	80408	68005	0	0	33832	42187	0	74681	0	0	0	0	0	89381	0	173180	0	0	417440	0	352120
2.093	1.40293				12	12	12	53.6	53.6	53.6	34.273	0	220.55	136080000	13	95	10468000	35916	73515	48516	121770	69747	81613	52045	72512	98314	63172	103510	748590	512630	40231	55061	184990	237930	158740	181960	174680	207750	161470	122180	137460	93999	1018900	663640	153130	147270	5313600	381060	466910
0.250774	0.568224				8	7	7	57.1	51.9	51.9	14.858	0	74.16	261670000	10	91	26167000	941200	838130	1581000	512440	828140	847900	1020300	863050	1617400	1302100	997170	348870	58140	841800	405680	599090	673700	283650	500940	465460	442860	459600	188370	2373500	1300500	73912	75034	2075900	858890	323890	1567400	9412000
0.140332	0.103726				4	4	4	11.3	11.3	11.3	46.836	0	10.639	26309000	22	67	1195900	32542	10954	11868	11426	21958	16416	28109	19700	25027	28703	21725	57235	51556	16696	7323.5	24333	32880	26829	25805	27278	19519	17522	13518	47240	24807	94746	55972	26699	40712	1016600	35734	715920
0.0647685	0.0582471				6	6	6	9.3	9.3	9.3	88.414	0	10.395	53044000	33	23	1607400	86318	63367	46191	44416	26167	62716	37987	22740	32424	129880	59874	15747	12176	72050	44401	39964	53529	30943	17892	16791	22933	33814	17079	81706	33584	21831	11912	145590	41276	687640	405500	2848500
0.13984	0.121762				25	25	18	41.4	41.4	29.5	76.868	0	237.11	295620000	34	187	8694600	1470100	341150	447060	125660	61850	89031	127360	34528	398240	326040	226280	62215	35862	261180	132010	153200	257720	97505	146800	101720	157320	114420	130230	836920	349800	173460	56515	545000	435490	1286000	4466200	49984000
0	0.104905				6	5	4	24.7	23	18.8	48.057	0	13.701	5371300	24	9	223800	0	0	0	0	0	0	0	0	0	0	0	0	9228.8	0	0	37137	15454	13112	0	0	6138.3	0	0	0	0	10200	0	0	0	0	0	0
0.430463	0.388155				11	10	10	43.3	39.1	39.1	30.025	0	86.402	109160000	14	97	7797500	4658.7	436770	80864	18273	6401.3	0	55259	75858	15911	0	0	185300	19811	639370	277910	53178	271080	174140	195340	78793	151010	42096	59111	434710	19918	283020	44548	868960	635550	1280300	2907500	65222
0.0533335	0.036586				6	6	5	14.9	14.9	13	60.761	0	14.443	70526000	28	63	2518800	57125	118960	42444	90559	27361	73861	46593	45098	104690	106050	79228	11228	8371.8	82628	30826	71539	94199	49833	78206	50574	40224	36216	128540	220220	83289	41579	15204	206380	83136	208100	1033600	1599500
1.00524	0.949454				26	26	17	69	69	45.2	56.559	0	323.31	219050000	29	31	7553400	189650	608560	226160	0	0	0	0	808070	0	71941	86858	471270	22094	68837	54249	51336	321650	55686	34331	0	171930	0	95429	108880	63437	410830	39798	0	562610	9512700	5619100	5499800
0.337825	1.7332				3	3	3	30.7	30.7	30.7	13.242	0	8.353	63694000	7	68	9099100	179640	240550	117670	133740	241480	32923	116190	84072	193200	347440	173560	496580	251440	353250	110800	204500	323870	178510	257040	266320	145390	88851	84828	273970	174570	285300	82122	459830	224020	715550	848110	1257500
0.0206126	0.0209099				1	1	1	3.5	3.5	3.5	45.398	0.0055191	2.6067	186180000	25	24	7447300	402900	124640	770060	571150	418270	269420	376720	197590	880500	479470	759410	9874.9	11128	33733	25241	105030	168730	153840	145810	21803	95679	85954	34111	359800	390340	13621	18841	154170	115300	291690	722060	10072000
4.98377	7.29734				34	34	30	76.3	76.3	67.3	47.168	0	323.31	3510100000	22	438	159550000	3159800	6247200	4385900	5035200	4698400	3150200	4042100	3128300	7578100	5907700	4356100	6028800	2722400	4807900	3597200	3913200	3524400	2925300	3662600	3046100	2705600	2741000	2300200	9175800	5061900	4103700	1598000	7667400	6777400	32443000	28421000	69516000
1.02451	0.567062				8	8	8	41.2	41.2	41.2	32.575	0	63.378	96354000	12	97	8029500	390750	19156	348820	168410	119990	77706	88891	128920	130080	217800	170510	437020	225530	127740	41190	202140	241630	240980	196210	135240	138720	160180	60601	302820	169330	526490	214270	261460	81001	4430200	425010	4689000
0.00510553	0.0133225				10	2	1	31.6	7.7	3.2	32.95	0	13.313	14392000	16	14	899530	75499	24384	80699	50540	27266	0	18659	40179	29897	92395	0	0	0	34378	0	50473	22026	10517	23782	19804	14143	23490	18348	60693	48155	0	0	42393	33873	0	97713	1208000
0.00434277	0.00872919				5	5	5	8.6	8.6	8.6	116.04	0	12.407	13477000	58	16	232360	1751.8	8635.5	0	1964.1	4346.5	3872.9	3758.9	3788.9	33896	3851.9	12365	0	6884.2	3362.4	3424.5	0	7253.6	0	1871.1	2716.6	2700.7	3169	4371.3	5696	32197	1668.3	7567.3	7345.1	26187	182860	286890	101610
0.883444	1.1255				4	2	2	27	7.9	7.9	13.95	0	11.334	385600000	7	80	55086000	1501900	2621500	3256300	2725400	2014300	2452100	1726300	1661700	2386100	2113700	2149900	138900	392430	1492800	879890	1341600	1379100	1174200	1141200	1206800	906090	769850	1049100	3376200	2374600	918110	76742	3841000	1837900	3263500	2057800	10514000
0.547253	0.56431				16	16	16	41.3	41.3	41.3	52.948	0	90.425	270000000	22	142	12273000	222740	537710	310150	140140	154550	222240	200020	313490	359780	325400	306740	483510	167610	600210	116730	316580	357080	171710	228840	255440	333940	192160	157620	567890	377170	419410	242130	725780	809130	4009700	4025400	4900300
1.31237	0.963512				26	26	26	60.4	60.4	60.4	58.599	0	323.31	268760000	31	307	8669700	0	44467	0	0	6209	0	39829	26698	98260	33767	13486	631010	472210	104120	78776	189370	190500	121230	153850	111620	163220	140790	112860	69305	58980	898800	406810	357150	400680	14853000	3157300	0
0.143563	0.0549889				20	20	19	56.9	56.9	53.3	36.638	0	323.31	47640000	17	3	2802300	85341	62878	0	81529	0	41138	52858	52757	156980	138640	84481	86183	37170	137810	51586	61943	96241	47698	58890	44356	43472	40534	51243	231580	74672	0	45778	366450	104440	970580	321370	1450800
0.854755	0.639565				49	45	45	77.5	75.3	75.3	61.516	0	323.31	3957000000	35	219	113060000	4546800	2542300	11400000	8474100	4782600	4523700	3535300	1764900	5676500	8787500	6270300	342730	159970	1377200	1266100	2696100	3194400	2473900	2609500	1624600	2003900	1871400	1408600	9114700	5023100	761550	250870	4101200	3060400	6387500	19278000	159140000
0	0	+			5	1	1	13.7	2.4	2.4	44.796	1	-2	0	26	0	0	0	0	0	0	0	0	0	0	0	0	0	0	0	0	0	0	0	0	0	0	0	0	0	0	0	0	0	0	0	0	0	0
0.746619	1.19604				23	23	23	45.1	45.1	45.1	57.116	0	183.65	341870000	35	310	9767700	179900	95067	224520	180630	238320	184190	115070	128260	112820	168560	155410	710410	351260	344990	120480	216380	377600	222590	250770	168050	197920	139210	115640	343850	114960	493130	172450	426930	188830	7570800	2926800	6296400
0.614854	0.535035				2	2	2	10.8	10.8	10.8	20.863	0	14.687	91892000	6	10	15315000	635040	707620	763570	889640	479640	463170	479180	0	529600	953640	0	301770	0	332420	0	454170	441730	283020	580010	296580	327330	0	0	1456600	588780	544830	0	1398000	0	1271400	566350	3810200
0.480915	0.831594				19	19	19	55.5	55.5	55.5	38.604	0	168.68	369220000	22	403	16783000	521710	691900	729940	798950	587330	182110	343820	108420	359120	693060	415290	358550	290520	501740	264550	565930	542830	384160	392160	305500	272750	348450	183580	1111600	602300	477970	114800	912690	593880	2068600	2622200	11478000
0.162965	0.186951				23	23	23	35.4	35.4	35.4	81.889	0	198.8	353430000	36	275	9817400	534610	238730	616820	285170	441050	257210	258650	215070	627190	672370	414140	107020	195510	358260	122220	144570	263500	145570	192540	138280	281080	124830	196700	488960	369260	127400	64679	413550	313550	2054800	4120500	19246000
0	0				24	4	4	69.1	16	16	49.67	0	323.31	0	19	0	0	0	0	0	0	0	0	0	0	0	0	0	0	0	0	0	0	0	0	0	0	0	0	0	0	0	0	0	0	0	0	0	0
0	0.0174941				2	2	2	5.6	5.6	5.6	68.478	0	5.4693	655480	33	4	19863	0	0	0	0	0	0	0	0	0	0	0	0	0	0	0	0	0	0	0	0	0	0	0	0	0	0	0	0	0	0	0	0
0.221847	0.330837				8	8	8	17.8	17.8	17.8	63.111	0	26.563	40133000	27	59	1486400	18650	0	0	4338.4	0	0	24504	0	6633.3	0	0	169770	115620	13202	4863.6	27118	15391	27956	23924	12650	23947	32132	40360	18663	8727.2	150470	68946	19114	0	1764000	174430	503560
0.840882	0.705381				4	4	4	15.6	15.6	15.6	37.564	0	41.55	47020000	11	44	4274600	30196	18963	0	0	19792	19674	31523	18026	0	34683	18472	281760	223320	37416	19283	104170	90285	94085	106250	88726	98124	69950	78335	39511	26669	518200	262810	82178	36522	1526900	0	332150
0.0506856	0.104982				8	8	8	65	65	65	15.054	0	169.28	48571000	9	32	5396800	571340	78292	816480	49691	26436	19599	11680	0	0	490690	205040	52548	3347.6	81388	79826	97722	166590	172690	194050	105360	0	0	119250	273770	139410	72960	0	718160	264640	66036	72658	5142100
0	0				1	1	1	7.3	7.3	7.3	30.005	0.0045534	2.7519	0	14	1	0	0	0	0	0	0	0	0	0	0	0	0	0	0	0	0	0	0	0	0	0	0	0	0	0	0	0	0	0	0	0	0	0
0.0638446	0.119618				4	4	4	27.2	27.2	27.2	19.608	0	8.4283	29453000	12	43	2454400	57921	83044	0	100670	12314	75329	75818	63909	116920	91262	74784	0	52857	92743	72230	53097	75693	76221	62834	60151	43362	154210	42946	163990	107730	0	33068	24547	126250	232820	418090	695060
0.568023	0.406236				39	39	39	36.6	36.6	36.6	170.59	0	268.5	232750000	75	253	3103300	19201	8031.1	13815	5527.3	12823	7537.5	12755	5236.3	33217	22325	14599	275720	146680	20819	9101.7	62566	74346	86110	72479	64956	34007	43886	51947	47878	11924	390020	167930	51172	28056	14805000	846360	1440100
2.74789	3.05883				12	12	12	38.3	38.3	38.3	37.821	0	323.31	290870000	16	66	18179000	0	0	41714	0	0	0	83367	40545	0	0	0	1603300	1075500	150160	87905	478480	55550	330850	419490	306170	359350	285430	687330	0	0	3455300	1371900	0	204960	9777800	329730	0
8.33595	8.74741				53	53	32	61.7	61.7	42.3	84.659	0	323.31	4406200000	34	940	129590000	2482900	3334100	3849000	2992000	2091800	2975100	2589300	1727900	5060400	4110100	3220000	4005200	2700500	2943900	2039000	3811800	3962800	2887000	3117200	2651700	2894400	2420900	2152300	5273100	3455200	5437100	2984500	6212600	4596700	59881000	35461000	84419000
1.58649	2.14477				3	3	3	58.2	58.2	58.2	10.739	0	178.88	246410000	6	114	41069000	1236200	1897800	1087300	913750	838670	523040	1289400	1224400	1471400	561140	1089900	744820	728540	900370	836460	778680	767240	692190	751130	624310	647530	546700	321100	2117400	1504200	1541700	535020	4127100	2302000	3299900	2194500	7417000
0.281327	0.42534				15	15	15	48.2	48.2	48.2	54.636	0	292.28	168980000	25	172	6759100	367470	88646	385900	110080	100410	89917	157690	121640	248670	273540	107830	163340	60867	210810	122290	211240	185090	165480	140170	109090	122580	74688	101830	224910	212450	264730	65335	512220	233370	2622000	2578500	9186600
0	0				1	1	1	5.3	5.3	5.3	32.024	0	4.3126	8893400	14	2	635240	0	24740	0	90657	63060	55544	0	18425	49901	92244	0	0	0	0	0	0	27224	0	38709	0	23080	0	18269	69159	0	0	0	49848	0	0	84305	0
1.84051	1.36377				44	44	22	67.5	67.5	33.1	75.872	0	323.31	1511500000	43	826	35150000	1559200	742210	2549400	1051700	817270	585180	704060	716270	1274500	1762300	1296700	659220	528830	731770	531450	877230	744400	692950	710170	639460	636150	578100	367000	1654900	1273600	1157500	496660	1605200	1186000	23032000	16864000	67046000
0.0104471	0	+			9	1	1	53.4	6.2	6.2	22.006	1	-2	7536600	8	1	942080	0	58257	0	64772	91848	40916	45396	0	39255	75652	0	51535	0	55022	0	26436	27797	0	0	0	0	26718	0	71474	0	50769	0	0	88222	122330	83072	0
1.57811	1.75716				45	25	19	52.8	35.4	28	83.263	0	323.31	583490000	35	116	16671000	241650	182050	573360	261170	178770	288650	143670	137010	496990	441020	304280	924460	479920	322330	214550	405250	431770	377270	409070	318120	327210	304200	272260	430790	305670	1066600	523830	709420	439180	19150000	2323700	8457800
0.0116048	0.0196439				1	1	1	2.2	2.2	2.2	69.81	0.0018553	3.2661	2703400	33	8	81922	0	0	0	0	0	0	0	0	0	0	0	12193	5306	0	0	0	2556.9	0	6438.5	0	0	0	0	0	0	15567	0	0	0	131190	0	0
0.0499495	0.0233673				6	6	6	11.6	11.6	11.6	64.369	0	9.0742	6821400	31	18	220050	1677.9	0	0	0	1118	0	0	0	0	0	0	24116	16886	1982.1	0	6418.3	5433.3	4353	4735.1	0	0	0	0	0	0	38766	10998	0	0	491610	93318	52013
0.394569	0.377822				5	5	5	18.5	18.5	18.5	33.845	0	195.73	91620000	11	77	8329100	101640	178030	114230	0	54760	44989	102570	398240	359730	227200	153020	202330	141020	398960	229910	194080	209030	120530	166360	150010	180580	138470	125320	336120	218410	361020	145670	800950	498180	1462700	1869300	1118000
0	0				1	1	1	9.5	9.5	9.5	25.664	0.0077782	2.454	0	12	0	0	0	0	0	0	0	0	0	0	0	0	0	0	0	0	0	0	0	0	0	0	0	0	0	0	0	0	0	0	0	0	0	0
0.718742	0.66103				13	13	13	48.7	48.7	48.7	43.295	0	176.04	233410000	22	121	10610000	422030	274440	314030	200900	150790	149920	301550	279100	321880	280470	219030	288350	201150	222260	131940	254650	279010	223610	222150	198110	244610	167840	132090	354140	272130	582530	216310	632170	332890	4284300	2532400	9284700
0.0630441	0.0609488				7	7	7	5.1	5.1	5.1	167.55	0	15.951	103980000	79	47	1316200	11094	48174	26103	18801	20083	24613	38992	27999	44715	68282	39673	46981	13349	60964	20831	37639	47555	32712	32574	25100	22384	26648	6753.8	69425	32430	82739	17546	49469	52915	1955900	754450	876450
0.587673	0.388072				10	10	10	40.3	40.3	40.3	35.422	0	152.16	216860000	16	213	13554000	553230	349360	770190	122290	194970	161900	242390	364500	588970	517420	283890	206820	142950	355670	193500	289830	274600	244270	250830	208450	297700	294260	225810	772210	619640	382500	211360	1001700	971400	2385000	2579500	8851600
0.0264295	0.0360221				2	2	2	5	5	5	51.556	0.0048594	2.6813	4631100	17	6	272420	0	0	0	0	0	0	7927.3	8269.7	14470	0	0	53610	8062.3	8480.1	0	8914.6	0	22879	0	19846	0	9771.1	7723.2	0	0	0	9390.5	0	0	0	0	0
0.707365	1.20832				31	30	28	68.5	66.5	62	53.651	0	323.31	1001300000	32	451	31291000	1051000	1029300	1301000	2225300	1484300	538950	701990	482720	744180	1503700	1245000	727490	421950	828650	464920	733410	857300	595720	693050	612850	670800	556920	431700	2176400	1211100	683780	273240	1604300	1091500	6228100	6308100	33631000
0.0575757	0.0533039				7	2	2	24.9	7.9	7.9	40.532	0	5.4648	25258000	15	40	1683800	42362	0	43204	53409	31963	42935	35925	55711	77142	71983	56766	21261	25649	53015	33555	53471	39130	66408	39041	36471	41455	24761	35292	92677	51289	40885	20909	115430	68225	187270	221350	635430
0.314748	0.371143				21	21	21	67.5	67.5	67.5	35.936	0	323.31	221130000	22	143	10051000	524550	163870	638290	267570	208970	140190	209320	279810	277460	619210	276090	118110	146570	585530	102360	146520	276680	111470	176430	114000	140730	147700	64536	891760	299780	189520	86486	832460	399860	2520800	981360	11540000
0.0355824	0.0849357				25	21	21	79	70	70	47.268	0	323.31	24442000	20	13	1222100	0	0	0	0	0	0	0	0	0	152080	211270	0	0	0	10022	18156	43268	16136	38570	252910	34763	31425	33319	0	0	10077	7319.8	0	53709	0	1766400	0
0.732922	1.04989				13	13	13	69.5	69.5	69.5	23.356	0	323.31	303470000	10	128	30347000	831990	1428200	900500	1039800	1214900	659880	925280	785890	888580	1302700	874400	392880	238600	1009700	601610	874090	801240	537780	679770	559740	642020	502060	524230	2372500	1140200	491200	273200	1604800	991150	1060100	1684900	8319900
0	0.0951518				6	6	6	63	63	63	14.716	0	208.41	23814000	9	1	2646000	0	0	0	0	0	0	0	0	0	344390	0	0	0	0	0	0	0	0	0	0	390430	0	0	0	0	0	374290	0	0	0	0	0
1.18474	1.47534				16	16	16	75	75	75	25.789	0	323.31	771850000	14	70	55132000	2772000	3419200	1961900	2052400	2315600	996510	1946300	1779300	2786400	2241000	1572200	520870	483080	1274800	790920	1128700	1175400	1143900	1557900	1184500	1044800	1122000	756020	2796800	1948200	906240	485250	2594000	2122200	3323000	4239200	38807000
0.381671	0.178779				6	6	4	31.6	31.6	21.9	24.893	0	46.238	83596000	7	67	11942000	679380	340120	1011100	314420	416950	350360	237640	198240	464440	684310	403270	207920	104250	281000	159100	296840	411040	274890	288320	206820	163670	188060	143180	1020100	380530	365290	150040	406700	416650	563940	353720	4755700
0.112004	0.0545863				14	12	12	52.8	46.3	46.3	40.05	0	323.31	64205000	17	64	3776800	193300	0	284030	0	0	18670	31465	156810	85765	144470	95054	56176	28459	189180	94686	63841	84734	155200	126500	16097	27083	78325	50834	108900	151580	75564	14122	358940	258390	339620	980740	3286200
0.0578374	0.0139566				5	4	1	27.1	21.1	3.7	25.712	0	63.287	18838000	16	22	1177400	0	58362	0	47931	0	0	0	65106	130700	0	0	0	0	13957	0	65374	39166	30119	18610	31686	21134	12253	7020.8	109840	32157	35709	30446	108240	55328	722460	809710	0
0.802586	0.529958				6	6	6	16.9	16.9	16.9	27.076	0	9.81	121690000	7	60	17384000	378400	405500	441020	126420	443300	0	80626	334200	640390	357410	723090	468980	300940	351820	470440	568570	407770	130260	339430	459410	459910	465500	520040	1272800	790100	632090	172530	1302800	1086700	2529200	1307600	2648800
0.505272	0.314707				7	7	7	29.3	29.3	29.3	25.19	0	39.923	65219000	9	28	7246600	169780	0	398140	100730	84971	153420	195860	43824	82169	273330	153710	197320	92523	110570	88552	145200	723330	127730	152850	21792	149700	122620	140790	413230	256310	234800	85783	589050	266840	2572200	897270	1528000
0.0187529	0.0217336				7	7	7	26.6	26.6	26.6	35.882	0	23.385	33821000	22	62	1537300	84068	46005	113910	66999	23272	43765	44614	65969	35571	56323	68089	16885	9006.1	43130	41214	46171	57697	8365	28343	28294	41894	51792	19830	150530	83971	5759.8	2405.3	53628	32519	326820	399600	1849500
0.259656	0.116883				38	38	38	70.5	70.5	70.5	47.578	0	323.31	1638300000	28	103	58509000	1401900	1820100	5241400	5464500	922810	3760300	2518700	1107800	3840600	2747200	3033400	30580	73623	698010	673000	1361600	929940	1408600	1259500	687280	1609600	946670	947380	4657700	3878100	169820	64007	2175100	1633600	3728700	6168100	39254000
0.819561	0.824949				16	16	16	50.3	50.3	50.3	54.177	0	323.31	344040000	22	291	15638000	709580	406250	547130	447260	269740	150700	358750	362580	315180	509010	304600	576120	305750	356690	281940	398250	517380	305020	327820	305120	315240	327450	202730	861130	359190	626510	202180	922390	600030	5037100	2195000	15611000
0.310349	0.342584				5	5	5	61.3	61.3	61.3	8.7813	0	15.578	39424000	4	25	9856000	1006200	160700	912740	135050	92705	0	0	115410	0	506140	180870	284370	0	343410	132800	306560	349880	200760	255220	84682	120460	76834	160050	740920	191770	336500	13615	1030100	449170	481460	419510	4025000
0.0376114	0.0279841				8	8	8	10.3	10.3	10.3	113.08	0	17.937	36571000	51	64	717080	16988	20728	23636	35395	6554	33513	7972.6	17658	47109	22730	31073	27279	12068	19824	8649.4	12649	42341	9933.7	22904	10316	8537.9	10093	13124	35928	0	38739	8902.8	12325	29260	858350	125100	866380
0.298701	0.368324				17	17	17	87.4	87.4	87.4	24.824	0	323.31	171570000	10	23	17157000	1140000	48179	53835	1279200	43097	1332600	0	1674300	1321800	1027600	50409	457140	195800	181110	79803	104650	218920	59122	827710	33322	82506	919880	38084	1610100	0	258480	85913	1182800	129740	746010	2364700	11400000
0.108577	0.166072				13	13	13	30.6	30.6	30.6	69.284	0	83.372	117950000	34	129	3469100	130670	92678	84650	103760	121440	40767	70744	44122	153170	107040	74797	79353	66764	124000	68969	64959	96082	78438	77132	76737	26464	63825	70102	174140	100460	61111	36147	245030	185350	1200400	1059200	4442800
3.4198	4.27501				29	29	26	85.2	85.2	75.5	39.455	0	323.31	2442800000	22	369	111030000	3482800	2832400	3543100	2915900	2501200	1867300	3572900	2877000	6042600	4957900	3995400	2131300	1729800	3465100	2252700	3444300	2726400	1810800	2254000	2261700	2522700	2704300	1633100	6211800	3579600	2652400	1306400	5837800	5292900	19618000	20289000	76621000
0.212558	0.26192				4	2	2	31.2	18.8	18.8	13.509	0	9.8867	53620000	5	7	10724000	483750	643110	0	508610	0	368430	438190	381690	0	0	638150	321840	143480	0	323190	415720	460250	374680	0	0	0	291360	197370	1577900	719250	0	125820	0	784120	352870	421730	2418800
0	0	+			1	1	1	3.8	3.8	3.8	48.09	1	-2	0	20	0	0	0	0	0	0	0	0	0	0	0	0	0	0	0	0	0	0	0	0	0	0	0	0	0	0	0	0	0	0	0	0	0	0
0.045596	0.109095				3	3	1	46.2	46.2	17.9	11.265	0	41.71	8233000	7	22	1176100	94707	36379	29326	0	0	0	0	0	0	0	0	57109	0	60148	0	36468	84819	21168	26818	10071	0	0	35134	77504	0	70795	0	275900	0	104460	128810	662950
0	0				6	1	1	7.3	2.2	2.2	117.39	0.001858	3.285	0	52	0	0	0	0	0	0	0	0	0	0	0	0	0	0	0	0	0	0	0	0	0	0	0	0	0	0	0	0	0	0	0	0	0	0
0.0769262	0.070822				3	3	2	38.5	38.5	27	13.532	0	6.9982	14794000	7	6	2113500	157670	142990	65892	101580	0	0	70063	0	0	154410	43321	100540	0	68702	0	43591	36758	0	67602	0	70702	52286	0	100240	32549	68528	31196	243960	107180	332510	276990	1103700
0	0				2	1	1	24.6	13.1	13.1	13.527	0.0015244	3.5662	0	7	0	0	0	0	0	0	0	0	0	0	0	0	0	0	0	0	0	0	0	0	0	0	0	0	0	0	0	0	0	0	0	0	0	0
0.00359006	0.0078135				2	2	2	7.3	7.3	7.3	60.586	0	13.662	6942700	26	20	267030	10057	14928	0	4045.5	12696	0	5260.3	8211.5	23343	0	7854	16420	0	9373	9102.4	6812.9	0	0	0	0	5262.5	4749.5	4198.4	19353	13356	9158.3	0	26067	10883	0	0	261480
23.3637	29.8759				9	9	9	80.5	80.5	80.5	16.837	0	323.31	4901300000	9	361	544590000	11326000	23290000	13085000	11991000	10270000	10390000	9741200	9382500	17592000	17683000	16134000	13504000	10684000	19782000	13129000	13573000	10713000	11261000	11324000	11390000	12581000	12223000	9414500	19932000	20780000	16331000	9646200	25679000	24298000	67947000	57139000	101940000
0.511601	0.617617				8	8	3	54.1	54.1	19.7	20.615	0	40.447	177700000	12	109	14808000	345030	547560	672990	449990	315170	251230	247280	211450	553960	560250	380140	450810	217100	570520	332680	417600	360810	252880	291370	212760	347250	247580	220490	887730	449110	537180	206480	996090	610030	1434700	1819500	4140400
0.00654826	0				5	5	5	10	10	10	60.67	0	9.2146	7851500	29	28	270740	0	23704	8411.4	0	7519.1	9170.7	0	4964.7	11324	0	0	0	12329	12761	17005	11931	6768.1	0	3186.9	0	0	2883.9	6398	61795	27111	6103.5	0	14135	7316.6	74081	54795	0
0.202943	0.145212				1	1	1	5.5	5.5	5.5	17.012	0.0025271	3.0267	13794000	12	13	1149500	17214	16159	0	0	4124.2	0	2251.2	40437	0	0	0	39547	2183.1	23570	1790.3	21822	39011	14618	9903.5	6474.2	64823	0	0	48702	0	97448	0	75233	2795.8	1217000	1684300	206570
0.215009	0.360705				12	12	12	20.5	20.5	20.5	105.32	0	60.947	76650000	36	80	2129200	37357	34569	19471	0	33791	28744	37459	12899	28513	23055	15199	190950	101560	38858	19328	46474	50579	55963	44748	57892	45245	41563	39323	45394	32490	146190	61743	52131	37844	1879600	308620	1344800
0.0350296	0.0280067				2	2	2	10.6	10.6	10.6	23.48	0.0003962	4.0515	21451000	15	12	1430100	16135	54724	61933	0	11748	44536	42721	32628	19667	76507	56310	38549	7183.4	56355	40536	28375	42065	30686	0	24563	44333	0	18320	100260	66133	33815	27086	142140	97119	102050	210040	242020
0.399243	0.661355				8	8	1	24.7	24.7	7.3	21.865	0	74.648	98835000	10	109	9883500	385990	204500	217570	283480	198350	127860	157870	112560	404930	485470	308580	453200	204570	317110	203420	239930	364460	270090	271740	186520	158630	136990	156050	454200	327790	334260	144760	448830	271600	1238500	819990	3859900
0.0577775	0.0721038				4	4	4	17.5	17.5	17.5	35.422	0	14.199	32289000	12	53	2690700	51437	37937	53227	454680	87268	53569	33884	82457	64853	61879	90689	50820	26373	44125	33859	38275	88627	27503	30255	84971	28608	69691	24316	285320	68166	32711	24173	146900	43262	267100	142030	617250
0.594453	0.524136				19	19	19	43.7	43.7	43.7	68.996	0	131.51	248780000	32	222	7774300	284240	191450	238490	160580	148520	32251	261900	175250	172620	175230	83995	356660	99101	124490	30707	198680	222720	194210	97785	77627	204750	202810	101000	338050	210610	347550	175160	539560	195350	6245600	2398400	9095600
0.538162	1.13626				8	8	8	80	80	80	11.737	0	66.552	169230000	7	138	24176000	1046800	533390	682950	715500	647160	509030	649760	803240	1086100	982230	931550	373620	517730	878780	659140	358900	585760	464710	317900	255080	517510	325070	388500	1166100	1051900	492100	226370	1446200	1204700	1415700	1736100	7327300
2.55568	2.2444				9	9	9	61.2	61.2	61.2	13.696	0	68.978	405450000	8	159	50682000	1264100	1317900	1175300	1159700	819750	692870	1390900	1080600	1879300	1654400	1591500	1126800	721240	1530900	975880	1366500	1399200	1168600	1023600	924390	1125500	1132200	982870	2332300	1589300	2053500	951070	3094200	2669500	3917100	3935700	10113000
0.0746807	0.173934				4	4	4	9.2	9.2	9.2	54.465	0	24.978	10474000	18	22	581870	0	0	0	0	0	0	0	0	0	0	0	62139	58316	0	0	0	18508	7395.1	20222	0	19615	15639	13544	0	0	50648	39677	0	0	461070	43684	0
0.462109	0.0447221				4	4	4	27.1	27.1	27.1	17.598	0	15.323	65350000	5	42	13070000	381660	604810	578470	79672	159490	70903	393990	409660	598070	279870	77957	62296	27983	252120	109830	487220	345390	300130	488970	244970	374230	263470	117540	744260	598620	175180	305590	1285400	962590	597750	604750	1908300
0.327304	0.228714				12	12	11	36	36	33.9	42.981	0	145.72	144260000	19	105	7592400	252680	308470	317080	416780	226320	165490	114460	169290	277360	316930	300600	169970	92526	185770	87963	156640	196480	133450	148340	157670	170000	142750	92685	380940	234220	239030	90234	489390	334690	1547500	1020700	4801000
0.0747424	0.067617				4	4	4	20.8	20.8	20.8	50.688	0	14.733	24606000	20	33	1230300	43830	10898	34463	9709.7	21737	14665	42312	30984	0	49250	24442	26569	46811	38548	22898	43123	40436	23945	29856	28313	16346	28579	25821	58777	42048	47712	0	12096	35738	680720	547540	876590
0.492071	0.628399				11	11	11	58.9	58.9	58.9	31.462	0	182.38	320590000	14	193	22900000	639820	735660	1318400	486010	647070	462080	353280	494630	998960	1009000	959120	489300	240280	829670	497770	404260	668530	344590	610620	410890	337260	360500	334810	1354400	1113500	506040	154570	1625300	1312200	3908100	1687600	8957400
0.742131	0.919463				34	34	34	67	67	67	61.054	0	323.31	527810000	33	214	15994000	696070	180160	626420	134710	262670	106120	390180	579810	657370	411460	293040	369160	216050	716260	386860	394290	258680	395120	246180	162280	200800	376520	332680	777750	614900	478440	255870	893010	1015100	6497800	6273000	22970000
0.421564	0.342346				10	10	10	24.1	24.1	24.1	52.494	0	112.03	172330000	19	157	9069800	92698	355990	237790	256860	196840	201320	208940	204000	300890	314880	234960	162710	111670	337020	154700	183770	232250	217890	102450	131820	198160	156190	157350	542600	280670	416880	173780	674160	440740	844460	1539500	1761300
1.21504	1.47863				29	28	28	47.2	47.2	47.2	72.332	0	323.31	382790000	32	314	11962000	220470	146330	247530	137900	110480	83041	135390	111390	210320	232300	209000	858600	489060	227660	154360	350920	316740	241720	254580	140820	156770	146790	177650	309770	169300	806930	358830	576790	397560	14789000	2324900	7055000
0.0153947	0.0132635				6	6	6	6.2	6.2	6.2	177.6	0	24.677	32277000	68	105	474660	11571	16325	3188.5	5515.2	2483.7	10854	17165	8031.7	21160	18333	22916	9134.9	6674.2	16266	15816	9907.6	14298	14232	6353.7	9417.7	9666.3	12957	10792	23422	15730	16238	8353.4	30951	22148	224420	315730	786850
0.893699	0.721938				89	89	62	60.3	60.3	42.3	199.52	0	323.31	838940000	93	846	9020900	136150	57405	63203	4522	65816	18635	83020	251870	153350	116290	71516	523690	273280	302810	209970	172830	297020	162790	184460	135640	134480	129290	157120	184790	91381	597030	271510	730410	387140	35251000	15423000	12662000
0.476255	0.464722				31	31	11	57.7	57.7	27.7	70.897	0	323.31	539360000	33	179	16344000	866350	353120	1674400	572140	362720	377030	431830	376490	362910	820400	261870	216800	168920	393250	201060	366120	496990	340620	378370	259200	376260	328540	193650	1053200	507710	360720	164200	1026100	613670	4269900	3019500	28590000
0.105944	0.0736087				4	4	4	14	14	14	54.083	0	7.304	37510000	13	46	2885400	93061	59521	37749	40671	24999	41300	174830	60034	215630	138280	59706	67561	28382	32491	141670	26589	85655	65111	20681	57103	27262	67087	54726	247570	108210	82281	42811	154640	77353	386480	1022300	1209800
0.0936486	0.107664				3	3	3	7.3	7.3	7.3	53.924	0	5.953	36033000	10	54	3603300	47341	315870	57546	61391	33828	50694	60651	71199	79534	125020	71064	36819	40656	102010	110160	65537	53886	39138	54061	49964	57186	52311	53276	291810	134630	51161	45398	221280	170010	274930	531400	473410
0.62839	0.801288				13	13	13	45.7	45.7	45.7	39.233	0	157.69	198750000	18	110	11042000	632690	220000	613810	119040	148790	93320	215640	209360	367940	296540	202300	324820	274780	215860	167980	470530	245210	211230	221170	186080	191100	187660	171110	438400	291540	442790	249060	561930	454740	2770000	1440600	11388000
0.0322121	0.00501943				4	4	4	13.1	13.1	13.1	53.486	0	8.106	7479100	25	13	299160	8667.2	0	8078.4	0	0	0	3826.9	9366.6	0	13716	0	11423	12761	0	5445.8	2993.5	1774.4	0	0	3163.1	0	0	12862	0	15922	16346	8418.4	41149	35632	74787	83122	216680
0.434829	0.366959				41	41	32	57.1	57.1	43.5	96.695	0	323.31	708010000	49	300	14449000	507500	553910	625140	639080	470030	362340	422870	177700	775970	816670	352360	165300	114610	423140	161830	329650	313110	312650	389440	335260	343940	218050	156500	569470	411030	269480	112260	1062700	663250	4243600	4614500	24867000
0.145307	0.216904				31	22	21	39.2	25.7	24.3	97.091	0	100.98	231000000	50	194	4620000	74140	240900	48399	189240	83209	23305	334960	97731	226250	142690	79552	79504	36766	134220	77809	67950	77681	112520	69604	53686	129660	140210	104900	172120	83948	105560	81060	222000	326760	2665500	2427500	3707000
0	0	+			1	1	1	5.2	5.2	5.2	26.143	1	-2	0	15	0	0	0	0	0	0	0	0	0	0	0	0	0	0	0	0	0	0	0	0	0	0	0	0	0	0	0	0	0	0	0	0	0	0
0.294918	0.226447				10	10	4	48.5	48.5	15	23.567	0	292.12	130750000	10	122	13075000	841420	271500	1261800	239460	307120	218270	266330	370730	333530	618140	641810	98514	87554	332230	204750	270130	361220	204100	202280	200560	216070	213230	140380	851860	508800	172330	122690	836880	630120	929230	1679300	8414200
0.016418	0.0132965	+			7	1	1	41.3	7.8	7.8	23.408	1	-2	11552000	9	4	1283500	63638	0	0	151340	43176	0	51000	72914	167280	0	55883	0	0	79558	45217	25329	26360	40301	51825	32278	24780	24278	20061	0	52341	0	0	159670	0	0	111010	572740
0.00410123	0.000776063	+			7	2	2	3.6	1.2	1.2	246.47	1	-2	1254400	127	3	9876.8	0	0	0	0	0	0	715.47	0	0	0	0	0	0	0	351.14	0	0	0	0	0	0	0	0	0	0	0	1107.2	768.16	0	182450	0	0
0.2412	0.296429				4	4	4	11.8	11.8	11.8	44.882	0	13.739	52583000	19	26	2767500	102580	122050	124660	102700	81697	87261	80174	55985	30604	80799	72201	70837	40603	0	6914	16764	93930	15194	85339	13056	34021	17032	13182	198260	82346	218250	35009	129460	20773	1645100	83291	1949100
0.49565	0.909275				12	12	12	30.2	30.2	30.2	46.588	0	132.45	174920000	20	150	8745800	101340	254430	82563	224430	189470	77054	177300	196740	444660	241410	127640	483380	263230	191470	173310	197390	219580	137250	223100	138240	171310	177570	155050	244820	104600	358930	197190	451000	361950	2035200	1663500	2026900
0.117694	0.124814				12	12	12	26.4	26.4	26.4	59.256	0	36.825	156340000	34	188	4598200	192200	177720	92652	287150	187590	96467	104750	98999	223430	185760	110980	88345	49448	169620	37035	86227	178730	86518	93141	131850	105530	66250	41289	226300	177760	94384	32334	313150	164340	1134400	1594100	6534800
0.106643	0.0188219				2	2	2	12.7	12.7	12.7	17.776	0.0035855	2.9457	9339300	9	14	1037700	0	0	108590	0	21484	13080	0	52436	0	39696	77215	32298	0	0	0	24677	67819	0	0	59286	0	0	44895	0	84802	36191	43558	29830	88216	406000	200380	0
0.382392	0.432444				31	31	31	40.5	40.5	40.5	129.63	0	323.31	523610000	59	384	8874800	161760	238960	219490	204670	131410	97289	231440	203220	506870	365760	282700	200630	125650	242800	174460	185080	213980	192790	215410	112520	209730	124230	160740	464560	348570	235810	128200	584780	376290	7811300	5177400	9543600
0.332764	0.492772				10	10	10	39.6	39.6	39.6	39.724	0	220.44	235460000	16	185	14716000	434470	408520	427420	427690	361470	268230	492700	410060	910680	465660	430430	275280	148940	390320	308420	207110	320430	367550	343840	276340	410530	368750	208910	591530	595210	373080	173560	1196200	802840	1297600	1204100	6951500
0	0				8	2	2	35.5	10.1	10.1	34.769	0.0018629	3.3228	0	16	1	0	0	0	0	0	0	0	0	0	0	0	0	0	0	0	0	0	0	0	0	0	0	0	0	0	0	0	0	0	0	0	0	0
0.306049	0.190214				34	30	30	32.6	29.7	29.7	112.48	0	323.31	1406700000	36	352	39076000	1394500	606820	2963400	2347400	1417800	1698300	1555500	760320	1538900	3636200	2078600	266370	106270	528360	301860	1288500	1139300	721490	516050	531320	623900	607110	497810	3435600	1962300	254330	127560	2429000	1272100	3169200	7685300	50201000
0.157813	0.045484				1	1	1	26.6	26.6	26.6	12.155	0	11.5	32860000	5	25	6572000	160890	201880	118930	126270	164440	52605	240540	297830	749320	335180	89527	95638	95489	239490	199660	0	121480	56436	44480	0	84918	49246	0	703510	560900	126770	82386	567040	588450	767140	349190	804430
0.355916	0.335657				13	13	8	27.9	27.9	18.7	57.41	0	67.405	151250000	28	141	5401900	141070	87289	83071	165100	106800	48450	195800	96109	338850	265630	166090	144870	108730	120460	81850	115360	180200	54349	109090	76625	131020	27735	113880	321480	172400	193760	140470	239330	180340	3118800	962480	3950000
2.95453	2.40715				14	14	4	53	53	14.1	33.064	0	143.35	1046100000	20	234	52304000	1200500	1274000	1678400	994770	949490	672160	1083000	1049800	2025700	1723100	1215800	1308900	808380	1557800	875640	1155800	1103500	916350	1087300	820940	928010	799410	929090	2939200	1024000	2802100	1190000	4536500	2280900	25645000	13162000	24010000
1.25503	1.13364				13	4	2	49	15.8	10.1	32.866	0	24.87	435690000	20	121	21784000	495940	250020	488300	636020	322660	254190	632740	610840	943680	808680	477860	688710	421390	740940	342960	636250	598510	337190	156320	288790	417640	483530	443840	599980	700600	1253800	323900	1777200	848170	8848500	6168900	9918700
0.00508079	0.00624483				4	4	4	2.8	2.8	2.8	267.29	0	7.1038	4943100	107	15	46198	0	1725.9	0	0	0	0	0	0	0	0	1311.8	8321.7	2865.1	0	0	0	0	0	1077.9	0	0	1323.7	693.12	0	1619.6	3060.7	3805.9	3330.8	2110.2	431910	0	0
0.118453	0.345362				6	6	6	56.8	56.8	56.8	16.572	0	16.655	21352000	9	47	2372500	73055	274560	0	110910	0	0	118850	0	150420	79447	14560	80560	41966	71517	36265	38015	45145	0	36789	0	18535	32890	29589	139050	145950	52610	0	60745	123940	134520	130560	657500
1.43849	1.32479				24	24	24	83.7	83.7	83.7	42.644	0	323.31	724130000	16	293	45258000	527680	1920100	1441400	1234100	1073200	1249200	1273800	429120	1140900	2973400	819430	889550	319610	1526900	651560	1581300	1980300	1628700	907730	1198500	916520	493120	489980	2585500	960400	1536100	407250	3975300	1362500	7819000	12141000	8442900
1.18094	1.40727				15	15	12	44.1	44.1	35.7	47.036	0	323.31	349570000	19	254	18399000	441950	374210	444180	187910	302010	110340	371460	319320	649390	530920	414550	659820	537800	586440	374540	397140	407290	356680	386510	373300	318350	341550	260500	541870	297240	1047000	450550	1125300	777890	9498600	5553200	8397100
0.0629117	0.0773646				25	11	10	35.8	17.6	15.9	103.06	0	72.096	90134000	53	93	1700700	23853	79212	33474	24604	27942	15042	28160	28556	20482	31684	46664	35391	30375	79836	64559	39257	51932	44742	48668	27200	28218	39481	14933	65657	36985	44848	27222	139180	68443	1026900	1874100	1264200
0.322897	0.225616				16	16	16	31.2	31.2	31.2	69.842	0	52.021	120580000	33	165	3654100	85227	76493	127870	101690	87585	66589	82962	87428	137520	137460	145810	102510	73413	50479	51039	70614	68084	70252	65744	49763	80647	78718	54482	150320	155600	132950	79847	90242	166360	4023500	512320	2812500
0.305367	0.266064				11	11	11	23.9	23.9	23.9	82.704	0	79.221	123990000	38	182	3262900	71370	60390	88923	66452	106410	75169	50166	22546	67242	112360	79185	178570	84513	5397.5	11349	44991	98924	67677	42911	59993	57915	81913	49344	73518	109390	312290	134650	76174	113490	3029800	552310	2712100
0.422337	0.471638				9	9	9	43.2	43.2	43.2	19.576	0	34.14	96856000	11	44	8805100	915790	55678	990600	69497	8703.3	1277	0	71509	9621.4	395170	53888	221830	180250	388440	171530	304800	239170	92401	138110	89831	22055	145900	295650	348560	60341	507320	179820	955760	84342	991770	473620	10074000
0.296736	0.395118				5	5	5	13.7	13.7	13.7	44.96	0	36.148	65187000	18	39	3621500	78806	101820	27134	57494	78038	23013	47977	70984	111450	156570	33406	207200	144250	58058	35334	76845	108200	49283	67555	27730	60772	57767	40978	212690	44766	232120	113250	163860	96734	1662800	379710	1418500
0.386617	0.449089				14	14	14	43.8	43.8	43.8	49.973	0	323.31	394720000	26	287	15181000	458350	591800	659560	504020	386140	514850	316090	327830	899190	686790	594120	236520	154660	359660	209280	254470	344560	354100	324120	220300	348500	243400	247590	950700	773720	315090	117140	784050	693640	2189300	2520000	11917000
0.335984	0.4018				19	19	19	42	42	42	70.94	0	240.89	182300000	38	133	4797300	22672	95222	0	0	17500	0	35852	54073	0	26837	25752	177360	93516	247990	152760	142900	124690	116980	52486	100270	58949	90645	90462	71168	51847	242550	102730	328040	187680	2975700	6819200	861550
0.343973	0.307081				27	27	22	42.2	42.2	37.2	94.573	0	323.31	399150000	37	195	10788000	188580	289210	278200	258290	184470	156830	196220	255450	384810	325680	215330	204880	86337	549100	216850	167860	520980	137350	211270	238690	171910	191780	145430	693830	926810	350510	101360	597470	541460	2794500	6146700	6977400
0.631358	0.556907				25	25	24	37.9	37.9	36.7	95.337	0	135.54	374370000	45	259	8319200	220310	159380	174910	247100	135490	134660	166470	86587	271830	280770	169300	381410	217900	156000	84267	205190	244950	167830	213980	103320	183630	116940	134430	383580	204310	530570	230070	478500	236740	6869700	2579900	9914000
0.0182797	0.0407143				10	10	10	41.2	41.2	41.2	36.294	0	121.32	46158000	15	27	3077200	699110	0	902320	0	5695.9	0	0	0	0	229700	102550	0	0	11200	31114	12795	76108	8609.6	85465	40708	33616	23797	63279	116000	43829	12797	0	135060	94667	0	24851	10487000
0.0196375	0				1	1	1	9.2	9.2	9.2	33.067	0	5.0541	4391600	14	3	313690	16482	17798	7404.8	12153	10481	0	0	49416	0	0	19562	18033	0	0	7579.7	0	10024	7891.6	0	0	0	0	4707.9	0	21250	0	0	30167	33423	141810	113700	230750
0.00468465	0.0118919				6	3	3	11.8	6.9	6.9	70.288	0	4.9497	6198900	38	4	163130	0	13728	25126	0	6792.5	4169.1	0	10463	0	0	0	3921.2	0	7099.3	5439.1	4804.2	5287.9	5087.6	4558.4	3385.6	0	5334.1	0	7140.8	0	0	0	11705	0	64244	88581	0
0.030164	0.0499811				17	17	14	34.8	34.8	29.8	70.81	0	173.95	131070000	38	95	3449200	269660	126420	158750	192730	114320	111840	92600	79722	279800	134020	59938	20081	8132.8	69903	32108	54839	75883	59068	28260	37443	38051	56332	69622	266550	243470	4845.9	5298.9	338410	140530	187510	463130	10247000
0.322734	0.463747				10	10	10	43.2	43.2	43.2	35.079	0	74.134	124480000	20	185	6224000	166550	88343	252050	118490	142880	50720	139460	125330	217800	234310	96770	154940	64444	189410	129220	159060	166600	145360	105670	107010	105570	112330	84551	337720	135530	223780	119220	411740	242530	1281500	2026200	3331100
0.176309	0.216236				8	5	5	27.2	17.1	17.1	45.518	0	46.131	79413000	24	81	3308900	50547	46639	66254	75455	54205	20204	83295	96221	145790	70536	102230	107960	60226	89774	33696	82482	89448	63921	89411	49464	76911	75910	60451	166630	63551	147060	54180	238320	159900	1133900	772280	1213100
0.299172	0.725345				58	58	0	85.9	85.9	0	49.88	0	323.31	355780000	30	172	11859000	223360	120820	184980	4642.4	211410	4994.8	0	12766	133260	705200	551780	805710	347820	524030	442390	349330	428070	155810	270160	301120	210610	411850	230300	62911	62900	776530	225050	1082800	612310	4714600	1753800	6700900
0	0				3	3	3	35.7	35.7	35.7	12.476	0	81.859	0	4	0	0	0	0	0	0	0	0	0	0	0	0	0	0	0	0	0	0	0	0	0	0	0	0	0	0	0	0	0	0	0	0	0	0
0.215892	0.27155				5	5	5	14.8	14.8	14.8	48.275	0	14.138	130340000	17	71	7667000	119700	65889	313750	288370	463710	266040	84647	186970	516720	258890	153960	167700	31057	249550	203790	218860	213330	166900	168340	182040	179770	144950	158120	345210	372200	152830	73015	318440	281760	1145100	1042300	2034900
0.215733	0.203631				10	10	10	40.7	40.7	40.7	33.367	0	189.06	126010000	14	94	9000800	534080	191840	671250	125040	221160	63413	179000	301330	137390	236390	337630	63730	31642	286860	175720	209100	226970	137290	178600	151960	137930	136770	152460	451460	415520	139070	99908	908940	684670	100140	1228700	7477100
0.233884	0.335398				10	10	10	39.4	39.4	39.4	36.573	0	44.956	175900000	20	142	8794900	284010	370010	435880	347710	267470	161570	145180	157750	277410	462450	242920	148700	60363	348130	128500	210700	243810	179540	182400	173950	173520	130940	123840	546050	203960	240940	53825	624820	257350	931080	793570	5680200
0.351925	0.777373				40	40	5	78.5	78.5	9.4	57.936	0	323.31	349340000	30	226	11645000	473110	313640	331660	288560	300700	172620	354340	355710	389900	533930	494720	353160	273430	335070	194300	188610	247980	189870	168410	256020	194510	192090	78346	732230	539060	240930	124980	532460	435980	6344600	3680400	14193000
0.583145	0.819043				8	8	8	53.5	53.5	53.5	11.139	0	94.986	255890000	9	85	28432000	959830	1071700	1522900	1182300	1002500	869480	766250	494300	883420	1460700	858850	494940	51907	884460	350890	640750	828600	616570	639890	354830	617290	30585	603990	2358300	1168100	711190	218320	1849900	1078900	1592800	1537900	8638500
1.60928	1.63623				33	31	31	41.3	39.6	39.6	92.468	0	323.31	577060000	40	338	14426000	118510	159280	305170	342600	180560	225750	268680	248590	246410	287720	176490	767570	452040	209340	143030	358550	355740	317500	372860	255430	308260	291140	185730	211730	170130	1069200	561330	552610	469550	15749000	2731500	4740400
0.319923	0.215631				5	5	5	58.1	58.1	58.1	10.192	0	39.389	91102000	7	34	13015000	330480	419620	307930	345670	190120	134340	376160	354010	582530	558740	380520	253160	174360	349320	274910	240540	258460	144460	105910	136880	180180	113740	248970	1189300	688500	598180	146660	1445600	750660	1085200	1986300	2313400
0.581016	0.235168				11	11	8	35.1	35.1	28	64.132	0	67.697	76139000	21	86	3625700	32383	20205	60746	31957	19732	16359	30246	18095	112420	75390	76424	204780	128090	36143	28439	61329	206540	22444	25223	13783	14208	40482	49084	103450	153480	465920	194390	128400	100300	5128700	231480	680040
1.45262	1.24225				23	23	23	53.9	53.9	53.9	57.136	0	312.75	369960000	36	182	10277000	137290	122140	65897	29176	91113	36990	108760	73982	117310	192850	135730	470480	378520	211770	82023	198390	379180	265790	238160	197560	237710	204260	140930	223300	129980	1009900	490360	256670	161900	17060000	1521200	4942300
0.0270071	0.00107066				13	12	12	23.8	21.5	21.5	81.744	0	32.226	9138200	43	23	212520	2710	0	8039.2	0	0	1243.2	0	0	3604.1	2282.6	0	0	2956.4	14240	16333	0	0	0	0	0	5883.2	5988.5	8032.5	0	0	0	2672.6	2890.4	3628.2	0	120800	116530
2.12351	2.18095				9	9	9	58.6	58.6	58.6	13.53	0	132.74	211200000	6	90	35200000	882560	985920	1108700	971650	667800	453330	902130	963900	836610	1075500	1019800	1081900	526820	976060	639170	797120	763490	724310	870100	525450	582310	624850	570810	1714200	1053600	1003100	801640	2126000	1270200	2533500	2635200	5295400
1.21118	1.74381				16	16	16	65.5	65.5	65.5	35.853	0	146.02	678120000	17	356	39889000	1048100	978280	1622500	1242100	1039600	631650	1030200	666160	1707000	1330500	1294000	599550	381100	1467000	982880	899490	949030	783530	997170	737270	660710	716520	671340	2239200	1068200	939210	388090	2877000	1993500	4936300	6895200	17817000
0	0.00659116				6	2	2	25.3	11.1	11.1	28.766	0.0025632	3.13	2622700	14	4	187330	32466	0	104790	0	17446	0	0	0	0	0	0	0	0	0	0	0	0	8533.4	0	0	0	0	0	0	0	0	0	0	0	0	0	454520
0.248622	0.283307				10	1	1	70.4	9.2	9.2	17.149	0	27.358	98414000	10	75	9841400	286920	495690	498980	435760	309090	122440	174880	72534	279760	695620	86521	206600	25784	456280	52740	329900	410770	212910	273530	231400	73498	61698	57088	1061900	73786	227880	27170	1049400	124800	1093800	1614300	2869200
0.348072	0.312335				8	8	8	21.6	21.6	21.6	59.687	0	18.29	34714000	25	52	1388600	0	0	0	0	0	0	0	0	0	0	0	93196	57829	0	0	35975	25121	19954	896.6	39782	36084	32627	18763	0	0	132590	119300	0	0	2207000	0	0
0.306606	0.0322769				10	10	10	40.6	40.6	40.6	31.324	0	57.858	27207000	18	5	1511500	9755.5	0	0	0	0	0	0	0	0	0	0	114740	0	0	0	5603.8	71523	0	0	0	0	6214.1	4083.1	13059	0	742240	0	0	0	2807700	0	175600
0.017992	0.00673382				18	18	18	8.5	8.5	8.5	331.77	0	54.994	41560000	164	24	253420	8104.8	12798	3239	1701.4	0	0	11579	7650.3	14893	0	2572.2	2031.9	375.48	8845.3	2185.3	3241.6	7426.5	5061.4	0	0	6811.8	7892.2	0	23932	929.6	8984.8	609.76	26643	0	219950	634510	1329200
0.056909	0.0494537				2	2	2	8.9	8.9	8.9	29.247	0.0074983	2.5131	10030000	10	7	1003000	0	43224	49468	30006	39732	15163	8190.6	22555	32335	37209	32471	35256	0	56824	7246.6	24204	32746	21359	16951	0	7981.4	18024	6189.7	60362	36128	52825	9216.2	66624	23769	233910	117250	0
0.105237	0.202636				6	6	6	35.5	35.5	35.5	25.918	0	72.414	67744000	14	35	4838900	455680	0	400400	0	244800	141250	405790	40397	139690	299220	251320	113410	61058	291670	106250	115790	139320	9203.9	0	219800	84737	98430	73044	166190	55501	0	34698	100480	33710	204430	358860	6379500
1.47369	0.965301				4	1	0	32.2	16.1	0	15.144	0	13.678	216290000	7	0	30899000	1389300	1247800	1773500	1627000	1702500	0	0	0	2029900	1402500	1119200	491390	847100	794610	0	706600	0	549910	0	947340	0	0	471070	1748300	0	1118600	463360	1301300	0	2753500	1321100	9725000
0.665015	0.67953				16	16	14	68.6	68.6	63.9	30.375	0	323.31	675400000	17	136	39729000	2780700	1142300	4341900	1494300	822080	1093800	960630	755370	1885700	1793000	1497200	294090	276100	825010	558960	785460	959590	642400	855210	602670	719240	638360	595300	3026300	1576400	469150	317000	2016200	1520700	2675800	2952600	47272000
0.0166861	0.010608				10	7	7	7.2	5.4	5.4	206.26	0	12.237	7523900	89	14	84538	0	0	0	0	0	0	3320.4	0	0	0	0	1177.2	1971.2	1046.4	0	2874.9	1796.7	2055.5	3489.7	1661.1	1821.5	727.55	1265.7	0	0	9538.4	6336.1	0	0	580770	232200	0
0.126485	0.162772				8	8	8	16.2	16.2	16.2	76.074	0	24.981	19980000	24	26	832490	0	0	0	0	0	0	0	2038.7	0	27497	0	176890	75538	4761.8	0	14960	12518	8694.4	10237	7113	4114.9	26064	3345.9	0	41826	36896	18259	0	0	1454200	148690	0
0.0675541	0.0338897				11	5	5	22.9	12.2	12.2	59.024	0	12.226	30667000	25	29	1226700	16835	73782	54265	0	0	49050	0	0	72490	9478.2	5534.7	55373	16465	24805	36097	17707	34451	38687	40508	41381	0	21259	24273	9433.2	14611	61130	5886.7	145330	54617	482230	620610	420880
0.0268057	0.00599096				9	9	4	26.3	26.3	16.4	56.716	0	29.17	106250000	18	94	5902700	332010	394980	342390	302450	238530	187920	249760	117090	576360	322130	338730	0	0	96876	83315	151480	92388	80163	110040	42900	78709	106110	81733	405830	517070	6942.9	0	226730	96930	438590	723620	5976200
0	0				1	1	1	2	2	2	70.564	0.0011507	3.6299	221900	23	1	9647.7	0	0	0	0	0	0	0	0	0	0	0	0	0	0	0	0	0	0	0	0	0	0	0	0	0	0	0	0	0	0	0	0
0.458147	0.336267				27	27	27	28.9	28.9	28.9	114.76	0	280.74	252000000	46	299	5478300	130480	123710	126400	41579	40266	36366	72890	82780	85218	76154	93029	235080	152970	189420	114810	146940	179760	123860	126710	87538	82948	99686	97056	152380	108140	286850	167850	300440	251060	5910100	3971000	6002100
0.48256	0.542739				8	8	8	26.9	26.9	26.9	53.15	0	85.144	167790000	24	204	6991400	19115	207150	23513	17176	48046	0	83142	116110	106060	110630	50337	182490	142580	318690	222930	143800	199490	134400	124650	108000	193150	148820	110920	144670	88097	332040	134470	427680	437300	2757500	4357700	458760
0.0734486	0.112304				3	3	3	8.1	8.1	8.1	46.374	0	5.7235	38505000	21	9	1833600	5010.5	43018	31776	24393	0	8393.5	72477	27247	80360	73451	71035	48903	28199	75633	48515	52735	53770	22716	31082	38236	29822	18255	50566	101060	63348	57941	13774	129250	138530	203710	274530	105220
0.0756941	0.120351				2	2	2	5.4	5.4	5.4	46.564	0	5.0348	8473800	17	16	498460	0	0	0	0	7012.9	0	0	0	0	0	0	77281	18321	11217	0	14045	0	10261	10690	10665	13984	0	0	0	0	91169	18217	0	0	189170	0	0
1.19764	1.41599				8	1	1	12.6	1.7	1.7	71.027	0	21.638	1161100000	37	91	31381000	834690	829350	1265300	1009500	664750	608880	777920	619930	1334500	1363900	1049700	808210	391230	970140	552290	798780	1071100	614970	717150	509880	558040	572950	561880	1853100	864960	918750	394680	2130200	1189800	10067000	9263900	30884000
0.920005	1.44474				24	24	24	67.8	67.8	67.8	46.247	0	323.31	811070000	22	280	36867000	1167800	1174100	1737400	1175600	1122800	687010	873070	675500	2132700	1871000	1237300	672510	331410	1303500	738520	865240	985260	722740	917070	655430	870040	639700	443040	2504200	1050100	753550	303590	2164900	1172100	5409700	5812700	25691000
0.0885387	0.0641578				15	7	7	30.2	15.9	15.9	76.749	0	19.015	68872000	32	36	2152300	83822	86007	110390	50206	76731	29706	31097	35335	49448	99682	8754.7	25678	0	95137	31879	82505	77306	81251	45308	54305	27595	9564.2	24471	126590	31033	58978	12817	158010	64447	354010	253640	2682300
0.0206428	0.0233904				2	2	2	3.5	3.5	3.5	129.29	0.0035817	2.9333	9981600	45	9	221810	0	13694	0	0	0	6682.6	7837.9	0	0	15330	0	18640	5365.6	10151	0	15927	0	8539	0	8853	4055.9	3880	1028.3	4574.3	0	16797	5825.4	0	0	272010	233310	0
0.424593	0.449129				15	15	15	47.1	47.1	47.1	43.008	0	149.72	149250000	19	89	7855300	96135	263390	149000	66046	175250	104640	17629	69322	90289	192620	22961	230160	111180	390720	125860	303330	373840	177190	281360	119450	121490	148730	42934	368710	82751	361140	102470	758300	486560	2021000	2005100	1826600
0.0204771	0.0207475	+			4	1	1	11.5	3.1	3.1	47.504	1	-2	30145000	20	40	1507300	74883	50014	123680	72305	44936	46324	48257	16575	69898	93172	58616	8119	10167	40352	28511	29463	33576	14883	19547	0	29733	0	31334	134270	75684	13363	0	89776	64464	146240	633450	1497700
0.299387	0.171121				6	6	6	51.8	51.8	51.8	16.402	0	31.668	45197000	7	81	6456700	449080	206610	513780	37450	107110	74258	91548	150050	208020	265670	152080	125590	34584	234290	61990	193300	209150	155340	162590	101470	60995	83817	54879	368260	152270	85959	43348	635550	207970	968230	508340	3143600
1.67013	0.768269				30	30	27	67.8	67.8	64.3	74.111	0	323.31	630870000	28	577	22531000	280990	443460	280650	96284	113040	50365	127730	425940	539860	232020	202630	666770	212310	1253900	710950	588650	622070	318020	531350	425350	439320	355100	250080	529600	310340	893240	449950	2673300	1582900	10702000	16135000	7867700
0	0				6	1	1	17.9	3.4	3.4	40.589	0	4.955	0	18	0	0	0	0	0	0	0	0	0	0	0	0	0	0	0	0	0	0	0	0	0	0	0	0	0	0	0	0	0	0	0	0	0	0
0.0441374	0.0524431				12	12	12	27.4	27.4	27.4	79.994	0	89.397	86268000	33	92	2614200	101280	117820	128200	130480	109500	91017	69784	76523	211450	109290	57455	39581	15355	50448	33024	53816	56013	45587	44355	41539	62038	34613	24256	119900	105760	47917	11558	175490	117640	554960	640860	3342200
0	0.00167781				4	2	2	9.1	4.5	4.5	58.728	0	5.7306	1607700	18	3	89317	0	17328	7037.5	0	9189.7	10004	0	0	0	10411	0	4120.4	0	0	0	0	5111.7	0	3964.6	0	0	0	0	10499	0	0	0	0	0	0	26557	0
0.473273	0.773427				13	13	13	72.3	72.3	72.3	24.802	0	323.31	97044000	12	83	8087000	74630	880820	31933	62684	35441	23725	0	3319.8	40644	157420	28186	315570	245350	277100	29386	126360	512980	113930	65776	34873	47668	36144	7208	461340	85191	272960	281580	1008000	164030	3195200	522520	895560
0.234984	0.117142				23	20	20	45.8	41	41	85.018	0	191.66	273990000	35	235	7828200	335500	278990	579240	353300	207170	184470	160920	359330	201870	436370	132510	137020	83695	255580	66909	55217	248240	179370	168300	161390	186010	129140	85742	335460	233200	155430	76168	497670	389920	2907000	2947300	11743000
0.705772	1.06571				5	5	5	19.2	19.2	19.2	20.838	0	7.8964	60496000	8	21	7562000	76713	51141	81881	0	96431	156290	0	86781	143520	457260	135250	724690	288810	189680	119390	215420	162120	100920	120880	51561	153210	144420	191870	463580	150270	760400	136950	176070	112120	1469500	205970	613700
0.152443	0.504146				4	4	4	17.2	17.2	17.2	26.152	0	7.2677	52313000	9	53	5812600	106570	244120	108100	533140	280560	89713	87884	103260	60895	217480	204610	285250	258780	148840	94033	148960	167740	158990	124150	78813	137880	98924	125670	242120	184850	131490	80018	219930	39342	63073	85332	959170
0.725198	0.817055				22	22	22	51.8	51.8	51.8	60.343	0	237.61	399300000	31	226	12881000	340260	295270	534010	286480	195150	234070	232630	245140	319720	587680	339940	515980	265980	333420	147430	332000	325810	235830	323840	213490	288230	293370	236530	558400	357830	562160	254530	697990	496170	7253800	2539000	10548000
0.80028	0.654585				5	5	5	22.7	22.7	22.7	12.538	0	8.5386	31023000	7	13	4431800	131310	0	265280	0	0	0	0	47404	67407	0	0	242780	261200	0	39575	0	166820	38215	56702	35842	63864	136920	130290	0	68286	382710	514460	0	141780	1083900	20829	919180
0.265849	0.227908				9	4	4	53.3	23.3	23.3	20.511	0	11.478	87525000	11	7	7956800	221920	309380	312000	0	151590	300040	0	198790	367370	243200	352460	201090	168700	169850	191140	128040	180730	165500	213160	0	202890	193000	140020	459810	458040	300770	126840	532390	415480	1719500	457660	2441100
2.84258	2.33076				11	11	11	39.1	39.1	39.1	29.225	0	113.01	204370000	12	123	17030000	26431	121290	121780	87813	46823	0	76110	167650	0	125030	0	1275000	452990	96778	57015	545000	961380	528470	474520	289940	862810	255050	131940	260820	16720	2104300	560440	394060	80560	10426000	943690	317170
0.0163963	0.0157855				12	12	12	14.1	14.1	14.1	123.8	0	29.715	38819000	74	75	524580	12443	16029	16787	0	12286	3611.3	19006	12154	19203	24669	26472	12318	5029.2	13455	13161	10728	17511	7344.4	13123	10915	12135	8603.4	13036	36957	17975	13875	6777.3	22143	27631	89241	528630	920810
0.189396	0.308792				17	17	13	67.3	67.3	53.1	28.804	0	323.31	109350000	13	59	8411800	525460	122050	769740	132930	132430	37847	45632	303760	210710	465750	201100	184440	122190	472210	166640	157380	192210	170440	163310	81694	277270	106550	143850	560840	265840	181970	82802	609360	407860	267530	723600	6831000
1.01867	0.82674				7	7	7	55.6	55.6	55.6	12.587	0	301.81	104610000	6	75	17435000	466970	338880	186960	400790	420330	191940	385090	406960	703560	488350	405320	687190	369240	334610	603630	374500	579200	296220	349400	376630	374470	258740	263490	973230	628430	836320	448600	315380	982760	1918000	693510	2801800
0.0503141	0.0661422				7	7	7	10.6	10.6	10.6	108.33	0	29.234	38529000	44	69	875670	2718	36524	0	0	0	0	7514.4	3005.3	7384.6	4212.2	3563.3	19901	14032	61767	55892	20922	15376	24652	20554	22808	3931.9	4242.5	7193.7	6146.3	4604.4	28932	29359	48820	62674	584550	1560700	119590
0.0497076	0.0424539				9	9	8	19.1	19.1	17.3	99.808	0	96.29	66385000	31	96	2141400	18179	57814	40626	137510	36284	64656	37739	62807	143290	30146	493580	15042	10404	32376	36052	79642	17381	35865	21168	13512	24712	40428	18280	69755	54514	18398	24035	87290	93864	387230	1070000	563540
0	0				1	1	1	5.9	5.9	5.9	26.044	0	6.0306	6466300	9	16	718480	0	10366	74300	84168	46196	87431	28715	18700	28985	25406	60832	0	0	0	0	0	8826.2	0	0	12612	7888.1	9676.8	0	42182	82789	0	0	0	46351	0	0	0
0.132363	0.0734547				6	6	6	26.5	26.5	26.5	40.923	0	62.584	83723000	17	115	4924900	125730	162450	138200	193970	53814	76804	102450	171050	240330	235140	184610	68252	28027	123070	118790	93405	140270	64041	95908	68471	97788	81971	85180	356770	232170	125530	62740	323680	267470	784810	931590	2137500
0.936247	0.567778				17	17	17	21.8	21.8	21.8	76.613	0	100.9	302600000	35	242	8645800	152000	159230	282900	198900	145480	137010	199500	160120	321220	298090	200000	368100	198350	124830	73903	220050	204750	199540	175520	182600	229800	171000	83803	300680	154460	597810	273940	268400	220420	10581000	997790	5320100
1.34845	1.27306				43	43	41	50.1	50.1	48	102.48	0	323.31	1164100000	48	522	24253000	427750	895380	203400	104680	356970	78053	465400	545910	1072200	645250	553630	869940	563050	820030	620040	471340	673300	392860	535980	470030	639800	464420	380950	851790	570030	1114300	385040	1729500	1353200	18948000	21313000	20532000
0.281299	0.246164				7	7	7	15.2	15.2	15.2	62.094	0	31.35	32555000	21	81	1550200	2224.8	0	0	2943.9	3011.8	2475.1	9398.8	35033	4835.1	7996	11492	130660	98568	0	5729.6	11311	50310	20576	15619	12287	46466	46976	37048	12675	11598	166020	99357	5221.1	18247	2053500	161680	46720
0.0662408	0.147163				5	5	5	25.2	25.2	25.2	33.824	0	11.5	33448000	15	70	2229800	113530	130060	142640	127050	106090	29185	39960	41334	49515	42648	106270	16434	34189	42179	49408	8112	28779	66497	74791	42305	0	41033	45788	94529	116780	27191	11981	32822	50282	113140	122670	1702900
0.0319112	0.0142636				3	3	3	6.6	6.6	6.6	90.762	0	14.665	18159000	21	32	864690	25859	56315	34821	20009	9225.6	8494.2	11811	40414	60506	9722.4	0	0	0	94940	29890	2983.6	16323	7143.1	5614	0	5786.2	33048	0	0	37242	0	0	16619	90031	517750	853070	543040
0	0.0532204				5	3	3	26.4	17.9	17.9	23.602	0	6.3333	8261700	10	5	826170	87131	54819	26709	0	0	0	0	6532.6	0	0	6830.8	222470	0	4794.6	0	0	291970	0	0	0	0	0	0	0	0	0	0	0	11524	0	0	871310
0.0556848	0.044861				19	7	6	19.8	9.2	6.9	134.68	0	37.917	83349000	50	145	1667000	40248	77327	8802.9	7650.9	11450	22562	22901	25439	69787	52819	16088	26626	8612.6	82304	65068	37285	34538	33407	38740	30841	33453	43204	17155	105700	53282	25347	22305	146210	91003	834700	2477900	2012400
0.161992	0.136063				6	6	6	21.6	21.6	21.6	38.388	0	16.921	30889000	21	60	1470900	37071	30310	63682	8431.4	40401	18751	32151	9250.2	26727	45282	26390	94867	43477	40186	0	39156	35032	42391	25131	21687	40527	44610	22035	15671	0	104470	52923	31665	36044	1134000	158240	778480
0.179664	0.205486				9	9	9	19.1	19.1	19.1	52.739	0	68.579	151300000	19	150	7963300	255320	136330	423530	260640	144510	54403	212940	239120	481050	547670	308620	72637	56729	177050	177480	259970	187220	195160	201020	124810	171480	194370	166440	408510	317330	167800	121620	439420	319520	994410	1415700	4851100
0.201285	0.136599				3	3	3	23.3	23.3	23.3	22.168	0	29.935	6084000	10	18	608400	0	0	0	0	22982	0	0	0	0	0	37326	0	0	0	0	0	47298	0	29577	0	0	0	0	0	0	0	72360	0	0	116640	0	0
1.71604	1.52236				7	7	4	42.7	42.7	26.8	24.984	0	245.23	368660000	13	225	28358000	312590	831010	450230	213700	330000	273650	418000	472480	732560	741070	426440	952080	497790	1518200	756810	689960	868830	580310	699950	543010	482130	486900	438790	990860	574850	1428500	597600	1997700	1179800	7804600	7200800	4063700
0.0284579	0.00626038				3	2	2	19.6	16	16	24.758	0	8.1733	3351000	13	5	257770	24200	0	0	0	0	0	0	11740	0	0	0	17254	0	14129	0	8485.9	8972.2	5393.7	6558.9	0	0	0	0	10701	0	16021	0	28816	0	121750	132210	314600
0.0886087	0.118458				3	2	2	17.9	11.5	11.5	24.389	0	6.1594	15806000	14	14	1129000	51518	0	66281	0	22476	20043	0	0	39199	68236	0	63127	38409	71004	13495	42712	23818	18335	0	11471	67476	0	10950	76109	22489	22733	0	22285	36074	660350	189890	721250
0.0127678	0				9	6	6	66.5	51.6	51.6	23.658	0	57.011	26174000	11	17	2379400	93341	41394	98828	120430	17307	71793	124810	120560	233680	26172	263490	0	0	0	72849	0	26489	13546	11326	120990	74662	123310	90339	0	250250	0	0	0	230800	0	0	1026800
1.80559	1.6926				8	8	3	53.4	53.4	23.1	23.593	0	105.58	482530000	13	182	37118000	568530	1239200	948700	1023100	902810	691610	655710	643350	1499300	1329600	974970	540470	513700	1248400	811650	505620	1004700	546010	808260	567270	651720	626470	833230	2249300	1493700	1543000	678760	2196800	1762700	6938400	7085700	7390900
0.472214	0.494969				2	2	2	17.8	17.8	17.8	15.003	0	4.4517	20088000	7	2	2869700	0	0	0	0	0	0	0	0	0	0	0	193270	0	265100	0	0	0	0	0	0	0	0	0	0	0	395410	165000	0	0	1029700	0	0
0	0.0138557				6	6	6	57.3	57.3	57.3	12.059	0	59.946	60029000	8	22	7503600	1017300	0	2327400	197650	284330	213430	338980	101290	242330	804570	456060	0	0	0	0	79339	0	55598	111810	84648	81474	0	247550	285890	0	0	0	191840	0	0	56627	8138600
0.179447	0.119263				9	9	9	19.5	19.5	19.5	75.519	0	26.88	24814000	33	65	751950	0	0	4397.9	0	3123.3	0	4057	37886	0	0	0	42833	44649	2005.1	3102.5	14738	12574	25265	4643.8	12532	9261	4830	0	6141.4	4491.8	102200	20504	10197	6181.2	1589700	90106	0
0.392233	0.43053				7	7	7	39.4	39.4	39.4	26.489	0	14.518	105230000	14	17	7516600	216420	121120	477640	130620	0	69478	132110	94058	170070	313640	80345	363880	72270	265040	143550	181670	284090	150850	222720	196660	137910	49057	45825	333670	131580	352010	89355	855520	192250	1595800	850390	3029800
0.265339	0.29369				3	3	3	16.6	16.6	16.6	30.993	0	17.187	23887000	15	42	1592400	12576	12117	14125	0	8935.8	10006	15312	0	0	0	0	115260	79251	14874	10870	44520	39171	22730	27285	37353	25468	28643	30306	0	0	168110	106240	51654	30288	1270700	68096	188640
0	0	+			5	1	1	4.5	1.1	1.1	114.12	1	-2	5687700	47	2	121010	0	19991	0	0	13574	0	7120.7	0	36663	0	0	0	0	0	0	0	0	6167.4	0	5384.9	0	8255.2	0	0	0	0	0	0	20004	0	0	0
0.426966	0.443534				7	7	7	38	38	38	16.762	0	77.108	53832000	10	30	5383200	83648	107820	35237	71702	60813	32548	83086	111200	138810	112300	106150	184020	165270	190710	175960	115100	160730	79355	83750	83329	127990	90036	89016	188270	109720	323580	179140	372040	169830	1593600	867320	836480
0.0510887	0				16	16	16	30.8	30.8	30.8	69.068	0	323.31	173760000	22	57	7898200	252670	435390	449300	629670	367060	382580	269230	225700	312620	506900	357040	24617	0	175550	105390	258470	99346	155060	161550	333290	122800	134630	116490	602240	473610	29394	0	440480	0	265400	571510	5558800
0.0217064	0.00908282				10	9	9	41.3	37.3	37.3	26.559	0	84.054	14357000	17	10	844550	0	27532	0	0	0	0	30185	27128	0	0	58539	0	0	54674	59282	0	37457	35816	0	23672	0	24715	57187	0	43619	0	0	86980	71331	0	209110	0
0.707644	0.793235				25	25	25	68.1	68.1	68.1	56.5	0	323.31	452500000	25	238	18100000	580100	512250	801990	330240	446200	314050	337700	277050	609410	664290	460530	431870	197510	640930	422270	414580	478540	301910	460050	333950	357620	272780	301790	819970	569130	684270	235610	1194300	1022900	5025300	3892500	14502000
0.48513	0.515878				13	13	13	40.6	40.6	40.6	43.941	0	88.746	285230000	27	318	10564000	294400	286570	332420	272690	247830	200970	279680	281870	509820	416200	287100	260080	217830	268320	200730	170230	241250	199050	202720	130600	250250	209670	165370	471780	447010	280780	152790	541780	516910	3107800	3753800	7948900
1.93183	1.19845				10	10	10	59.6	59.6	59.6	20.567	0	307.35	622010000	11	97	56546000	1303400	1302300	1313500	583350	666130	2888300	454430	435920	6309200	821150	888800	842990	374960	2788700	831940	1711100	2118000	3793700	2253800	1458200	220280	339880	1039500	6989000	2635100	2497300	440570	1000300	813620	4675500	5971500	14337000
0.0600996	0.078109				29	28	28	19.3	18.9	18.9	280.74	0	103.42	231370000	129	365	1793600	62371	46848	40077	52387	67535	16453	58433	16627	73636	88937	48863	42147	22023	63813	65184	50315	63098	44426	38073	24036	40687	41742	21443	83409	33868	57190	24361	113720	58323	3135100	1657400	8045800
0.642926	0.508495				15	14	14	37.2	35.1	35.1	59.681	0	57.155	301270000	26	228	11587000	239130	348450	229270	166940	172050	142820	178950	265720	392390	203030	262760	252980	193000	394070	345150	271830	269100	208880	234730	218650	263340	184290	171310	517070	319320	442600	248280	811960	787360	5229800	4899900	6217300
0.0983432	0.1072				11	11	11	19	19	19	98.398	0	47.802	101150000	42	145	2408300	63544	65645	57684	33544	90454	57597	64526	70439	96147	92393	61554	45269	38113	80302	48428	32672	59589	45997	47975	29437	43714	43755	37329	132760	45771	67422	22601	223790	80224	1000100	895130	2668800
0.00138477	0				3	3	3	7.1	7.1	7.1	63.367	0	4.4889	7562600	27	4	280100	0	0	9671.8	0	4681.7	0	13314	13268	27781	24737	11876	4859.7	0	7195.2	8023.7	20457	4920.9	9190	0	4826.3	4165.1	7917.9	6537.9	22367	7722.5	6145.8	3714.5	18927	18817	0	139250	0
0.0341809	0.0453908				15	15	15	54.2	54.2	54.2	37.567	0	210.06	118230000	22	61	5374000	571420	150420	420550	242250	162370	95569	50639	91196	291130	414820	309260	52439	32381	163590	73060	111870	132970	72518	88076	67308	90732	110800	84483	351950	296870	50364	24782	216310	193880	50043	128530	12571000
5.12889	4.94778				17	17	17	76.7	76.7	76.7	30.772	0	323.31	1451400000	17	492	85376000	2011700	2110000	2049900	1378100	1086800	954980	2196900	2656400	3540800	2522800	2347400	2297600	1871200	2165900	1862000	1915000	1875100	1525500	1401100	1149400	1697600	1765200	1330300	3615900	2549200	3444800	1892800	4046700	4379700	27010000	23976000	34199000
0.310543	0.182379				8	8	8	32.5	32.5	32.5	31.629	0	31.782	109500000	18	65	6083300	166820	107440	261270	80784	65482	72233	97371	216860	133540	162200	148890	84749	117440	388330	197950	109080	257020	65983	89502	74861	101730	170660	77895	195560	165930	178210	0	792830	389900	827210	683600	3002800
0.0431587	0.0238465				2	2	2	6.1	6.1	6.1	43.122	0.0065158	2.5669	8056400	16	4	503530	0	26935	0	0	0	8955	0	9971	39728	0	0	11384	9150.5	0	0	22884	25900	21032	20178	25548	10398	11490	30652	0	24626	27208	14097	0	27920	327300	47293	0
0.0790038	0.0367569				8	8	8	42.8	42.8	42.8	30.037	0	64.081	52582000	15	102	3505500	152880	64993	186920	98878	64366	125100	90198	70456	329580	139410	120890	60960	24363	49391	57698	40600	75125	62216	44656	30316	79147	35419	36309	287530	279580	43619	28199	149010	248210	187590	670310	2293300
0.0413098	0.043004				6	6	6	13	13	13	77.328	0	11.194	162300000	32	57	5071800	13812	25223	13524	23053	2910.3	14511	38277	17082	667450	839100	26767	45673	0	41041	14588	18260	912500	25607	24167	22678	23989	588760	475640	827740	29373	37145	10928	56970	24715	577080	557520	441980
0.186719	0.226602				10	10	10	17.2	17.2	17.2	83.134	0	30.104	84795000	36	157	2355400	37597	34335	41865	16152	49491	12204	40537	57871	37039	55198	22113	94856	76814	73289	30615	33500	96686	43334	42496	30003	45168	43666	32938	80808	15663	150070	82729	143610	83491	1709100	1191300	1353500
0.0160605	0.0233334				4	4	4	8.2	8.2	8.2	89.42	0	10.021	16431000	41	30	400770	9839.5	24364	0	0	14939	14895	14058	14142	17622	12502	0	9669.9	0	18037	5891.3	10532	19207	14049	9689.5	11484	0	9528.2	4450.1	12041	22642	22100	0	0	26196	317480	273770	403420
0.00381135	0.00163152				5	5	5	8.3	8.3	8.3	107.77	0	10.799	11554000	48	25	240720	8541.3	9399.4	10851	3089	18726	9010.6	5286.3	13621	13955	5764	6962.2	0	1387.6	10272	0	5858.4	10007	5419.2	3096.3	0	2495.5	2994.8	1496.6	10581	10520	7241.7	0	8417.2	11636	133520	264730	409980
0.198623	0.23507				11	11	11	32.7	32.7	32.7	47.079	0	39.149	148610000	19	146	7821600	206450	397100	262870	80746	277190	259100	89318	162880	245100	265680	218560	211940	109960	215410	140090	265810	341140	135270	123480	182160	145140	192510	121530	244220	367190	283500	101210	853570	255590	1694100	1206300	3922600
0.241371	0.16752				7	7	7	20.5	20.5	20.5	67.795	0	32.484	26089000	26	48	1003400	0	0	0	0	0	0	0	0	0	0	0	99812	32709	0	0	0	0	13758	10325	9569.4	27114	10942	12142	0	0	168060	69195	0	0	3344700	172460	0
0.365403	0.370636				8	8	8	18.5	18.5	18.5	61.872	0	74.714	28324000	19	40	1490700	0	0	0	0	0	0	0	0	0	0	0	180280	121230	0	0	0	7196.4	8238.1	0	0	5325.3	18521	11625	0	0	198490	80584	0	0	1661100	153530	0
0.0606424	0.0855333				3	3	3	5.7	5.7	5.7	58.993	0	9.0574	24502000	25	35	980060	7464.6	11113	8512.8	17978	42157	9186.5	21375	12789	19957	28789	12266	32364	15970	27796	16422	25814	38738	23661	19793	21036	9802	17477	20261	51484	16644	45960	30317	73835	39031	447880	282120	186610
0.335696	0.334411				35	35	35	49.6	49.6	49.6	117.85	0	323.31	438800000	53	248	8279300	203740	209880	429350	249810	239450	216990	194690	189060	421270	386170	208000	172810	123830	178320	100250	202790	158630	155120	205230	158840	175390	183980	113520	532150	305380	245660	101270	483200	245760	3734500	2142300	10798000
0.195529	0.154737				1	1	1	6.8	6.8	6.8	40.434	0	33.028	38431000	16	64	2401900	41665	53621	38618	28412	40964	37853	43818	85311	113850	63582	48419	86725	70984	53378	30167	41214	46366	32686	34853	24953	42477	34976	30293	99266	63570	103490	49766	142570	79510	1119100	881420	666640
1.9161	1.25825				16	16	16	43.1	43.1	43.1	37.429	0	323.31	383720000	19	173	20196000	243560	375730	476920	630050	334680	427280	405690	270780	621570	434800	411050	1004600	448800	364940	184680	456910	594790	429650	522690	314400	455430	433460	185170	1328900	358860	1481900	661650	801670	585770	15479000	1402800	4627600
0.228901	0.370084				15	15	14	64.9	64.9	60.9	31.54	0	223.9	180230000	19	97	9485700	229680	72434	563180	141040	278150	197040	429790	459910	449500	404470	98635	208250	36703	308910	208880	255680	270850	172900	206300	141600	185140	164330	168340	508210	92588	239070	74516	638010	458840	947530	1171300	4363900
0.355259	0.447937				16	16	16	43.7	43.7	43.7	48.442	0	323.31	113750000	19	63	5987000	136860	87619	178730	62764	37764	18464	31133	81891	91563	110970	150860	488590	94099	847220	140970	24451	64717	57242	84909	48530	69244	58671	77290	145200	152760	136880	59564	225740	173220	2149000	5549300	2600400
0.0637374	0.0293388				5	5	5	14.4	14.4	14.4	47.862	0	8.1523	14759000	25	13	590370	13220	10157	13592	0	0	0	0	29630	15949	15995	14790	0	18426	20512	14287	0	26706	0	0	5833.7	17376	27751	14450	27814	21949	47586	28549	0	45736	373120	359610	330510
0.370755	0.263059				8	8	7	11.9	11.9	10.7	76.149	0	39.437	77391000	27	83	2866300	52436	95282	28537	78919	69064	66020	28026	54766	29810	63605	53490	146770	109310	22937	8296.6	51326	65462	39274	80737	70098	62079	77440	36028	78422	38490	188740	126140	67915	38833	3735400	391180	1415800
1.12054	0.993007				8	8	8	31	31	31	23.742	0	74.1	141870000	13	88	10913000	137400	205550	177990	198990	123110	141830	206190	190250	222330	202370	145220	488190	210400	289260	37115	276410	335070	206580	158760	149080	190860	251600	69743	430320	275690	1006100	281220	681620	331020	2609300	656760	1786100
5.94867	7.15162				7	7	7	52.1	52.1	52.1	10.546	0	261.83	246730000	3	126	82244000	1795300	1251400	913320	1389800	1777500	760490	684800	1168000	3555700	3169900	1824000	3812900	2637400	2364700	1955400	1551900	1689300	1421400	1632500	939090	1391700	1286700	1034500	2416600	1428500	3746000	1705800	4751100	2648300	5183000	3446800	5385900
0.110924	0.0984876				12	12	12	35.2	35.2	35.2	53.165	0	108.39	90665000	24	76	3777700	173860	106540	272560	205370	99924	92196	110510	88907	196240	174700	81400	61868	32230	81018	14826	89640	121510	85294	82124	49674	100030	61756	21174	307320	124990	93776	12706	213090	75637	578110	514760	4172700
2.9168	2.74534				18	18	18	67.1	67.1	67.1	26.688	0	148.47	359950000	19	170	18945000	236200	179840	246740	139300	129310	177450	165060	152710	241970	238900	103960	1288000	781270	109400	118180	454850	619940	395110	477190	383160	396480	386910	248920	327910	59083	1973200	834530	414320	293280	17374000	999420	4487800
1.92185	1.74473				5	5	5	20.2	20.2	20.2	21.097	0	37.083	114210000	12	33	9517300	0	0	0	0	0	0	0	15128	21405	0	0	861090	594020	0	0	225870	325940	168360	164590	135010	205240	176720	163720	0	0	1309700	825680	0	0	5190200	83201	0
0.0109283	0.00738654				4	4	4	6.1	6.1	6.1	80.641	0	4.1694	4120000	34	4	121180	0	4712.8	4926.3	4442.7	0	3262.3	0	3244.2	0	2699.5	0	0	0	6936.1	0	0	6840.3	0	2694.9	4056.1	1664.7	4883.4	3675.7	9609.4	0	18711	0	3517.9	0	227650	107250	0
0.151632	0.0863926				5	5	5	13.2	13.2	13.2	49.607	0	69.277	214500000	17	87	12618000	628480	713810	677070	550410	374740	393820	397600	537780	916990	1046300	97331	88897	0	291710	0	335550	441150	201380	261420	177420	275070	188950	50060	1673800	149760	141270	53680	855880	0	516630	1131100	10684000
0.234997	0.28337				14	14	14	35.2	35.2	35.2	47.716	0	148.77	196920000	22	93	8950900	321650	414670	331050	456360	211430	150040	253600	113350	310510	358560	278200	187690	52474	352450	164930	226850	260260	198200	209230	65627	153650	57774	136160	813460	178470	193900	66696	623040	328510	1542500	1835400	7076400
[truncated: 1,460 more rows]
[truncated: 211 more columns]

## Sheet: Intensity Plot NMG
Gene names	CTRL NMG	Rank CTRL	DLB NMG	Rank DLB											Gene names	CTRL NMG/1000	Rank	DLB NMG/1000	Rank
[truncated: 3,092 more rows]

[truncated: 2 more sheets: SNsurr. normalized mean iBAQ, Intensity Plot SN Surr.]
