# Supplementary material for: The Proteome of Neuromelanin Granules in Dementia with Lewy Bodies
Source: Cells. 2022 Nov 9;11(22):3538. doi: 10.3390/cells11223538 (PMC9688080; doi:10.3390/cells11223538)
Supplement: Supplementary file 1 [file cells-11-03538-s001.zip › Supplementary Table S3_comparison of identified proteins with reference lists.xlsx]

## Sheet: identified proteins in NMGs
Majority protein IDs	Protein names	Gene names	mean iBAQ CTRL NMG	mean iBAQ DLB NMG
T	T	T	#!{Type}E	E
O76041	Nebulette	NEBL	0	9.80761e-07
P17658	Potassium voltage-gated channel subfamily A member 6	KCNA6	0	1.77919e-06
A0AVT1	Ubiquitin-like modifier-activating enzyme 6	UBA6	0	2.75776e-06
Q9Y3Q8;H7BZ77	TSC22 domain family protein 4	TSC22D4	0	4.91499e-06
O43295	SLIT-ROBO Rho GTPase-activating protein 3	SRGAP3	0	5.10625e-06
Q8WWI5	Choline transporter-like protein 1	SLC44A1	0	5.2463e-06
P02774;D6RF35;D6RF20;D6RBJ7	Vitamin D-binding protein	GC	0	5.28542e-06
Q96PE5;A0A0A0MS47;A0A0A0MTN4	Opalin	OPALIN	0	6.35357e-06
P15259	Phosphoglycerate mutase 2	PGAM2	0	6.91483e-06
P55263;A0A5F9ZHJ1;A0A5K1VW54;A0A5K1VW94	Adenosine kinase	ADK	0	9.96778e-06
Q5TFE4;Q5QPD0	5-nucleotidase domain-containing protein 1	NT5DC1	0	1.00451e-05
P61626;F8VV32;A0A0B4J259	Lysozyme C;Lysozyme	LYZ	0	1.18041e-05
Q00587	Cdc42 effector protein 1	CDC42EP1	0	1.19897e-05
Q14956;A0A3B3ISS6	Transmembrane glycoprotein NMB	GPNMB	0	1.31539e-05
P24310;K7ER11	Cytochrome c oxidase subunit 7A1, mitochondrial	COX7A1	0	1.36229e-05
P20472;B8ZZ19;H0Y3U0	Parvalbumin alpha	PVALB	0	1.47738e-05
O75342;A0A3B3IRK2	Arachidonate 12-lipoxygenase, 12R-type	ALOX12B	0	1.74299e-05
Q9NUM4	Transmembrane protein 106B	TMEM106B	0	1.80786e-05
P07476	Involucrin	IVL	0	1.85512e-05
Q5XKP0;K7EIR2;A0A140TA84;A0A140TA86	Protein QIL1	QIL1;C19orf70	0	2.07558e-05
Q9NRX4	14 kDa phosphohistidine phosphatase	PHPT1	0	2.2854e-05
Q9BY43;E9PQI5;E9PQ80;E9PSI1;H0YI89	Charged multivesicular body protein 4a	CHMP4A	0	2.90637e-05
P48594;H0Y5H9;C9JZ65	Serpin B4	SERPINB4	0	4.42127e-05
P49458;Q6P2S0;Q659G3;E9PE20	Signal recognition particle 9 kDa protein	SRP9;DKFZp564M2223	0	5.6241e-05
P19652	Alpha-1-acid glycoprotein 2	ORM2	0	5.64363e-05
Q96S97;C9JZL8;A0A499FIY8;C9JC07;A0A494C017;C9JJV6	Myeloid-associated differentiation marker	MYADM	0	6.86523e-05
P09382	Galectin-1	LGALS1	0	9.98243e-05
P05783;F8VZY9	Keratin, type I cytoskeletal 18	KRT18	0	0.000111244
A0A5H1ZRS2;P01614;A0A5H1ZRS9;A0A087X0Q4;A2NJV5;A0A0A0MRZ7;A0A075B6S6;A0A075B6S2;A0A075B6P5;A0A087WW87;P06310;P01615	Ig kappa chain V-II region Cum;Ig kappa chain V-II region RPMI 6410;Ig kappa chain V-II region FR	IGKV2-40;IGKV A18;IGKV2D-26;IGKV2D-30;IGKV2D-29;IGKV2D-28	0	0.000176016
P01903;Q30118;A0A0G2JH46;A0A0G2JMH6	HLA class II histocompatibility antigen, DR alpha chain	HLA-DRA	0	0.00017774
Q5T750	Skin-specific protein 32	XP32	0	0.000209345
O96000;H3BPJ9;H3BV16	NADH dehydrogenase [ubiquinone] 1 beta subcomplex subunit 10	NDUFB10	0	0.000217924
Q5T749	Keratinocyte proline-rich protein	KPRP	0	0.000389633
P29508	Serpin B3	SERPINB3	0	0.000440335
Q92736;H7BY35;A0A590UJZ8	Ryanodine receptor 2	RYR2	1.29954e-07	0
Q14289	Protein-tyrosine kinase 2-beta	PTK2B	3.54522e-07	0
Q9H254;C9JY79	Spectrin beta chain, non-erythrocytic 4	SPTBN4	3.72818e-07	0
O15230	Laminin subunit alpha-5	LAMA5	6.6092e-07	0
Q14515	SPARC-like protein 1	SPARCL1	1.06668e-06	0
E5RK69	Annexin	ANXA6	1.14197e-06	0
O75145;R4GN36;R4GNF1	Liprin-alpha-3	PPFIA3	1.15686e-06	0
P12111;E7ENL6	Collagen alpha-3(VI) chain	COL6A3	1.17345e-06	0
Q13045	Protein flightless-1 homolog	FLII	1.21596e-06	0
Q86TV6;G3V3H1;H0YJS2;A0A0C4DGK5	Tetratricopeptide repeat protein 7B	TTC7B	1.32322e-06	0
P21589;Q96B60	5-nucleotidase	NT5E	1.4805e-06	0
Q7LDG7;C9JZ82;A6NHE2;E7EMB4;E7EWQ7;A6NJ28;E7EM78	RAS guanyl-releasing protein 2	RASGRP2	1.48344e-06	0
Q6PGP7;D6RCE2	Tetratricopeptide repeat protein 37	TTC37	1.5421e-06	0
Q6IQ20;H0Y4Y2	N-acyl-phosphatidylethanolamine-hydrolyzing phospholipase D	NAPEPLD	1.62041e-06	0
P49815;A0A2R8Y6C9;A0A2R8Y5F1;A0A2R8YGU4;X5D2U8;H3BMQ0;A0A2R8YDZ2;A0A2R8Y7X5;A0A2R8YDR3;A0A2R8Y7C8;A0A2R8YGD6;H3BQK4	Tuberin	TSC2	1.67147e-06	0
O95248	Myotubularin-related protein 5	SBF1	1.98303e-06	0
P49354;E9PQP6;H0YCW1	Protein farnesyltransferase/geranylgeranyltransferase type-1 subunit alpha	FNTA	1.99899e-06	0
Q96B97;Q5JPT2;Q5VSN0	SH3 domain-containing kinase-binding protein 1	SH3KBP1	2.13071e-06	0
Q14118	Dystroglycan;Alpha-dystroglycan;Beta-dystroglycan	DAG1	2.21679e-06	0
Q9BV35;M0R1W8;M0QZJ5	Calcium-binding mitochondrial carrier protein SCaMC-3	SLC25A23	2.22697e-06	0
A6NGN9	IgLON family member 5	IGLON5	2.30373e-06	0
Q9Y243;A0A5F9ZGY0;A0A5F9ZHU3;A0A5K1VW74	RAC-gamma serine/threonine-protein kinase	AKT3	2.31582e-06	0
Q86T65;A0A0J9YYF7	Disheveled-associated activator of morphogenesis 2	DAAM2	2.33992e-06	0
Q13126;B4DUC8;F8WES2;F2Z2F3;J3QSB7	S-methyl-5-thioadenosine phosphorylase;Purine nucleoside phosphorylase	MTAP	2.4025e-06	0
P42566;B1AUU8	Epidermal growth factor receptor substrate 15	EPS15	2.62978e-06	0
Q07812;I6LPK7;K4JQN1	Apoptosis regulator BAX	BAX	2.71454e-06	0
Q04609	Glutamate carboxypeptidase 2	FOLH1	2.97022e-06	0
P04196	Histidine-rich glycoprotein	HRG	3.219e-06	0
Q05469	Hormone-sensitive lipase	LIPE	3.43375e-06	0
Q9Y5S2;H0YLY0	Serine/threonine-protein kinase MRCK beta	CDC42BPB	3.51373e-06	0
Q9UBF2	Coatomer subunit gamma-2	COPG2	3.5628e-06	0
P51858	Hepatoma-derived growth factor	HDGF	3.68426e-06	0
Q8TC26	Transmembrane protein 163	TMEM163	4.06458e-06	0
Q92932;E7EM83	Receptor-type tyrosine-protein phosphatase N2;Protein-tyrosine-phosphatase	PTPRN2	4.11628e-06	0
Q08357	Sodium-dependent phosphate transporter 2	SLC20A2	4.23612e-06	0
Q9UL15;G3V274	BAG family molecular chaperone regulator 5	BAG5	4.8408e-06	0
Q9BSF0;H7BZ15	Small membrane A-kinase anchor protein	C2orf88	4.90332e-06	0
P0CG30;P0CG29;Q6ICJ4;A0A087WY67	Glutathione S-transferase theta-2B;Glutathione S-transferase theta-2	GSTT2B;GSTT2;Em:AP000351.3	4.92599e-06	0
Q9BUF5;K7ESM5	Tubulin beta-6 chain	TUBB6	5.01857e-06	0
O43566;H0Y8W3	Regulator of G-protein signaling 14	RGS14	5.18229e-06	0
Q9Y3C6	Peptidyl-prolyl cis-trans isomerase-like 1	PPIL1	5.2641e-06	0
Q96RF0	Sorting nexin-18	SNX18	5.31079e-06	0
Q9Y263;E5RIM3;H0YBW4	Phospholipase A-2-activating protein	PLAA	5.61936e-06	0
P58546;C9JL85	Myotrophin	MTPN	5.63102e-06	0
O75695	Protein XRP2	RP2	5.76599e-06	0
P43003;A0A087X0U3;A0A087WT87	Excitatory amino acid transporter 1;Amino acid transporter	SLC1A3	6.05898e-06	0
P69892;P69891;A0A2R8Y7X9;E9PBW4	Hemoglobin subunit gamma-2;Hemoglobin subunit gamma-1	HBG2;HBG1	6.7602e-06	0
P10155	60 kDa SS-A/Ro ribonucleoprotein	TROVE2	6.99352e-06	0
Q496J9;B3KT41	Synaptic vesicle glycoprotein 2C	SV2C	7.37757e-06	0
Q13509;A0A0B4J269	Tubulin beta-3 chain	TUBB3	7.96914e-06	0
P43121	Cell surface glycoprotein MUC18	MCAM	8.41113e-06	0
Q9NZQ3;C9JSC3;C9JMQ4	NCK-interacting protein with SH3 domain	NCKIPSD	8.65335e-06	0
Q8TCZ2;A0A0U1RQT8;H0Y4H3	CD99 antigen-like protein 2	CD99L2	8.96595e-06	0
Q6L8Q7;F6T1Q0	2,5-phosphodiesterase 12	PDE12	8.99819e-06	0
Q08AM6	Protein VAC14 homolog	VAC14	9.68307e-06	0
Q12846;C9JFM5	Syntaxin-4	STX4	1.03292e-05	0
Q9NVZ3;F6SKB8;D6RAN6	Adaptin ear-binding coat-associated protein 2	NECAP2	1.20392e-05	0
C9J5N1;Q9BTE6;K7EQ85;L7N2F4	Alanyl-tRNA editing protein Aarsd1	PTGES3L-AARSD1;AARSD1	1.21591e-05	0
Q6P587	Acylpyruvase FAHD1, mitochondrial	FAHD1	1.2495e-05	0
Q9ULC3	Ras-related protein Rab-23	RAB23	1.28644e-05	0
P25189;A0A5F9ZI26	Myelin protein P0	MPZ	1.30859e-05	0
P20339	Ras-related protein Rab-5A	RAB5A	1.36087e-05	0
O75787;A0A1B0GVW0;A0A1B0GUT7;A0A1B0GVC7;A0A1B0GTU8;A0A1B0GTB0;B7Z413;A0A1B0GU12;A0A1C7CYW4;A0A1B0GVB9;A0A1B0GVZ1;H7C240;H7C3E1;A0A1B0GWJ8;A0A1B0GV60;A0A1B0GVI9;A0A1B0GWD6;A0A1B0GW13;B7Z1I9	Renin receptor	ATP6AP2	1.45556e-05	0
P61970;H3BRV9	Nuclear transport factor 2	NUTF2	1.48724e-05	0
P46527;H7C2T1;E7ES52	Cyclin-dependent kinase inhibitor 1B	CDKN1B	1.54885e-05	0
Q13522;F8VR76;R4GMQ8	Protein phosphatase 1 regulatory subunit 1A	PPP1R1A	1.6229e-05	0
Q8IV08	Phospholipase D3	PLD3	1.63155e-05	0
P04156;A2A2V1;X6RKS3	Major prion protein	PRNP	1.70877e-05	0
Q9Y5L4	Mitochondrial import inner membrane translocase subunit Tim13	TIMM13	1.76963e-05	0
Q8TBX8	Phosphatidylinositol 5-phosphate 4-kinase type-2 gamma	PIP4K2C	1.81562e-05	0
P84095	Rho-related GTP-binding protein RhoG	RHOG	2.0392e-05	0
Q5SQI0	Alpha-tubulin N-acetyltransferase 1	ATAT1	2.12035e-05	0
Q6NZI2	Polymerase I and transcript release factor	PTRF	2.17092e-05	0
Q9NVJ2	ADP-ribosylation factor-like protein 8B	ARL8B	2.48405e-05	0
Q8N145	Leucine-rich repeat LGI family member 3	LGI3	2.52905e-05	0
P61758	Prefoldin subunit 3	VBP1	2.64468e-05	0
O60939	Sodium channel subunit beta-2	SCN2B	2.68912e-05	0
O43674;E7EWP0;H0Y886	NADH dehydrogenase [ubiquinone] 1 beta subcomplex subunit 5, mitochondrial	NDUFB5	2.70884e-05	0
O15054	Lysine-specific demethylase 6B	KDM6B	2.83853e-05	0
Q9Y287;A0A3B3IUC0	Integral membrane protein 2B;BRI2, membrane form;BRI2 intracellular domain;BRI2C, soluble form;Bri23 peptide	ITM2B	2.91388e-05	0
P50148	Guanine nucleotide-binding protein G(q) subunit alpha	GNAQ	3.15946e-05	0
O75600	2-amino-3-ketobutyrate coenzyme A ligase, mitochondrial	GCAT	3.2607e-05	0
P50151;A0A024R161	Guanine nucleotide-binding protein G(I)/G(S)/G(O) subunit gamma-10;Guanine nucleotide-binding protein subunit gamma	GNG10;hCG_1994888	3.29296e-05	0
P16219;E9PE82	Short-chain specific acyl-CoA dehydrogenase, mitochondrial	ACADS	3.29315e-05	0
Q9Y241;A8MV81;C9JAW5;C9JNU6	HIG1 domain family member 1A, mitochondrial;HIG1 domain family member 1C	HIGD1A;HIGD1C	3.35608e-05	0
Q5JTV8;A0A0A0MSK5;H0YD16;J3KN66	Torsin-1A-interacting protein 1	TOR1AIP1	3.37264e-05	0
Q8TBC5;A0A0C4DG78	Zinc finger and SCAN domain-containing protein 18	ZSCAN18	4.20498e-05	0
P27987	Inositol-trisphosphate 3-kinase B	ITPKB	4.53748e-05	0
Q15049;A6PVC3	Membrane protein MLC1	MLC1	4.75852e-05	0
P83916;B5MD17;J3KS05;Q13185;K7ELA4	Chromobox protein homolog 1;Chromobox protein homolog 3	CBX1;CBX3	4.96437e-05	0
P20916	Myelin-associated glycoprotein	MAG	5.42849e-05	0
P84085;C9J1Z8	ADP-ribosylation factor 5	ARF5	5.7335e-05	0
Q13144;A0A3B3ISX3;A0A3B3IUB1;H7C2X0;C9JRD9;A0A3B3IT53;A0A3B3ISS1;A0A3B3IS56;A0A3B3IRP4;A0A3B3ITQ2;A0A3B3IUF2;A0A3B3ISM8;A0A3B3ITG6	Translation initiation factor eIF-2B subunit epsilon	EIF2B5	5.78242e-05	0
Q9H910;H3BMT0;H3BTV5;H3BU16;A6NGP5;H3BMV3	Hematological and neurological expressed 1-like protein	HN1L	6.52754e-05	0
P09661;H0YMA0;H0YLR3;H0YKK0	U2 small nuclear ribonucleoprotein A	SNRPA1	6.75236e-05	0
P62318	Small nuclear ribonucleoprotein Sm D3	SNRPD3	0.000109387	0
O14880;Q5VV89;Q5VV87	Microsomal glutathione S-transferase 3	MGST3	0.000112097	0
P62937;F8WE65;C9J5S7	Peptidyl-prolyl cis-trans isomerase A;Peptidyl-prolyl cis-trans isomerase A, N-terminally processed;Peptidyl-prolyl cis-trans isomerase	PPIA	0.00013937	0
Q9Y3E1	Hepatoma-derived growth factor-related protein 3	HDGFRP3	0.00014158	0
Q1KMD3;H3BQZ7	Heterogeneous nuclear ribonucleoprotein U-like protein 2	HNRNPUL2;HNRNPUL2-BSCL2	0.000177079	0
O14810;D6RI11;D6RAG3	Complexin-1	CPLX1	0.000207518	0
P62873;F6UT28	Guanine nucleotide-binding protein G(I)/G(S)/G(T) subunit beta-1	GNB1	0.00021256	0
P48047;A0A494C0K9;H7C0C1	ATP synthase subunit O, mitochondrial	ATP5O	0.00144408	0
Q8NFP9;Q5T321;A0A0D9SF28;F5GXV7	Neurobeachin	NBEA	5.52782e-06	5.48903e-07
Q86UW7;F8W8P5;C9IYE1;A0A087X1P3;H7BYR4	Calcium-dependent secretion activator 2	CADPS2	3.75624e-06	6.79138e-07
Q9Y6V0	Protein piccolo	PCLO	2.54118e-06	7.00552e-07
Q8WXH0;G3V5X4;A0A0A0MRE3;A0A0C4DGK3	Nesprin-2	SYNE2	1.92541e-07	7.15298e-07
Q9UPQ0;E7EPK0;E9PDJ9;H0Y8P3;G5EA03;D6RD46	LIM and calponin homology domains-containing protein 1	LIMCH1	2.76433e-06	7.49152e-07
P11277	Spectrin beta chain, erythrocytic	SPTB	4.3617e-06	8.22957e-07
Q9BZC7;H0Y8C9;H0Y8D6;J3QSS3;A0A087WXK5	ATP-binding cassette sub-family A member 2	ABCA2	3.79585e-06	9.04731e-07
Q14123;A0A0A0MS69	Calcium/calmodulin-dependent 3,5-cyclic nucleotide phosphodiesterase 1C	PDE1C	3.85937e-06	9.33361e-07
Q0VDG4;F8W0M9;C9JID8;H9KVC8;F8WBX0;C9JNS3	Secernin-3	SCRN3	7.0588e-06	9.50116e-07
Q96BY7	Autophagy-related protein 2 homolog B	ATG2B	1.124e-06	1.07419e-06
P30622;J3KP58;F5H6A0;F5H0N7	CAP-Gly domain-containing linker protein 1	CLIP1	7.88835e-06	1.07741e-06
Q14C86;F8W9S7	GTPase-activating protein and VPS9 domain-containing protein 1	GAPVD1	2.11829e-06	1.12944e-06
Q14643;A0A3B3ITU8;A0A3B3IU04;A0A3F2YNW8;A0A3B3ITM6;A0A3B3IRP0;A0A3B3IU13;A0A3B3IU05;A0A3B3ITQ1	Inositol 1,4,5-trisphosphate receptor type 1	ITPR1	1.6385e-06	1.13923e-06
P14923	Junction plakoglobin	JUP	2.84253e-05	1.14416e-06
H7BY57		NFASC	3.58466e-06	1.20348e-06
P58107;A0A075B730	Epiplakin	EPPK1	5.70402e-07	1.20473e-06
Q9NVE7;H0YA26;E9PHT6;A0A494C169	Pantothenate kinase 4	PANK4	3.90592e-06	1.33467e-06
Q9C0H9;A0A087X165;A0A087WVV7;A0A590UJ70	SRC kinase signaling inhibitor 1	SRCIN1	2.30254e-05	1.51087e-06
P46939	Utrophin	UTRN	1.68671e-07	1.53429e-06
Q12840;J3KNA1	Kinesin heavy chain isoform 5A;Kinesin-like protein	KIF5A	1.26261e-05	1.59679e-06
P16112;Q6PID9;A0A087X1T7;H0YMF1	Aggrecan core protein;Aggrecan core protein 2	ACAN	4.27024e-07	1.68823e-06
O75643;A0A494C1A5	U5 small nuclear ribonucleoprotein 200 kDa helicase	SNRNP200	3.63295e-06	1.69701e-06
P22102	Trifunctional purine biosynthetic protein adenosine-3;Phosphoribosylamine--glycine ligase;Phosphoribosylformylglycinamidine cyclo-ligase;Phosphoribosylglycinamide formyltransferase	GART	4.0491e-06	1.73843e-06
Q14980;A0A087WY61	Nuclear mitotic apparatus protein 1	NUMA1	3.70196e-06	1.85556e-06
Q9UM54;A0A0A0MRM8;A0A1Y0BRN3;A0A590UJ40;E7EW20;A0A590UK71;A0A5F9ZI03;A0A590UJY4;A0A590UK86;A0A590UK22;A0A590UKB0;A0A590UJ75;A0A0D9SGC1	Unconventional myosin-VI	MYO6	3.06764e-06	2.01208e-06
O60443;C9JSR4;H7C147	Non-syndromic hearing impairment protein 5	DFNA5	3.29538e-06	2.13387e-06
O75923	Dysferlin	DYSF	6.38927e-06	2.1557e-06
Q05682;C9J813;E9PGZ1;E7EX44	Caldesmon	CALD1	1.33167e-05	2.21791e-06
O95208;F6PQP6;E9PBC1;I3L2B2;J3KSF8;J3KTF6;J3KSA6;J3KSC7;J3QLN2	Epsin-2	EPN2	1.7626e-05	2.23505e-06
Q7L576;A0A0G2JR96;A0A0G2JQT1	Cytoplasmic FMR1-interacting protein 1	CYFIP1	5.05289e-06	2.31915e-06
Q8TD57	Dynein heavy chain 3, axonemal	DNAH3	4.59266e-06	2.33004e-06
Q8IVF2	Protein AHNAK2	AHNAK2	4.63302e-06	2.42283e-06
Q5T7N3	KN motif and ankyrin repeat domain-containing protein 4	KANK4	2.12927e-05	2.42912e-06
Q13620;K4DI93;Q13619;A0A0A0MR50	Cullin-4B;Cullin-4A	CUL4B;CUL4A	6.01416e-06	2.44446e-06
P23468;Q3KPI9;F5GWR7	Receptor-type tyrosine-protein phosphatase delta;Protein-tyrosine-phosphatase	PTPRD	5.19085e-06	2.47881e-06
Q5T4S7;A0A0A0MSW0	E3 ubiquitin-protein ligase UBR4	UBR4	5.38255e-06	2.52201e-06
Q15746	Myosin light chain kinase, smooth muscle;Myosin light chain kinase, smooth muscle, deglutamylated form	MYLK	2.45588e-06	2.53502e-06
Q9HCM2	Plexin-A4	PLXNA4	7.22236e-06	2.57433e-06
Q8N608	Inactive dipeptidyl peptidase 10	DPP10	8.50621e-06	2.69013e-06
P48067;B7Z589	Sodium- and chloride-dependent glycine transporter 1;Transporter	SLC6A9	4.1053e-05	2.77339e-06
Q13085;O00763	Acetyl-CoA carboxylase 1;Biotin carboxylase;Acetyl-CoA carboxylase 2;Biotin carboxylase	ACACA;ACACB	2.83526e-06	2.80166e-06
Q6P2Q9;I3L0J9	Pre-mRNA-processing-splicing factor 8	PRPF8	6.85356e-06	2.95571e-06
Q9UPQ3;A0A087X1U1;F5GXM9;E7EUN2;A0A087X044	Arf-GAP with GTPase, ANK repeat and PH domain-containing protein 1	AGAP1	5.70816e-06	2.97973e-06
Q9UG63;C9JHK9;C9JZV3	ATP-binding cassette sub-family F member 2	ABCF2	6.76625e-06	3.10504e-06
Q9BTV5;M0R366	Fibronectin type III and SPRY domain-containing protein 1	FSD1	1.68687e-05	3.1096e-06
Q8IWT6	Volume-regulated anion channel subunit LRRC8A	LRRC8A	2.05534e-05	3.16865e-06
Q16620	BDNF/NT-3 growth factors receptor	NTRK2	4.21393e-06	3.19533e-06
Q9NPQ8;Q9NVN3;H0YE35;H0YEN0;B7WPL0	Synembryn-A;Synembryn-B	RIC8A;RIC8B	9.84232e-06	3.23455e-06
Q92673	Sortilin-related receptor	SORL1	4.10855e-06	3.29157e-06
Q15813;A0A2R8Y5Q8;A0A2U3TZJ6;A0A2R8YHI9;A0A2R8Y7E7;A0A2R8Y6Q1	Tubulin-specific chaperone E	TBCE	3.61669e-06	3.34721e-06
P55290	Cadherin-13	CDH13	1.03137e-05	3.34881e-06
Q5VYK3;J3KN16;R4GMY1	Proteasome-associated protein ECM29 homolog	ECM29;KIAA0368	1.16356e-05	3.39918e-06
Q96HN2;H0Y8B3	Putative adenosylhomocysteinase 3;Adenosylhomocysteinase	AHCYL2	6.37359e-06	3.47965e-06
Q8WWM7;H3BSK9;H3BUF6	Ataxin-2-like protein	ATXN2L	3.82481e-05	3.49869e-06
Q8N6C5;A0A494C0K8	Immunoglobulin superfamily member 1	IGSF1	4.17767e-06	3.51075e-06
Q9Y4C2	TRPM8 channel-associated factor 1	TCAF1	1.84443e-05	3.57615e-06
Q9BXW6;J3QSB8	Oxysterol-binding protein-related protein 1	OSBPL1A	8.4175e-06	3.61607e-06
Q9Y371;A0A087WW40	Endophilin-B1	SH3GLB1	3.57361e-05	3.67838e-06
Q9UDY2;A0A3B3ISF1;A0A3B3IU51;A0A3B3ISZ5;A0A3B3IRI3;A0A3B3ITE1;A0A1B0GTW1;A0A2R8YDH4;A0A3B3IRV6;A0A3B3IT83;A0A3B3IS03	Tight junction protein ZO-2	TJP2	8.20117e-06	3.74793e-06
Q9Y450;B7Z524;H0YDX7;J3QT46;E9PHZ9	HBS1-like protein	HBS1L	3.1395e-05	3.77311e-06
Q7Z460;F8WA11;H0Y5T1	CLIP-associating protein 1	CLASP1	6.4916e-06	3.80581e-06
O43157	Plexin-B1	PLXNB1	2.10436e-06	3.86185e-06
P51570	Galactokinase	GALK1	3.90407e-06	3.87765e-06
Q9H3S7	Tyrosine-protein phosphatase non-receptor type 23	PTPN23	1.39694e-05	3.93549e-06
Q92743;A0A3B3IU24;H0Y7G9	Serine protease HTRA1	HTRA1	2.08134e-05	3.9514e-06
Q9H993;F5GZY1	Protein-glutamate O-methyltransferase	ARMT1	3.54004e-05	4.02398e-06
Q709C8	Vacuolar protein sorting-associated protein 13C	VPS13C	6.85521e-06	4.14242e-06
Q06787;R9WNI0;A8MQB8;G3V0J0;A0A087WXI3;Q8IXW7	Fragile X mental retardation protein 1	FMR1	1.1834e-05	4.15786e-06
Q15369;E5RHG8;R4GMY8	Transcription elongation factor B polypeptide 1	TCEB1	1.39392e-05	4.2134e-06
Q9H0B6;A8MZ87;E9PQ02;A8MX29	Kinesin light chain 2	KLC2	9.9571e-06	4.24423e-06
Q14155;B1ALK7;A0A2R8YG42;E9PDQ5;Q15052;E7EUY6	Rho guanine nucleotide exchange factor 7;Rho guanine nucleotide exchange factor 6	ARHGEF7;ARHGEF6	7.511e-06	4.31192e-06
Q2M389;A0A087X256	WASH complex subunit 7	KIAA1033	9.16172e-06	4.33622e-06
Q92556	Engulfment and cell motility protein 1	ELMO1	6.4675e-06	4.35793e-06
Q9H2G2	STE20-like serine/threonine-protein kinase	SLK	1.11149e-05	4.37648e-06
P12109;A0A087X0S5	Collagen alpha-1(VI) chain	COL6A1	8.35374e-06	4.4801e-06
A0A3B3IRY9;O15079	Syntaphilin	SNPH	2.742e-05	4.51913e-06
G3V207;Q9ULS5;F8VQF2	Transmembrane and coiled-coil domains protein 3	TMCC3	6.65284e-06	4.52013e-06
Q14789;E7EU81	Golgin subfamily B member 1	GOLGB1	7.75805e-06	4.529e-06
Q9H1V8	Sodium-dependent neutral amino acid transporter SLC6A17	SLC6A17	1.85821e-05	4.55426e-06
Q9BX68	Histidine triad nucleotide-binding protein 2, mitochondrial	HINT2	4.78034e-06	4.62095e-06
O75116;E9PF63;Q14DU5	Rho-associated protein kinase 2	ROCK2	1.85101e-05	4.6815e-06
O95486	Protein transport protein Sec24A	SEC24A	9.29641e-06	4.75907e-06
Q96DZ1	Endoplasmic reticulum lectin 1	ERLEC1	1.83642e-05	4.76328e-06
Q8N128;G3V583	Protein FAM177A1	FAM177A1	1.14557e-05	4.78091e-06
Q9H9A6	Leucine-rich repeat-containing protein 40	LRRC40	6.53784e-06	4.82668e-06
Q99523	Sortilin	SORT1	1.08099e-05	4.94046e-06
O60825	6-phosphofructo-2-kinase/fructose-2,6-bisphosphatase 2;6-phosphofructo-2-kinase;Fructose-2,6-bisphosphatase	PFKFB2	1.14294e-05	4.96959e-06
Q86X10;A0A0J9YW54;A2A2F0	Ral GTPase-activating protein subunit beta	RALGAPB	1.5748e-05	4.98144e-06
P98160	Basement membrane-specific heparan sulfate proteoglycan core protein;Endorepellin;LG3 peptide	HSPG2	8.7253e-06	5.03142e-06
Q15599;H3BMF5;H3BUQ9;H3BN50;H3BQS0	Na(+)/H(+) exchange regulatory cofactor NHE-RF2	SLC9A3R2	6.47669e-06	5.08089e-06
P46940;H0YLE8;A0A0J9YXZ5	Ras GTPase-activating-like protein IQGAP1	IQGAP1	3.27599e-06	5.13284e-06
Q9Y2D4;A0A0U1RRB6	Exocyst complex component 6B	EXOC6B	9.33533e-06	5.1329e-06
Q08495;E5RJC0;E5RGQ0;E5RFK4	Dematin	DMTN	2.5253e-05	5.13467e-06
P13611;E9PF17;Q86W61;D6RGZ6	Versican core protein	VCAN	5.2585e-06	5.17557e-06
O75689;H0Y7Q1;A0A3B3ISA7;H7C324;A0A087WTN6;H7BZT6;H7C4B3;H7C264	Arf-GAP with dual PH domain-containing protein 1	ADAP1	6.56014e-06	5.24007e-06
Q6ZQQ6;E7ESW6	WD repeat-containing protein 87	WDR87	5.59304e-06	5.30959e-06
A5YM72	Carnosine synthase 1	CARNS1	1.63532e-05	5.31033e-06
P11182	Lipoamide acyltransferase component of branched-chain alpha-keto acid dehydrogenase complex, mitochondrial	DBT	3.44502e-05	5.33975e-06
Q9UPN3;H3BPE1;H3BQK9;A0A590UJG2;H0Y390	Microtubule-actin cross-linking factor 1, isoforms 1/2/3/5	MACF1	1.06783e-05	5.38186e-06
Q13630;E9PKL9;E9PP60;E9PLH9;E9PP14;A0A0J9YX13	GDP-L-fucose synthase	TSTA3	1.52542e-06	5.41123e-06
P02765;C9JV77	Alpha-2-HS-glycoprotein;Alpha-2-HS-glycoprotein chain A;Alpha-2-HS-glycoprotein chain B	AHSG	3.89437e-06	5.45317e-06
Q9NQ48;H7C488	Leucine zipper transcription factor-like protein 1	LZTFL1	1.96148e-05	5.52787e-06
B8ZZB8;Q96F85	CB1 cannabinoid receptor-interacting protein 1	CNRIP1	2.85085e-06	5.62728e-06
Q8WVJ2;E5RFP0	NudC domain-containing protein 2	NUDCD2	2.60493e-05	5.65292e-06
P42356	Phosphatidylinositol 4-kinase alpha	PI4KA	9.28752e-06	5.73408e-06
Q9P0K1;F8WAD8	Disintegrin and metalloproteinase domain-containing protein 22	ADAM22	2.00037e-05	5.8332e-06
Q13586;G0XQ39;E9PNJ4	Stromal interaction molecule 1	STIM1	1.19291e-05	5.84684e-06
Q9UKU7	Isobutyryl-CoA dehydrogenase, mitochondrial	ACAD8	1.02987e-05	5.85699e-06
Q9UL51	Potassium/sodium hyperpolarization-activated cyclic nucleotide-gated channel 2	HCN2	1.23825e-05	5.89093e-06
Q15067;I3L2U4;K7ELT1;I3L0T4	Peroxisomal acyl-coenzyme A oxidase 1	ACOX1	4.1677e-05	5.93891e-06
P51784;G5E9A6;Q9Y4E8;Q13107	Ubiquitin carboxyl-terminal hydrolase 11;Ubiquitin carboxyl-terminal hydrolase;Ubiquitin carboxyl-terminal hydrolase 15;Ubiquitin carboxyl-terminal hydrolase 4	USP11;USP15;USP4	3.24132e-06	6.0664e-06
O95671	N-acetylserotonin O-methyltransferase-like protein	ASMTL	4.73753e-05	6.07959e-06
Q99700;F8WB06;A0A5F9ZHW5;A0A5F9ZHX3;A0A2R8Y5A6;A0A2R8Y7E6;A0A5F9ZI57;V9GY86;F8VQP2;A0A5F9ZHH4;A0A2R8YDM9;A0A2R8Y7P6;F8W0B5;H0YH87;A0A5F9ZH85;F8VRK6	Ataxin-2	ATXN2	1.29634e-05	6.11361e-06
Q75T13	GPI inositol-deacylase	PGAP1	1.06407e-05	6.16079e-06
A0FGR8;A0A499FIX8;H7BXI1;A0A087WXU3	Extended synaptotagmin-2	ESYT2	1.46708e-05	6.19795e-06
P51693;S4R3U6;F5GZ08;B7Z4G8;K7EQJ4	Amyloid-like protein 1;C30	APLP1	6.2292e-06	6.35243e-06
P16389;P22001	Potassium voltage-gated channel subfamily A member 2;Potassium voltage-gated channel subfamily A member 3	KCNA2;KCNA3	2.84563e-05	6.35297e-06
Q9BUJ2;M0R3F1;A0A0A0MRA5;B7Z4B8;M0QYZ0	Heterogeneous nuclear ribonucleoprotein U-like protein 1	HNRNPUL1	2.72693e-05	6.46402e-06
Q12797;E5RG29;E5RG56	Aspartyl/asparaginyl beta-hydroxylase	ASPH	4.0696e-05	6.46542e-06
Q9NXR1;I3L522;Q9GZM8;I3L2R3;I3L2T8;I3L533;I3L2R9;J3QSD2;J3QRZ1;A6NIZ0	Nuclear distribution protein nudE homolog 1;Nuclear distribution protein nudE-like 1	NDE1;NDEL1	7.31444e-06	6.52624e-06
Q8NE35;Q7Z5Q1;A0A5K1VW61;A0A5K1VW79;A0A5K1VW71;A0A5K1VW93	Cytoplasmic polyadenylation element-binding protein 3;Cytoplasmic polyadenylation element-binding protein 2	CPEB3;CPEB2	4.84107e-05	6.57825e-06
O75146	Huntingtin-interacting protein 1-related protein	HIP1R	1.07684e-05	6.5943e-06
O60883	Prosaposin receptor GPR37L1	GPR37L1	1.06717e-06	6.59462e-06
Q96DB2;B5MCU6;B5MCQ6;E7ETT9;B5MCV5;Q658J9;C9JMH0;C9J528;B5MD06;B5MC52;C9JEC8;C9JBI4	Histone deacetylase 11	HDAC11;DKFZp434L0312	5.11675e-06	6.6354e-06
P20337	Ras-related protein Rab-3B	RAB3B	3.02209e-05	6.63867e-06
P12270	Nucleoprotein TPR	TPR	5.39184e-06	6.66755e-06
P00488;Q9NQP5;A6PVK5	Coagulation factor XIII A chain	F13A1	1.32133e-05	6.7011e-06
Q9UIA9;E7ESC6	Exportin-7	XPO7	1.80351e-05	6.71935e-06
O94874	E3 UFM1-protein ligase 1	UFL1	8.39143e-06	6.78897e-06
P53602;H3BP35	Diphosphomevalonate decarboxylase	MVD	9.08117e-06	6.83954e-06
Q15173;E9PNY3;E9PQN5	Serine/threonine-protein phosphatase 2A 56 kDa regulatory subunit beta isoform	PPP2R5B	3.42138e-05	6.95215e-06
Q16850;A0A0C4DFL7	Lanosterol 14-alpha demethylase	CYP51A1	1.37717e-05	7.07484e-06
Q8NI08	Nuclear receptor coactivator 7	NCOA7	2.21536e-05	7.08957e-06
Q12768;E7EQI7	WASH complex subunit strumpellin	KIAA0196	1.33915e-05	7.11977e-06
Q56VL3	OCIA domain-containing protein 2	OCIAD2	1.97884e-05	7.12648e-06
P15924	Desmoplakin	DSP	1.89757e-05	7.15003e-06
Q9UPA5	Protein bassoon	BSN	1.74692e-05	7.1725e-06
Q9Y4F5;J3KQR7	Centrosomal protein of 170 kDa protein B	CEP170B	5.37547e-06	7.26484e-06
H3BM40;H3BNX9;H3BQ86;H3BNK4;H3BN97;H3BNQ1;H3BVF3;H3BR92;H3BMR6;H3BN53;H3BRT9;H3BPH8		NDRG4	6.67693e-06	7.38777e-06
Q8N7J2	APC membrane recruitment protein 2	AMER2	1.33109e-05	7.41516e-06
P02788;E7EQB2;E7ER44	Lactotransferrin;Lactoferricin-H;Kaliocin-1;Lactoferroxin-A;Lactoferroxin-B;Lactoferroxin-C	LTF	8.81497e-07	7.43748e-06
Q27J81;A0A0A0MQU1	Inverted formin-2	INF2	3.157e-05	7.48285e-06
Q96KP1	Exocyst complex component 2	EXOC2	1.38813e-05	7.53067e-06
O94832;J3QRN6;K7EIG7	Unconventional myosin-Id	MYO1D	5.05633e-06	7.65654e-06
Q9NRZ7;C9JL26	1-acyl-sn-glycerol-3-phosphate acyltransferase gamma	AGPAT3	1.70736e-05	7.67191e-06
Q9BT30;M0QZI0	Alpha-ketoglutarate-dependent dioxygenase alkB homolog 7, mitochondrial	ALKBH7	2.83588e-05	7.70681e-06
Q9Y4E1;Q641Q2;A0A087WYF6;F8W7U3;J3KP36;E7ESD2;A0A0A0MR88;A0A096LPC5;A0A0A0MT65	WASH complex subunit FAM21C;WASH complex subunit FAM21A	FAM21C;FAM21A	1.50418e-05	7.73329e-06
Q969N2;A0A1W2PRG1;A0A1W2PPS0;A0A1W2PPC3;A0A1W2PP57;A0A1W2PR92;A0A1W2PRZ8;A0A1W2PRV7;A0A1W2PRH2;A0A1W2PPI8;H7C2Y2;A0A1W2PNW9;A0A1W2PQ29;A0A1W2PNP0;A0A1W2PRH8;A0A1W2PQL3;A0A1W2PPR6;A0A1W2PR22;B7Z7C5;A0A1W2PP53;A0A1W2PP03;A0A1W2PNZ5;A0A1W2PPQ7;A0A1W2PP13;A0A1W2PQI9;A0A1W2PQN1;A0A1W2PQ52;A0A1W2PRL6;A0A1W2PNS2;A0A1W2PR70;A0A1W2PP98;A0A1W2PPU8;A0A1W2PRB4	GPI transamidase component PIG-T	PIGT	2.65994e-05	7.79644e-06
Q9NV70	Exocyst complex component 1	EXOC1	1.70749e-05	7.82349e-06
P23469	Receptor-type tyrosine-protein phosphatase epsilon	PTPRE	1.15465e-05	7.86116e-06
P02730;A0A0A0MS98	Band 3 anion transport protein	SLC4A1	1.67046e-05	7.96247e-06
P03905	NADH-ubiquinone oxidoreductase chain 4	MT-ND4	5.4137e-06	7.97265e-06
Q9Y2G0;H7BXG9;E7ESK9	Protein EFR3 homolog B	EFR3B	9.65085e-06	8.09792e-06
Q9BTV4	Transmembrane protein 43	TMEM43	1.46625e-05	8.11714e-06
Q8WXG6;A0A0A0MRB5;A0A0U1RR25;F8W8U2	MAP kinase-activating death domain protein	MADD	8.28487e-06	8.13025e-06
Q86WZ0	HEAT repeat-containing protein 4	HEATR4	9.7797e-06	8.19393e-06
O00291	Huntingtin-interacting protein 1	HIP1	7.40959e-06	8.19873e-06
P69905;A0A2R8Y7C0	Hemoglobin subunit alpha	HBA1	3.59472e-05	8.22294e-06
P35520;P0DN79;C9JMA6	Cystathionine beta-synthase	CBS	3.86149e-06	8.23864e-06
Q9UNS2;H7C3P9	COP9 signalosome complex subunit 3	COPS3	2.17948e-05	8.25019e-06
P28288;A0A3B3ITW3	ATP-binding cassette sub-family D member 3	ABCD3	1.03426e-05	8.30931e-06
O00442	RNA 3-terminal phosphate cyclase	RTCA	2.14057e-05	8.43073e-06
Q12888;A6NNK5	Tumor suppressor p53-binding protein 1	TP53BP1	1.54345e-05	8.45631e-06
Q96C19;H0Y4Y4	EF-hand domain-containing protein D2	EFHD2	3.31235e-05	8.47897e-06
O00468;A0A087X208;A0A494C0G5;A0A494C1I6	Agrin;Agrin N-terminal 110 kDa subunit;Agrin C-terminal 110 kDa subunit;Agrin C-terminal 90 kDa fragment;Agrin C-terminal 22 kDa fragment	AGRN	1.02167e-05	8.48573e-06
P41236;Q6NXS1;E7EMN6	Protein phosphatase inhibitor 2;Protein phosphatase inhibitor 2-like protein 3	PPP1R2;PPP1R2P3	5.36773e-06	8.53584e-06
Q96N66	Lysophospholipid acyltransferase 7	MBOAT7	1.93554e-05	8.63271e-06
Q9BRF8	Serine/threonine-protein phosphatase CPPED1	CPPED1	3.59274e-06	8.70708e-06
Q9P2E9;F8W7S5;A0A087WVV2	Ribosome-binding protein 1	RRBP1	1.14288e-05	8.72863e-06
Q96HC4;A0A0D9SFR4	PDZ and LIM domain protein 5	PDLIM5	8.17008e-06	8.90875e-06
Q12959;A0A590UJ08;A0A590UJD9;A0A590UJS9;A0A590UJ18;A0A590UJ68;A0A590UJR5;A0A590UJC5;A0A590UKA8;A0A0C4DFT3;A0A590UJ64;A0A590UJ81;E7EQD7;A0A590UK81;A0A590UJ29;A0A590UJX2;A0A590UK48;A0A590UJR4;A0A590UK02;A0A590UJL2;A0A590UJ25;C9JUA9;B4E2H8;A0A590UK70	Disks large homolog 1	DLG1	8.7949e-06	8.93218e-06
Q96EY1	DnaJ homolog subfamily A member 3, mitochondrial	DNAJA3	4.26198e-05	8.96611e-06
Q08174;D6RAX3	Protocadherin-1	PCDH1	1.53313e-05	9.05476e-06
Q92597	Protein NDRG1	NDRG1	8.81266e-06	9.06334e-06
Q99598;Q5VVQ1;C4P0D6;C4P0D8;C4P0D4	Translin-associated protein X	TSNAX;DISC1	2.38983e-05	9.16631e-06
P40222	Alpha-taxilin	TXLNA	1.67164e-05	9.20048e-06
P06756	Integrin alpha-V;Integrin alpha-V heavy chain;Integrin alpha-V light chain	ITGAV	4.60881e-06	9.26973e-06
Q9Y383;A0A0A6YYJ8	Putative RNA-binding protein Luc7-like 2	LUC7L2	3.07179e-05	9.34857e-06
Q92538	Golgi-specific brefeldin A-resistance guanine nucleotide exchange factor 1	GBF1	1.86085e-05	9.38449e-06
P21266;A0A0A0MTN3	Glutathione S-transferase Mu 3	GSTM3	2.3021e-05	9.52885e-06
Q9NRA0;M0R344;M0R0E9;A0A075B7A1;E9PCV4	Sphingosine kinase 2	SPHK2	2.04367e-05	9.53072e-06
P55268	Laminin subunit beta-2	LAMB2	1.16776e-05	9.6994e-06
P15170;H3BR35;Q8IYD1;H3BSV8	Eukaryotic peptide chain release factor GTP-binding subunit ERF3A;Eukaryotic peptide chain release factor GTP-binding subunit ERF3B	GSPT1;GSPT2	5.06607e-05	9.77692e-06
A0A2R8Y566;Q9P260;A0A075B785	LisH domain and HEAT repeat-containing protein KIAA1468	KIAA1468	1.95131e-05	9.81465e-06
Q52LJ0	Protein FAM98B	FAM98B	4.43712e-05	9.83925e-06
Q13435;E9PJT3;E9PJ04;H0YCG1;E9PPJ0;E9PIL8	Splicing factor 3B subunit 2	SF3B2	5.88697e-06	9.89205e-06
Q9H4A3;F6UYG0;F5GWT4	Serine/threonine-protein kinase WNK1	WNK1	1.80744e-05	1.00006e-05
Q9P1U1;Q9C0K3;A0A0A0MTI9;C9IZN3	Actin-related protein 3B;Actin-related protein 3C	ACTR3B;ACTR3C	3.24402e-05	1.00158e-05
P49915	GMP synthase [glutamine-hydrolyzing]	GMPS	9.27389e-06	1.00407e-05
Q9Y2D5;C9JVY5	A-kinase anchor protein 2	AKAP2	1.67894e-05	1.01683e-05
Q8WXD2	Secretogranin-3	SCG3	5.66502e-05	1.0224e-05
P33176	Kinesin-1 heavy chain	KIF5B	1.80635e-05	1.02469e-05
O14787;A0A075B780	Transportin-2	TNPO2	5.1075e-05	1.02662e-05
P05089;A0A5F9ZH78;A0A5F9ZGN6	Arginase-1	ARG1	3.67523e-05	1.0278e-05
Q969Z3;X1WI34	Mitochondrial amidoxime reducing component 2	2022-03-02	2.98406e-05	1.04062e-05
P51687	Sulfite oxidase, mitochondrial	SUOX	1.57339e-05	1.04796e-05
Q9NUQ8	ATP-binding cassette sub-family F member 3	ABCF3	1.03312e-05	1.05539e-05
Q9H2U2;D6R967	Inorganic pyrophosphatase 2, mitochondrial	PPA2	1.50697e-05	1.05571e-05
Q66K74	Microtubule-associated protein 1S;MAP1S heavy chain;MAP1S light chain	MAP1S	1.35729e-05	1.07791e-05
Q9Y6D6;E5RHL7;E5RIF2	Brefeldin A-inhibited guanine nucleotide-exchange protein 1	ARFGEF1	2.76958e-05	1.08312e-05
Q15349;F2Z2J1;B7Z3B5;E9PGT3;D6R910;Q15418	Ribosomal protein S6 kinase alpha-2;Ribosomal protein S6 kinase;Ribosomal protein S6 kinase alpha-1	RPS6KA2;RPS6KA1	1.83266e-05	1.09104e-05
Q15276	Rab GTPase-binding effector protein 1	RABEP1	1.59772e-05	1.09256e-05
Q9H2H8;H7BZ14;B8ZZ77	Peptidyl-prolyl cis-trans isomerase-like 3;Peptidyl-prolyl cis-trans isomerase	PPIL3	1.17168e-05	1.10866e-05
P68371	Tubulin beta-4B chain	TUBB4B	2.08525e-05	1.10898e-05
Q9GZZ9;E7EQ61;E7EWE1	Ubiquitin-like modifier-activating enzyme 5	UBA5	1.35015e-05	1.12251e-05
Q9NP79;Q5TGM0;A0A087WY55	Vacuolar protein sorting-associated protein VTA1 homolog	VTA1	6.87546e-05	1.12583e-05
Q14642;Q5T1B5;H0Y2W5	Type I inositol 1,4,5-trisphosphate 5-phosphatase	INPP5A	1.76445e-05	1.1272e-05
P16157;H0YBS0	Ankyrin-1	ANK1	1.77123e-05	1.13203e-05
Q01814;A0A2R8Y4R4	Plasma membrane calcium-transporting ATPase 2	ATP2B2	1.0546e-05	1.13608e-05
Q14166	Tubulin--tyrosine ligase-like protein 12	TTLL12	1.57664e-05	1.15558e-05
Q9NQ88	Fructose-2,6-bisphosphatase TIGAR	TIGAR	3.14515e-06	1.15934e-05
Q9NY47;C9JE82;C9JVC9	Voltage-dependent calcium channel subunit alpha-2/delta-2;Voltage-dependent calcium channel subunit alpha-2-2;Voltage-dependent calcium channel subunit delta-2	CACNA2D2	1.84091e-05	1.1631e-05
O43272;A0A087WWM6;E7EQL6;C9JIW4	Proline dehydrogenase 1, mitochondrial	PRODH	2.35701e-05	1.16929e-05
Q8IXB1	DnaJ homolog subfamily C member 10	DNAJC10	1.89799e-05	1.16987e-05
Q08379;A0A2Q2TH77;A0A1W2PQY5	Golgin subfamily A member 2	GOLGA2	2.32515e-05	1.1844e-05
P01210	Proenkephalin-A;Synenkephalin;Met-enkephalin;PENK(114-133);PENK(143-183);Met-enkephalin-Arg-Gly-Leu;Leu-enkephalin;PENK(237-258);Met-enkephalin-Arg-Phe	PENK	7.41937e-06	1.18978e-05
Q99757;M0QXH0	Thioredoxin, mitochondrial	TXN2	5.45873e-05	1.20125e-05
Q92845	Kinesin-associated protein 3	KIFAP3	1.95626e-05	1.20719e-05
Q9HCI6;F5H2N6	Uncharacterized protein KIAA1586	KIAA1586	8.14795e-06	1.21133e-05
Q07157;A0A087X0K9;G5E9E7;G3V1L9	Tight junction protein ZO-1	TJP1	1.43181e-05	1.21801e-05
O60749	Sorting nexin-2	SNX2	6.23014e-06	1.22479e-05
Q9NZG7;A0A590UJR9;F8WBZ3	Ninjurin-2	NINJ2	0.000121039	1.23178e-05
Q562R1	Beta-actin-like protein 2	ACTBL2	5.5511e-06	1.23941e-05
Q8TAF3	WD repeat-containing protein 48	WDR48	1.18064e-05	1.24703e-05
Q8WYP5	Protein ELYS	AHCTF1	5.04439e-06	1.24886e-05
P50607;E9PQR4	Tubby protein homolog;Tubby-like protein	TUB	3.18983e-05	1.25629e-05
P13796;Q5TBN3	Plastin-2	LCP1	5.00897e-06	1.26032e-05
Q8ND76	Cyclin-Y	CCNY	1.23489e-05	1.26636e-05
Q93008	Probable ubiquitin carboxyl-terminal hydrolase FAF-X	USP9X	2.97249e-05	1.28234e-05
Q12955	Ankyrin-3	ANK3	2.10681e-05	1.2825e-05
P10915;D6RBS1;D6RC59;D6RAK7;D6RBX9;D6RFI7;D6RG04	Hyaluronan and proteoglycan link protein 1	HAPLN1	3.81441e-05	1.28377e-05
Q9Y639;Q9UFM8;H3BQ94	Neuroplastin	NPTN;DKFZp566H1924	4.37407e-05	1.28481e-05
Q5T6V5	UPF0553 protein C9orf64	C9orf64	8.02008e-06	1.29371e-05
Q6UXG2;H0YDD2;E9PB18	UPF0577 protein KIAA1324	KIAA1324	1.3519e-05	1.30787e-05
Q03426;F5H8H2;A0A1B0GWC2;A0A0B4J236	Mevalonate kinase	MVK	1.16484e-05	1.30976e-05
Q7Z406;M0QY43	Myosin-14	MYH14	1.49265e-05	1.31627e-05
O95622;B3KWA8	Adenylate cyclase type 5	ADCY5	1.09445e-05	1.32837e-05
O60502;H7C3X0	Protein O-GlcNAcase	MGEA5	2.13141e-05	1.33001e-05
Q92614;A0A0D9SFK2	Unconventional myosin-XVIIIa	MYO18A	3.25174e-05	1.33316e-05
Q9BZF1;F8VUA7;F8VQX7	Oxysterol-binding protein-related protein 8;Oxysterol-binding protein	OSBPL8	1.63918e-05	1.33651e-05
Q71RC2;Q96J85;Q8TBL5;A0A087WTL9	La-related protein 4	LARP4	5.59914e-05	1.34899e-05
Q8IWA5	Choline transporter-like protein 2	SLC44A2	1.5128e-05	1.34901e-05
Q07954	Prolow-density lipoprotein receptor-related protein 1;Low-density lipoprotein receptor-related protein 1 85 kDa subunit;Low-density lipoprotein receptor-related protein 1 515 kDa subunit;Low-density lipoprotein receptor-related protein 1 intracellular domain	LRP1	1.89473e-05	1.36776e-05
Q14012	Calcium/calmodulin-dependent protein kinase type 1	CAMK1	2.87255e-05	1.37122e-05
P49593;B5MCT7;A8MX49	Protein phosphatase 1F	PPM1F	1.12318e-05	1.37283e-05
Q5VTT5	Myomesin-3	MYOM3	7.01769e-06	1.38526e-05
Q9NRV9;A0A3B3IRV5;F5GWX2	Heme-binding protein 1	HEBP1	4.57283e-05	1.39077e-05
Q8IUH5;F8VPW2;H0YI74;H0YIK0;Q8IUH4	Palmitoyltransferase ZDHHC17;Palmitoyltransferase ZDHHC13	ZDHHC17;ZDHHC13	4.65064e-05	1.39887e-05
P11047	Laminin subunit gamma-1	LAMC1	1.6403e-05	1.40605e-05
Q9UH62	Armadillo repeat-containing X-linked protein 3	ARMCX3	3.83153e-05	1.41747e-05
Q6F5E8	Leucine-rich repeat-containing protein 16C	RLTPR	6.43215e-06	1.41751e-05
Q4G176;H0YGC7;F5H362;F5H755;F5H5A1;F5H3B2;A0A3B3ISK9	Acyl-CoA synthetase family member 3, mitochondrial	ACSF3	1.94508e-05	1.42062e-05
Q8NFT8	Delta and Notch-like epidermal growth factor-related receptor	DNER	1.0657e-05	1.42437e-05
Q02156;E9PBI2	Protein kinase C epsilon type	PRKCE	1.47769e-05	1.43232e-05
Q8TAT6	Nuclear protein localization protein 4 homolog	NPLOC4	4.04274e-05	1.43559e-05
Q9UBC2;M0R165;M0R2S2	Epidermal growth factor receptor substrate 15-like 1	EPS15L1	3.28672e-05	1.43735e-05
Q96KG9;E9PS17;E9PK59;A0A0A0MQX4;H0YDH0;E9PPN3	N-terminal kinase-like protein	SCYL1	2.50161e-05	1.43841e-05
Q96JN2;C9IYI5;C9JU31;C9JE17;C9J884	Coiled-coil domain-containing protein 136	CCDC136	2.31231e-05	1.44421e-05
A0A0J9YXJ0;Q5VZZ6;V9GYD9;A0A1B0GUN8;E9PC62;A0A1B0GU44;A0A0J9YX66;O95319	CUGBP Elav-like family member 2	CELF2	1.32546e-05	1.4471e-05
Q9NZW5;B8ZZG1	MAGUK p55 subfamily member 6	MPP6	2.88775e-05	1.44969e-05
P51161	Gastrotropin	FABP6	1.04999e-05	1.47074e-05
Q9BUP3;E9PI87	Oxidoreductase HTATIP2	HTATIP2	4.12106e-06	1.47163e-05
Q8NE71;H0YGW7	ATP-binding cassette sub-family F member 1	ABCF1	4.14115e-05	1.47233e-05
P25325;B1AH49	3-mercaptopyruvate sulfurtransferase;Sulfurtransferase	MPST	2.08923e-05	1.47283e-05
Q8NI37	Protein phosphatase PTC7 homolog	PPTC7	3.38575e-05	1.47343e-05
P25098;P35626;E9PRV7	Beta-adrenergic receptor kinase 1;Beta-adrenergic receptor kinase 2	ADRBK1;ADRBK2	2.56051e-05	1.47368e-05
Q8IYQ7	Threonine synthase-like 1	THNSL1	1.36356e-05	1.47404e-05
Q9NQ79;A0A0C4DFP6;Q5T4F6	Cartilage acidic protein 1	CRTAC1	2.03092e-05	1.47415e-05
Q9Y320	Thioredoxin-related transmembrane protein 2	TMX2	3.50794e-05	1.47629e-05
Q9HB07;F8VR84;F8VQQ3	UPF0160 protein MYG1, mitochondrial	C12orf10	1.01432e-05	1.47799e-05
A0A1B0GTP9			1.22968e-05	1.48119e-05
Q9BTU6;E9PAM4	Phosphatidylinositol 4-kinase type 2-alpha	PI4K2A	2.03479e-05	1.48292e-05
Q9Y295	Developmentally-regulated GTP-binding protein 1	DRG1	4.51025e-05	1.4861e-05
Q8N1B4	Vacuolar protein sorting-associated protein 52 homolog	VPS52	1.64894e-05	1.49223e-05
P48739;A0A0A0MSW4;B3KYB6;B3KYB7	Phosphatidylinositol transfer protein beta isoform	PITPNB	9.62972e-06	1.51036e-05
O43148;K7EP06	mRNA cap guanine-N7 methyltransferase	RNMT	2.77986e-05	1.51144e-05
Q96DD7	Protein shisa-4	SHISA4	1.56073e-05	1.51521e-05
P19634	Sodium/hydrogen exchanger 1	SLC9A1	3.39179e-05	1.52087e-05
O75937	DnaJ homolog subfamily C member 8	DNAJC8	2.88375e-05	1.52474e-05
P31321;H7BYW5;C9JSK5	cAMP-dependent protein kinase type I-beta regulatory subunit	PRKAR1B	3.4637e-05	1.52478e-05
Q8IYB4	PEX5-related protein	PEX5L	1.6109e-05	1.52977e-05
Q9H2M9	Rab3 GTPase-activating protein non-catalytic subunit	RAB3GAP2	2.13878e-05	1.53177e-05
Q9BY44;F8WAE5;C9IZE1	Eukaryotic translation initiation factor 2A;Eukaryotic translation initiation factor 2A, N-terminally processed	EIF2A	5.87125e-05	1.53496e-05
Q969Z0;C9J7P5;H7C4R5;C9IZN7	Protein TBRG4	TBRG4	2.63421e-05	1.56239e-05
Q7Z417	Nuclear fragile X mental retardation-interacting protein 2	NUFIP2	3.44557e-05	1.56624e-05
Q7L775	EPM2A-interacting protein 1	EPM2AIP1	8.51405e-06	1.56736e-05
Q9H1E3	Nuclear ubiquitous casein and cyclin-dependent kinase substrate 1	NUCKS1	5.68761e-05	1.5683e-05
Q9UPY6;A0A590UJ74	Wiskott-Aldrich syndrome protein family member 3	WASF3	2.34635e-05	1.57049e-05
Q9BZE1;A6NHR2;S4R369;H0Y4J2	39S ribosomal protein L37, mitochondrial	MRPL37	5.1807e-05	1.5729e-05
P46020;A6NIT2;A6NMN0	Phosphorylase b kinase regulatory subunit alpha, skeletal muscle isoform	PHKA1	9.61079e-06	1.57712e-05
Q9NUU7;Q9UMR2;I3L0H8;F6QDS0;H3BQK0;I3L352	ATP-dependent RNA helicase DDX19A;ATP-dependent RNA helicase DDX19B	DDX19A;DDX19B	2.65229e-05	1.57779e-05
Q96AC1;A0A0U1RRM8;H0YJ34	Fermitin family homolog 2	FERMT2	2.15706e-05	1.57841e-05
Q8IWT1	Sodium channel subunit beta-4	SCN4B	3.68701e-05	1.58147e-05
Q9UID3;H0YEE1	Vacuolar protein sorting-associated protein 51 homolog	VPS51	2.16002e-05	1.58496e-05
Q9Y496;J3KPF9;A0A087X011;E9PES4	Kinesin-like protein KIF3A;Kinesin-like protein	KIF3A	4.41043e-05	1.58963e-05
Q15029;K7EP67	116 kDa U5 small nuclear ribonucleoprotein component	EFTUD2	9.02784e-06	1.60607e-05
Q8N3E9	1-phosphatidylinositol 4,5-bisphosphate phosphodiesterase delta-3	PLCD3	1.35239e-05	1.61465e-05
Q96EK5;A0A1B0GUH6;A0A1B0GUA3;A0A1B0GU96;A0A1B0GVY9;A0A1B0GTE6;A0A0D9SFK7	KIF1-binding protein	KIAA1279;KIF1BP	4.23805e-05	1.61737e-05
Q96PY5;C9IZY8	Formin-like protein 2	FMNL2	2.21414e-05	1.61804e-05
Q9BXJ9;A0A0B4J1W3	N-alpha-acetyltransferase 15, NatA auxiliary subunit	NAA15	1.98968e-05	1.62389e-05
Q9HA65;M0R2L2	TBC1 domain family member 17	TBC1D17	2.72317e-05	1.62434e-05
P49902;Q5JUV4	Cytosolic purine 5-nucleotidase	NT5C2	2.03494e-05	1.6253e-05
Q5HYI7	Metaxin-3	MTX3	2.06986e-05	1.62765e-05
O43815	Striatin	STRN	1.51084e-05	1.63074e-05
Q8WVC6;K7ESP4	Dephospho-CoA kinase domain-containing protein	DCAKD	7.15991e-05	1.63322e-05
Q93009;H3BND8	Ubiquitin carboxyl-terminal hydrolase 7;Ubiquitin carboxyl-terminal hydrolase	USP7	2.78705e-05	1.63503e-05
Q9Y6U3	Adseverin	SCIN	2.40135e-06	1.63863e-05
Q13616;A0A590UJR3;A0A590UJ21;A0A0C4DGX4;A0A590UJ50;A0A590UJ56;A0A590UK34;A0A590UJA0;A0A590UJC4	Cullin-1	CUL1	3.12097e-05	1.65776e-05
Q9UJY1	Heat shock protein beta-8	HSPB8	2.34628e-05	1.67787e-05
P18206	Vinculin	VCL	1.74171e-05	1.67826e-05
C9JTQ0	Ankyrin repeat domain-containing protein 63	ANKRD63	4.48621e-06	1.67946e-05
Q969J3;G3V1P3	Loss of heterozygosity 12 chromosomal region 1 protein	LOH12CR1	2.06248e-05	1.68706e-05
P28676;H7C2Z6;H7BXD5	Grancalcin	GCA	5.25622e-05	1.69082e-05
Q8NCB2;E7ETR1;C9J9E2;B4DSW8;B4DM24	CaM kinase-like vesicle-associated protein	CAMKV	4.31409e-05	1.69795e-05
Q8IUR0;M0QZQ8	Trafficking protein particle complex subunit 5	TRAPPC5	2.37492e-05	1.70349e-05
O14639;A0A494C1P1;A0A494C1G0;F8W8M4;A0A0A0MRL6;A0A3B3IS55;J3QSX6;H0Y7N6;F6XFR5	Actin-binding LIM protein 1	ABLIM1	1.93158e-05	1.7157e-05
P40763;G8JLH9	Signal transducer and activator of transcription 3;Signal transducer and activator of transcription	STAT3	2.23931e-05	1.73035e-05
O75369;E7EN95	Filamin-B	FLNB	2.75338e-05	1.73381e-05
P00533;Q504U8;E9PFD7;A0A1W2PRR9	Epidermal growth factor receptor;Receptor protein-tyrosine kinase	EGFR	1.81788e-05	1.74438e-05
Q5SSJ5;B0QZK4;Q5SWC8;X6RGJ2	Heterochromatin protein 1-binding protein 3	HP1BP3	3.02639e-05	1.75201e-05
Q92696;H0YLH3	Geranylgeranyl transferase type-2 subunit alpha	RABGGTA	2.64429e-05	1.7655e-05
P54652	Heat shock-related 70 kDa protein 2	HSPA2	3.15811e-05	1.77463e-05
Q9UDT6	CAP-Gly domain-containing linker protein 2	CLIP2	1.69933e-05	1.78755e-05
Q9P265	Disco-interacting protein 2 homolog B	DIP2B	2.51303e-05	1.78922e-05
Q9ULA0;E5RIA4;E7ETB3;E7EMB6;C9JBE1	Aspartyl aminopeptidase	DNPEP	2.03523e-05	1.80354e-05
Q9H0W9;A0A087WT99;E9PJU8;E9PQS1;E9PPB5;A0A1W2PRB8	Ester hydrolase C11orf54	C11orf54	1.74881e-05	1.82491e-05
Q96DE0;Q9BRJ7;K7EIN2	U8 snoRNA-decapping enzyme;Protein syndesmos	NUDT16;NUDT16L1	3.47783e-05	1.83212e-05
P48051	G protein-activated inward rectifier potassium channel 2	KCNJ6	3.91015e-05	1.84521e-05
Q15036	Sorting nexin-17	SNX17	4.00681e-05	1.86556e-05
Q13884;A0A3B3ITC2	Beta-1-syntrophin	SNTB1	2.83898e-05	1.86645e-05
Q9Y4C0;A0A0U1RRJ0;A0A0U1RQC5;A0A0A0MR89	Neurexin-3	NRXN3	4.0528e-05	1.87327e-05
Q6UWR7;D6R9P1	Ectonucleotide pyrophosphatase/phosphodiesterase family member 6	ENPP6	3.46646e-05	1.87755e-05
P80303;H0YEG8;Q2L696;E9PKG6	Nucleobindin-2;Nesfatin-1	NUCB2;Nucb2	8.49187e-06	1.87869e-05
Q9Y4E6	WD repeat-containing protein 7	WDR7	4.39393e-05	1.87977e-05
Q6H8Q1;D6RAL0;F5GYR0	Actin-binding LIM protein 2	ABLIM2	3.67573e-05	1.88325e-05
Q96PE3;B8ZZB2	Type I inositol 3,4-bisphosphate 4-phosphatase	INPP4A	2.50649e-05	1.9107e-05
Q9UQB8;B4DWA1;I3L4C2;I3L0Y9;I3L3C6;I3L2M4	Brain-specific angiogenesis inhibitor 1-associated protein 2	BAIAP2	3.91025e-05	1.91723e-05
O75077;E7EWD3	Disintegrin and metalloproteinase domain-containing protein 23	ADAM23	2.86526e-05	1.91896e-05
Q86SK9	Stearoyl-CoA desaturase 5	SCD5	4.00319e-05	1.92182e-05
O95747;C9JIG9	Serine/threonine-protein kinase OSR1	OXSR1	1.20832e-05	1.92618e-05
O14744;G3V580;H0YJX6	Protein arginine N-methyltransferase 5;Protein arginine N-methyltransferase 5, N-terminally processed	PRMT5	4.70686e-05	1.93136e-05
Q5T1R4	Transcription factor HIVEP3	HIVEP3	2.11364e-05	1.93227e-05
O60271;A0A087X2D8	C-Jun-amino-terminal kinase-interacting protein 4	SPAG9	2.3847e-05	1.93512e-05
P42167;P42166;G5E972;H0YJH7	Lamina-associated polypeptide 2, isoforms beta/gamma;Thymopoietin;Thymopentin;Lamina-associated polypeptide 2, isoform alpha;Thymopoietin;Thymopentin	TMPO	5.49204e-05	1.93658e-05
O75533	Splicing factor 3B subunit 1	SF3B1	1.64389e-05	1.94044e-05
Q92575	UBX domain-containing protein 4	UBXN4	7.20335e-05	1.9466e-05
Q9P2R3	Rabankyrin-5	ANKFY1	2.842e-05	1.95304e-05
Q5JRA6;A0A0A0MRH6	Melanoma inhibitory activity protein 3	MIA3	5.0344e-05	1.9625e-05
Q14624;B7ZKJ8;H7C0L5	Inter-alpha-trypsin inhibitor heavy chain H4;70 kDa inter-alpha-trypsin inhibitor heavy chain H4;35 kDa inter-alpha-trypsin inhibitor heavy chain H4	ITIH4	8.64841e-06	1.96611e-05
Q9UKG1	DCC-interacting protein 13-alpha	APPL1	3.5304e-05	1.9761e-05
Q8TDW7;E9PQ73	Protocadherin Fat 3	FAT3	2.34892e-05	1.97716e-05
Q99816;F5H442;J3QRU6;J3QKS4	Tumor susceptibility gene 101 protein	TSG101	1.76971e-05	1.97761e-05
Q9UKY7;D6RFH2;D6RDN0;D6R9V8;H0Y8K3	Protein CDV3 homolog	CDV3	0.000134034	1.98022e-05
Q8TDJ6	DmX-like protein 2	DMXL2	3.40734e-05	1.98181e-05
Q8NAN2;A0A2R8YFQ8;A0A2R8YDC7;A0A2R8YF99;A0A2R8YE40;A0A2R8YGK2;F8W7S1	Protein FAM73A	FAM73A	2.98719e-05	1.99577e-05
P59510;E9PBD5;G3V1X8	A disintegrin and metalloproteinase with thrombospondin motifs 20	ADAMTS20	2.37597e-05	1.99733e-05
O43164	E3 ubiquitin-protein ligase Praja-2	PJA2	5.29351e-05	1.99782e-05
P11441;Q5HY81	Ubiquitin-like protein 4A	UBL4A	0.00011284	2.00241e-05
Q12792;F8VS81	Twinfilin-1	TWF1	3.44331e-05	2.00798e-05
Q96GA7;F8VYZ3	Serine dehydratase-like	SDSL	2.24684e-05	2.01414e-05
Q9NWS8;A0A087WXU0;A0A2R8Y4J4	Required for meiotic nuclear division protein 1 homolog	RMND1	2.13411e-05	2.01467e-05
Q02246;A0A1W2PQ11;A0A1B0GTL7;A0A1W2PQ86;A0A1W2PR60;A0A1W2PQJ4	Contactin-2	CNTN2	3.85965e-05	2.01652e-05
Q9UHX1;E9PMU7;E9PN18;A0A0J9YVR6;E9PQ56;A0A0J9YWM1;H0YEM1;A0A0J9YYL3;A0A0J9YXJ8;A0A0J9YVP6;A0A0J9YXX5;E9PL19	Poly(U)-binding-splicing factor PUF60	PUF60	2.90803e-05	2.02204e-05
O60826	Coiled-coil domain-containing protein 22	CCDC22	2.82833e-05	2.04054e-05
Q9UGP8	Translocation protein SEC63 homolog	SEC63	2.975e-05	2.04608e-05
Q9P253	Vacuolar protein sorting-associated protein 18 homolog	VPS18	1.48314e-05	2.05018e-05
Q9P0V9;E7EW69;E7EX04;B5ME97	Septin-10	2022-09-10	1.17219e-05	2.05231e-05
Q5SRE7;H7C3M4;X6RFQ9;X6RCI6;G5E9M0;X6RJK6	Phytanoyl-CoA dioxygenase domain-containing protein 1	PHYHD1	2.21502e-05	2.05638e-05
Q9ULR3	Protein phosphatase 1H	PPM1H	3.91674e-05	2.0701e-05
Q9BX66;A0A0U1RQI5	Sorbin and SH3 domain-containing protein 1	SORBS1	4.03066e-05	2.07713e-05
Q9UPT6;E9PFH7;A0A087WYG2	C-Jun-amino-terminal kinase-interacting protein 3	MAPK8IP3	3.38228e-05	2.08378e-05
Q16720	Plasma membrane calcium-transporting ATPase 3	ATP2B3	3.86709e-05	2.09537e-05
Q15147	1-phosphatidylinositol 4,5-bisphosphate phosphodiesterase beta-4	PLCB4	2.52239e-05	2.11017e-05
Q86TX2;G3V4F2;A0A087X0W7;P49753;A0A087WT95	Acyl-coenzyme A thioesterase 1;Acyl-coenzyme A thioesterase 2, mitochondrial	ACOT1;ACOT2	7.84545e-06	2.1104e-05
Q9UBV2	Protein sel-1 homolog 1	SEL1L	2.86763e-05	2.115e-05
P55011;G3XAL9	Solute carrier family 12 member 2	SLC12A2	4.83733e-05	2.12119e-05
Q9UHD1;E9PHZ2	Cysteine and histidine-rich domain-containing protein 1	CHORDC1	3.6018e-05	2.12215e-05
A2RRP1;H0Y5G7	Neuroblastoma-amplified sequence	NBAS	1.79211e-05	2.13075e-05
Q06210	Glutamine--fructose-6-phosphate aminotransferase [isomerizing] 1	GFPT1	2.06722e-05	2.14681e-05
Q9NRF8	CTP synthase 2	CTPS2	3.83185e-05	2.1495e-05
Q5JSH3;H7BY83	WD repeat-containing protein 44	WDR44	2.43231e-05	2.15129e-05
Q9Y2C4	Nuclease EXOG, mitochondrial	EXOG	5.27717e-05	2.15361e-05
Q9UHC6	Contactin-associated protein-like 2	CNTNAP2	3.441e-05	2.15876e-05
Q8NC51	Plasminogen activator inhibitor 1 RNA-binding protein	SERBP1	4.55962e-05	2.16465e-05
Q9Y696	Chloride intracellular channel protein 4	CLIC4	1.47286e-05	2.17045e-05
P52566;F5H2R5;F5H6Q0;F5H3P3;H0YGX7	Rho GDP-dissociation inhibitor 2	ARHGDIB	8.08207e-06	2.18847e-05
P26378;A0A494C1D9;A0A494C0F8;B1APY9;A0A494C147;A0A0R4J2E6;A0A494C015;A0A494C173	ELAV-like protein 4;ELAV-like protein	ELAVL4	4.68804e-05	2.19726e-05
O15294	UDP-N-acetylglucosamine--peptide N-acetylglucosaminyltransferase 110 kDa subunit	OGT	2.10508e-05	2.19943e-05
Q96A33	Coiled-coil domain-containing protein 47	CCDC47	1.57505e-05	2.21208e-05
Q9H1Z4;A0A087X091	WD repeat-containing protein 13	WDR13	7.13548e-05	2.21338e-05
O43592	Exportin-T	XPOT	1.80272e-05	2.21539e-05
Q8IY17;A0A384DVU0	Neuropathy target esterase	PNPLA6	1.92547e-05	2.23637e-05
Q5T848;A0A3B3IUC3	Probable G-protein coupled receptor 158	GPR158	3.14671e-05	2.25861e-05
Q8N568;G5E9L9;A0A0U1RR70	Serine/threonine-protein kinase DCLK2	DCLK2	3.10787e-05	2.27012e-05
Q96PU8;F5H5U6;F5H8C8;F5GXS8;F5GYM3	Protein quaking	QKI	2.80482e-05	2.2734e-05
Q9BQ70;H3BS87;H3BMJ8;Q9H7D3;H3BSP8;H3BTU3;H3BQ53	Transcription factor 25	TCF25	3.96901e-05	2.29035e-05
Q9NQW6	Actin-binding protein anillin	ANLN	2.88652e-05	2.29146e-05
O95352;H7C2R3;H7BZ92;H7C2J8	Ubiquitin-like modifier-activating enzyme ATG7	ATG7	3.54647e-05	2.29401e-05
P09525;Q6P452	Annexin A4;Annexin	ANXA4	1.98525e-05	2.31582e-05
O60936;H3BM67;H3BUP2;H3BUN4	Nucleolar protein 3	NOL3	4.11146e-05	2.34651e-05
Q9Y6Y8	SEC23-interacting protein	SEC23IP	3.34186e-05	2.35212e-05
Q96BS2	Calcineurin B homologous protein 3	TESC	2.07e-05	2.35339e-05
P54725;A0A494C0B4	UV excision repair protein RAD23 homolog A	RAD23A	3.89032e-05	2.36181e-05
Q8N163;G3V119;H0YB24	Cell cycle and apoptosis regulator protein 2	CCAR2	7.30764e-05	2.38059e-05
Q99963	Endophilin-A3	SH3GL3	4.31954e-05	2.40219e-05
Q8N8N7;G3V3Y1;G3V2R9	Prostaglandin reductase 2	PTGR2	3.99002e-05	2.40659e-05
Q8TBP6	Solute carrier family 25 member 40	SLC25A40	4.59474e-05	2.4068e-05
P21453;A0A3B3IUD4	Sphingosine 1-phosphate receptor 1	S1PR1	1.98676e-05	2.4073e-05
O00567;A0A494C128;H0Y653;H0YDU4;Q5JXT2	Nucleolar protein 56	NOP56	5.51176e-05	2.40856e-05
Q9NZD2;F5H0U5;H0YFS9	Glycolipid transfer protein	GLTP	6.02337e-05	2.41641e-05
A6NIK2	Leucine-rich repeat-containing protein 10B	LRRC10B	1.14964e-05	2.41662e-05
P55265;A0A3B3IRQ9	Double-stranded RNA-specific adenosine deaminase	ADAR	5.98215e-05	2.4226e-05
P32418;E7EV41	Sodium/calcium exchanger 1	SLC8A1	3.67317e-05	2.42583e-05
Q8NB37;H0YER3;H0YE25;H0YF25	Parkinson disease 7 domain-containing protein 1	PDDC1	6.52491e-05	2.43603e-05
Q9GZN7;K7EPS3;K7EPN1;K7EJ96;K7ERP1	Protein rogdi homolog	ROGDI	2.4493e-05	2.45656e-05
Q9H061;E9PI90	Transmembrane protein 126A	TMEM126A	2.40826e-05	2.4605e-05
P63215	Guanine nucleotide-binding protein G(I)/G(S)/G(O) subunit gamma-3	GNG3	3.17203e-05	2.46306e-05
P53675;A0A087WX41	Clathrin heavy chain 2	CLTCL1	2.80934e-05	2.46577e-05
Q06203	Amidophosphoribosyltransferase	PPAT	2.30497e-05	2.47659e-05
P08243;F8WEJ5	Asparagine synthetase [glutamine-hydrolyzing]	ASNS	5.30339e-05	2.477e-05
P22059;H0YCV6	Oxysterol-binding protein 1	OSBP	1.69866e-05	2.48143e-05
P17301	Integrin alpha-2	ITGA2	2.19375e-05	2.48178e-05
Q9UQB3;E7EPC8;B4DRK2;E9PHB5	Catenin delta-2	CTNND2	2.1955e-05	2.48651e-05
Q3YEC7;G3V154;F2Z2T0	Rab-like protein 6	RABL6	4.56115e-05	2.50205e-05
Q9P2K5;A0A087WUT0;A0A0A0MQW0;A0A0A0MR39;H0YN19	Myelin expression factor 2	MYEF2	6.54012e-05	2.5063e-05
Q02153;E9PCN2;A0A494C1B9;B7Z685;D6RC99	Guanylate cyclase soluble subunit beta-1	GUCY1B3	2.22753e-05	2.50942e-05
Q9Y276;C9J8G3;C9JAS4;C9J1S9;A0A2R8Y7T3	Mitochondrial chaperone BCS1	BCS1L	2.26023e-05	2.51803e-05
Q13595	Transformer-2 protein homolog alpha	TRA2A	3.97083e-05	2.53227e-05
Q8N4C8;O95819;Q9UKE5;C9J338;I3L2I2;A0A590UJE1;E7ENQ1;G3XAA2;H7C360;G5E948;E7EN19;A0A0D9SEY1	Misshapen-like kinase 1;Mitogen-activated protein kinase kinase kinase kinase 4;TRAF2 and NCK-interacting protein kinase	MINK1;MAP4K4;TNIK	3.24277e-05	2.53295e-05
Q9UBV8	Peflin	PEF1	3.25516e-05	2.53713e-05
P21953	2-oxoisovalerate dehydrogenase subunit beta, mitochondrial	BCKDHB	4.57993e-05	2.53764e-05
Q6BCY4;E9PIV9;E9PMI2;E9PQW2;E9PRM4	NADH-cytochrome b5 reductase 2	CYB5R2	2.65916e-05	2.55793e-05
Q9NRW7;A0A087WU65;A0A2R8YE10;A0A2R8YD95	Vacuolar protein sorting-associated protein 45	VPS45	4.881e-05	2.56384e-05
Q8IX01;M0R3F6;M0R2Z9	SURP and G-patch domain-containing protein 2	SUGP2	4.06359e-05	2.57002e-05
D6R9P3;D6RD18;D6RBZ0;Q99729	Heterogeneous nuclear ribonucleoprotein A/B	HNRNPAB	2.51846e-05	2.59724e-05
Q9UI40	Sodium/potassium/calcium exchanger 2	SLC24A2	2.26748e-05	2.62068e-05
Q9H0A8;H3BPG2;H3BQF2;A0A0B4J287;H3BM91	COMM domain-containing protein 4	COMMD4	2.35252e-05	2.62349e-05
Q99250;A0A1B0GWA6;A0A1B0GW40;A0A1B0GW67;F6U291;A0A1B0GTS6	Sodium channel protein type 2 subunit alpha	SCN2A	4.74279e-05	2.62433e-05
P38159;H0Y6E7;H3BT71;Q96E39;H3BR27;A0A1B0GUK8	RNA-binding motif protein, X chromosome;RNA-binding motif protein, X chromosome, N-terminally processed;RNA binding motif protein, X-linked-like-1	RBMX;RBMXL1	3.58851e-05	2.62897e-05
Q96HY6;A0A0A0MRX2	DDRGK domain-containing protein 1	DDRGK1	0.000123731	2.63084e-05
P16435;E7EMD0;H0Y4R2	NADPH--cytochrome P450 reductase	POR	2.87777e-05	2.63101e-05
O00505	Importin subunit alpha-4	KPNA3	6.52914e-05	2.63901e-05
Q96A65	Exocyst complex component 4	EXOC4	3.58335e-05	2.64381e-05
O75334;H0YHK3;G3V200	Liprin-alpha-2	PPFIA2	3.38762e-05	2.64831e-05
O00305;A0A1B0GTS4;A0A1B0GTX2;A0A1C7CYX2;H0Y476;A0A1B0GXG0;A0A1B0GTN8;A0A1B0GTA9;A0A1B0GTP5;A0A1B0GU53;A0A1B0GU07;A0A1B0GVU5;A0A1B0GVB2;A0A1B0GUK4;A0A1B0GWF9;E7EN11;A0A1B0GTF6;A0A1B0GTK1;A0A1B0GTX8;Q02641;A0A1B0GVF0;Q08289;A0A2U3TZM7;A0A494C0B2;A0A087WVX5;A0A2R8Y555;A0A494C184	Voltage-dependent L-type calcium channel subunit beta-4;Voltage-dependent L-type calcium channel subunit beta-1;Voltage-dependent L-type calcium channel subunit beta-2	CACNB4;CACNB1;CACNB2	3.90242e-05	2.65203e-05
Q01968	Inositol polyphosphate 5-phosphatase OCRL-1	OCRL	5.39531e-05	2.66159e-05
Q15334;A0A087WW77	Lethal(2) giant larvae protein homolog 1	LLGL1	7.04148e-05	2.69236e-05
Q9Y6K0;A0A0C4DGS9	Choline/ethanolaminephosphotransferase 1	CEPT1	3.06548e-05	2.69376e-05
P02750	Leucine-rich alpha-2-glycoprotein	LRG1	4.27102e-06	2.69391e-05
O43143	Pre-mRNA-splicing factor ATP-dependent RNA helicase DHX15	DHX15	3.39436e-05	2.71726e-05
P42224;J3KPM9	Signal transducer and activator of transcription 1-alpha/beta;Signal transducer and activator of transcription	STAT1	2.13211e-05	2.72279e-05
Q8N5M1;C9J2Q2	ATP synthase mitochondrial F1 complex assembly factor 2	ATPAF2	2.84049e-05	2.728e-05
Q15393	Splicing factor 3B subunit 3	SF3B3	3.02535e-05	2.74204e-05
P30086	Phosphatidylethanolamine-binding protein 1;Hippocampal cholinergic neurostimulating peptide	PEBP1	8.28083e-05	2.74628e-05
Q9NQX7;F5H4I5;E7EUS6;C9JG41;B8ZZM6	Integral membrane protein 2C;CT-BRI3	ITM2C	5.56492e-05	2.75597e-05
Q96EY7	Pentatricopeptide repeat domain-containing protein 3, mitochondrial	PTCD3	2.8313e-05	2.77034e-05
Q96GR2;F5H4U6	Long-chain-fatty-acid--CoA ligase ACSBG1	ACSBG1	2.80406e-05	2.78162e-05
P38405;K7EQ80;K7EPE2	Guanine nucleotide-binding protein G(olf) subunit alpha	GNAL	3.46826e-05	2.81012e-05
Q96EP5;K7EQ02;K7EQ55;K7EK33	DAZ-associated protein 1	DAZAP1	5.79777e-05	2.81223e-05
P62826;J3KQE5;F5H018;B5MDF5;H0YFC6	GTP-binding nuclear protein Ran	RAN	2.28712e-05	2.8367e-05
Q15942;H0Y2Y8;C9IZ41;H7C3D3	Zyxin	ZYX	2.06254e-05	2.85682e-05
Q8N9F7;J3QQN7	Glycerophosphodiester phosphodiesterase domain-containing protein 1	GDPD1	5.85443e-05	2.86507e-05
Q99653	Calcineurin B homologous protein 1	CHP1	7.26409e-05	2.86546e-05
Q7L311	Armadillo repeat-containing X-linked protein 2	ARMCX2	3.88686e-05	2.87588e-05
O14594	Neurocan core protein	NCAN	6.20864e-05	2.88126e-05
P61011;G3V4F7	Signal recognition particle 54 kDa protein	SRP54	3.69936e-05	2.88324e-05
Q5JX45;Q99829;E7ENH5;A6PVH9;F2Z2V0;B0QZ18	Copine-1	CPNE1	1.82796e-05	2.88486e-05
Q8TBC4;F8W8D4	NEDD8-activating enzyme E1 catalytic subunit	UBA3	2.98187e-05	2.89184e-05
Q13283	Ras GTPase-activating protein-binding protein 1	G3BP1	3.6336e-05	2.8983e-05
Q7L1I2	Synaptic vesicle glycoprotein 2B	SV2B	9.0361e-05	2.91532e-05
Q684P5;A0A1B0GV05	Rap1 GTPase-activating protein 2	RAP1GAP2	4.73163e-05	2.92045e-05
Q9NX46	Poly(ADP-ribose) glycohydrolase ARH3	ADPRHL2	7.87793e-06	2.93057e-05
Q9BQI5	SH3-containing GRB2-like protein 3-interacting protein 1	SGIP1	5.44751e-05	2.94237e-05
P48449;C9J315;A0A0G2JQD0	Lanosterol synthase	LSS	4.9497e-05	2.94431e-05
Q12974;Q93096;A0A3B3ISR8;E9PMY3;E9PML8;E9PJC0;E9PRR9;A0A0D9SGK2	Protein tyrosine phosphatase type IVA 2;Protein tyrosine phosphatase type IVA 1	PTP4A2;PTP4A1	5.80867e-05	2.94516e-05
Q3LXA3;H0YCY6	Bifunctional ATP-dependent dihydroxyacetone kinase/FAD-AMP lyase (cyclizing);ATP-dependent dihydroxyacetone kinase;FAD-AMP lyase (cyclizing)	DAK;TKFC	2.61817e-05	2.96254e-05
P10301;P62070;E9PQK5;E9PQC5	Ras-related protein R-Ras;Ras-related protein R-Ras2	RRAS;RRAS2	3.73216e-05	2.96752e-05
P26368;K7ENG2	Splicing factor U2AF 65 kDa subunit	U2AF2	4.37053e-05	2.9694e-05
P78527	DNA-dependent protein kinase catalytic subunit	PRKDC	4.41684e-05	2.97068e-05
P09874	Poly [ADP-ribose] polymerase 1	PARP1	3.99243e-05	2.97455e-05
Q7Z3B1	Neuronal growth regulator 1	NEGR1	0.000118724	2.99807e-05
Q6EEV4	DNA-directed RNA polymerase II subunit GRINL1A, isoforms 4/5	POLR2M	1.21824e-05	3.03552e-05
A0A0J9YXF2;Q15165	Serum paraoxonase/arylesterase 2	PON2	7.89184e-05	3.04156e-05
O15118;K7EQ23	Niemann-Pick C1 protein	NPC1	2.96338e-05	3.06186e-05
P36222;H0Y3U8	Chitinase-3-like protein 1	CHI3L1	5.70552e-05	3.08299e-05
O43251;B0QYV1;A0A0G2JRD1;S4R3K7;A0A0G2JRA5;I3L1D4;F8VZG9;B7Z1U7;J3KNW3;A0A087X2B1;A0A0G2JSB3;B0QYY4;Q9NWB1;F8VR27;S4R469;B0QYY7;A0A286YEU2;F8VZY7	RNA binding protein fox-1 homolog 2;RNA binding protein fox-1 homolog;RNA binding protein fox-1 homolog 1	RBFOX2;RBFOX1	7.73519e-05	3.08508e-05
P53992;G5EA31	Protein transport protein Sec24C	SEC24C	6.75616e-05	3.08677e-05
Q8TB37;H0YHR7;F8W061	Iron-sulfur protein NUBPL	NUBPL	4.83787e-05	3.08803e-05
Q14008	Cytoskeleton-associated protein 5	CKAP5	3.16868e-05	3.118e-05
O14672	Disintegrin and metalloproteinase domain-containing protein 10	ADAM10	9.7984e-06	3.12184e-05
Q9BWH2;H7C0K8	FUN14 domain-containing protein 2	FUNDC2	4.14892e-05	3.12455e-05
P22830;K7ELX4;A0A499FJN5	Ferrochelatase, mitochondrial	FECH	6.75092e-05	3.13445e-05
Q9Y4F3;G8JLP4;F8VVB8	Meiosis arrest female protein 1	KIAA0430	5.21371e-06	3.13814e-05
Q9HBH5	Retinol dehydrogenase 14	RDH14	2.84509e-05	3.15082e-05
Q9ULP9;A0A0D9SFR5;H3BQ06;H3BV07;A0A2R8Y518	TBC1 domain family member 24	TBC1D24	2.61949e-05	3.15263e-05
Q6IQ22;A0A3B3ITT1	Ras-related protein Rab-12	RAB12	3.38406e-05	3.15349e-05
P26599;A6NLN1;A0A0U1RRM4;K7EKJ7;K7EK45	Polypyrimidine tract-binding protein 1	PTBP1	4.44342e-05	3.15537e-05
Q14694;H3BQP1	Ubiquitin carboxyl-terminal hydrolase 10	USP10	4.73546e-05	3.15641e-05
O60645;D6RB59	Exocyst complex component 3	EXOC3	2.9242e-05	3.16432e-05
O75822;H0YLP3	Eukaryotic translation initiation factor 3 subunit J	EIF3J	0.000172402	3.16858e-05
O00273	DNA fragmentation factor subunit alpha	DFFA	4.86029e-05	3.1728e-05
P35573	Glycogen debranching enzyme;4-alpha-glucanotransferase;Amylo-alpha-1,6-glucosidase	AGL	3.44108e-05	3.18422e-05
C9JRL6		EML2	1.42981e-05	3.20233e-05
Q9GZV7	Hyaluronan and proteoglycan link protein 2	HAPLN2	3.34241e-06	3.21649e-05
A0A2U3TZM4;O14936;A0A2U3TZN6;A0A2R8YE77;A0A2U3TZM1;A0A2R8YFN5;A0A2R8Y6F8;A0A2R8YEK3	Peripheral plasma membrane protein CASK	CASK	3.04033e-05	3.21998e-05
Q8NFX7	Syntaxin-binding protein 6	STXBP6	5.18588e-05	3.22148e-05
P98194;H0Y9V7;B4E2Q0	Calcium-transporting ATPase type 2C member 1;Calcium-transporting ATPase	ATP2C1	5.04571e-05	3.2249e-05
Q86U42;H0YJH9;B4DEH8;G3V4T2	Polyadenylate-binding protein 2	PABPN1	7.21951e-05	3.23068e-05
Q9H074;D6REB4;D6RJF2	Polyadenylate-binding protein-interacting protein 1	PAIP1	4.68146e-05	3.24162e-05
O95487	Protein transport protein Sec24B	SEC24B	4.40059e-05	3.24167e-05
P48723	Heat shock 70 kDa protein 13	HSPA13	2.46316e-05	3.25611e-05
P62495;B7Z7P8;I3L492	Eukaryotic peptide chain release factor subunit 1	ETF1	6.3741e-05	3.26117e-05
Q9UBT2	SUMO-activating enzyme subunit 2	UBA2	6.79398e-05	3.27742e-05
O76094;D6RDY6;R4GNC1	Signal recognition particle subunit SRP72	SRP72	8.85758e-05	3.28276e-05
P54829;E9PLZ4	Tyrosine-protein phosphatase non-receptor type 5;Protein-tyrosine-phosphatase	PTPN5	1.66391e-05	3.29057e-05
O14734;H7C5A7;E9PJN0;H0Y698;Q9BR14;E9PMC4;E9PIS4;E9PRD4;A0A494C0N6	Acyl-coenzyme A thioesterase 8	ACOT8	3.10298e-05	3.29138e-05
Q9NQX3;F5H039;G3V582	Gephyrin;Molybdopterin adenylyltransferase;Molybdopterin molybdenumtransferase	GPHN	2.35198e-05	3.29829e-05
Q9Y4F1;C9JME2;A0A1B0GV68	FERM, RhoGEF and pleckstrin domain-containing protein 1	FARP1	4.35639e-05	3.30501e-05
Q9UBX1;H0YD65	Cathepsin F	CTSF	1.7021e-05	3.34331e-05
Q9UJ68	Mitochondrial peptide methionine sulfoxide reductase	MSRA	3.54929e-05	3.36094e-05
P45985	Dual specificity mitogen-activated protein kinase kinase 4	MAP2K4	6.60012e-05	3.3657e-05
Q63HM9	PI-PLC X domain-containing protein 3	PLCXD3	3.82739e-05	3.38508e-05
Q15717;M0QZR9	ELAV-like protein 1	ELAVL1	6.72603e-05	3.39067e-05
P02462;A0A3B3ISV3;P29400	Collagen alpha-1(IV) chain;Arresten;Collagen alpha-5(IV) chain	COL4A1;COL4A5	3.84699e-05	3.39805e-05
Q96DH6;B4DHE8;B4DM51;J3KTC1	RNA-binding protein Musashi homolog 2	MSI2	7.289e-05	3.40108e-05
O76024	Wolframin	WFS1	7.63295e-05	3.40209e-05
P51398;V9GYL9;V9GZ61;V9GYW1;V9GYA7;V9GZ03;V9GYJ9	28S ribosomal protein S29, mitochondrial	DAP3	5.95856e-05	3.40394e-05
Q14498;A0A0U1RQH7;H0Y4X3;G3XAC6;A0A0U1RQW2;Q5QP23	RNA-binding protein 39	RBM39	4.34836e-05	3.41276e-05
Q9UM19	Hippocalcin-like protein 4	HPCAL4	7.17043e-05	3.41363e-05
Q6IMN6;F5H142;H0YID4;F5H5J8	Caprin-2	CAPRIN2	6.16495e-05	3.41877e-05
Q7L592;C9J236;C9JS27;C9JEL7;C9JP36	NADH dehydrogenase [ubiquinone] complex I, assembly factor 7	NDUFAF7	2.19723e-05	3.42161e-05
P14920;A0A0B4J250;A0A0B4J257;F8VVT2;F8VV35;F8W152	D-amino-acid oxidase	DAO	2.39132e-05	3.4376e-05
O75439;G3V0E4	Mitochondrial-processing peptidase subunit beta	PMPCB	3.75867e-05	3.4381e-05
A6NDG6	Phosphoglycolate phosphatase	PGP	3.12222e-05	3.45174e-05
P15880;H0YEN5;E9PMM9;E9PQD7;I3L404;E9PPT0	40S ribosomal protein S2	RPS2	0.000325186	3.45901e-05
Q15075	Early endosome antigen 1	EEA1	3.49419e-05	3.47875e-05
O75153;K7EIG1;I3L2B0;A0A494C0R8	Clustered mitochondria protein homolog	CLUH	3.58438e-05	3.47928e-05
Q9Y6K8	Adenylate kinase isoenzyme 5	AK5	2.885e-05	3.48226e-05
P48730;H7BYT1;P49674;H0Y645;B0QY35;B0QY34	Casein kinase I isoform delta;Casein kinase I isoform epsilon	CSNK1D;CSNK1E	4.87981e-05	3.48327e-05
Q7Z6Z7	E3 ubiquitin-protein ligase HUWE1	HUWE1	4.10809e-05	3.49369e-05
O43615;M0QXU7	Mitochondrial import inner membrane translocase subunit TIM44	TIMM44	4.48093e-05	3.51706e-05
Q9C0C9;K7ES11	E2/E3 hybrid ubiquitin-protein ligase UBE2O	UBE2O	3.44173e-05	3.52306e-05
Q96RQ3;E9PG35;E9PHF7;G5E9X5;F5GYT8	Methylcrotonoyl-CoA carboxylase subunit alpha, mitochondrial	MCCC1	3.79006e-05	3.52468e-05
O76003	Glutaredoxin-3	GLRX3	3.90043e-05	3.5263e-05
A2RTX5;B7ZLP8	Probable threonine--tRNA ligase 2, cytoplasmic	TARSL2	3.70158e-05	3.54197e-05
Q9UHV9	Prefoldin subunit 2	PFDN2	2.43559e-05	3.54754e-05
P23786;A0A1B0GV75;A0A1B0GTB8;A0A1B0GWC0;A0A1B0GVF3	Carnitine O-palmitoyltransferase 2, mitochondrial	CPT2	8.5188e-05	3.57135e-05
P54289	Voltage-dependent calcium channel subunit alpha-2/delta-1;Voltage-dependent calcium channel subunit alpha-2-1;Voltage-dependent calcium channel subunit delta-1	CACNA2D1	3.39139e-05	3.57268e-05
P82663;E7EPW2	28S ribosomal protein S25, mitochondrial	MRPS25	9.68827e-05	3.59153e-05
Q2TAA2;H7C5G1	Isoamyl acetate-hydrolyzing esterase 1 homolog	IAH1	1.41496e-05	3.59596e-05
P24390;M0R1Y2	ER lumen protein-retaining receptor 1;ER lumen protein-retaining receptor	KDELR1	2.84154e-05	3.6092e-05
P16298;Q5F2F8	Serine/threonine-protein phosphatase 2B catalytic subunit beta isoform;Serine/threonine-protein phosphatase	PPP3CB	7.16278e-05	3.62121e-05
Q02410	Amyloid beta A4 precursor protein-binding family A member 1	APBA1	0.000101319	3.62753e-05
Q9NVT9;E9PR92;E5RHK3;E5RJ86	Armadillo repeat-containing protein 1	ARMC1	5.44273e-05	3.6289e-05
Q5SWX3;Q13555;A0A2Q3DQE3;Q8WU40;H0Y6G2	Calcium/calmodulin-dependent protein kinase type II subunit gamma	CAMK2G	3.48855e-05	3.65262e-05
P51608;A0A087WVW7;I6LM39;A0A087X1U4	Methyl-CpG-binding protein 2	MECP2	9.10085e-05	3.66787e-05
O00401	Neural Wiskott-Aldrich syndrome protein	WASL	4.22188e-05	3.67002e-05
O14828	Secretory carrier-associated membrane protein 3	SCAMP3	7.24799e-05	3.67237e-05
Q9H1E5	Thioredoxin-related transmembrane protein 4	TMX4	4.22699e-05	3.6763e-05
Q7L1Q6;C9IZ80	Basic leucine zipper and W2 domain-containing protein 1	BZW1	8.51974e-05	3.68985e-05
O95970;A0A0D9SFU4;A0A1B0GUD3;A0A1B0GV33	Leucine-rich glioma-inactivated protein 1	LGI1	4.9263e-05	3.69595e-05
Q96AE4;E9PEB5	Far upstream element-binding protein 1	FUBP1	9.77962e-05	3.73876e-05
P68104;Q5VTE0;A0A087WVQ9;A0A087WV01	Elongation factor 1-alpha 1;Putative elongation factor 1-alpha-like 3;Elongation factor 1-alpha	EEF1A1;EEF1A1P5	8.31124e-05	3.74542e-05
Q9NZ32;V9GYX7;G3V2Q5;G3V5Y4;F6S9Y6	Actin-related protein 10	ACTR10	8.71994e-05	3.7516e-05
Q9Y6R1	Electrogenic sodium bicarbonate cotransporter 1	SLC4A4	8.58514e-05	3.75383e-05
Q9NZH0	G-protein coupled receptor family C group 5 member B	GPRC5B	3.47036e-05	3.773e-05
Q03001;F8W9J4;E9PHM6;F6QMI7	Dystonin	DST	5.37221e-05	3.77533e-05
O14964;I3L1P5	Hepatocyte growth factor-regulated tyrosine kinase substrate	HGS	3.80653e-05	3.79398e-05
P55060	Exportin-2	CSE1L	5.20354e-05	3.80603e-05
P07093;C9JN98	Glia-derived nexin	SERPINE2	7.0937e-05	3.83555e-05
P30520	Adenylosuccinate synthetase isozyme 2	ADSS	4.96287e-05	3.83683e-05
P05198;H0YJS4;G3V4T5	Eukaryotic translation initiation factor 2 subunit 1	EIF2S1	8.93896e-05	3.8398e-05
Q9UNH7;A0A0A0MRI2;G3V5X9	Sorting nexin-6;Sorting nexin-6, N-terminally processed	SNX6	7.19682e-05	3.848e-05
Q13618	Cullin-3	CUL3	6.64475e-05	3.85366e-05
P08621;M0QYR1	U1 small nuclear ribonucleoprotein 70 kDa	SNRNP70	2.81054e-05	3.85521e-05
P06241	Tyrosine-protein kinase Fyn	FYN	5.68424e-05	3.8862e-05
Q08554	Desmocollin-1	DSC1	4.60768e-05	3.88786e-05
Q9NP58	ATP-binding cassette sub-family B member 6, mitochondrial	ABCB6	4.11029e-05	3.89531e-05
Q16566	Calcium/calmodulin-dependent protein kinase type IV	CAMK4	4.4202e-05	3.90438e-05
P21964;E7EMS6;E7EUU8	Catechol O-methyltransferase	COMT	8.412e-05	3.91653e-05
Q92552;G5EA06;D6RH20;D6RJC7	28S ribosomal protein S27, mitochondrial	MRPS27	6.46246e-05	3.94654e-05
Q9GZM7;F6SDV2	Tubulointerstitial nephritis antigen-like	TINAGL1	4.96604e-05	3.94982e-05
P57087;H0YEX9	Junctional adhesion molecule B	JAM2	3.85201e-05	3.97469e-05
Q9NYK5;C9JG87	39S ribosomal protein L39, mitochondrial	MRPL39	5.56689e-05	3.97992e-05
Q9C0D0	Phosphatase and actin regulator 1	PHACTR1	2.71159e-05	3.99123e-05
P45954	Short/branched chain specific acyl-CoA dehydrogenase, mitochondrial	ACADSB	4.62007e-05	3.99708e-05
P55010	Eukaryotic translation initiation factor 5	EIF5	2.38773e-05	4.00142e-05
Q8TEA8;A0A2R8YCT7;A0A2R8Y6X2	D-tyrosyl-tRNA(Tyr) deacylase 1	DTD1	4.65757e-05	4.00804e-05
E3W994;A0A0U1RQI6;E7ERI8;E7EW49;O75122;J3KR49	CLIP-associating protein 2	CLASP2	6.89414e-05	4.00886e-05
P53041;H0YDU8	Serine/threonine-protein phosphatase 5;Serine/threonine-protein phosphatase	PPP5C	8.10998e-05	4.05121e-05
Q3ZCW2	Galectin-related protein	LGALSL	1.83273e-05	4.05136e-05
Q7Z3D6;H0YB09;H0YB62;A0A0C4DGD4	UPF0317 protein C14orf159, mitochondrial	C14orf159	0.000111255	4.06269e-05
Q01650	Large neutral amino acids transporter small subunit 1	SLC7A5	4.82377e-05	4.06636e-05
Q96AG3	Solute carrier family 25 member 46	SLC25A46	3.77666e-05	4.06816e-05
P23434;A0A1W2PQV2;H3BUH9	Glycine cleavage system H protein, mitochondrial	GCSH	5.73174e-05	4.0693e-05
Q01085;A6NKZ9;E7ETJ9;E7ETC0	Nucleolysin TIAR	TIAL1	8.07323e-05	4.07828e-05
Q8TB22;A0A0U1RRL8	Spermatogenesis-associated protein 20	SPATA20	4.74417e-05	4.08506e-05
O14874;H3BTL2;H3BS02;H3BNP3	[3-methyl-2-oxobutanoate dehydrogenase [lipoamide]] kinase, mitochondrial	BCKDK	1.77108e-05	4.09827e-05
P61081	NEDD8-conjugating enzyme Ubc12	UBE2M	4.55459e-05	4.10267e-05
P02686;J3QL64;A8MZH3;E9PJ72;C9J6H1	Myelin basic protein	MBP	5.0976e-05	4.12292e-05
Q5T1M5	FK506-binding protein 15	FKBP15	4.79216e-05	4.12846e-05
Q9Y4P1;C9JIK8	Cysteine protease ATG4B	ATG4B	4.22595e-05	4.13985e-05
Q92896;H3BM42	Golgi apparatus protein 1	GLG1	7.13543e-05	4.14498e-05
P55735;A8MXL6	Protein SEC13 homolog	SEC13	4.51017e-05	4.14771e-05
Q86VS8	Protein Hook homolog 3	HOOK3	9.67571e-05	4.15338e-05
Q13617;Q5T2B5;A0A0A0MTN0	Cullin-2	CUL2	3.99179e-05	4.16973e-05
Q99805	Transmembrane 9 superfamily member 2	TM9SF2	7.34268e-05	4.17391e-05
Q969E4;Q5H9L2;Q6IPX3	Transcription elongation factor A protein-like 3;Transcription elongation factor A protein-like 5;Transcription elongation factor A protein-like 6	TCEAL3;TCEAL5;TCEAL6	7.63397e-05	4.17948e-05
P38571;A0A0A0MT32;Q5T073	Lysosomal acid lipase/cholesteryl ester hydrolase	LIPA	4.64215e-05	4.19273e-05
O00625	Pirin	PIR	4.99159e-05	4.19856e-05
Q9UBQ6;C9IYF5;F5GZK1;C9JEG3	Exostosin-like 2;Processed exostosin-like 2	EXTL2	1.49142e-05	4.22266e-05
Q14444;E9PLA9;G3V153	Caprin-1	CAPRIN1	7.2417e-05	4.22508e-05
P29992;K7EL62	Guanine nucleotide-binding protein subunit alpha-11	GNA11	3.52973e-05	4.23164e-05
Q07002	Cyclin-dependent kinase 18	CDK18	4.91908e-05	4.25047e-05
Q15102;M0R389;M0R1K3	Platelet-activating factor acetylhydrolase IB subunit gamma	PAFAH1B3	4.84292e-05	4.2784e-05
Q92604	Acyl-CoA:lysophosphatidylglycerol acyltransferase 1	LPGAT1	5.08923e-05	4.28155e-05
P13716	Delta-aminolevulinic acid dehydratase	ALAD	1.96618e-05	4.31683e-05
Q9BWF3;E9PB51;Q9BQ04;E9PLB0;E9PM61;D6R9K7;U3KQD5;J3QRR5	RNA-binding protein 4;RNA-binding protein 4B	RBM4;RBM4B	5.6707e-05	4.318e-05
Q9NZ01;M0R2N5;M0R3C3	Very-long-chain enoyl-CoA reductase	TECR	6.98404e-05	4.31862e-05
P01861;A0A286YFJ8	Ig gamma-4 chain C region	IGHG4	6.40145e-06	4.32021e-05
Q9NTX5;H0Y5L2;J3KP84;E9PPG7;E9PRU6;F2Z2D6;E9PJS8;E9PLY6	Ethylmalonyl-CoA decarboxylase	ECHDC1	1.30948e-05	4.34024e-05
Q6VY07;E9PPK2	Phosphofurin acidic cluster sorting protein 1	PACS1	7.61508e-05	4.3576e-05
O95139;A0A087WZX2	NADH dehydrogenase [ubiquinone] 1 beta subcomplex subunit 6	NDUFB6	0.000156618	4.35972e-05
O60762;Q5QPK2;H0Y368;Q5QPJ9	Dolichol-phosphate mannosyltransferase subunit 1	DPM1	4.86425e-05	4.37151e-05
Q9Y2X7;A0A0C4DGN6;J3QRU8	ARF GTPase-activating protein GIT1	GIT1	4.82882e-05	4.40483e-05
P27695;G3V3M6;G3V5Q1	DNA-(apurinic or apyrimidinic site) lyase;DNA-(apurinic or apyrimidinic site) lyase, mitochondrial	APEX1	8.01596e-05	4.41054e-05
Q5VWK0;A0A0B4J227;A0A087WVM6;Q86XG9;Q96M43	Neuroblastoma breakpoint family member 6;Putative neuroblastoma breakpoint family member 5;Neuroblastoma breakpoint family member 4	NBPF6;NBPF4;NBPF5P	1.00707e-05	4.42686e-05
O14558;A0A1X7SC65;K7EP04	Heat shock protein beta-6	HSPB6	0.000211955	4.45775e-05
Q9NVH6	Trimethyllysine dioxygenase, mitochondrial	TMLHE	2.87575e-05	4.46191e-05
P48506;B4E2I4;A0A2R8YEL6;E1CEI4;A0A0C4DGB2	Glutamate--cysteine ligase catalytic subunit	GCLC	5.99122e-05	4.46683e-05
O95870;A0A0G2JJD3	Abhydrolase domain-containing protein 16A	ABHD16A	4.99261e-05	4.49146e-05
Q09666	Neuroblast differentiation-associated protein AHNAK	AHNAK	2.32591e-05	4.50023e-05
P19022	Cadherin-2	CDH2	5.29174e-05	4.5128e-05
Q9GZS3;H0YN81;H0YMF9;H3BQA8;H0YL19	WD repeat-containing protein 61;WD repeat-containing protein 61, N-terminally processed	WDR61	7.58353e-05	4.51628e-05
P52597	Heterogeneous nuclear ribonucleoprotein F;Heterogeneous nuclear ribonucleoprotein F, N-terminally processed	HNRNPF	3.25881e-05	4.51778e-05
Q13424	Alpha-1-syntrophin	SNTA1	4.16804e-05	4.5344e-05
Q643R3;A0A0C4DGT4	Lysophospholipid acyltransferase LPCAT4	LPCAT4	6.06833e-05	4.53704e-05
Q15517;Q2L6G8;G8JLG2	Corneodesmosin	CDSN	3.85449e-05	4.54368e-05
P29558;E7EPF2;E7ETU5;F6Y5H0;Q6XE24;C9J9B2;C9JIJ9;A0A1B0GUW5	RNA-binding motif, single-stranded-interacting protein 1;RNA-binding motif, single-stranded-interacting protein 3	RBMS1;RBMS3	7.62944e-05	4.55218e-05
Q59EK9	RUN domain-containing protein 3A	RUNDC3A	7.67641e-05	4.56169e-05
O43581	Synaptotagmin-7	SYT7	4.77609e-05	4.56233e-05
Q13263;M0R0K9	Transcription intermediary factor 1-beta	TRIM28	5.66355e-05	4.56989e-05
Q14103;D6RF44;H0YA96;D6RAF8;H0Y8G5;D6RBQ9	Heterogeneous nuclear ribonucleoprotein D0	HNRNPD	8.95285e-05	4.57084e-05
P21980	Protein-glutamine gamma-glutamyltransferase 2	TGM2	4.38427e-05	4.57508e-05
Q9NRN7;E9PLW6;E9PNF3	L-aminoadipate-semialdehyde dehydrogenase-phosphopantetheinyl transferase	AASDHPPT	3.09859e-05	4.585e-05
P07311;G3V2U7	Acylphosphatase-1;Acylphosphatase	ACYP1	4.08591e-05	4.5984e-05
Q8IVD9	NudC domain-containing protein 3	NUDCD3	4.46274e-05	4.61165e-05
Q8TAM6;B4DIZ1;C9JN04;C9J6B4	Ermin	ERMN	0.00010684	4.62075e-05
Q9NXA8	NAD-dependent protein deacylase sirtuin-5, mitochondrial	SIRT5	4.33538e-05	4.62902e-05
Q9Y490	Talin-1	TLN1	4.09267e-05	4.64131e-05
Q92544;A0A0C4DFM1	Transmembrane 9 superfamily member 4	TM9SF4	5.626e-05	4.64147e-05
Q04323;E9PRQ7;A0A087WTZ5;E9PJ81	UBX domain-containing protein 1	UBXN1	4.74889e-05	4.64465e-05
Q16890;E9PNK6;E9PPQ1;J3KNE7	Tumor protein D53	TPD52L1	7.63771e-05	4.66782e-05
Q00577	Transcriptional activator protein Pur-alpha	PURA	2.31668e-05	4.67342e-05
Q96PK6	RNA-binding protein 14	RBM14	0.000105754	4.69124e-05
Q9NTG7;E9PM75;E9PK80;E9PN58	NAD-dependent protein deacetylase sirtuin-3, mitochondrial	SIRT3	5.71727e-05	4.70689e-05
P12694;F5H5P2;H0YH31	2-oxoisovalerate dehydrogenase subunit alpha, mitochondrial	BCKDHA	5.51982e-05	4.73142e-05
O75131;A0A087WUS8;A0A087WXR6;E5RHZ0;A0A087WYQ3	Copine-3	CPNE3	5.87641e-05	4.73639e-05
Q5TF21;E9PJP2	Protein SOGA3	SOGA3	4.59358e-05	4.73772e-05
P00450;E9PFZ2;D6RE86;H7C5R1	Ceruloplasmin	CP	3.56076e-05	4.74788e-05
P10620;F5H7F6;F5H6X2	Microsomal glutathione S-transferase 1	MGST1	0.000492467	4.7658e-05
P20020;E7ERY9	Plasma membrane calcium-transporting ATPase 1;Calcium-transporting ATPase	ATP2B1	5.90649e-05	4.7705e-05
O43405;H0YJW4;G3V4C4;A0A2R8Y3T0;A0A2U3TZE7	Cochlin	COCH	5.17107e-05	4.80288e-05
P21695	Glycerol-3-phosphate dehydrogenase [NAD(+)], cytoplasmic	GPD1	3.63715e-05	4.81749e-05
O95777;C9JIZ0;F2Z2Y6;C9JNV3	U6 snRNA-associated Sm-like protein LSm8	LSM8	2.72398e-05	4.82978e-05
O43432;A0A0U1RQK7;A0A0A0MSA7	Eukaryotic translation initiation factor 4 gamma 3	EIF4G3	5.64309e-05	4.83039e-05
Q13526;K7EN45;K7EMU7	Peptidyl-prolyl cis-trans isomerase NIMA-interacting 1	PIN1	0.000179561	4.87577e-05
Q9UEW8	STE20/SPS1-related proline-alanine-rich protein kinase	STK39	7.93122e-05	4.88378e-05
O95670;H0Y474;F2Z307	V-type proton ATPase subunit G 2	ATP6V1G2;ATP6V1G2-DDX39B	9.51325e-05	4.88925e-05
Q8N0X7	Spartin	SPG20	6.64843e-05	4.89411e-05
Q9BZV1;K7EJ02;K7EP32	UBX domain-containing protein 6	UBXN6	6.70435e-05	4.89902e-05
Q13492;E9PI56;E9PKP6;E9PLJ8	Phosphatidylinositol-binding clathrin assembly protein	PICALM	7.86026e-05	4.94121e-05
Q9HCJ1	Progressive ankylosis protein homolog	ANKH	5.7339e-05	4.94194e-05
Q99259	Glutamate decarboxylase 1	GAD1	6.11544e-05	4.96079e-05
Q9H4M9;A0A024R571;C9JC03;C9J2Z4	EH domain-containing protein 1	EHD1	6.42623e-05	4.97516e-05
P20810;A0A0C4DGB5;B7Z574;E7EVY3;E9PCH5;E7ES10;E9PDE4;H0Y7F0;H0Y9H6;E7EQA0;E7EQ12;A0A0A0MR45;H0YD33	Calpastatin	CAST	2.93106e-05	4.97638e-05
Q96SQ9;M0R2G8;M0R152;M0R057	Cytochrome P450 2S1	CYP2S1	4.56764e-05	5.00397e-05
O94967;A0A0A0MRE6	WD repeat-containing protein 47	WDR47	4.52034e-05	5.00423e-05
Q8WXD9	Caskin-1	CASKIN1	0.000113196	5.01846e-05
Q13907;C9JD53	Isopentenyl-diphosphate Delta-isomerase 1	IDI1	1.77731e-05	5.01925e-05
O75521;A0A0C4DGA2;F8WAW4;F1LLU7;C9JB63	Enoyl-CoA delta isomerase 2, mitochondrial	ECI2	2.41395e-05	5.03417e-05
Q14738;E9PFR3;H0Y8C4	Serine/threonine-protein phosphatase 2A 56 kDa regulatory subunit delta isoform	PPP2R5D	0.000129508	5.04183e-05
O60664;K7ERZ3	Perilipin-3	PLIN3	3.37949e-05	5.05785e-05
Q9Y2X3	Nucleolar protein 58	NOP58	8.61473e-05	5.07864e-05
P51513;I3L2B5;F8W659	RNA-binding protein Nova-1	NOVA1	8.77335e-05	5.08015e-05
Q8IYU2;H0YAU8;H0YBH3	E3 ubiquitin-protein ligase HACE1	HACE1	3.80895e-05	5.08076e-05
P48147;A0A499FJL1	Prolyl endopeptidase	PREP	5.47322e-05	5.08669e-05
Q9HCC0;D6RDF7;D6RD67;D6R9R1	Methylcrotonoyl-CoA carboxylase beta chain, mitochondrial	MCCC2	5.01704e-05	5.1113e-05
Q13217;X6R9L0	DnaJ homolog subfamily C member 3	DNAJC3	6.10858e-05	5.11131e-05
A0A1C7CYX9;Q16555	Dihydropyrimidinase-related protein 2	DPYSL2	7.38643e-05	5.15708e-05
Q7Z2K6;E7ER77	Endoplasmic reticulum metallopeptidase 1	ERMP1	6.31111e-05	5.15916e-05
Q9UKM9;Q5QPL9;Q5QPM2;Q5QPM0;Q5QPM1	RNA-binding protein Raly	RALY	9.1854e-05	5.18453e-05
P33316;H0YKI0;H0YMP1;H0YMM5;A0A0C4DGL3;H0YNJ9;H0YNW5;H0YKC5	Deoxyuridine 5-triphosphate nucleotidohydrolase, mitochondrial	DUT	3.83552e-05	5.18956e-05
P15927;Q5TEJ7	Replication protein A 32 kDa subunit	RPA2	6.04468e-05	5.23363e-05
Q9H269	Vacuolar protein sorting-associated protein 16 homolog	VPS16	7.37968e-05	5.24765e-05
P16070;H0YD13;H0Y2P0;H0YE40;H0YDW7;H0YCV9;H0Y5E4	CD44 antigen	CD44	3.27248e-05	5.25397e-05
Q15773	Myeloid leukemia factor 2	MLF2	5.2443e-05	5.27138e-05
P42126;H3BS70;Q96DC0	Enoyl-CoA delta isomerase 1, mitochondrial	ECI1;DCI	4.31763e-05	5.28655e-05
P13797;A0A0A0MSQ0	Plastin-3	PLS3	3.21031e-05	5.29891e-05
Q8NAT1	Protein O-linked-mannose beta-1,4-N-acetylglucosaminyltransferase 2	POMGNT2	5.64969e-05	5.30048e-05
P49773	Histidine triad nucleotide-binding protein 1	HINT1	8.38596e-05	5.30341e-05
P24821;J3QSU6;E9PC84;F5H7V9	Tenascin	TNC	5.33412e-05	5.31616e-05
P15586;H0YFA9;H7C3P4;F6S8M0;F5H4C6	N-acetylglucosamine-6-sulfatase	GNS	2.20983e-05	5.34105e-05
Q9UPR5;F5H6L7	Sodium/calcium exchanger 2	SLC8A2	7.58637e-05	5.35782e-05
P31944	Caspase-14;Caspase-14 subunit p17, mature form;Caspase-14 subunit p10, mature form;Caspase-14 subunit p20, intermediate form;Caspase-14 subunit p8, intermediate form	CASP14	3.49811e-05	5.38052e-05
P78344;D3DQV9;H0Y3P2	Eukaryotic translation initiation factor 4 gamma 2	EIF4G2	9.68033e-05	5.38415e-05
Q9NYB0;A0A590UJT3	Telomeric repeat-binding factor 2-interacting protein 1	TERF2IP	0.000181913	5.39184e-05
Q04637;E7EX73;E9PGM1;E7EUU4	Eukaryotic translation initiation factor 4 gamma 1	EIF4G1	9.74118e-05	5.39205e-05
P62805	Histone H4	HIST1H4A	9.63269e-05	5.39792e-05
Q9Y6B6;D6RD69;X1WI22;D6RAA2;D6R9R5;Q9H029;D6RDB2	GTP-binding protein SAR1b	SAR1B;SAR1A;DKFZp434B2017	1.19164e-05	5.40321e-05
Q6DD88;F5H6I7	Atlastin-3	ATL3	3.72858e-05	5.41205e-05
Q6P1M0	Long-chain fatty acid transport protein 4	SLC27A4	6.42417e-05	5.43638e-05
O14994;A0A0A0MR68	Synapsin-3	SYN3	0.000100747	5.44925e-05
A0A0D9SF30		NCAM1	0.00010052	5.45495e-05
Q8TCJ2	Dolichyl-diphosphooligosaccharide--protein glycosyltransferase subunit STT3B	STT3B	7.27738e-05	5.45497e-05
Q86SX6	Glutaredoxin-related protein 5, mitochondrial	GLRX5	0.000238577	5.45786e-05
Q12979;A0A0G2JQ41;A0A1C7CYZ0;B7Z683;I3L1U8	Active breakpoint cluster region-related protein	ABR	7.91592e-05	5.46492e-05
Q765P7;A0A087WXN9	MTSS1-like protein	MTSS1L	3.38772e-05	5.49409e-05
P54886	Delta-1-pyrroline-5-carboxylate synthase;Glutamate 5-kinase;Gamma-glutamyl phosphate reductase	ALDH18A1	6.76438e-05	5.50906e-05
Q6PKG0;A0A0B4J210;E5RH50	La-related protein 1	LARP1	7.52944e-05	5.52368e-05
Q8N2F6;H7BXQ8;A0A0J9YY38;A0A0J9YXV5;A0A0J9YWR7;H7C2M7;A0A0J9YXE4;C9J5N7	Armadillo repeat-containing protein 10	ARMC10	7.83186e-05	5.54431e-05
O60268;H3BNA7;H3BMU3	Uncharacterized protein KIAA0513	KIAA0513	0.000136509	5.55413e-05
Q8WZA9	Immunity-related GTPase family Q protein	IRGQ	1.8669e-05	5.55746e-05
P17655	Calpain-2 catalytic subunit	CAPN2	4.68168e-05	5.56253e-05
O75351	Vacuolar protein sorting-associated protein 4B	VPS4B	0.000118989	5.57151e-05
P09012;M0R268;P08579;M0R0G9;M0QXK2;M0R221;M0R2B8;M0QZG7	U1 small nuclear ribonucleoprotein A;U2 small nuclear ribonucleoprotein B	SNRPA;SNRPB2	8.77322e-05	5.58473e-05
Q8TDQ7;V9GYK3	Glucosamine-6-phosphate isomerase 2	GNPDA2	4.0117e-05	5.59955e-05
P78362	SRSF protein kinase 2;SRSF protein kinase 2 N-terminal;SRSF protein kinase 2 C-terminal	SRPK2	7.96457e-05	5.63198e-05
A0A2R8Y602;Q9H078;A0A2R8YDH5;F5H7A5;A0A2U3TZY2;H0YGM0	Caseinolytic peptidase B protein homolog	CLPB	6.85552e-05	5.63233e-05
Q06136;K7ERC8;K7EQS7	3-ketodihydrosphingosine reductase	KDSR	0.000116903	5.63577e-05
O75608;A0A087X1K9;E5RGR0	Acyl-protein thioesterase 1	LYPLA1	4.33127e-05	5.64056e-05
Q99447;I3L1R7;I3L2Q1;I3L1L9	Ethanolamine-phosphate cytidylyltransferase	PCYT2	4.57229e-05	5.64844e-05
G5E9L0;A0A0D9SF70;E9PQP3;Q8N6H7;E9PIY6;H0YDN9	ADP-ribosylation factor GTPase-activating protein 2	ARFGAP2	7.16874e-05	5.65397e-05
P08754	Guanine nucleotide-binding protein G(k) subunit alpha	GNAI3	6.11699e-05	5.65758e-05
O14980	Exportin-1	XPO1	0.000105451	5.69247e-05
O14523;E9PK05	C2 domain-containing protein 2-like	C2CD2L	7.19046e-05	5.70271e-05
Q9BUR5;H7C1U8;A0A0J9YWW6;G3V1B6	Apolipoprotein O	APOO	5.55416e-05	5.72188e-05
A0MZ66	Shootin-1	KIAA1598	8.74652e-05	5.73901e-05
Q9Y4G6;A0A1B0GVU7;H0YMT1	Talin-2	TLN2	4.92026e-05	5.74691e-05
Q92783	Signal transducing adapter molecule 1	STAM	5.11994e-05	5.74787e-05
O43505	Beta-1,4-glucuronyltransferase 1	B4GAT1	8.31152e-05	5.76932e-05
O43504;R4GMU8;E9PLX3;A0A0C4DGV4	Ragulator complex protein LAMTOR5	LAMTOR5	3.73557e-05	5.77816e-05
Q9NVH1;B1AK20;Q5TH61	DnaJ homolog subfamily C member 11	DNAJC11	5.30837e-05	5.79425e-05
Q96I99;E9PDQ8	Succinyl-CoA ligase [GDP-forming] subunit beta, mitochondrial	SUCLG2	7.09362e-05	5.79574e-05
P49840;A8MT37	Glycogen synthase kinase-3 alpha	GSK3A	0.000150108	5.79728e-05
P09471;H3BTM2	Guanine nucleotide-binding protein G(o) subunit alpha	GNAO1	0.00011908	5.80094e-05
Q9BYH1;B0QYH4;B0QYH5;B7ZLJ8	Seizure 6-like protein	SEZ6L	6.85391e-05	5.80518e-05
P07195;A0A5F9ZHM4;A0A3B3IS95;A8MW50;C9J7H8	L-lactate dehydrogenase B chain;L-lactate dehydrogenase	LDHB	0.000152943	5.80523e-05
O00399	Dynactin subunit 6	DCTN6	6.38103e-05	5.80907e-05
O75382;A0A1W2PPI7	Tripartite motif-containing protein 3	TRIM3	0.000103994	5.83775e-05
P51809	Vesicle-associated membrane protein 7	VAMP7	7.16329e-05	5.83901e-05
F8VYC1;E9PN83;B7Z2T4;Q15700;A0A3B3ITF1;A0A3B3ISW2;E9PIW2;B5MCC5	Disks large homolog 2	DLG2	5.20361e-05	5.87209e-05
P36915;A0A140T8Y2	Guanine nucleotide-binding protein-like 1	GNL1	9.51788e-05	5.89368e-05
Q6YP21;A0A0A0MRN7	Kynurenine--oxoglutarate transaminase 3	CCBL2	4.87962e-05	5.89647e-05
P22570;A0A0A0MTN9;J3QQX3;A0A0A0MTR6;A0A0C4DFN8;A0A0C4DGN7;A0A0A0MSZ4;A0A0A0MT64;J3QKZ8	NADPH:adrenodoxin oxidoreductase, mitochondrial	FDXR	5.44206e-05	5.90625e-05
O15394;H9KV31	Neural cell adhesion molecule 2	NCAM2	8.1076e-05	5.91469e-05
P41217;U3KQG5;F8WC99;F8W7G1	OX-2 membrane glycoprotein	CD200	9.87566e-05	5.92839e-05
Q9BSJ8	Extended synaptotagmin-1	ESYT1	5.4044e-05	5.93324e-05
O14745	Na(+)/H(+) exchange regulatory cofactor NHE-RF1	SLC9A3R1	2.96393e-05	5.95422e-05
Q15126	Phosphomevalonate kinase	PMVK	0.000115444	5.98548e-05
Q6DN90;A0A2R8Y7T6;A0A087WWK8;A0A3B3IRZ4;A0A3B3IU98;A0A0C4DGT3;A0A2R8Y695	IQ motif and SEC7 domain-containing protein 1	IQSEC1	9.05077e-05	6.01902e-05
Q9Y4J8	Dystrobrevin alpha	DTNA	5.55341e-05	6.03349e-05
P53677;E5RJ52;E7ER80	AP-3 complex subunit mu-2	AP3M2	8.70099e-05	6.03975e-05
Q92947;K7EKT3	Glutaryl-CoA dehydrogenase, mitochondrial	GCDH	3.46138e-05	6.05035e-05
Q9H3P7	Golgi resident protein GCP60	ACBD3	0.000174861	6.05483e-05
P52943;H0YFA4;H0YHD8	Cysteine-rich protein 2	CRIP2	8.8074e-05	6.06518e-05
Q92882	Osteoclast-stimulating factor 1	OSTF1	4.95048e-05	6.07126e-05
P53985;Q5T8R3;Q5T8R5	Monocarboxylate transporter 1	SLC16A1	7.43002e-05	6.08967e-05
O95394;A0A087WT27;A0A494C1Q4;J3KN95;A0A494C1E2;A0A494C0G1;H0Y987	Phosphoacetylglucosamine mutase	PGM3	4.23369e-05	6.11708e-05
Q9NRZ5	1-acyl-sn-glycerol-3-phosphate acyltransferase delta	AGPAT4	8.30558e-05	6.15283e-05
O60282;A0A0G2JMZ6	Kinesin heavy chain isoform 5C	KIF5C	0.000136492	6.15976e-05
P05556	Integrin beta-1	ITGB1	6.88225e-05	6.17752e-05
Q9UGV2;Q5TH30;F8WBF9	Protein NDRG3	NDRG3	0.000110441	6.1858e-05
O00139	Kinesin-like protein KIF2A	KIF2A	0.000100336	6.18713e-05
Q9UNE7;H3BUD0;H3BS86	E3 ubiquitin-protein ligase CHIP	STUB1	4.99752e-05	6.22594e-05
P26232	Catenin alpha-2	CTNNA2	7.81192e-05	6.25425e-05
A2RU67	Uncharacterized protein KIAA1467	KIAA1467	0.000107328	6.26888e-05
P82930;C9JJ19	28S ribosomal protein S34, mitochondrial	MRPS34	4.08344e-05	6.27055e-05
P41567;O60739;K7EM18	Eukaryotic translation initiation factor 1;Eukaryotic translation initiation factor 1b	EIF1;EIF1B	8.0551e-05	6.31303e-05
Q9BR76;A0A087WW53;F5H390	Coronin-1B;Coronin	CORO1B	6.47728e-05	6.3225e-05
Q6ZMI0	Protein phosphatase 1 regulatory subunit 21	PPP1R21	3.86052e-05	6.32324e-05
Q9NR28	Diablo homolog, mitochondrial	DIABLO	5.0763e-05	6.32805e-05
Q96HU8;A0A1B0GVC3	GTP-binding protein Di-Ras2	DIRAS2	0.000135562	6.32811e-05
O60220	Mitochondrial import inner membrane translocase subunit Tim8 A	TIMM8A	8.7773e-05	6.35213e-05
O95140	Mitofusin-2	MFN2	5.74509e-05	6.35751e-05
Q9NP90	Ras-related protein Rab-9B	RAB9B	8.00568e-05	6.36138e-05
Q13564	NEDD8-activating enzyme E1 regulatory subunit	NAE1	5.4816e-05	6.36177e-05
Q9UJC5	SH3 domain-binding glutamic acid-rich-like protein 2	SH3BGRL2	0.00015492	6.3734e-05
A0A3F2YP58;Q9Y233;A0A3B3IRU7;A0A3B3ISJ6;A0A5F9ZI67;A0A5F9ZHF9;A0A1B1UZQ1	cAMP and cAMP-inhibited cGMP 3,5-cyclic phosphodiesterase 10A	PDE10A	8.53167e-05	6.39924e-05
Q14168;B4DZ84;D3DX48;A0A0A0MRU0;A0A0D9SFF8;D3DX49;A0A0C4DH75	MAGUK p55 subfamily member 2	MPP2	0.000123439	6.39987e-05
Q5SW79;H0Y2V6;H0Y4T4	Centrosomal protein of 170 kDa	CEP170	1.76733e-05	6.40645e-05
Q8N0X4	Citrate lyase subunit beta-like protein, mitochondrial	CLYBL	4.98714e-05	6.41229e-05
Q9Y6X4;D6RB01	Soluble lamin-associated protein of 75 kDa	FAM169A	7.26519e-05	6.42044e-05
O15020;A4QPE4	Spectrin beta chain, non-erythrocytic 2	SPTBN2	0.000103555	6.4224e-05
Q9Y5X3;Q5QPE4;A0A087WUY5;Q5QPE5	Sorting nexin-5	SNX5	7.20801e-05	6.42571e-05
O60524;G3V5V3;G3V4D9	Nuclear export mediator factor NEMF	NEMF	7.92097e-05	6.42911e-05
P61221;D6R9I9	ATP-binding cassette sub-family E member 1	ABCE1	6.5964e-05	6.44243e-05
P50570	Dynamin-2	DNM2	0.000110403	6.45229e-05
Q9BR01	Sulfotransferase 4A1	SULT4A1	5.83623e-05	6.45797e-05
Q9BTW9;J3KR97	Tubulin-specific chaperone D	TBCD	8.70636e-05	6.46058e-05
A0A0A6YYL4;Q9Y3D7;I3L1U7;I3L0X9;I3L3T0	Coronin;Mitochondrial import inner membrane translocase subunit TIM16	CORO7-PAM16;PAM16	6.27676e-05	6.4775e-05
P08572	Collagen alpha-2(IV) chain;Canstatin	COL4A2	6.70482e-05	6.48288e-05
P04083;Q5T3N1	Annexin A1;Annexin	ANXA1	1.82252e-05	6.49027e-05
O00445	Synaptotagmin-5	SYT5	6.57891e-05	6.49771e-05
Q16849	Receptor-type tyrosine-protein phosphatase-like N	PTPRN	7.24916e-05	6.50447e-05
P49789;E9PBZ0	Bis(5-adenosyl)-triphosphatase	FHIT	1.51084e-05	6.52312e-05
P00491;G3V5M2;G3V2H3	Purine nucleoside phosphorylase	PNP	4.64442e-05	6.52704e-05
Q99766;A0A2R8YDJ1;A0A5K1VW60;G3V467	ATP synthase subunit s, mitochondrial	ATP5S	5.45976e-05	6.54574e-05
Q9HCH3;A0A0J9YWA1	Copine-5	CPNE5	5.69086e-05	6.56323e-05
P52272;A0A087X0X3;M0R019;M0R2T0	Heterogeneous nuclear ribonucleoprotein M	HNRNPM	7.75747e-05	6.57619e-05
Q9UQM7;A0A5F9ZHM9;A0A5F9ZH21;A0A5F9ZHR5;A0A5K1VW76;D6RFJ0;A0A5F9ZHY2;A0A5F9ZH50	Calcium/calmodulin-dependent protein kinase type II subunit alpha	CAMK2A	0.000158148	6.6132e-05
Q8IU85;A0A087WUR6	Calcium/calmodulin-dependent protein kinase type 1D	CAMK1D	0.000112147	6.65114e-05
P50995	Annexin A11	ANXA11	6.5217e-05	6.65346e-05
Q15785	Mitochondrial import receptor subunit TOM34	TOMM34	0.000116035	6.65976e-05
Q9UL42	Paraneoplastic antigen Ma2	PNMA2	6.93568e-05	6.71274e-05
Q9BQ95;J3KTF5	Evolutionarily conserved signaling intermediate in Toll pathway, mitochondrial	ECSIT	6.90834e-05	6.71316e-05
O75663	TIP41-like protein	TIPRL	4.9538e-05	6.72501e-05
P42025	Beta-centractin	ACTR1B	9.15504e-05	6.73003e-05
P06280;A0A3B3IUC4	Alpha-galactosidase A	GLA	4.70725e-05	6.78084e-05
Q9H3Q1;J3KRZ9	Cdc42 effector protein 4	CDC42EP4	8.79728e-05	6.81782e-05
P17252	Protein kinase C alpha type	PRKCA	9.41364e-05	6.82131e-05
Q9Y230;M0R0Y3	RuvB-like 2	RUVBL2	8.48329e-05	6.83419e-05
Q9NQP4;E9PQY2	Prefoldin subunit 4	PFDN4	0.000177394	6.84732e-05
P50579;F8VRR3;F8VQZ7;G3V1U3	Methionine aminopeptidase 2	METAP2	7.84712e-05	6.87197e-05
P67870;Q5SRQ6;Q5SRQ3;N0E472;A0A0G2JM12;N0E644;A0A0G2JM58	Casein kinase II subunit beta	CSNK2B;CSNK2B-LY6G5B-1181;CSNK2B-LY6G5B--991;CSNK2B-LY6G5B-562	0.000133097	6.89503e-05
O00533;A0A087X0M8	Neural cell adhesion molecule L1-like protein;Processed neural cell adhesion molecule L1-like protein	CHL1	5.1256e-05	6.94582e-05
P36575;A0A087WWQ5;D6RCT3	Arrestin-C	ARR3	3.85259e-05	6.97548e-05
Q9H9S4;Q5TAW7;B7ZBJ4	Calcium-binding protein 39-like	CAB39L	5.52606e-05	7.01321e-05
Q14562;F5H658	ATP-dependent RNA helicase DHX8	DHX8	6.82005e-05	7.0143e-05
Q9Y266;A0A0A0MSS4;A0A0A0MSU9	Nuclear migration protein nudC	NUDC	8.35952e-05	7.01608e-05
P00966	Argininosuccinate synthase	ASS1	2.06969e-05	7.02739e-05
O95573	Long-chain-fatty-acid--CoA ligase 3	ACSL3	8.98493e-05	7.03777e-05
P19021;H7BYD9	Peptidyl-glycine alpha-amidating monooxygenase;Peptidylglycine alpha-hydroxylating monooxygenase;Peptidyl-alpha-hydroxyglycine alpha-amidating lyase	PAM	5.34111e-05	7.03899e-05
Q8N766	ER membrane protein complex subunit 1	EMC1	7.69582e-05	7.04439e-05
P04066	Tissue alpha-L-fucosidase	FUCA1	4.64129e-05	7.08809e-05
P54578;A6NJA2	Ubiquitin carboxyl-terminal hydrolase 14;Ubiquitin carboxyl-terminal hydrolase	USP14	7.46083e-05	7.10701e-05
Q9Y3D6	Mitochondrial fission 1 protein	FIS1	7.28149e-05	7.1188e-05
P63027;J3QRU4;F8WCA0;L7N2F9;K7ENK9;K7EKX0	Vesicle-associated membrane protein 2	VAMP2;VAMP3	0.000130718	7.14244e-05
Q96EY8;F5H4Z7;S4R3P5	Cob(I)yrinic acid a,c-diamide adenosyltransferase, mitochondrial	MMAB	5.33263e-05	7.16612e-05
O95817	BAG family molecular chaperone regulator 3	BAG3	4.45237e-05	7.17111e-05
P10645;G5E968	Chromogranin-A;Vasostatin-1;Vasostatin-2;EA-92;ES-43;Pancreastatin;SS-18;WA-8;WE-14;LF-19;Catestatin;AL-11;GV-19;GR-44;ER-37;GE-25;Serpinin-RRG;Serpinin;p-Glu serpinin precursor	CHGA	7.96735e-05	7.18329e-05
Q9H902;A0A2R8Y6K6;A0A1C7CYY3;A0A2R8YD64;A0A2R8Y5P1;U3KPV7	Receptor expression-enhancing protein 1;Receptor expression-enhancing protein	REEP1	9.70777e-05	7.18536e-05
Q7Z739;A0A024R7W5;A0A087X0Q1;A0A087WY31;Q9BYJ9	YTH domain-containing family protein 3;YTH domain-containing family protein 1	YTHDF3;YTHDF1	7.0901e-05	7.18722e-05
Q15417;E9PDU6	Calponin-3;Calponin	CNN3	6.41017e-05	7.21619e-05
Q8N573	Oxidation resistance protein 1	OXR1	7.11957e-05	7.21857e-05
P62995;H7BXF3	Transformer-2 protein homolog beta	TRA2B	0.000179798	7.23715e-05
Q9Y2S7;B4DEM9	Polymerase delta-interacting protein 2	POLDIP2	6.18516e-05	7.2537e-05
Q9HCU5;B5MC98	Prolactin regulatory element-binding protein	PREB	9.32575e-05	7.27614e-05
O95793;Q5JW30;A0A087X1A5;Q5JW28	Double-stranded RNA-binding protein Staufen homolog 1	STAU1	9.72591e-05	7.28031e-05
P46108;I3L297	Adapter molecule crk	CRK	9.19685e-05	7.283e-05
P49802;Q5T3H5	Regulator of G-protein signaling 7	RGS7	0.000104355	7.30461e-05
Q5VWZ2	Lysophospholipase-like protein 1	LYPLAL1	7.06153e-05	7.34577e-05
O75914;A0A087X294	Serine/threonine-protein kinase PAK 3;Non-specific serine/threonine protein kinase	PAK3	7.43533e-05	7.34947e-05
Q16537	Serine/threonine-protein phosphatase 2A 56 kDa regulatory subunit epsilon isoform	PPP2R5E	9.63014e-05	7.36049e-05
O75208;H3BNT2;H3BPY0;H3BPC6;H3BSJ5	Ubiquinone biosynthesis protein COQ9, mitochondrial	COQ9	0.000131609	7.37128e-05
O00170;E9PMH2	AH receptor-interacting protein	AIP	0.000131042	7.37918e-05
Q14CZ8	Hepatocyte cell adhesion molecule	HEPACAM	3.67631e-05	7.40534e-05
P30531;A0A2R8YDD5;A0A2R8YCM3;A0A2R8Y867;A0A2R8Y4I3	Sodium- and chloride-dependent GABA transporter 1	SLC6A1	6.79074e-05	7.41243e-05
Q8WW59	SPRY domain-containing protein 4	SPRYD4	5.96588e-05	7.42015e-05
Q03154;A0A1B0GU86;A0A1B0GTG3;F8WC59;C9JYZ0;A0A1B0GVA5;A0A1B0GV31;A0A1B0GW23	Aminoacylase-1	ACY1	2.56517e-05	7.43661e-05
Q92522	Histone H1x	H1FX	8.17243e-05	7.46924e-05
Q15436;F5H365	Protein transport protein Sec23A	SEC23A	0.000129759	7.48276e-05
Q8TBF2;J3KPF6;A0A2P0CTB1;J3KPF5;A0A0A0MT35;J3QKK8;A0A0G2JSF1;A0A2P0CTH9;J3KRV9;A0A2P0CU24;A0A0A0MRV4;A0A0G2JRR6	Prostamide/prostaglandin F synthase	FAM213B	6.76339e-05	7.4978e-05
Q9UNF0;A0A0U1RR22	Protein kinase C and casein kinase substrate in neurons protein 2	PACSIN2	7.51434e-05	7.50225e-05
P0DJI8;E9PQD6	Serum amyloid A-1 protein;Amyloid protein A;Serum amyloid protein A(2-104);Serum amyloid protein A(3-104);Serum amyloid protein A(2-103);Serum amyloid protein A(2-102);Serum amyloid protein A(4-101);Serum amyloid A protein	SAA1	8.13985e-05	7.51015e-05
P35579	Myosin-9	MYH9	6.30224e-05	7.52784e-05
P62140;E7ETD8	Serine/threonine-protein phosphatase PP1-beta catalytic subunit;Serine/threonine-protein phosphatase	PPP1CB	6.75612e-05	7.55024e-05
Q8WW22	DnaJ homolog subfamily A member 4	DNAJA4	0.000213369	7.57053e-05
P54709;C9JA36;H7C4L9;C9JXZ1	Sodium/potassium-transporting ATPase subunit beta-3	ATP1B3	5.71952e-05	7.58209e-05
P78352;A0A3B3ISR0;B7Z647;B7Z3U2;A0A3B3IS17;A0A3B3ISQ5;B9EGL1;A0A3B3IU19;K7EKP9;C9JYG3;A0A3B3ITI9;O14909	Disks large homolog 4	DLG4	7.44531e-05	7.59166e-05
Q96AQ6	Pre-B-cell leukemia transcription factor-interacting protein 1	PBXIP1	7.56986e-05	7.60386e-05
P49755;G3V2K7	Transmembrane emp24 domain-containing protein 10	TMED10	4.38868e-05	7.61021e-05
Q2M2I8;E9PG46	AP2-associated protein kinase 1	AAK1	0.000136677	7.61971e-05
Q9C0E8	Protein lunapark	LNP	0.000132395	7.62114e-05
O43598;H0Y8X4	2-deoxynucleoside 5-phosphate N-hydrolase 1	DNPH1	8.65797e-05	7.6259e-05
Q96SZ5	2-aminoethanethiol dioxygenase	ADO	4.75287e-05	7.64091e-05
P62191	26S protease regulatory subunit 4	PSMC1	0.00011387	7.6511e-05
Q92973	Transportin-1	TNPO1	9.22107e-05	7.66926e-05
P10451;D6R9C5	Osteopontin	SPP1	6.14791e-05	7.67573e-05
Q9P0I2	ER membrane protein complex subunit 3	EMC3	7.41145e-05	7.69274e-05
Q15424;Q14151	Scaffold attachment factor B1;Scaffold attachment factor B2	SAFB;SAFB2	9.14707e-05	7.69834e-05
O43236;A0A5F9ZHH3;J3KSZ7;J3QRT6;A0A5F9ZHS9;J3QLA8	Septin-4	2022-09-04	0.000134269	7.70391e-05
Q16658	Fascin	FSCN1	7.39533e-05	7.74198e-05
Q8N6N7	Acyl-CoA-binding domain-containing protein 7	ACBD7	2.8495e-05	7.75673e-05
P19086	Guanine nucleotide-binding protein G(z) subunit alpha	GNAZ	0.000140674	7.81276e-05
Q8NBU5	ATPase family AAA domain-containing protein 1	ATAD1	0.000220089	7.81396e-05
Q8NCA5;E9PH82	Protein FAM98A	FAM98A	0.000121052	7.82944e-05
P11166	Solute carrier family 2, facilitated glucose transporter member 1	SLC2A1	0.000112772	7.83117e-05
Q9BRK0;B4DE60;A0A087WV88;H0YAC5	Receptor expression-enhancing protein 2;Receptor expression-enhancing protein	REEP2	0.00011309	7.85781e-05
Q96PE7;H7BZS7	Methylmalonyl-CoA epimerase, mitochondrial	MCEE	8.95369e-05	7.85961e-05
P67809;H0Y449;P16989;Q9Y2T7;A0A0D9SEI8	Nuclease-sensitive element-binding protein 1;Y-box-binding protein 3;Y-box-binding protein 2	YBX1;YBX3;YBX2	0.000113608	7.87287e-05
Q53TN4	Cytochrome b reductase 1	CYBRD1	8.51927e-05	7.87378e-05
Q9UIQ6	Leucyl-cystinyl aminopeptidase;Leucyl-cystinyl aminopeptidase, pregnancy serum form	LNPEP	7.61091e-05	7.89205e-05
Q9BYD3;K7EKI4;K7ELF1;K7ELQ0;K7ES61;X6RAY8	39S ribosomal protein L4, mitochondrial	MRPL4	7.532e-05	7.91425e-05
Q8TDC3;J3KNK0	Serine/threonine-protein kinase BRSK1	BRSK1	5.59576e-05	7.9149e-05
P30533;A0A3B3IRQ7	Alpha-2-macroglobulin receptor-associated protein	LRPAP1	0.00014455	7.92165e-05
P25686;C9JRD2;C9JXB9	DnaJ homolog subfamily B member 2	DNAJB2	8.61482e-05	7.9329e-05
Q96P63	Serpin B12	SERPINB12	1.80491e-05	8.01263e-05
P01871	Ig mu chain C region	IGHM	4.49482e-05	8.04072e-05
Q96KA5;G5E9Z2	Cleft lip and palate transmembrane protein 1-like protein	CLPTM1L	0.000128622	8.05286e-05
Q96CT7;M0R2F5	Coiled-coil domain-containing protein 124	CCDC124	0.000137458	8.06322e-05
O95373	Importin-7	IPO7	8.41942e-05	8.0935e-05
Q96DV4	39S ribosomal protein L38, mitochondrial	MRPL38	4.55355e-05	8.12472e-05
Q17RY0;A0A590UJI5;E5RFP2;E5RJM0;B7ZLQ8	Cytoplasmic polyadenylation element-binding protein 4	CPEB4	9.2848e-05	8.13738e-05
Q8IXI2;H7BXZ6	Mitochondrial Rho GTPase 1;Mitochondrial Rho GTPase	RHOT1	7.9718e-05	8.17924e-05
Q9NRW1;J3KR73	Ras-related protein Rab-6B	RAB6B	6.89214e-05	8.17926e-05
P12814;H9KV75	Alpha-actinin-1	ACTN1	6.67963e-05	8.21783e-05
Q99426;A0A494C0X0;K7EP07;K7EK42;K7EL99	Tubulin-folding cofactor B	TBCB	0.000165544	8.21975e-05
Q13363;D6RAX2	C-terminal-binding protein 1	CTBP1	0.000104259	8.22909e-05
Q5TH69	Brefeldin A-inhibited guanine nucleotide-exchange protein 3	ARFGEF3	0.000143006	8.23513e-05
O00410;H0Y8C6	Importin-5	IPO5	0.000103235	8.2452e-05
P21333;Q60FE5;A0A087WWY3	Filamin-A	FLNA	6.39306e-05	8.27748e-05
Q96JJ7	Protein disulfide-isomerase TMX3	TMX3	0.000122098	8.28457e-05
Q9UHY1;F8W6G1	Nuclear receptor-binding protein	NRBP1	9.24755e-05	8.35022e-05
P61225	Ras-related protein Rap-2b	RAP2B	5.03103e-05	8.36573e-05
P30405;R4GN99	Peptidyl-prolyl cis-trans isomerase F, mitochondrial;Peptidyl-prolyl cis-trans isomerase	PPIF	0.000116343	8.42039e-05
Q8WY22;A0A5F9ZHY7	BRI3-binding protein	BRI3BP	0.000161276	8.43328e-05
Q9Y3D9;J3QLR8	28S ribosomal protein S23, mitochondrial	MRPS23	5.31632e-05	8.4378e-05
Q9NQW7;Q5T6H7	Xaa-Pro aminopeptidase 1	XPNPEP1	2.41441e-05	8.45643e-05
A1L0T0;M0R026;M0R1B5;E9PL44;E9PJS0	Acetolactate synthase-like protein	ILVBL	7.81478e-05	8.50723e-05
P46379;A0A0G2JK23;A0A024RCR6;A0A0G2JL47;A0A0G2JJM1;X6REW1;F6S6P2	Large proline-rich protein BAG6	BAG6;BAT3	0.000141577	8.5078e-05
Q8IV38;G3V0G5	Ankyrin repeat and MYND domain-containing protein 2	ANKMY2	0.000113108	8.53268e-05
P09486;F5GY03;E5RK62	SPARC	SPARC	0.000120152	8.54829e-05
P17844;J3KTA4	Probable ATP-dependent RNA helicase DDX5	DDX5	9.91338e-05	8.56632e-05
Q96RP9;F8WAU4;C9IZ01	Elongation factor G, mitochondrial	GFM1	7.18302e-05	8.59948e-05
Q99627;E9PGT6;H7C3S9	COP9 signalosome complex subunit 8	COPS8	0.000105726	8.61193e-05
Q96MZ0;H0UIB3;Q5TE61;H0Y6A7;A0A087WWT8	Ganglioside-induced differentiation-associated protein 1-like 1	GDAP1L1	0.000172018	8.62818e-05
Q8IYB5;A0A087X1X9	Stromal membrane-associated protein 1	SMAP1	0.000147062	8.62852e-05
Q13057;K7EP09;K7EPT0;K7ESK6;K7ES73;K7EN91	Bifunctional coenzyme A synthase;Phosphopantetheine adenylyltransferase;Dephospho-CoA kinase	COASY	0.00011938	8.63957e-05
Q96L92;A0A2R8Y8A7;A0A5H1ZRP6	Sorting nexin-27	SNX27	7.26287e-05	8.65083e-05
Q9UN37;I3L4J1	Vacuolar protein sorting-associated protein 4A	VPS4A	4.90976e-05	8.68586e-05
Q8WY54	Protein phosphatase 1E	PPM1E	8.98612e-05	8.68639e-05
P05165;A0A1B0GU58;A0A1B0GUX9;A0A1B0GWI4;A0A1B0GWA1	Propionyl-CoA carboxylase alpha chain, mitochondrial	PCCA	7.6194e-05	8.70552e-05
Q9H0Q0	Protein FAM49A	FAM49A	9.17018e-05	8.7205e-05
Q13367;A0A590UKC4;A0A2R8Y2A8;A0A5F9UJV3;A0A590UJ60;A0A590UK04;A0A590UJE5;A0A590UJU0;A0A590UJU7	AP-3 complex subunit beta-2	AP3B2	0.000122644	8.72928e-05
Q9BXM9;A0A0C4DG97;A0A0A0MRS5;F8W946;Q8N450;C9JD05	FSD1-like protein	FSD1L	0.000135802	8.73423e-05
O60256;E7EPA1;C9JDU5;C9JJS3;C9K0K7;I3L0S1	Phosphoribosyl pyrophosphate synthase-associated protein 2	PRPSAP2	8.44068e-05	8.77395e-05
P61006	Ras-related protein Rab-8A	RAB8A	8.59679e-05	8.7799e-05
P12429;D6RA82;D6RFG5	Annexin A3;Annexin	ANXA3	7.67678e-05	8.78133e-05
O00232	26S proteasome non-ATPase regulatory subunit 12	PSMD12	9.54109e-05	8.80206e-05
P05060	Secretogranin-1;PE-11;GAWK peptide;CCB peptide	CHGB	0.000113617	8.83182e-05
P35222;A0A2R8Y804;A0A2R8Y543;B4DGU4;A0A2R8YCH5;A0A2R8Y5A3;A0A2R8Y7Z0;A0A2R8Y5C3;A0A2R8Y750;A0A2R8Y5Z1;A0A2R8Y6G0	Catenin beta-1	CTNNB1	0.000139801	8.84161e-05
O60884	DnaJ homolog subfamily A member 2	DNAJA2	0.000106197	8.86523e-05
Q9NX40;D6RI08;D6RDK1;D6RIV2;D6R9T5;D6RG39;D6RIT9;D6RDK6;D6RBN5	OCIA domain-containing protein 1	OCIAD1	0.000128018	8.86934e-05
Q15404	Ras suppressor protein 1	RSU1	6.21431e-05	8.87035e-05
Q9UPV7	Protein KIAA1045	KIAA1045	0.000130903	8.94433e-05
Q9H2X9	Solute carrier family 12 member 5	SLC12A5	0.000125017	8.9488e-05
O76054;B3KRD8;H7C417	SEC14-like protein 2	SEC14L2	0.000123463	8.98604e-05
P61981	14-3-3 protein gamma;14-3-3 protein gamma, N-terminally processed	YWHAG	0.000106676	8.98853e-05
O14807	Ras-related protein M-Ras	MRAS	5.73875e-05	9.01987e-05
Q96C36;A0A087WTV6;A0A087WZR9;J3KR12	Pyrroline-5-carboxylate reductase 2;Pyrroline-5-carboxylate reductase	PYCR2	0.000126804	9.04598e-05
P09104;F5H0C8	Gamma-enolase;Enolase	ENO2	3.81086e-05	9.04786e-05
P22307	Non-specific lipid-transfer protein	SCP2	6.44446e-05	9.08453e-05
Q13405;E9PI78;H0YDP7;E9PNF1	39S ribosomal protein L49, mitochondrial	MRPL49	7.6956e-05	9.10807e-05
O75190;C9J2C4;A0A0J9YX62;C9JDR7;C9JDX6;F8WCZ4;C9J2P2;E9PH18;C9JB42	DnaJ homolog subfamily B member 6	DNAJB6	0.000134587	9.11437e-05
O96005;K7EJ16	Cleft lip and palate transmembrane protein 1	CLPTM1	0.000155483	9.115e-05
Q14152	Eukaryotic translation initiation factor 3 subunit A	EIF3A	0.000122553	9.11602e-05
Q9NQ11;H0Y8I1	Probable cation-transporting ATPase 13A2	ATP13A2	9.31548e-05	9.11625e-05
P23515	Oligodendrocyte-myelin glycoprotein	OMG	0.000161081	9.18147e-05
Q07866;G3V2E7;F8W6L3;G3V3H3;G3V5R9;E7EVH7;G5E9S8	Kinesin light chain 1	KLC1	0.000174417	9.18433e-05
P23471;A0A494C1R4;A0A494C1H9;A0A494C036;A0A494C1B4;A0A494C0U4;A0A494C055;A0A494C087	Receptor-type tyrosine-protein phosphatase zeta	PTPRZ1	9.27854e-05	9.22454e-05
P54819;F8W1A4;F8VZG5;A0A5F9ZHP2;F8VY04;A0A5K1VW67;G3V213	Adenylate kinase 2, mitochondrial;Adenylate kinase 2, mitochondrial, N-terminally processed;Adenylate kinase 2, mitochondrial	AK2	5.99787e-05	9.23776e-05
Q9UHB9	Signal recognition particle subunit SRP68	SRP68	0.000146217	9.24924e-05
O00534;B4DHS6	von Willebrand factor A domain-containing protein 5A	VWA5A	0.000108624	9.25367e-05
P14314;K7ELL7	Glucosidase 2 subunit beta	PRKCSH	0.000146019	9.3027e-05
Q9H3K2	Growth hormone-inducible transmembrane protein	GHITM	8.38955e-05	9.30376e-05
Q9HD45	Transmembrane 9 superfamily member 3	TM9SF3	9.99328e-05	9.34363e-05
P35813	Protein phosphatase 1A	PPM1A	5.35115e-05	9.35612e-05
Q96HE7;G3V3E6	ERO1-like protein alpha	ERO1L	3.33768e-05	9.36037e-05
Q14847;C9J9W2	LIM and SH3 domain protein 1	LASP1	0.000161497	9.37722e-05
Q9Y4W6	AFG3-like protein 2	AFG3L2	9.32964e-05	9.38072e-05
Q9NP81;M0QWZ7;B4DJM9;M0R2C6	Serine--tRNA ligase, mitochondrial	SARS2	7.0908e-05	9.39247e-05
Q15257;A6PVN5;F6WIT2;Q5T949;Q5T948;A6PVN9;Q68CR8	Serine/threonine-protein phosphatase 2A activator	PPP2R4;DKFZp781M17165	8.06964e-05	9.40128e-05
Q8ND90	Paraneoplastic antigen Ma1	PNMA1	7.38064e-05	9.40425e-05
Q7Z2W9;H3BUY0	39S ribosomal protein L21, mitochondrial	MRPL21	0.000122965	9.40844e-05
Q5JRX3	Presequence protease, mitochondrial	PITRM1	6.90283e-05	9.48746e-05
Q13867;K7ESE8;J3KSD8;K7ES02	Bleomycin hydrolase	BLMH	2.69128e-05	9.54112e-05
P48426;H7BXS3	Phosphatidylinositol 5-phosphate 4-kinase type-2 alpha	PIP4K2A	0.000128096	9.55101e-05
P62166	Neuronal calcium sensor 1	NCS1	6.06803e-05	9.56931e-05
Q13177	Serine/threonine-protein kinase PAK 2;PAK-2p27;PAK-2p34	PAK2	8.48071e-05	9.58853e-05
A8MWY0;H7C2N5;C9JA41	UPF0577 protein KIAA1324-like	KIAA1324L	0.000145561	9.59434e-05
Q16881;E9PIR7;F8W809;A0A087WSW9;A0A182DWI3;A0A087WSY9;E9PKD3;E9PQI3;E9PLT3;E9PKI4;A0A0B4J225;E9PIZ5;E2QRB9	Thioredoxin reductase 1, cytoplasmic	TXNRD1	5.033e-05	9.60804e-05
Q9NYU2	UDP-glucose:glycoprotein glucosyltransferase 1	UGGT1	7.52968e-05	9.64152e-05
Q92945;A0A087WTP3;M0QYH3	Far upstream element-binding protein 2	KHSRP	0.00012096	9.64283e-05
A6NHQ2	rRNA/tRNA 2-O-methyltransferase fibrillarin-like protein 1	FBLL1	0.000123463	9.645e-05
O75363;H0Y542;G3XAF7;H7C1E7	Breast carcinoma-amplified sequence 1	BCAS1	0.000254551	9.64542e-05
A0A590UJ13;Q9NY72	Sodium channel subunit beta-3	SCN3B	8.6453e-05	9.69049e-05
Q4G0F5	Vacuolar protein sorting-associated protein 26B	VPS26B	0.000157567	9.69466e-05
Q8IZP0;B6VEX4;A0A0A0MRT6	Abl interactor 1	ABI1	8.2442e-05	9.69763e-05
Q9NYB9;E9PEZ7;E7EW77;E7EP65;A0A0C4DG21;F8WAL6;B7Z836	Abl interactor 2	ABI2	0.000175044	9.69995e-05
Q9UMX0	Ubiquilin-1	UBQLN1	0.000124521	9.79279e-05
Q9Y2I8;A0A3B3IT47;C9JGR9;E7EQ49;A0A087WTQ2	WD repeat-containing protein 37	WDR37	0.000140701	9.79918e-05
P78356	Phosphatidylinositol 5-phosphate 4-kinase type-2 beta	PIP4K2B	0.0001156	9.80658e-05
A8MT70	Zinc finger B-box domain-containing protein 1	ZBBX	4.37856e-05	9.82158e-05
P26373;J3QSB4	60S ribosomal protein L13	RPL13	5.98199e-05	9.86596e-05
O75936	Gamma-butyrobetaine dioxygenase	BBOX1	5.63808e-05	9.88382e-05
Q13554	Calcium/calmodulin-dependent protein kinase type II subunit beta	CAMK2B	0.000132462	9.88499e-05
A0A0A0MRG2;P05067;E9PG40;H7C0V9	Amyloid beta A4 protein;N-APP;Soluble APP-alpha;Soluble APP-beta;C99;Beta-amyloid protein 42;Beta-amyloid protein 40;C83;P3(42);P3(40);C80;Gamma-secretase C-terminal fragment 59;Gamma-secretase C-terminal fragment 57;Gamma-secretase C-terminal fragment 50;C31	APP	9.33748e-05	9.89407e-05
Q9BY67;A0A087X0T8;A0A087X1W8;A0A0A0MTJ8;X5DQS5;F5H125;H0YG94	Cell adhesion molecule 1	CADM1	9.17062e-05	9.93007e-05
Q9H2U1;E7EWK3;H7C5F5	ATP-dependent RNA helicase DHX36	DHX36	8.64568e-05	9.94513e-05
Q8N4V1	Membrane magnesium transporter 1	MMGT1	0.000254395	9.94954e-05
P63167;F8VXL2;F8VRV5	Dynein light chain 1, cytoplasmic	DYNLL1	0.00010593	9.98607e-05
Q9BQ69	O-acetyl-ADP-ribose deacetylase MACROD1	MACROD1	7.58913e-05	0.000100097
O94772	Lymphocyte antigen 6H	LY6H	0.000162179	0.000100277
P62195;J3QSA9;J3QQM1;J3QLH6;J3KRP2;J3QRR3;J3QRW1	26S protease regulatory subunit 8	PSMC5	0.000156524	0.000100286
P09110;H7C131;C9JDE9	3-ketoacyl-CoA thiolase, peroxisomal	ACAA1	8.65005e-05	0.000100443
P61201;B4DIH5;H0YKU5	COP9 signalosome complex subunit 2	COPS2	9.04759e-05	0.000100637
Q16543;K7EQA9	Hsp90 co-chaperone Cdc37;Hsp90 co-chaperone Cdc37, N-terminally processed	CDC37	1.6048e-05	0.000100648
Q16352	Alpha-internexin	INA	0.000114995	0.000100773
P51797	Chloride transport protein 6	CLCN6	0.000102848	0.000100816
Q9UHD8	Septin-9	2022-09-09	7.34012e-05	0.000101343
J3KQL8;Q9BQE5	Apolipoprotein L2	APOL2	0.000106418	0.000101682
Q99471;H3BPF6;H3BMQ1	Prefoldin subunit 5	PFDN5	0.000177919	0.000101829
O96011	Peroxisomal membrane protein 11B	PEX11B	9.51422e-05	0.000101922
Q9Y6G9;E9PHI6	Cytoplasmic dynein 1 light intermediate chain 1	DYNC1LI1	0.000144921	0.000101934
P60880;A0A0A0MSS0	Synaptosomal-associated protein 25	SNAP25	0.000123724	0.000101953
Q9NZN3	EH domain-containing protein 3	EHD3	0.000155868	0.000102265
Q9NS69	Mitochondrial import receptor subunit TOM22 homolog	TOMM22	0.000102221	0.000102306
Q8WZA0;K7ES95	Protein LZIC	LZIC	4.74826e-05	0.000102337
Q9P121;F8VTR5	Neurotrimin	NTM	0.000191454	0.000102776
P50135	Histamine N-methyltransferase	HNMT	8.59771e-05	0.00010306
O95861;A6NF51;F8VZG4;F8W1J0;F8VVW8	3(2),5-bisphosphate nucleotidase 1	BPNT1	8.47185e-05	0.000103537
P45381	Aspartoacylase	ASPA	4.91416e-05	0.000103598
Q6UXV4;A0A087WUX8;A0A087WYF7	MICOS complex subunit MIC27	APOOL	9.31324e-05	0.000104018
Q9H313;A0A0G2JPK6;E7ET67	Protein tweety homolog 1;Protein tweety homolog	TTYH1	0.000226895	0.000104053
Q96P47;C9J975;E7ESL9;H7C4F1	Arf-GAP with GTPase, ANK repeat and PH domain-containing protein 3	AGAP3	5.94519e-05	0.00010408
Q14344	Guanine nucleotide-binding protein subunit alpha-13	GNA13	9.87735e-05	0.000104231
Q68CZ2	Tensin-3	TNS3	6.98532e-05	0.000104336
Q15120	[Pyruvate dehydrogenase (acetyl-transferring)] kinase isozyme 3, mitochondrial	PDK3	0.000186038	0.000104354
Q9ULC4;A0A3B3IRV3	Malignant T-cell-amplified sequence 1	MCTS1	0.000128345	0.00010454
P23381	Tryptophan--tRNA ligase, cytoplasmic;T1-TrpRS;T2-TrpRS	WARS	0.000118058	0.000104649
P30153;B3KQV6;C9J9C1	Serine/threonine-protein phosphatase 2A 65 kDa regulatory subunit A alpha isoform	PPP2R1A	0.000150621	0.000104976
Q13596;H0YK42	Sorting nexin-1	SNX1	8.50942e-05	0.000105302
Q9BWS9;E9PPA0	Chitinase domain-containing protein 1	CHID1	0.000126782	0.000105659
O95865;A0A140T971;Q5SSV3;Q5SRR8;H0Y7N1	N(G),N(G)-dimethylarginine dimethylaminohydrolase 2	DDAH2	5.92563e-05	0.000105988
O14950;P19105;J3QRS3;P24844;J3KTJ1	Myosin regulatory light chain 12B;Myosin regulatory light chain 12A;Myosin regulatory light polypeptide 9	MYL12B;MYL12A;MYL9	0.000291222	0.000106122
P49441;C9J173;B8ZZF6;E7ET59;E7EUX4;E7ENF2	Inositol polyphosphate 1-phosphatase	INPP1	5.7788e-05	0.000106146
O95741;H0YLV2	Copine-6	CPNE6	0.000119572	0.000106544
O00299	Chloride intracellular channel protein 1	CLIC1	6.47748e-05	0.000106774
E9PAV3;F8VZJ2;F8W0W4;H0YHX9;Q13765;F8W1N5;F8VNW4	Nascent polypeptide-associated complex subunit alpha, muscle-specific form;Nascent polypeptide-associated complex subunit alpha	NACA	0.000118035	0.000106931
P43490;A0A0C4DFS8	Nicotinamide phosphoribosyltransferase	NAMPT	0.000127495	0.000107066
Q13247;A0A590UJK4;A0A590UK01;A0A590UJP7;A0A590UK80;Q08170;Q13243;B4DJK0;B4DUA4;A0A0D9SEM4	Serine/arginine-rich splicing factor 6;Serine/arginine-rich splicing factor 4;Serine/arginine-rich splicing factor 5	SRSF6;SRSF4;SRSF5	0.000134099	0.00010756
Q16774;B1ANH5;B1ANH0;B1ANG9;B1ANH2;B1ANH6;B1ANH3	Guanylate kinase	GUK1	0.000181149	0.000107981
P05129	Protein kinase C gamma type	PRKCG	0.00012068	0.000108212
O15371;B0QYA5	Eukaryotic translation initiation factor 3 subunit D	EIF3D	0.000194257	0.000108274
E9PHY5;O43491;A0A2R8Y5B3	Band 4.1-like protein 2	EPB41L2	0.000100458	0.000108284
Q9Y262;B0QY89;B0QY90	Eukaryotic translation initiation factor 3 subunit L	EIF3L	0.000182618	0.000108651
P27105;F8VSL7	Erythrocyte band 7 integral membrane protein	STOM	0.000112739	0.000108678
Q14141;B1AMS2	Septin-6	2022-09-06	0.000149845	0.000109023
Q68D91	Metallo-beta-lactamase domain-containing protein 2	MBLAC2	0.000142545	0.000109092
F8W031;Q9Y2B0;F8VXJ7;F8W1K5	Protein canopy homolog 2	CNPY2	0.000111528	0.000109175
P06730;D6RBW1	Eukaryotic translation initiation factor 4E	EIF4E	0.000219834	0.000109257
Q9ULV4;B4E3S0;F8W1H8;F8VUX3;F8VSA4;F8VRE9;F8VTT6;F8VVB7	Coronin-1C;Coronin	CORO1C	7.92682e-05	0.000109269
Q96IU4;B4DQI4;F8W9U3	Alpha/beta hydrolase domain-containing protein 14B	ABHD14B	8.7334e-05	0.000109474
Q13409;E7EQL5;E7EV09	Cytoplasmic dynein 1 intermediate chain 2	DYNC1I2	0.000157901	0.000109491
P02747	Complement C1q subcomponent subunit C	C1QC	8.89872e-05	0.000109588
Q02952	A-kinase anchor protein 12	AKAP12	0.000156652	0.000109689
Q8NC96;F5GYH1;A0A1W2PRM0;A0A1W2PRL5;A0A1W2PR09	Adaptin ear-binding coat-associated protein 1	NECAP1	0.000142619	0.000109931
Q86T03;G3V5T5	Type 1 phosphatidylinositol 4,5-bisphosphate 4-phosphatase	TMEM55B	0.000105219	0.000110129
Q9H845;H0Y8Z9	Acyl-CoA dehydrogenase family member 9, mitochondrial	ACAD9	0.000170027	0.000110282
P05455;E9PGX9;E7ERC4	Lupus La protein	SSB	0.000148968	0.00011032
Q9UJU6;B4DDD6;H0Y5J4	Drebrin-like protein	DBNL	0.000157612	0.000110388
Q8WU90	Zinc finger CCCH domain-containing protein 15	ZC3H15	7.80137e-05	0.000111332
P07737;K7EJ44	Profilin-1	PFN1	5.41513e-05	0.000111389
O14579;M0QXB4;M0R061	Coatomer subunit epsilon	COPE	0.000177341	0.000112397
P50402;Q5HY57	Emerin	EMD	0.000207006	0.000112755
Q15121	Astrocytic phosphoprotein PEA-15	PEA15	0.000202521	0.00011299
Q9NUL3;E7EPX0;E7EVJ4;E5RJN7;E7EVI1	Double-stranded RNA-binding protein Staufen homolog 2	STAU2	0.000176201	0.000113462
Q9BXF6;A0A1B0GTL5	Rab11 family-interacting protein 5	RAB11FIP5	0.000130949	0.000113664
Q96EQ0;D6RFW1	Small glutamine-rich tetratricopeptide repeat-containing protein beta	SGTB	0.000112295	0.000113691
O43747	AP-1 complex subunit gamma-1	AP1G1	0.00014122	0.000113751
Q14254;J3QLD9;E7EMK3	Flotillin-2	FLOT2	0.000105519	0.0001138
P21399	Cytoplasmic aconitate hydratase	ACO1	0.000104733	0.000113839
Q6IBS0;D6RG15	Twinfilin-2	TWF2	5.43981e-05	0.00011385
O00408;E9PEF1	cGMP-dependent 3,5-cyclic phosphodiesterase	PDE2A	0.000145842	0.000114141
O14775	Guanine nucleotide-binding protein subunit beta-5	GNB5	0.000255347	0.000114145
P11169;Q8TDB8	Solute carrier family 2, facilitated glucose transporter member 3;Solute carrier family 2, facilitated glucose transporter member 14	SLC2A3;SLC2A14	9.98059e-05	0.000114466
Q15119;D6RDN9	[Pyruvate dehydrogenase (acetyl-transferring)] kinase isozyme 2, mitochondrial	PDK2	9.76543e-05	0.00011476
Q92905;E5RHH5	COP9 signalosome complex subunit 5	COPS5	0.000138604	0.000114946
P55209;F8W118;F8VY35;F8VV59;F5H4R6;H0YIV4;F8VRJ2;H0YH88;H0YHC3;F8W020;F8W543;B7Z9C2;F8W0J6;F8VVB5;F8VXI6;F8VUX1	Nucleosome assembly protein 1-like 1	NAP1L1	0.000141985	0.000115211
P53680;M0R0N4;M0QYZ2;M0QZ21;X6R390	AP-2 complex subunit sigma	AP2S1	0.000223145	0.000115302
Q02413	Desmoglein-1	DSG1	4.04196e-05	0.000115421
Q96CN7	Isochorismatase domain-containing protein 1	ISOC1	1.75743e-05	0.000115746
P49006	MARCKS-related protein	MARCKSL1	0.000255915	0.000116076
Q01959	Sodium-dependent dopamine transporter	SLC6A3	0.000124858	0.00011608
P56537;B7ZBH1	Eukaryotic translation initiation factor 6	EIF6	0.000228647	0.000116281
Q9NY33;G3V1D3;G3V180	Dipeptidyl peptidase 3	DPP3	9.47413e-05	0.000116769
P46060	Ran GTPase-activating protein 1	RANGAP1	0.000109158	0.000116782
Q13232;H3BPR2	Nucleoside diphosphate kinase 3;Nucleoside diphosphate kinase	NME3	0.000124128	0.000117589
Q13454;D6RDV0;D6RA37;A0A0A0MTC2;D6RIY7	Tumor suppressor candidate 3	TUSC3	0.000136936	0.000117716
P24534;C9JZW3	Elongation factor 1-beta	EEF1B2	0.000165011	0.00011777
Q15006;H0YAS9	ER membrane protein complex subunit 2	EMC2	0.000159919	0.000118063
Q8NC44;C9JIF3;H7C3D5	Protein FAM134A	FAM134A	0.0001804	0.000118343
P47756;B1AK87;B1AK88;B1AK85	F-actin-capping protein subunit beta	CAPZB	0.000121252	0.000118915
Q9BSH4	Translational activator of cytochrome c oxidase 1	TACO1	0.000188554	0.000119175
P16930	Fumarylacetoacetase	FAH	7.81447e-05	0.000119307
P29762;B5MCB5	Cellular retinoic acid-binding protein 1	CRABP1	0.000119678	0.000119863
Q5T0D9	Tumor protein p63-regulated gene 1-like protein	TPRG1L	0.000222141	0.000120095
P26639	Threonine--tRNA ligase, cytoplasmic	TARS	9.3098e-05	0.000120205
P35270	Sepiapterin reductase	SPR	8.14435e-05	0.000120449
O75110	Probable phospholipid-transporting ATPase IIA	ATP9A	0.000114002	0.000121147
Q9UBP4;F6SYF8	Dickkopf-related protein 3	DKK3	0.000117927	0.000121164
O43396;K7ER96;K7EML9	Thioredoxin-like protein 1	TXNL1	0.000175509	0.000121269
Q15382;F8WBL3;C9J931	GTP-binding protein Rheb	RHEB	0.000157261	0.000121298
Q9UI10;A0A087WTA5;E7ERK9	Translation initiation factor eIF-2B subunit delta	EIF2B4	0.000182978	0.000121518
A0A087X1G7;O60613	15 kDa selenoprotein	2022-09-15	6.97633e-05	0.000121921
Q14247	Src substrate cortactin	CTTN	0.00022559	0.000122119
Q86UW8	Hyaluronan and proteoglycan link protein 4	HAPLN4	7.49432e-05	0.000122156
Q9UK76;J3KT51	Hematological and neurological expressed 1 protein;Hematological and neurological expressed 1 protein, N-terminally processed	HN1	0.00010632	0.000122172
Q9BSH5	Haloacid dehalogenase-like hydrolase domain-containing protein 3	HDHD3	4.29092e-05	0.000122251
P49327;A0A0U1RQF0	Fatty acid synthase;[Acyl-carrier-protein] S-acetyltransferase;[Acyl-carrier-protein] S-malonyltransferase;3-oxoacyl-[acyl-carrier-protein] synthase;3-oxoacyl-[acyl-carrier-protein] reductase;3-hydroxyacyl-[acyl-carrier-protein] dehydratase;Enoyl-[acyl-carrier-protein] reductase;Oleoyl-[acyl-carrier-protein] hydrolase	FASN	0.000150908	0.000122609
Q9NZB2;A0A0C4DG79	Constitutive coactivator of PPAR-gamma-like protein 1	FAM120A	0.000159031	0.000122698
Q13153;E9PM17;B3KNX7	Serine/threonine-protein kinase PAK 1;Non-specific serine/threonine protein kinase	PAK1	0.000118228	0.000122841
Q8N9I0	Synaptotagmin-2	SYT2	0.000144534	0.000123559
Q9UDY4	DnaJ homolog subfamily B member 4	DNAJB4	0.000235452	0.00012388
P09543	2,3-cyclic-nucleotide 3-phosphodiesterase	CNP	0.000275197	0.000123909
P17858	ATP-dependent 6-phosphofructokinase, liver type	PFKL	0.000249677	0.000124556
Q9NS86	LanC-like protein 2	LANCL2	0.000154793	0.000124605
Q9Y2A7	Nck-associated protein 1	NCKAP1	0.000113665	0.000124799
Q96TC7;H0YMB1	Regulator of microtubule dynamics protein 3	RMDN3	0.000111263	0.000125462
Q6P2S7	Tetratricopeptide repeat protein GNN	GNN	0.0001243	0.000125588
O00499	Myc box-dependent-interacting protein 1	BIN1	0.00010037	0.000125607
Q14157;F8W726;Q5VU77	Ubiquitin-associated protein 2-like	UBAP2L	0.000191277	0.000125684
P20338;A0A087WYT5	Ras-related protein Rab-4A	RAB4A	9.42112e-05	0.000126033
Q9HA64;I3L2G3;I3L139	Ketosamine-3-kinase	FN3KRP	8.69892e-05	0.000126036
Q01995;H0YCU9	Transgelin	TAGLN	0.000159849	0.000126093
Q9UMS0;C9J8Q1;F8W9P7;H7C537	NFU1 iron-sulfur cluster scaffold homolog, mitochondrial	NFU1	4.92397e-05	0.000126938
P53618;E9PP73	Coatomer subunit beta	COPB1	0.000150193	0.00012701
P07741;H3BQF1;H3BQZ9;H3BQB1;H3BSW3	Adenine phosphoribosyltransferase	APRT	6.7732e-05	0.000127012
P20591;F8W8T1;H9KVC7;H9KVC9	Interferon-induced GTP-binding protein Mx1;Interferon-induced GTP-binding protein Mx1, N-terminally processed	MX1	0.000190075	0.000127055
Q9UI09;F8VRD8	NADH dehydrogenase [ubiquinone] 1 alpha subcomplex subunit 12	NDUFA12	0.000242023	0.00012706
O75874	Isocitrate dehydrogenase [NADP] cytoplasmic	IDH1	0.000103246	0.000127158
A0A3B3IU40;A0A3B3IT28;A0A3B3ITE5;Q12756;A0A3F2YNW9;A0A3B3IUA1;A0A3B3ITF7;A0A3B3ITW6;A0A3B3ITK3	Kinesin-like protein KIF1A	KIF1A	0.000159195	0.000127257
Q14764	Major vault protein	MVP	0.000222076	0.000127435
P40394;A0A0C4DG85;E9PFG0	Alcohol dehydrogenase class 4 mu/sigma chain	ADH7	0.000321122	0.000127625
O15240;Q05BJ3	Neurosecretory protein VGF;Neuroendocrine regulatory peptide-1;Neuroendocrine regulatory peptide-2;Antimicrobial peptide VGF[554-577]	VGF	0.000222521	0.000127786
P17050	Alpha-N-acetylgalactosaminidase	NAGA	8.03972e-05	0.000127823
P63151;A0A590UJY3	Serine/threonine-protein phosphatase 2A 55 kDa regulatory subunit B alpha isoform	PPP2R2A	0.000166844	0.000127911
Q9BS92	Protein NipSnap homolog 3B	NIPSNAP3B	8.97904e-05	0.000128122
Q96CS3	FAS-associated factor 2	FAF2	0.000125997	0.000128444
P35580	Myosin-10	MYH10	0.000160576	0.00012847
P02741;Q5VVP7	C-reactive protein;C-reactive protein(1-205)	CRP	6.32578e-05	0.000128959
Q13838;O00148;Q5STU3;A0A0G2JJZ9;F6WLT2;A0A140T9X3;F6TRA5;A0A0A0MT12;F6S4E6;F6R6M7;H0Y400;F6QYI9;A0A0G2JJL7	Spliceosome RNA helicase DDX39B;ATP-dependent RNA helicase DDX39A	DDX39B;DDX39A	0.000118598	0.000129124
Q86WU2	Probable D-lactate dehydrogenase, mitochondrial	LDHD	0.000119284	0.000129215
P54687	Branched-chain-amino-acid aminotransferase, cytosolic	BCAT1	0.000148123	0.000129336
P78324;Q5TFQ8	Tyrosine-protein phosphatase non-receptor type substrate 1;Signal-regulatory protein beta-1 isoform 3	SIRPA;SIRPB1	0.000134722	0.000129377
Q9NQE9	Histidine triad nucleotide-binding protein 3	HINT3	0.000225783	0.000129499
P05771	Protein kinase C beta type	PRKCB	0.000148807	0.000129613
Q06124;A0A1W2PPU4	Tyrosine-protein phosphatase non-receptor type 11	PTPN11	0.000185986	0.000129752
P00167	Cytochrome b5	CYB5A	0.000165432	0.000129855
P53990;H3BMU1;H3BUI0;F5GXM3;H3BQF7;J3KR23	IST1 homolog	IST1	7.97333e-05	0.000129982
P82909	28S ribosomal protein S36, mitochondrial	MRPS36	0.000121835	0.000130116
Q6GMV3	Putative peptidyl-tRNA hydrolase PTRHD1	PTRHD1	0.00017626	0.000130383
Q99460;A0A087WW66	26S proteasome non-ATPase regulatory subunit 1	PSMD1	0.000128931	0.000130789
Q16134	Electron transfer flavoprotein-ubiquinone oxidoreductase, mitochondrial	ETFDH	0.00015668	0.000130879
P50416	Carnitine O-palmitoyltransferase 1, liver isoform	CPT1A	0.000181108	0.000131025
P05230	Fibroblast growth factor 1	FGF1	0.000139658	0.000131135
P34913;E5RFU2;E5RI53;H0YAW7;E5RFH6	Bifunctional epoxide hydrolase 2;Cytosolic epoxide hydrolase 2;Lipid-phosphate phosphatase	EPHX2	9.07608e-05	0.000131374
P52907	F-actin-capping protein subunit alpha-1	CAPZA1	0.00017145	0.000131473
P43897	Elongation factor Ts, mitochondrial	TSFM	0.000138875	0.000131772
Q92841;A0A1X7SBZ2;A0A5H1ZRQ2;A0A1W2PQ51	Probable ATP-dependent RNA helicase DDX17	DDX17	0.000215869	0.000131823
Q93034	Cullin-5	CUL5	7.68241e-05	0.00013184
Q86WG3	Caytaxin	ATCAY	0.000172474	0.000131866
Q8WUD1;A0A3B3ITL1	Ras-related protein Rab-2B	RAB2B	8.63902e-05	0.000131924
O43765;K7EMD6	Small glutamine-rich tetratricopeptide repeat-containing protein alpha	SGTA	0.000228423	0.000132495
P23634	Plasma membrane calcium-transporting ATPase 4	ATP2B4	0.000191186	0.000132553
O15061;C9JIE4;A0A075B7B1	Synemin	SYNM	7.25428e-05	0.000132639
P11413;E7EUI8;E7EM57;E9PD92	Glucose-6-phosphate 1-dehydrogenase	G6PD	0.000125354	0.000132715
Q15233;C9IZL7;H7C367;C9JYS8	Non-POU domain-containing octamer-binding protein	NONO	0.000173236	0.00013309
Q9Y678	Coatomer subunit gamma-1	COPG1	0.000155343	0.000133099
Q7L0J3	Synaptic vesicle glycoprotein 2A	SV2A	0.000158997	0.000133914
Q96DA2	Ras-related protein Rab-39B	RAB39B	0.000152782	0.000134039
Q9UI15;C9J5W6	Transgelin-3	TAGLN3	0.000191742	0.000134214
P36959	GMP reductase 1	GMPR	6.47778e-05	0.000135106
P05386	60S acidic ribosomal protein P1	RPLP1	3.00329e-05	0.00013558
P30519;A0A087WT44;I3L159;I3L1F5	Heme oxygenase 2	HMOX2	0.000179725	0.000136035
P31146;H3BRY3	Coronin-1A;Coronin	CORO1A	0.0002303	0.000136324
Q9NQ66;A0A087WT80;A0A087WW73;A0A1B0GWB6;A0A0D9SF51;A0A0D9SG17;H0YCJ2	1-phosphatidylinositol 4,5-bisphosphate phosphodiesterase beta-1;Phosphoinositide phospholipase C	PLCB1	0.000137239	0.000136706
O00629	Importin subunit alpha-3	KPNA4	0.000260232	0.000136735
Q96CV9	Optineurin	OPTN	0.000170389	0.000137534
P62942;Q5W0X3;Q1JUQ5;A0A087WZM5	Peptidyl-prolyl cis-trans isomerase FKBP1A;Peptidyl-prolyl cis-trans isomerase	FKBP1A;FKBP12-Exip2	1.03197e-05	0.000137561
P62263;A0A2R8Y811	40S ribosomal protein S14	RPS14	0.000319837	0.000138716
Q9UMS4	Pre-mRNA-processing factor 19	PRPF19	0.000328906	0.000139332
P49589;B4DKY1	Cysteine--tRNA ligase, cytoplasmic	CARS	0.00010476	0.000139615
P12955;K7ES25;A0A494C165;A0A494C194	Xaa-Pro dipeptidase	PEPD	8.60292e-05	0.000140271
P40616;F8VYN9;B4DZG7	ADP-ribosylation factor-like protein 1	ARL1	0.000158708	0.0001409
Q9P219	Protein Daple	CCDC88C	0.000121301	0.000140924
O94973;A0A0G2JS82;A0A0G2JQM1	AP-2 complex subunit alpha-2	AP2A2	0.00015355	0.000141235
P40123;E9PDI2;A0A087X0J3;A0A087WZ15;B7Z385	Adenylyl cyclase-associated protein 2;Adenylyl cyclase-associated protein	CAP2	0.000167343	0.000141356
Q6PUV4	Complexin-2	CPLX2	0.00021838	0.00014165
P25311;C9JEV0	Zinc-alpha-2-glycoprotein	AZGP1	6.2121e-05	0.00014169
P30740	Leukocyte elastase inhibitor	SERPINB1	3.53008e-05	0.000142128
P05023	Sodium/potassium-transporting ATPase subunit alpha-1	ATP1A1	0.000191467	0.000142143
O14617;A0A2R8Y611	AP-3 complex subunit delta-1	AP3D1	0.000187763	0.000142419
Q92823;C9JYY6;F8W775;A0A087X2B3	Neuronal cell adhesion molecule	NRCAM	0.000139379	0.000142443
O95057;K7EN06	GTP-binding protein Di-Ras1	DIRAS1	0.000266923	0.000143317
Q9UI12;G3V126	V-type proton ATPase subunit H	ATP6V1H	0.000143913	0.000143566
O43707;F5GXS2	Alpha-actinin-4	ACTN4	0.000146605	0.000143968
C9JF17;P05090	Apolipoprotein D	APOD	8.42668e-05	0.000144386
Q04446;E9PGM4	1,4-alpha-glucan-branching enzyme	GBE1	0.00018732	0.000144483
P20042	Eukaryotic translation initiation factor 2 subunit 2	EIF2S2	0.00017187	0.000144536
O94903;E5RFX7	Proline synthase co-transcribed bacterial homolog protein	PROSC	0.000181447	0.000144609
P61018;M0R0X1	Ras-related protein Rab-4B	RAB4B	0.000170367	0.000144639
Q9UJZ1;A0A087WYB4	Stomatin-like protein 2, mitochondrial	STOML2	0.000134014	0.000144806
O75475	PC4 and SFRS1-interacting protein	PSIP1	0.000215253	0.000144901
P36507;A0A1B0GUL7	Dual specificity mitogen-activated protein kinase kinase 2	MAP2K2	0.000162084	0.000145029
P07197;E7ESP9;E7EMV2	Neurofilament medium polypeptide	NEFM	0.000153201	0.000145902
P20290	Transcription factor BTF3	BTF3	0.000212621	0.000146022
Q13347	Eukaryotic translation initiation factor 3 subunit I	EIF3I	0.000214172	0.0001465
O75955;A0A140T9R1;A0A140T9W4;A2AB10;A2AB09;A0A140T9X0	Flotillin-1	FLOT1	0.000182299	0.000147397
P61769;H0YLF3;F5H6I0	Beta-2-microglobulin;Beta-2-microglobulin form pI 5.3	B2M	0.000153889	0.000147496
O95571;M0QXB5;M0QY80	Persulfide dioxygenase ETHE1, mitochondrial	ETHE1	9.39181e-05	0.000147768
P19404;E7EPT4	NADH dehydrogenase [ubiquinone] flavoprotein 2, mitochondrial	NDUFV2	0.000176409	0.00014787
P37802;X6RJP6	Transgelin-2	TAGLN2	6.37826e-05	0.000148022
Q99574;H7C5T9	Neuroserpin	SERPINI1	7.26892e-05	0.000148185
B7Z613;B7Z248;Q13491	Neuronal membrane glycoprotein M6-b	GPM6B	0.00014435	0.000148463
P39687;H0YN26;Q92688;O43423	Acidic leucine-rich nuclear phosphoprotein 32 family member A;Acidic leucine-rich nuclear phosphoprotein 32 family member B;Acidic leucine-rich nuclear phosphoprotein 32 family member C	ANP32A;ANP32B;ANP32C	4.99261e-05	0.000148506
P30419;K7EN82	Glycylpeptide N-tetradecanoyltransferase 1	NMT1	0.0002304	0.000149274
O75489	NADH dehydrogenase [ubiquinone] iron-sulfur protein 3, mitochondrial	NDUFS3	0.000209392	0.000150321
Q7L2E3;H7BXY3	Putative ATP-dependent RNA helicase DHX30	DHX30	0.000140909	0.000150954
P35998	26S protease regulatory subunit 7	PSMC2	0.00020974	0.000150996
Q9UBB4;A0A1W2PQD2	Ataxin-10	ATXN10	0.000126564	0.000151403
Q05329;A0A3B3IU09	Glutamate decarboxylase 2	GAD2	0.000225334	0.000151443
O75821;K7ER90;K7EL20;K7EP16;K7ENA8	Eukaryotic translation initiation factor 3 subunit G	EIF3G	0.000202823	0.000151508
Q9Y2V2;H3BSW7;H3BUY4;H3BPY5;H3BNU9	Calcium-regulated heat stable protein 1	CARHSP1	0.000265129	0.000151914
A0A3B3IUA2;P55769;B1AHD1;A0A3B3IRU2	NHP2-like protein 1;NHP2-like protein 1, N-terminally processed	NHP2L1	0.000241284	0.000152316
Q9UM00;J3QQY2;J3KS45	Transmembrane and coiled-coil domain-containing protein 1	TMCO1	0.000183242	0.000152402
Q02790	Peptidyl-prolyl cis-trans isomerase FKBP4;Peptidyl-prolyl cis-trans isomerase FKBP4, N-terminally processed	FKBP4	0.000238759	0.000152437
Q9H299;Q5T123	SH3 domain-binding glutamic acid-rich-like protein 3	SH3BGRL3	0.000158995	0.000152926
P56181	NADH dehydrogenase [ubiquinone] flavoprotein 3, mitochondrial	NDUFV3	6.87725e-05	0.000153203
Q3SXM5	Inactive hydroxysteroid dehydrogenase-like protein 1	HSDL1	0.000117939	0.000153235
Q9NWU5;J3KQY1;E7ESL0	39S ribosomal protein L22, mitochondrial	MRPL22	0.000111444	0.000153379
O95433;G3V438	Activator of 90 kDa heat shock protein ATPase homolog 1	AHSA1	0.000166203	0.000154024
P55145;A8K878	Mesencephalic astrocyte-derived neurotrophic factor	MANF	0.00019726	0.000154392
P35612	Beta-adducin	ADD2	0.000151554	0.000154953
Q86X76	Nitrilase homolog 1	NIT1	0.000165077	0.000155207
Q00169;F5GWE5;I3L471;I3L4U7;I3L2X8;I3L4C0;I3L459;I3L4H1	Phosphatidylinositol transfer protein alpha isoform	PITPNA	0.000101432	0.000155232
P51665;H3BNT7;H3BTM8	26S proteasome non-ATPase regulatory subunit 7	PSMD7	0.000176614	0.000155453
Q9H444	Charged multivesicular body protein 4b	CHMP4B	0.000223029	0.000155562
P19623	Spermidine synthase	SRM	7.06812e-05	0.000155825
Q9NWV4	UPF0587 protein C1orf123	C1orf123	0.000110818	0.0001564
P25685;M0R080;M0QYT3;M0QXK0	DnaJ homolog subfamily B member 1	DNAJB1	0.000175369	0.00015696
P62745	Rho-related GTP-binding protein RhoB	RHOB	0.000174901	0.000157223
Q99614	Tetratricopeptide repeat protein 1	TTC1	0.000155677	0.000157285
P34897;H0YIZ0;G3V2Y4	Serine hydroxymethyltransferase, mitochondrial;Serine hydroxymethyltransferase	SHMT2	8.73216e-05	0.000157617
P11586;V9GYY3;A0A384N5Y3;F5H2F4;V9GZ78;A0A494C1T2	C-1-tetrahydrofolate synthase, cytoplasmic;Methylenetetrahydrofolate dehydrogenase;Methenyltetrahydrofolate cyclohydrolase;Formyltetrahydrofolate synthetase;C-1-tetrahydrofolate synthase, cytoplasmic, N-terminally processed	MTHFD1	0.000178222	0.000158093
Q969P0;C9J8Z4	Immunoglobulin superfamily member 8	IGSF8	0.000254264	0.000158464
Q9Y3E5;J3KQ48	Peptidyl-tRNA hydrolase 2, mitochondrial	PTRH2	0.000131037	0.000159289
Q9BZC1;A0A0C4DGR1;B4DHA8;M0QY66	CUGBP Elav-like family member 4	CELF4	0.000333519	0.000159572
P32004	Neural cell adhesion molecule L1	L1CAM	0.000173537	0.000159596
O60869	Endothelial differentiation-related factor 1	EDF1	0.000166549	0.000159904
Q8WVM8	Sec1 family domain-containing protein 1	SCFD1	0.000185046	0.000160491
Q99613;B5ME19	Eukaryotic translation initiation factor 3 subunit C;Eukaryotic translation initiation factor 3 subunit C-like protein	EIF3C;EIF3CL	0.000191781	0.000160749
O75683	Surfeit locus protein 6	SURF6	0.000178113	0.000160962
O94919	Endonuclease domain-containing 1 protein	ENDOD1	0.000124351	0.000161353
O75379	Vesicle-associated membrane protein 4	VAMP4	0.000405973	0.000161404
Q8N4T8;H0Y962	Carbonyl reductase family member 4	CBR4	0.000165833	0.000162161
Q96FQ6	Protein S100-A16	S100A16	5.76755e-05	0.000162866
Q9Y394;H0YJ66;H0YJE4	Dehydrogenase/reductase SDR family member 7	DHRS7	0.000178408	0.000163176
Q4V328;A0A087WT45	GRIP1-associated protein 1	GRIPAP1	0.000191904	0.000163682
P30041	Peroxiredoxin-6	PRDX6	0.000121467	0.000164063
Q16798;E9PMB9	NADP-dependent malic enzyme, mitochondrial;Malic enzyme	ME3	0.000139961	0.000164217
Q92598;A0A0A0MSM0	Heat shock protein 105 kDa	HSPH1	0.000209561	0.000164505
Q9UNZ2;F2Z2K0	NSFL1 cofactor p47	NSFL1C	0.000172027	0.000164513
Q8WUM4	Programmed cell death 6-interacting protein	PDCD6IP	0.00016379	0.000164635
P51798;H0Y2M6	H(+)/Cl(-) exchange transporter 7	CLCN7	0.000175813	0.000164812
Q9H1K1;F5H5N2;B4DNC9;B3KQ30	Iron-sulfur cluster assembly enzyme ISCU, mitochondrial	ISCU	0.000163513	0.00016486
A0A1B0GTW6;Q9H4G0;A0A0C4DH22	Band 4.1-like protein 1	EPB41L1	0.000212153	0.000165034
Q00059;H7BYN3	Transcription factor A, mitochondrial	TFAM	0.00023096	0.000165161
Q7Z6G3;H3BPH6	N-terminal EF-hand calcium-binding protein 2	NECAB2	0.000245849	0.000165838
Q8N335;C9JM46;C9JFA7	Glycerol-3-phosphate dehydrogenase 1-like protein;Glycerol-3-phosphate dehydrogenase [NAD(+)]	GPD1L	0.000134203	0.000165895
P49720;A0A087WUL2	Proteasome subunit beta type-3	PSMB3	0.000138642	0.000166441
P47813;O14602;X6RAC9;A6NJH9	Eukaryotic translation initiation factor 1A, X-chromosomal;Eukaryotic translation initiation factor 1A, Y-chromosomal	EIF1AX;EIF1AY	0.000266729	0.000166487
Q92752	Tenascin-R	TNR	0.000200724	0.000166488
O00764;F2Z2Y4	Pyridoxal kinase	PDXK	0.000964026	0.000166583
P61086;D6RDM7	Ubiquitin-conjugating enzyme E2 K	UBE2K	0.000106618	0.000166746
Q9BY50;B4DI03;K7EJQ7;A0A0A0MR04	Signal peptidase complex catalytic subunit SEC11C;Signal peptidase complex catalytic subunit SEC11	SEC11C;SEC11L3	0.000170138	0.000167663
P60228;E5RGA2	Eukaryotic translation initiation factor 3 subunit E	EIF3E	0.000269122	0.000167952
O96008;K7EKG4	Mitochondrial import receptor subunit TOM40 homolog	TOMM40	0.000119791	0.000167991
P02042;E9PFT6	Hemoglobin subunit delta	HBD	0.000229787	0.000168049
Q13098;C9JFE4;A0A096LP07;A0A096LPJ3;A8K070	COP9 signalosome complex subunit 1	GPS1	0.000218302	0.000168194
Q5EB52;C9JWU9;C9JW74;C9JRA9;C9JCM6;R4GN52;C9JUD2	Mesoderm-specific transcript homolog protein	MEST	0.000294632	0.00016829
O43237	Cytoplasmic dynein 1 light intermediate chain 2	DYNC1LI2	0.000174642	0.000168502
Q5T5C0	Syntaxin-binding protein 5	STXBP5	0.000153246	0.000169019
Q8WXF1;X6RDA4	Paraspeckle component 1	PSPC1	0.000301274	0.000169093
P49841;A0A3B3ITW1	Glycogen synthase kinase-3 beta	GSK3B	0.000228046	0.000169126
P35241;A0A2R8Y5S7;A0A2R8Y7M3	Radixin	RDX	0.000114596	0.000169674
Q9Y2Z0	Suppressor of G2 allele of SKP1 homolog	SUGT1	0.0001866	0.000169943
Q14318;M0R2K9	Peptidyl-prolyl cis-trans isomerase FKBP8;Peptidyl-prolyl cis-trans isomerase	FKBP8	0.000196598	0.000170709
P31942	Heterogeneous nuclear ribonucleoprotein H3	HNRNPH3	0.000172904	0.000171393
Q4J6C6	Prolyl endopeptidase-like	PREPL	0.000216947	0.000171457
P68400;E7EU96;A0A2R8YD58;A0A2R8YF43;A0A2R8Y5A0;A0A2R8YFU2;Q8NEV1;A0A2R8YDP2;A0A2R8Y4D6;A0A2R8Y4H0	Casein kinase II subunit alpha;Casein kinase II subunit alpha 3	CSNK2A1;CSNK2A3	0.000136686	0.000171554
Q9UNK0;I3L305	Syntaxin-8	STX8	0.000256601	0.000171694
Q969X5	Endoplasmic reticulum-Golgi intermediate compartment protein 1	ERGIC1	0.00018976	0.000172081
P00403	Cytochrome c oxidase subunit 2	MT-CO2	0.000282144	0.000172129
P57105;A0A087X1F5;A0A087WYV9	Synaptojanin-2-binding protein	SYNJ2BP;SYNJ2BP-COX16	0.000101218	0.000172203
B4DLN1			0.000177763	0.000172645
O75352;J3QS48;I3L295;J3KTK8;J3QQZ4;J3KT75;J3QW43;J3QRD5;J3KSI4;I3L405;I3L261;I3L1D2;I3L4E0	Mannose-P-dolichol utilization defect 1 protein	MPDU1	0.000177526	0.000172721
P16278;E7EQ29	Beta-galactosidase	GLB1	0.000134268	0.000172791
P51116	Fragile X mental retardation syndrome-related protein 2	FXR2	0.00021634	0.000172956
Q8NBM8;D6R9J0	Prenylcysteine oxidase-like	PCYOX1L	0.000288071	0.000173052
Q06323;H0YLU2	Proteasome activator complex subunit 1	PSME1	3.64001e-05	0.000173105
P47755;F8W9N7;A0A0D9SET8;C9JUG7	F-actin-capping protein subunit alpha-2	CAPZA2	0.000136465	0.000173346
Q13938;K7ES72;A0A499FJ41	Calcyphosin	CAPS	2.39076e-05	0.000173621
A8MVT4;A8MYK1;Q16540;A6NJD9;H7C2P7	39S ribosomal protein L23, mitochondrial	MRPL23	0.000220344	0.000174011
Q07960;H0YE29	Rho GTPase-activating protein 1	ARHGAP1	0.000244837	0.000174591
O75251;F5H5N1;F5GXJ1;A0A087WXF6;A0A087WTI3	NADH dehydrogenase [ubiquinone] iron-sulfur protein 7, mitochondrial	NDUFS7	0.000131414	0.000175005
O95182	NADH dehydrogenase [ubiquinone] 1 alpha subcomplex subunit 7	NDUFA7	0.000201049	0.000175012
P01859;A0A286YEY4	Ig gamma-2 chain C region	IGHG2	0.000109334	0.000175385
Q14982	Opioid-binding protein/cell adhesion molecule	OPCML	0.000162779	0.000175599
Q9NZZ3	Charged multivesicular body protein 5	CHMP5	0.000287907	0.000175633
H3BN98;I3L246		RPS15A	0.000210841	0.000175701
P48556;K7EJR3;R4GMR5;K7EJC1;K7ERW6	26S proteasome non-ATPase regulatory subunit 8	PSMD8	0.000224715	0.000175892
Q86UP2;G3V4Y7	Kinectin	KTN1	0.000244826	0.000175903
P02647;F8W696	Apolipoprotein A-I;Proapolipoprotein A-I;Truncated apolipoprotein A-I	APOA1	0.000262986	0.000176029
P06744;A0A2U3TZU2;K7EQ48;A0A2R8Y6C7;A0A0J9YYH3;A0A0J9YXP8;A0A0J9YX90	Glucose-6-phosphate isomerase	GPI	0.00034339	0.000176389
Q9HD34;F5H189;C9JY28;H7C4Q5;C9JRX8	LYR motif-containing protein 4	LYRM4	0.000404508	0.000176414
P09960	Leukotriene A-4 hydrolase	LTA4H	0.000115503	0.000176434
Q9P032	NADH dehydrogenase [ubiquinone] 1 alpha subcomplex assembly factor 4	NDUFAF4	0.000149549	0.000176488
Q96A57;Q5JWB9;A0A087WTT2	Transmembrane protein 230	TMEM230	0.000218607	0.000177958
P22303	Acetylcholinesterase	ACHE	0.000256183	0.000178443
Q9NQR4;H7C579	Omega-amidase NIT2	NIT2	9.74788e-05	0.000178853
Q16204	Coiled-coil domain-containing protein 6	CCDC6	0.000280503	0.000179137
P43304	Glycerol-3-phosphate dehydrogenase, mitochondrial	GPD2	0.000162125	0.000179447
Q9Y376;A0A087X0K1	Calcium-binding protein 39	CAB39	0.000177005	0.000180463
Q30154;P79483;P01911;A0A140T958;A0A182DWH4	HLA class II histocompatibility antigen, DR beta 5 chain;HLA class II histocompatibility antigen, DR beta 3 chain;HLA class II histocompatibility antigen, DRB1-15 beta chain	HLA-DRB5;HLA-DRB3;HLA-DRB1	5.03551e-06	0.00018081
P49257	Protein ERGIC-53	LMAN1	0.000185421	0.000180893
Q9NUQ9;A0A1W2PRQ0	Protein FAM49B	FAM49B	0.000176535	0.000181065
Q16643;D6R9W4	Drebrin	DBN1	0.000252309	0.000181477
Q9Y570	Protein phosphatase methylesterase 1	PPME1	0.000246423	0.000181598
P43243;A8MXP9;A0A0R4J2E8;D6REM6;D6R991;B3KM87;H0Y8T4	Matrin-3	MATR3	0.000254311	0.000182401
P17568	NADH dehydrogenase [ubiquinone] 1 beta subcomplex subunit 7	NDUFB7	0.000317792	0.000182486
Q5JS37;C9J973	NHL repeat-containing protein 3	NHLRC3	0.000131559	0.00018289
E9PBG7;E9PF82;Q13557;D6R938;H0Y9J2	Calcium/calmodulin-dependent protein kinase type II subunit delta	CAMK2D	0.000194915	0.000183776
O43809;H3BV41;H3BND3	Cleavage and polyadenylation specificity factor subunit 5	NUDT21	0.000354361	0.000183813
F8WD64;Q69YW2	Protein stum homolog	C1orf95	0.000204347	0.000184114
P10619;X6R5C5;X6R8A1;Q5JZH0	Lysosomal protective protein;Lysosomal protective protein 32 kDa chain;Lysosomal protective protein 20 kDa chain;Carboxypeptidase	CTSA	7.94511e-05	0.000184775
Q9UHY7;D6RA00;A0A0C4DGY8	Enolase-phosphatase E1	ENOPH1	0.000144736	0.000185239
O60925;E5RGS4	Prefoldin subunit 1	PFDN1	0.000168546	0.000186013
Q9H4G4;Q5VZR0	Golgi-associated plant pathogenesis-related protein 1	GLIPR2	0.000262743	0.000186178
Q5SYC1	Clavesin-2	CLVS2	0.000201305	0.000186789
P08962;F8VNT9;F8VV56;F8W022;F8VWK8	CD63 antigen;Tetraspanin	CD63	0.000130616	0.000187174
Q8NFV4	Alpha/beta hydrolase domain-containing protein 11	ABHD11	0.000178033	0.000187702
P01019	Angiotensinogen;Angiotensin-1;Angiotensin-2;Angiotensin-3;Angiotensin-4;Angiotensin 1-9;Angiotensin 1-7;Angiotensin 1-5;Angiotensin 1-4	AGT	8.02045e-05	0.000187838
Q16531;F5GY55	DNA damage-binding protein 1	DDB1	0.00014729	0.000188596
Q12907;D6RIU4;D6RBV2	Vesicular integral-membrane protein VIP36	LMAN2	0.000211059	0.000188787
Q01484;A0A5F9ZHS1;A0A5F9ZGX3;A0A5F9ZHD2;A0A5F9ZI40;A0A5F9ZGY4;A0A5F9ZI30;A0A5F9ZGZ5;A0A5F9ZI65;A0A5F9ZHN5;A0A5F9ZH30;I6L894;A0A5F9ZGY3;D6RHE1;A0A5F9ZHR8;A0A5F9ZHE4;A0A5F9ZI46;A0A5F9ZHT4;A0A5F9ZHT8;A0A5F9ZH19;A0A5F9ZHF7;A0A5F9ZHJ6;A0A5F9ZH39;A0A5F9ZI56;A0A5F9ZI15;A0A5F9ZGZ1;A0A5F9ZI81;A0A5F9ZHQ5;A0A5F9ZGS7;A0A5F9ZGY1;A0A5F9ZI18;A0A5F9ZGX8;A0A5F9ZH70;A0A5F9ZHJ4;A0A5F9ZHG3;A0A5F9ZHC9;A0A5F9ZHY6;A0A5…	Ankyrin-2	ANK2	0.000212703	0.000188974
Q96AT9;C9J6A7;C9J9T0;C9IZU8	Ribulose-phosphate 3-epimerase	RPE	6.28227e-05	0.000189051
Q10567;C9J1E7	AP-1 complex subunit beta-1	AP1B1	0.000215657	0.000189198
Q9UNM6;J3KNQ3;A0A087WUL9;E9PL38	26S proteasome non-ATPase regulatory subunit 13	PSMD13	0.000263628	0.000189331
Q9UJW0	Dynactin subunit 4	DCTN4	0.000251589	0.000189467
Q15185;A0A087WYT3;B4DDC6	Prostaglandin E synthase 3	PTGES3	0.000502078	0.000189797
Q9GZT8;E7EXA3;Q6X734	NIF3-like protein 1	NIF3L1	0.00013654	0.000189833
Q15274	Nicotinate-nucleotide pyrophosphorylase [carboxylating]	QPRT	0.000129547	0.000190368
P09429;Q5T7C4	High mobility group protein B1	HMGB1	0.000405227	0.000190369
P15559;B4DLR8;H3BRK3;H3BNV2	NAD(P)H dehydrogenase [quinone] 1	NQO1	0.00011711	0.000190694
Q9H7Z7;X6RJ95	Prostaglandin E synthase 2;Prostaglandin E synthase 2 truncated form	PTGES2	0.000186043	0.000190843
Q9BRQ6;J3QTA6;J3QTB2	MICOS complex subunit MIC25	CHCHD6	0.000295543	0.000191641
Q96A26;F8W7Q4;E9PH05	Protein FAM162A	FAM162A	0.000247658	0.000192152
P78357;K7EMM9	Contactin-associated protein 1	CNTNAP1	0.000242317	0.000192546
P23588;E7EX17;F8W0K0;F8VSC7;F8VP89;F8VX11	Eukaryotic translation initiation factor 4B	EIF4B	0.000282556	0.000192626
Q9Y6I3	Epsin-1	EPN1	0.00023923	0.000192661
Q13200	26S proteasome non-ATPase regulatory subunit 2	PSMD2	0.000184416	0.000192813
Q9BT78;D6RFN0;D6RAX7;D6RD63	COP9 signalosome complex subunit 4	COPS4	0.000167684	0.000192985
P04062;A0A0G2JNZ5;A0A0G2JLB3;A0A0G2JNZ0	Glucosylceramidase	GBA	0.000208091	0.00019374
Q8NCW5	NAD(P)H-hydrate epimerase	APOA1BP	0.00012068	0.000193987
P06865;H3BS10;H3BP20;H3BU85;H3BTD4	Beta-hexosaminidase subunit alpha;Beta-hexosaminidase	HEXA	0.000101395	0.000194001
P21912;A0A087WWT1;A0A087WXX8	Succinate dehydrogenase [ubiquinone] iron-sulfur subunit, mitochondrial	SDHB	0.000330135	0.000194188
Q4G0N4;B7Z8V7;A0A0C4DGV3	NAD kinase 2, mitochondrial	NADK2	0.00015462	0.000194725
P48444;B0YIW6;Q6P1Q5	Coatomer subunit delta	ARCN1	0.000183935	0.000195058
Q9P2T1;H0YNJ6;F8WAN9;A0A087WWM4;H0YLV5;H0YMB3;H0YLB8;H0YNS9	GMP reductase 2;GMP reductase	GMPR2	0.000198964	0.000195218
Q7Z4S6;A0A1B0GV47	Kinesin-like protein KIF21A	KIF21A	0.000252814	0.0001955
O94826	Mitochondrial import receptor subunit TOM70	TOMM70A	0.000300623	0.000195596
O60488	Long-chain-fatty-acid--CoA ligase 4	ACSL4	0.00024139	0.000195631
Q13148;A0A087WX29;A0A087WYY0;A0A087X260;G3V162;B1AKP7;A0A087WV68;K7EN94;A0A0A0N0M3;K7EJM5;A0A087WXQ5	TAR DNA-binding protein 43	TARDBP;TDP43	0.000417644	0.000196415
P62333;A0A087X2I1;H0YJC0	26S protease regulatory subunit 10B	PSMC6	0.000176624	0.000196903
Q9NZT1	Calmodulin-like protein 5	CALML5	8.5741e-06	0.000198489
P53396	ATP-citrate synthase	ACLY	0.000270998	0.000198724
Q7Z7H5	Transmembrane emp24 domain-containing protein 4	TMED4	0.000398282	0.000198837
P07384	Calpain-1 catalytic subunit	CAPN1	0.000172813	0.000198951
Q6KCM7	Calcium-binding mitochondrial carrier protein SCaMC-2	SLC25A25	0.000240929	0.000199395
O95167;Q6FGG4;S4R3I5	NADH dehydrogenase [ubiquinone] 1 alpha subcomplex subunit 3	NDUFA3	0.000146346	0.000199763
P36405	ADP-ribosylation factor-like protein 3	ARL3	0.000189286	0.000200033
P63092;Q5JWF2;A0A590UJ58;B0AZR9;A0A590UJF0;A0A590UJB0;A0A590UJY2;A0A590UJJ0;A0A590UJG5;A0A590UJI6;A0A590UKB4;A0A590UJQ9;A0A590UJR6	Guanine nucleotide-binding protein G(s) subunit alpha isoforms short;Guanine nucleotide-binding protein G(s) subunit alpha isoforms XLas	GNAS	0.000166873	0.000200503
P04792	Heat shock protein beta-1	HSPB1	0.000301428	0.000200896
O43488;H3BLU7	Aflatoxin B1 aldehyde reductase member 2	AKR7A2	0.000178592	0.00020166
P02790;Q9BS19	Hemopexin	HPX	0.000121973	0.000201763
Q00796;H0YLA4	Sorbitol dehydrogenase	SORD	0.000104952	0.00020191
Q9BW30	Tubulin polymerization-promoting protein family member 3	TPPP3	0.000231304	0.000202004
P50897;A0A2C9F2P4;A0A286YFF7;Q5T0S4;A0A286YFE3;A0A286YFL8	Palmitoyl-protein thioesterase 1	PPT1	0.000130516	0.000202321
P12036	Neurofilament heavy polypeptide	NEFH	0.00032587	0.000202529
Q9BUE6	Iron-sulfur cluster assembly 1 homolog, mitochondrial	ISCA1	0.000164365	0.000203651
Q9H479	Fructosamine-3-kinase	FN3K	0.000217326	0.000203929
P07203;A0A087WUQ6;A0A2R8Y6B6	Glutathione peroxidase 1;Glutathione peroxidase	GPX1	8.87034e-05	0.000204076
Q8TB36	Ganglioside-induced differentiation-associated protein 1	GDAP1	0.000374695	0.00020429
Q01105;A0A0C4DFV9;P0DME0;A0A087X027	Protein SET;Protein SETSIP	SET;SETSIP	0.000203148	0.000205246
Q9NZR1;G5EA42	Tropomodulin-2	TMOD2	0.000233317	0.000205337
Q8TAC9;H3BP89;H3BU33;H3BTD1;H3BNB3;H3BT30;H3BS22;H3BNH7;H3BNW6;H3BMY4	Secretory carrier-associated membrane protein 5	SCAMP5	0.000206803	0.000205615
P03928	ATP synthase protein 8	MT-ATP8	0.000312404	0.000206256
Q92900	Regulator of nonsense transcripts 1	UPF1	0.000223087	0.000207335
Q92506	Estradiol 17-beta-dehydrogenase 8	HSD17B8	0.000226207	0.000207724
P62330	ADP-ribosylation factor 6	ARF6	0.000171435	0.000207761
Q16653;C9JTE0;A0A0G2JHM8;Q5SSB8;A0A0G2JIQ0;A0A0G2JHB7;A0A140T9L1;A0A0G2JJE4;A0A0G2JI49;A0A0G2JIU9;A0A0G2JHA9;A0A0G2JKI0	Myelin-oligodendrocyte glycoprotein	MOG	2.85477e-05	0.000208302
P05387;H0YDD8	60S acidic ribosomal protein P2	RPLP2	0.000234122	0.000208377
Q9UJQ1	Lysosome-associated membrane glycoprotein 5	LAMP5	0.000364008	0.000208736
P46926;D6R9P4;D6RFF8;D6RAY7;D6RB13	Glucosamine-6-phosphate isomerase 1;Glucosamine-6-phosphate isomerase	GNPDA1	0.000173886	0.000208868
F5H5V4;O00233;F5H7X1;F5GX23;J3KN29	26S proteasome non-ATPase regulatory subunit 9	PSMD9	8.46307e-05	0.000209166
P01024	Complement C3;Complement C3 beta chain;C3-beta-c;Complement C3 alpha chain;C3a anaphylatoxin;Acylation stimulating protein;Complement C3b alpha chain;Complement C3c alpha chain fragment 1;Complement C3dg fragment;Complement C3g fragment;Complement C3d fragment;Complement C3f fragment;Complement C3c alpha chain fragment 2	C3	0.000119518	0.000209173
P61923;F8VVA7;F8W651;F8VYK5;F8VXB1;F8W156;F8VXR1;F8VYZ4	Coatomer subunit zeta-1	COPZ1	0.000283499	0.000209295
P48066	Sodium- and chloride-dependent GABA transporter 3	SLC6A11	0.000342676	0.000209406
Q13740;F5GXJ9	CD166 antigen	ALCAM	0.000235116	0.000209707
Q9HB40	Retinoid-inducible serine carboxypeptidase	SCPEP1	0.000147821	0.000210036
O60506;B7Z645	Heterogeneous nuclear ribonucleoprotein Q	SYNCRIP	0.000285464	0.000210331
Q9UJ70;H7C3G9;C9JEV6;H7C286	N-acetyl-D-glucosamine kinase	NAGK	0.000176204	0.000210388
Q99714;Q5H928	3-hydroxyacyl-CoA dehydrogenase type-2	HSD17B10	0.000112779	0.000210797
Q9Y5Z4;Q5THN1	Heme-binding protein 2	HEBP2	0.000153676	0.000210901
Q14011;K7ENX8;K7ELV6;K7EJV5;K7ELT6;K7EJV1;K7EMY9;K7EPM4;K7ER40;K7EQR7;D6W5Y5	Cold-inducible RNA-binding protein	CIRBP	0.000423751	0.000211234
Q9NRG7;G3V4N6;G3V5T1;Q86TZ5;F6RWC2	Epimerase family protein SDR39U1	SDR39U1	0.00029184	0.000211608
O60641;E9PDG8;E5RGY9	Clathrin coat assembly protein AP180	SNAP91	0.00020188	0.000211766
Q14558;B4DP31;C9J168	Phosphoribosyl pyrophosphate synthase-associated protein 1	PRPSAP1	0.000220289	0.000212117
Q9UQ16	Dynamin-3	DNM3	0.000274459	0.000212785
P55795	Heterogeneous nuclear ribonucleoprotein H2	HNRNPH2	0.000344689	0.000213024
Q99873;E9PKG1;E9PQ98;E9PIX6	Protein arginine N-methyltransferase 1	PRMT1	0.000222633	0.000213545
Q92561;E5RHN5	Phytanoyl-CoA hydroxylase-interacting protein	PHYHIP	0.00021979	0.000214871
Q16698	2,4-dienoyl-CoA reductase, mitochondrial	DECR1	0.000320901	0.000214988
P16083;Q5TD07;Q5TD05	Ribosyldihydronicotinamide dehydrogenase [quinone]	NQO2	0.000112223	0.000215084
Q00341;A0A024R4E5;H0Y394	Vigilin	HDLBP	0.000264751	0.000215213
Q9UMX5	Neudesin	NENF	0.00017724	0.000215341
Q96QE2;E9PE47	Proton myo-inositol cotransporter	SLC2A13	0.000265516	0.000215588
P36404	ADP-ribosylation factor-like protein 2	ARL2	0.000196891	0.000215653
O75083	WD repeat-containing protein 1	WDR1	0.000236451	0.000215678
O43583;F8VVL1	Density-regulated protein	DENR	0.00016709	0.000215686
P47736;J3KPC5;F2Z357;X6R8W7;A0A0A0MQY8	Rap1 GTPase-activating protein 1	RAP1GAP	0.000330052	0.000215954
P48735	Isocitrate dehydrogenase [NADP], mitochondrial	IDH2	0.000223394	0.000216098
P14415	Sodium/potassium-transporting ATPase subunit beta-2	ATP1B2	0.00023004	0.000216242
O43852;H0Y875	Calumenin	CALU	0.000277702	0.000217167
Q01433;A0A5F9UK94;H0Y360;A0A590UK85;A0A590UJY6	AMP deaminase 2	AMPD2	0.000229576	0.000217436
P51648;A0A5K1VW72;J3QRD1;A0A5F9ZHI5;A0A5F9ZHN9;A0A5F9ZI12;A0A5F9ZGX4	Fatty aldehyde dehydrogenase	ALDH3A2	0.000196478	0.000217623
Q13442	28 kDa heat- and acid-stable phosphoprotein	PDAP1	0.000728373	0.000217733
Q9NY65;C9J2C0	Tubulin alpha-8 chain	TUBA8	0.000267676	0.000218246
P20073	Annexin A7	ANXA7	0.000190948	0.000218312
A0A0A0MTB9;H0YAK8;P09455;A0A0A0MQT0	Retinol-binding protein 1	RBP1	0.000109868	0.000219512
Q8TD22;H7C1S9;B8ZZJ6;C9JIV5	Sideroflexin-5	SFXN5	0.000351135	0.00021976
O95831	Apoptosis-inducing factor 1, mitochondrial	AIFM1	0.000201443	0.000219852
P29144;A0A494C1B8;A0A494C0U1;Q5VZU9	Tripeptidyl-peptidase 2	TPP2	0.000122151	0.000220532
O95757;E9PDE8;D6RJ96	Heat shock 70 kDa protein 4L	HSPA4L	0.000292714	0.000220715
Q8N2K0;A0A5F9ZHQ8;A0A5F9ZH71;A0A5F9ZH49;A0A5F9ZHH2;I3L206;A0A5F9ZHQ0;A0A5F9ZGT4	Monoacylglycerol lipase ABHD12	ABHD12	0.000249037	0.000221039
Q9NZL9	Methionine adenosyltransferase 2 subunit beta	MAT2B	0.000178223	0.000221206
Q9UL25	Ras-related protein Rab-21	RAB21	0.000276613	0.0002213
Q02338;E9PCG9;C9K0G7	D-beta-hydroxybutyrate dehydrogenase, mitochondrial	BDH1	0.000270207	0.000221675
P63098;F6U1T9;D3YTA9;H7BYZ3	Calcineurin subunit B type 1	PPP3R1	0.000295183	0.000223281
P0DPI2;A0A0B4J2D5;A0A096LPI6;A0A096LNH5;H7C1F6;H7C2G3;F2Z2Q0;A0A096LP12		C21orf33	0.000379104	0.000223513
Q9NTK5;J3KQ32	Obg-like ATPase 1	OLA1	0.000236466	0.000224027
Q14914;F2Z3J9	Prostaglandin reductase 1	PTGR1	0.000175576	0.000224453
P27816;E7EVA0	Microtubule-associated protein 4;Microtubule-associated protein	MAP4	0.000223226	0.00022503
Q9UNW9	RNA-binding protein Nova-2	NOVA2	0.000384178	0.000225208
P34059;H3BP66	N-acetylgalactosamine-6-sulfatase	GALNS	0.000258787	0.00022524
O75832;B1AJY7;B1AJY5	26S proteasome non-ATPase regulatory subunit 10	PSMD10	0.000306018	0.000225285
Q9HAV7	GrpE protein homolog 1, mitochondrial	GRPEL1	0.000262711	0.000225657
P13637;M0R116;A0A2R8YEY8;A0A0A0MT26	Sodium/potassium-transporting ATPase subunit alpha-3	ATP1A3	0.000284247	0.000226796
A0A0A0MSB6;Q14206	Calcipressin-2	RCAN2	0.000359729	0.000226807
Q07666	KH domain-containing, RNA-binding, signal transduction-associated protein 1	KHDRBS1	0.000413413	0.000228217
Q13404;I3L0A0;G3V2F7;A0A0A0MSL3	Ubiquitin-conjugating enzyme E2 variant 1	UBE2V1;TMEM189-UBE2V1	0.000127528	0.000228595
P0CG08;B7ZAQ6;A0A087WW78;A0A087WW82;U3KPV2;E9PKY3	Golgi pH regulator B;Golgi pH regulator A	GPR89B;GPR89A	0.000234596	0.000228821
Q3ZCQ8;M0R0C3;M0R2F8	Mitochondrial import inner membrane translocase subunit TIM50	TIMM50	0.000182673	0.00022912
P14854	Cytochrome c oxidase subunit 6B1	COX6B1	0.000339899	0.000229339
O43813;E9PHS0	LanC-like protein 1	LANCL1	0.000209554	0.000229375
O14531;Q5T0Q6	Dihydropyrimidinase-related protein 4	DPYSL4	0.000256368	0.000229739
Q08211	ATP-dependent RNA helicase A	DHX9	0.000303681	0.000229797
O95169;K9J7I2;E9PQ68	NADH dehydrogenase [ubiquinone] 1 beta subcomplex subunit 8, mitochondrial	NDUFB8	0.000323649	0.000229825
P13861;H7C1L0	cAMP-dependent protein kinase type II-alpha regulatory subunit	PRKAR2A	0.000187426	0.000229829
P25788;G3V4X5	Proteasome subunit alpha type-3	PSMA3	9.82021e-05	0.000230253
Q16623;A0A0C4DFZ1;A8MZ54	Syntaxin-1A	STX1A	0.000288822	0.000230635
P11217	Glycogen phosphorylase, muscle form	PYGM	0.000154602	0.000230689
O15126;A0A087WZA6;A0A087WXB0	Secretory carrier-associated membrane protein 1	SCAMP1	0.000273014	0.000231028
Q92542;H0Y6T7;Q5T205;H0Y3Z4	Nicastrin	NCSTN	0.000188386	0.000231096
Q9NSE4	Isoleucine--tRNA ligase, mitochondrial	IARS2	0.000257207	0.000231215
P15311;E7EQR4	Ezrin	EZR	0.000110835	0.000231911
Q13155;A8MU58	Aminoacyl tRNA synthase complex-interacting multifunctional protein 2	AIMP2	0.000272115	0.000233293
P13667;A0A499FI48	Protein disulfide-isomerase A4	PDIA4	0.000224628	0.000234188
P05166;E9PDR0;E7EUY3;E7ETT1;C9JQS9;E7EX59;E9PEC3;E7ETT4;F8WBI9;E7ENC1	Propionyl-CoA carboxylase beta chain, mitochondrial	PCCB	0.000234654	0.000234839
Q9H0R4;K7ER15;K7EMY7;K7EQD2	Haloacid dehalogenase-like hydrolase domain-containing protein 2	HDHD2	0.000163551	0.000236085
O43399;A0A087WYR3;A0A087WZ51	Tumor protein D54	TPD52L2	0.000246348	0.000236362
C9J8C7;E7ERD7;Q9UKU0;A0A494BZW8;A0A494C0J9;A0A494C0B6;A0A499FJL5;A0A494C116	Long-chain-fatty-acid--CoA ligase 6	ACSL6	0.000234045	0.000236785
O94905;E5RHW4;E5RJ09	Erlin-2	ERLIN2	0.000279993	0.000236949
P51571;A6NLM8	Translocon-associated protein subunit delta	SSR4	0.000244902	0.00023807
Q9BY11;F6U236	Protein kinase C and casein kinase substrate in neurons protein 1	PACSIN1	0.000217939	0.000238252
O75781;A0A087WTK8	Paralemmin-1	PALM	0.000213037	0.000238822
O94979;D6REX3;D6RHZ5;H7BXG7	Protein transport protein Sec31A	SEC31A	0.000286829	0.000238902
P12956;B1AHC9	X-ray repair cross-complementing protein 6	XRCC6	0.000342778	0.000239873
Q9NTJ5;A0A5F9ZHN7;E9PGZ4	Phosphatidylinositide phosphatase SAC1	SACM1L	0.000266154	0.000239924
Q15149	Plectin	PLEC	0.000204939	0.000240014
O60888;C9IZG4	Protein CutA	CUTA	0.000168182	0.000240076
P11233;H7C3P7	Ras-related protein Ral-A	RALA	0.000313633	0.000240854
Q9BXS5;E7ENJ6;K7EJL1	AP-1 complex subunit mu-1	AP1M1	0.000375265	0.00024092
P31153	S-adenosylmethionine synthase isoform type-2	MAT2A	0.000180931	0.000241029
P22033	Methylmalonyl-CoA mutase, mitochondrial	MUT	0.000198157	0.000241087
P62258	14-3-3 protein epsilon	YWHAE	0.000269822	0.000241483
Q9Y2Q0	Phospholipid-transporting ATPase IA	ATP8A1	0.000282592	0.000241543
Q12906	Interleukin enhancer-binding factor 3	ILF3	0.000317857	0.000241876
Q8IXJ6;A0A087WYM3;A0A0A0MRF5;E7EWX6;B5MCS1	NAD-dependent protein deacetylase sirtuin-2	SIRT2	0.00018373	0.000242028
P10644;K7EPB2	cAMP-dependent protein kinase type I-alpha regulatory subunit;cAMP-dependent protein kinase type I-alpha regulatory subunit, N-terminally processed	PRKAR1A	0.000347592	0.000243021
P18085;C9JPM4;C9JAK5	ADP-ribosylation factor 4	ARF4	0.00028188	0.000243167
Q6YN16	Hydroxysteroid dehydrogenase-like protein 2	HSDL2	0.00036903	0.000243533
P28066	Proteasome subunit alpha type-5	PSMA5	0.000118888	0.000244522
P60900;G3V5Z7;G3V295;G3V3U4;G3V3I1	Proteasome subunit alpha type-6;Proteasome subunit alpha type	PSMA6	0.000110529	0.000244605
Q8NBS9	Thioredoxin domain-containing protein 5	TXNDC5	0.000262788	0.000244995
Q92747;A0A1W2PNV4;E9PF58	Actin-related protein 2/3 complex subunit 1A	ARPC1A	0.000430826	0.00024518
Q15714;A0A087X0H8;O75157;H0Y865	TSC22 domain family protein 1;TSC22 domain family protein 2	TSC22D1;TSC22D2	0.000142116	0.000245444
P51991	Heterogeneous nuclear ribonucleoprotein A3	HNRNPA3	0.000402346	0.000245876
Q96GK7;Q6P2I3;C9JGM0	Fumarylacetoacetate hydrolase domain-containing protein 2A;Fumarylacetoacetate hydrolase domain-containing protein 2B	FAHD2A;FAHD2B	0.000162126	0.000246399
Q9NR45	Sialic acid synthase	NANS	0.000224588	0.000246986
Q6PI78	Transmembrane protein 65	TMEM65	0.000301694	0.00024704
P54727	UV excision repair protein RAD23 homolog B	RAD23B	0.000143423	0.000247519
Q96FW1;F5GYN4;J3KR44;F5H6Q1;F5GYJ8	Ubiquitin thioesterase OTUB1	OTUB1	0.000298903	0.000247671
Q9BYD1;E5RJI7;H0YAX3	39S ribosomal protein L13, mitochondrial	MRPL13	0.000233887	0.000247802
Q13501;E7EMC7	Sequestosome-1	SQSTM1	9.98591e-05	0.000247877
Q9BPX5	Actin-related protein 2/3 complex subunit 5-like protein	ARPC5L	0.000364151	0.000248224
Q96GW7	Brevican core protein	BCAN	0.000328598	0.000248394
P04040	Catalase	CAT	0.000155407	0.000248494
O43865	Putative adenosylhomocysteinase 2	AHCYL1	0.000377166	0.000248769
P22234;D6RF62;E9PBS1	Multifunctional protein ADE2;Phosphoribosylaminoimidazole-succinocarboxamide synthase;Phosphoribosylaminoimidazole carboxylase	PAICS	0.000210954	0.00024933
Q12860	Contactin-1	CNTN1	0.000306964	0.000249353
Q15293	Reticulocalbin-1	RCN1	0.000182125	0.000249515
P14866;M0QXS5;A0A3B3ITJ4	Heterogeneous nuclear ribonucleoprotein L	HNRNPL	0.000615358	0.000250637
P28070	Proteasome subunit beta type-4	PSMB4	0.000203399	0.00025224
O75396	Vesicle-trafficking protein SEC22b	SEC22B	0.000399533	0.000252423
O00303	Eukaryotic translation initiation factor 3 subunit F	EIF3F	0.000265892	0.000252912
Q9UEY8	Gamma-adducin	ADD3	0.000270416	0.000255483
Q16851;A0A087WYS1;E7EUC7	UTP--glucose-1-phosphate uridylyltransferase	UGP2	0.000178239	0.000255558
Q8NHG7	Small VCP/p97-interacting protein	SVIP	0.000503417	0.000255917
Q86UE4;E5RJU9	Protein LYRIC	MTDH	0.000401774	0.000256045
P62316;K7EJB5;K7ERG4	Small nuclear ribonucleoprotein Sm D2	SNRPD2	0.000237543	0.000256238
O43175;A0A286YF22;A0A2C9F2M7;A0A286YFA2;A0A286YFL2;A0A286YFM8	D-3-phosphoglycerate dehydrogenase	PHGDH	0.000371878	0.000257046
Q9UHA4	Ragulator complex protein LAMTOR3	LAMTOR3	0.000149129	0.000257123
P30048	Thioredoxin-dependent peroxide reductase, mitochondrial	PRDX3	0.000217096	0.000257204
Q9Y305;H7C5Q2	Acyl-coenzyme A thioesterase 9, mitochondrial	ACOT9	0.000215617	0.000259018
P54920;M0R0Y2;M0R2M1	Alpha-soluble NSF attachment protein	NAPA	0.000298508	0.00025913
Q14194;E9PD68	Dihydropyrimidinase-related protein 1	CRMP1	0.000410973	0.00025973
P08195;F5GZS6;J3KPF3	4F2 cell-surface antigen heavy chain	SLC3A2	0.000318739	0.000260733
Q969V3;K7EMW4;K7ELZ9;K7ENM2;A0A0C4DGP7;K7EQ66	Nicalin	NCLN	0.000198206	0.000261254
O95197	Reticulon-3	RTN3	0.000189018	0.000261766
Q9NZJ7;H0Y8C3	Mitochondrial carrier homolog 1	MTCH1	0.000266759	0.000261988
P19525	Interferon-induced, double-stranded RNA-activated protein kinase	EIF2AK2	0.000298237	0.000262022
P22061;A0A0A0MRJ6;H7BY58;F6S8N6;A0A3F2YNX8	Protein-L-isoaspartate(D-aspartate) O-methyltransferase;Protein-L-isoaspartate O-methyltransferase	PCMT1	0.000259789	0.000262038
P68036;A0A1B0GUS4	Ubiquitin-conjugating enzyme E2 L3	UBE2L3	0.000166593	0.000262429
Q9NT62	Ubiquitin-like-conjugating enzyme ATG3	ATG3	0.000117616	0.000262442
P31040;D6RFM5;A0A087X1I3	Succinate dehydrogenase [ubiquinone] flavoprotein subunit, mitochondrial	SDHA	0.000328447	0.000262458
P62854;Q5JNZ5	40S ribosomal protein S26;Putative 40S ribosomal protein S26-like 1	RPS26;RPS26P11	0.000371818	0.000262531
P55036;Q5VWC4;A6PVX3	26S proteasome non-ATPase regulatory subunit 4	PSMD4	0.000294734	0.000262531
A0A2U3TZI3;A0A2U3U055			0.00030152	0.000263014
Q9UHD9	Ubiquilin-2	UBQLN2	0.000377807	0.000263246
Q9Y265;E7ETR0	RuvB-like 1	RUVBL1	0.000287335	0.000263626
P42658;E9PF59	Dipeptidyl aminopeptidase-like protein 6	DPP6	0.000324644	0.000264479
H3BPQ4;Q16775;H3BPK3;H3BQW8	Hydroxyacylglutathione hydrolase, mitochondrial	HAGH	0.000287889	0.000264576
P61026	Ras-related protein Rab-10	RAB10	0.000594687	0.000264844
Q03252	Lamin-B2	LMNB2	0.000360202	0.000265015
O75891	Cytosolic 10-formyltetrahydrofolate dehydrogenase	ALDH1L1	0.000221775	0.000265066
Q9NRX5	Serine incorporator 1	SERINC1	0.000291074	0.000265216
P21926;A6NNI4;A0A2R8Y478;G8JLH6	CD9 antigen;Tetraspanin	CD9	0.000244976	0.000265377
Q13310;B1ANR0;H0Y5F5	Polyadenylate-binding protein 4;Polyadenylate-binding protein	PABPC4	0.00037751	0.000266227
Q9Y4I1;G3V394;A0A087WY00;F8WE88;F8W6H6	Unconventional myosin-Va	MYO5A	0.00032839	0.000267603
P48539	Purkinje cell protein 4	PCP4	0.000193699	0.000267712
K7EKE6;P36776;K7EJE8	Lon protease homolog, mitochondrial	LONP1	0.00032785	0.000269188
P03915	NADH-ubiquinone oxidoreductase chain 5	MT-ND5	0.000399606	0.000269983
P46976;G5E9W8;C9JQ42	Glycogenin-1	GYG1	0.000154059	0.000271207
P0DMV8;A0A0G2JIW1;P0DMV9;V9GZ37	Heat shock 70 kDa protein 1A;Heat shock 70 kDa protein 1B	HSPA1A;HSPA1B	0.000190043	0.000271608
Q9ULD0	2-oxoglutarate dehydrogenase-like, mitochondrial	OGDHL	0.000300166	0.000272806
P35613;A0A087WUV8;A0A087X2B5	Basigin	BSG	0.000352269	0.000272911
A0A087WV24;P20711;H7BZF7;A0A087WU57;F8WER1	Aromatic-L-amino-acid decarboxylase	DDC	0.000500202	0.000273824
P60842;J3QL43;J3QS69;J3KT12;J3KTB5;J3QR64;J3QLN6;J3KSZ0	Eukaryotic initiation factor 4A-I	EIF4A1	0.000270415	0.000273828
Q9BPW8;H7C2U6	Protein NipSnap homolog 1	NIPSNAP1	0.000174145	0.000273981
Q13641	Trophoblast glycoprotein	TPBG	0.000347964	0.000274485
Q86Y82;B1AJQ6	Syntaxin-12	STX12	0.000351491	0.000274537
P30043;A0A2R8YEP4;M0R192	Flavin reductase (NADPH)	BLVRB	0.000305664	0.000274626
P01040;C9J0E4	Cystatin-A;Cystatin-A, N-terminally processed	CSTA	0.000166095	0.000274859
Q9UH03;A0A2R8Y4H2;B1AHR1;B1AHR2	Neuronal-specific septin-3	2022-09-03	0.000241196	0.000276425
Q08380	Galectin-3-binding protein	LGALS3BP	0.000176076	0.000276741
O43242	26S proteasome non-ATPase regulatory subunit 3	PSMD3	0.000293099	0.000276874
Q53H12;A0A3B3ISY9;A0A3B3ISZ0;E9PC15;A0A3B3ITD0;A0A3B3IUC9;A0A3B3ITV0;A0A3B3ITX7;E9PG39	Acylglycerol kinase, mitochondrial	AGK	0.000258444	0.000277549
Q71UI9;P0C0S5;C9J0D1;A0A494C189;C9J386	Histone H2A.V;Histone H2A.Z;Histone H2A	H2AFV;H2AFZ	0.000225673	0.00027802
Q9BRT2;Q5TAQ0;V5IRT4	Ubiquinol-cytochrome-c reductase complex assembly factor 2	UQCC2	0.000316832	0.000278789
Q92558	Wiskott-Aldrich syndrome protein family member 1	WASF1	0.000305377	0.000278944
P23246	Splicing factor, proline- and glutamine-rich	SFPQ	0.000393023	0.000279701
P61163;R4GMT0;A0A1B0GVS3	Alpha-centractin	ACTR1A	0.000293743	0.000280588
O94811	Tubulin polymerization-promoting protein	TPPP	0.00232672	0.000281341
Q15286;F5H157	Ras-related protein Rab-35	RAB35	0.000251164	0.000281848
P13010	X-ray repair cross-complementing protein 5	XRCC5	0.000324577	0.000283063
Q3MHD2;K7ELG9	Protein LSM12 homolog	LSM12	0.000413347	0.00028509
Q15904;A0A0C4DGX8	V-type proton ATPase subunit S1	ATP6AP1	0.000344516	0.000285243
P62993;J3KT38	Growth factor receptor-bound protein 2	GRB2	0.000223324	0.000285696
P51649;C9J8Q5;A0A5F9ZI23	Succinate-semialdehyde dehydrogenase, mitochondrial	ALDH5A1	0.00038959	0.000286968
P14324;A0A087X1D8;A0A087WVN4	Farnesyl pyrophosphate synthase	FDPS	0.000230054	0.000287722
P62829;J3KT29;C9JD32;B9ZVP7	60S ribosomal protein L23	RPL23	0.000535823	0.000288794
P23368;A0A1W2PR68;A0A1W2PPH1;A0A1W2PQH3;A0A1W2PQT3;A0A1W2PQY8;A0A1W2PQ37;A0A1W2PQF8	NAD-dependent malic enzyme, mitochondrial	ME2	0.000167894	0.000289011
P17980;E9PM69;R4GNH3;E9PKD5;E9PMD8;E9PN50	26S protease regulatory subunit 6A	PSMC3	0.000358152	0.000289295
P51688;I3NI22	N-sulphoglucosamine sulphohydrolase	SGSH	0.000264729	0.000289364
P61020;F8VUA5;F8VVZ0	Ras-related protein Rab-5B	RAB5B	0.000251714	0.000290243
Q5JVS0	Intracellular hyaluronan-binding protein 4	HABP4	0.00047212	0.000290316
Q93050;B7Z641;B7Z2A9	V-type proton ATPase 116 kDa subunit a isoform 1;V-type proton ATPase subunit a	ATP6V0A1	0.000386593	0.000290487
P53621;A0A3B3IS84;A0A3B3IT15;A0A3B3ISC6;A0A3B3IU89	Coatomer subunit alpha;Xenin;Proxenin	COPA	0.000325006	0.000290496
P34949;H3BPB8;F5GX71;H3BP57;H3BUZ9;H3BT48;H3BMZ9;H3BPP3;H3BPM5;H3BNY8	Mannose-6-phosphate isomerase	MPI	0.000168748	0.000290615
O75223;M0QZK8	Gamma-glutamylcyclotransferase	GGCT	0.000192697	0.000290752
Q96A00;A0A0B4J2A3;K7EJB8	Protein phosphatase 1 regulatory subunit 14A	PPP1R14A	0.000493584	0.000291225
Q01064;B4DK72	Calcium/calmodulin-dependent 3,5-cyclic nucleotide phosphodiesterase 1B	PDE1B	0.000425121	0.000292455
E7EVJ5;Q96F07;H7C229;E7EW33	Cytoplasmic FMR1-interacting protein 2	CYFIP2	0.000315798	0.000292932
Q9BSD7;Q5TDF0	Cancer-related nucleoside-triphosphatase	NTPCR	0.00028772	0.000293005
Q9Y3B3;A0A0A6YYA0	Transmembrane emp24 domain-containing protein 7	TMED7;TMED7-TICAM2	0.000540486	0.000295585
P46783;A0A2R8Y6L3;F6U211;A0A2R8Y7H1;A0A2R8YFH6;Q9NQ39	40S ribosomal protein S10;Putative 40S ribosomal protein S10-like	RPS10;RPS10P5	0.00040253	0.000296389
O75436;S4R3Q6	Vacuolar protein sorting-associated protein 26A	VPS26A	0.000308342	0.000297064
P31689	DnaJ homolog subfamily A member 1	DNAJA1	0.000364226	0.000297793
Q9NPA0;H0YDT8	ER membrane protein complex subunit 7	EMC7	0.000296559	0.000297893
O75348	V-type proton ATPase subunit G 1	ATP6V1G1	0.000415668	0.000298851
Q5T5C7;P49591	Serine--tRNA ligase, cytoplasmic	SARS	0.00036483	0.000299363
Q12905;B4DY09;X6R6Z1	Interleukin enhancer-binding factor 2	ILF2	0.000394269	0.000299971
P51178	1-phosphatidylinositol 4,5-bisphosphate phosphodiesterase delta-1	PLCD1	0.000202182	0.000300168
P15104;A0A2R8YDT1	Glutamine synthetase	GLUL	0.000359303	0.000300608
P23526	Adenosylhomocysteinase	AHCY	0.000250421	0.000301406
O43567;C9J7B4;C9J8T4;C9JYN7;C9IY58;C9JCY0	E3 ubiquitin-protein ligase RNF13	RNF13	0.000200357	0.000302349
P16949;A2A2D0	Stathmin	STMN1	0.000136632	0.000304144
O75340;A0A024QZ42;H0Y9X3;A0A087WZ38	Programmed cell death protein 6	PDCD6	0.000240364	0.000305164
Q32Q12;J3KPD9;P22392	Nucleoside diphosphate kinase;Nucleoside diphosphate kinase B	NME1-NME2;NME2	0.000317501	0.000305397
P68402	Platelet-activating factor acetylhydrolase IB subunit beta	PAFAH1B2	0.000353118	0.000305802
O95202	LETM1 and EF-hand domain-containing protein 1, mitochondrial	LETM1	0.000286003	0.000306752
P57088;D6RAA6;H0Y8N0	Transmembrane protein 33	TMEM33	0.00022893	0.000307488
Q96D05;Q5VVH9	Uncharacterized protein C10orf35	C10orf35	0.000418655	0.000307978
Q96AG4	Leucine-rich repeat-containing protein 59	LRRC59	0.000457068	0.000308035
A6NFQ9;Q92599;A6NMH6;F8W8I8;A0A087X142	Septin-8	2022-09-08	0.000357723	0.000308107
P36957	Dihydrolipoyllysine-residue succinyltransferase component of 2-oxoglutarate dehydrogenase complex, mitochondrial	DLST	0.000334789	0.000308919
P35606	Coatomer subunit beta	COPB2	0.000407625	0.000309809
P27797;K7EJB9	Calreticulin	CALR	0.000318798	0.000310815
Q9UBW8;F5H7C6;F5GYF7;F5H248;F5H4U8	COP9 signalosome complex subunit 7a	COPS7A	0.000260725	0.000311351
O00429	Dynamin-1-like protein	DNM1L	0.000391496	0.000311608
P43686	26S protease regulatory subunit 6B	PSMC4	0.000407021	0.000311891
P20645;F5GX30	Cation-dependent mannose-6-phosphate receptor	M6PR	0.00028127	0.000312298
P26440;A0A0A0MT83;A0A0S2Z4K7;H7C4G6	Isovaleryl-CoA dehydrogenase, mitochondrial	IVD	0.000223724	0.000312692
O15144	Actin-related protein 2/3 complex subunit 2	ARPC2	0.000434883	0.000312805
Q9UBS4;H7C2Y5	DnaJ homolog subfamily B member 11	DNAJB11	0.000298457	0.000312973
Q9BT09	Protein canopy homolog 3	CNPY3	0.00022002	0.000313457
Q7L5N1;E7EM64	COP9 signalosome complex subunit 6	COPS6	0.000203959	0.000313595
Q5JPE7;P69849;J3KN36;Q15155;A0A0G2JN29;A0A087X117;A0A0G2JP90;A0A087WW46	Nodal modulator 2;Nodal modulator 3;Nodal modulator 1	NOMO2;NOMO3;NOMO1	0.000379013	0.000313633
Q9UJV8	Purine-rich element-binding protein gamma	PURG	0.000355349	0.000313722
P11279	Lysosome-associated membrane glycoprotein 1	LAMP1	0.000256338	0.000314362
Q07955;J3KTL2	Serine/arginine-rich splicing factor 1	SRSF1	0.000535742	0.00031456
Q96FJ2	Dynein light chain 2, cytoplasmic	DYNLL2	0.000207056	0.000314811
P55786;E9PLK3	Puromycin-sensitive aminopeptidase	NPEPPS	0.000206721	0.000315445
Q01518	Adenylyl cyclase-associated protein 1	CAP1	0.000255793	0.00031546
Q96K17	Transcription factor BTF3 homolog 4	BTF3L4	0.000571538	0.00031592
Q9UKK9;A6NFX8;A6NCQ0;A6NJU6	ADP-sugar pyrophosphatase	NUDT5	0.000146289	0.000316483
Q9H0U4;E9PLD0	Ras-related protein Rab-1B	RAB1B	0.000242129	0.000317535
O75347;E5RIW3;E5RJD8;E5RHG6	Tubulin-specific chaperone A	TBCA	0.000136136	0.00031798
P60983;G3V4P8	Glia maturation factor beta	GMFB	0.000154666	0.000318754
Q9UHG2	ProSAAS;KEP;Big SAAS;Little SAAS;Big PEN-LEN;PEN;Little LEN;Big LEN	PCSK1N	0.00022744	0.00031881
Q15365	Poly(rC)-binding protein 1	PCBP1	0.000480028	0.000319114
O94766;G3V150	Galactosylgalactosylxylosylprotein 3-beta-glucuronosyltransferase 3	B3GAT3	0.00035582	0.000319711
A0A0C4DFZ2;P15289	Arylsulfatase A;Arylsulfatase A component B;Arylsulfatase A component C	ARSA	0.000111319	0.000320194
P53004	Biliverdin reductase A	BLVRA	0.000224899	0.000320877
Q9H0E2;E7EN89;F2Z2Y8	Toll-interacting protein	TOLLIP	0.000275211	0.000321043
Q9UEU0;H0YJL5	Vesicle transport through interaction with t-SNAREs homolog 1B	VTI1B	0.00028889	0.000321296
P23763;F5GZV7	Vesicle-associated membrane protein 1	VAMP1	0.00028775	0.000321581
Q96AB3;K7ENV7;K7EKW4	Isochorismatase domain-containing protein 2, mitochondrial	ISOC2	0.000141329	0.000321596
Q9BWD1	Acetyl-CoA acetyltransferase, cytosolic	ACAT2	0.000307479	0.000321616
P31939	Bifunctional purine biosynthesis protein PURH;Phosphoribosylaminoimidazolecarboxamide formyltransferase;IMP cyclohydrolase	ATIC	0.000295179	0.000322809
Q96BY2	Modulator of apoptosis 1	MOAP1	0.000140533	0.000324908
P04075;J3KPS3;H3BQN4;H3BPS8;H3BUH7	Fructose-bisphosphate aldolase A;Fructose-bisphosphate aldolase	ALDOA	0.000163034	0.000325133
P13591;A0A087WX77;A0A087WWD4;A0A087WTF6;A0A087WV75;H7BYX6;A0A087WTE4	Neural cell adhesion molecule 1	NCAM1	0.000365534	0.000326106
P54577;A0A0C4DGZ5	Tyrosine--tRNA ligase, cytoplasmic;Tyrosine--tRNA ligase, cytoplasmic, N-terminally processed;Tyrosine--tRNA ligase	YARS	0.000404435	0.000326827
Q14165;F5H1S8;H0YG07;F5GX14	Malectin	MLEC	0.000384831	0.000326922
P18669	Phosphoglycerate mutase 1	PGAM1	0.00020225	0.000327645
P49588	Alanine--tRNA ligase, cytoplasmic	AARS	0.000398935	0.000327846
Q14974;J3KTM9	Importin subunit beta-1	KPNB1	0.000401369	0.000328937
Q9NP72;A0A087X163;H0Y6T8	Ras-related protein Rab-18	RAB18	0.000386826	0.000329859
Q58FF8	Putative heat shock protein HSP 90-beta 2	HSP90AB2P	0.000294805	0.000330289
Q00535	Cyclin-dependent-like kinase 5	CDK5	0.00040005	0.000331266
P61224;F5H7Y6;E7ESV4;A6NIZ1;F5GX62;F5H004;F5H6R7;F5GYB5;F5GZG1;B7ZB78;F5H500;F5H0B7;F5H491;F5GWU8;F5H077;F5H823	Ras-related protein Rap-1b;Ras-related protein Rap-1b-like protein	RAP1B	0.000321974	0.000331323
P43155	Carnitine O-acetyltransferase	CRAT	0.000321175	0.000331844
Q9H598	Vesicular inhibitory amino acid transporter	SLC32A1	0.000340033	0.000331915
P15848;A0A2U3U034	Arylsulfatase B	ARSB	0.000369375	0.000332323
O15540	Fatty acid-binding protein, brain	FABP7	0.000313637	0.000332744
P50502;H7C3I1;Q3KNR6;Q8IZP2;Q8NFI4;F6VDH7	Hsc70-interacting protein;Putative protein FAM10A4;Putative protein FAM10A5	ST13;ST13P4;ST13P5	0.000249153	0.000332827
Q9Y3I0	tRNA-splicing ligase RtcB homolog	RTCB	0.000501465	0.000332993
P02787	Serotransferrin	TF	0.000382004	0.000333109
O00217;E9PKH6;E9PPW7;E9PN51;F8W9K7	NADH dehydrogenase [ubiquinone] iron-sulfur protein 8, mitochondrial	NDUFS8	0.000360555	0.000334895
P46109	Crk-like protein	CRKL	0.000232941	0.00033496
Q9P035;H3BPZ1;H3BS72	Very-long-chain (3R)-3-hydroxyacyl-CoA dehydratase 3	HACD3	0.000543379	0.000335217
P09497	Clathrin light chain B	CLTB	0.000536367	0.000335297
Q16773;A0A494C066;B7Z4W5;Q5T278	Kynurenine--oxoglutarate transaminase 1	CCBL1	0.000952729	0.000335949
Q9Y5M8;H7C4H2	Signal recognition particle receptor subunit beta	SRPRB	0.000412161	0.000336177
Q8NBX0	Saccharopine dehydrogenase-like oxidoreductase	SCCPDH	0.000410875	0.000336252
O43390;B4DT28	Heterogeneous nuclear ribonucleoprotein R	HNRNPR	0.000480902	0.000337699
P55884;C9JZG1	Eukaryotic translation initiation factor 3 subunit B	EIF3B	0.000359789	0.000340704
Q13151	Heterogeneous nuclear ribonucleoprotein A0	HNRNPA0	0.000621522	0.000341035
P26196	Probable ATP-dependent RNA helicase DDX6	DDX6	0.000348293	0.00034193
Q13449;F5H5G1;H3BLU2;C9J5G3	Limbic system-associated membrane protein	LSAMP	0.000217436	0.000342519
Q9UBQ5;K7ES31;K7ERF1	Eukaryotic translation initiation factor 3 subunit K	EIF3K	0.000370309	0.000342937
Q9Y2Q3;E9PFN5	Glutathione S-transferase kappa 1	GSTK1	0.000427791	0.000345829
P62266;D6RD47	40S ribosomal protein S23	RPS23	0.000541011	0.000346853
P34932;A0A087WYC1;A0A087WTS8	Heat shock 70 kDa protein 4	HSPA4	0.000289546	0.000347605
O15173	Membrane-associated progesterone receptor component 2	PGRMC2	0.000389351	0.000347688
Q969Q0;P83881;J3KQN4;R4GN19;H0Y5B4;H7BZ11	60S ribosomal protein L36a-like;60S ribosomal protein L36a	RPL36AL;RPL36A;RPL36A-HNRNPH2	0.000882101	0.000347866
P61803;F5GXX5;F5H895;A0A0B4J239	Dolichyl-diphosphooligosaccharide--protein glycosyltransferase subunit DAD1	DAD1	0.000179024	0.000348208
Q969T9;K7EIJ0;K7ENL2;A6NG10;K7EMC9;K7EIN1;K7ESN4	WW domain-binding protein 2	WBP2	0.000286552	0.000348237
O75915	PRA1 family protein 3	ARL6IP5	0.000260515	0.000349174
P25789;H0YMA1;H0YMZ1;H0YL69;H0YLS6;H0YLC2;H0YKT8;H0YMI6;H0YN18	Proteasome subunit alpha type-4;Proteasome subunit alpha type;Proteasome subunit beta type	PSMA4	0.000115701	0.000349662
Q9HB90;Q9NQL2	Ras-related GTP-binding protein C;Ras-related GTP-binding protein D	RRAGC;RRAGD	0.000353887	0.000350202
P07686;Q5URX0;H0YA83;H0Y9B6	Beta-hexosaminidase subunit beta;Beta-hexosaminidase subunit beta chain B;Beta-hexosaminidase subunit beta chain A	HEXB	0.000235693	0.000350783
Q14203;E7EX90;Q6AWB1	Dynactin subunit 1	DCTN1;DKFZp686E0752	0.000428225	0.000351699
P61266	Syntaxin-1B	STX1B	0.00039062	0.000352022
O14737;K7EQA1	Programmed cell death protein 5	PDCD5	0.000227553	0.000352272
Q96CX2	BTB/POZ domain-containing protein KCTD12	KCTD12	0.000316103	0.000352422
Q9Y697	Cysteine desulfurase, mitochondrial	NFS1	0.000278585	0.000352785
P35637;H3BPE7	RNA-binding protein FUS	FUS	0.000462418	0.000354664
P41091;Q2VIR3	Eukaryotic translation initiation factor 2 subunit 3;Putative eukaryotic translation initiation factor 2 subunit 3-like protein	EIF2S3;EIF2S3L	0.000469701	0.00035559
P22314	Ubiquitin-like modifier-activating enzyme 1	UBA1	0.000357123	0.000355679
O43633;M0R1T5	Charged multivesicular body protein 2a	CHMP2A	0.000337473	0.000356038
P14550	Alcohol dehydrogenase [NADP(+)]	AKR1A1	0.000248785	0.000356047
P37108;H0YLA2	Signal recognition particle 14 kDa protein	SRP14	0.00055271	0.000356939
Q9Y2S2;A0A2R8YCZ4;A0A2R8YFQ7;A0A2R8Y4K2;A0A087WW38	Lambda-crystallin homolog	CRYL1	0.000245354	0.000357178
P12081;B4DDD8;B3KWE1;E7ETE2;B4E1C5	Histidine--tRNA ligase, cytoplasmic	HARS	0.0003788	0.000357226
P16615;H7C5W9	Sarcoplasmic/endoplasmic reticulum calcium ATPase 2	ATP2A2	0.000486668	0.000357797
O43761	Synaptogyrin-3	SYNGR3	0.00036753	0.000358995
Q5TC12;I3L448;H0YD21;A8MRA7	ATP synthase mitochondrial F1 complex assembly factor 1	ATPAF1	0.000322197	0.00036038
Q7L523;Q5VZM2;Q5VZM0	Ras-related GTP-binding protein A;Ras-related GTP-binding protein B	RRAGA;RRAGB	0.000276115	0.000360806
X6RKN2;O94856	Neurofascin	NFASC	0.000387014	0.000362272
O15069	NAC-alpha domain-containing protein 1	NACAD	0.000510187	0.000362295
O15075;Q5VZY9	Serine/threonine-protein kinase DCLK1	DCLK1	0.000441107	0.000362373
S4R460;A0A0B4J2B5;A0A4W8ZXM2;A0A075B7F0;A0A0C4DH32;A0A0B4J1V1;P0DP04;A0A0B4J1X8;P01766;P01780;P01763;P01762;P01782	Ig heavy chain V-III region BRO;Ig heavy chain V-III region JON;Ig heavy chain V-III region WEA;Ig heavy chain V-III region TRO;Ig heavy chain V-III region DOB	IGHV3OR16-9;IGHV3OR16-10;IGHV3-20;IGHV3-21;IGHV3-43	0.000146562	0.000362989
P09669	Cytochrome c oxidase subunit 6C	COX6C	0.000330291	0.00036357
O00330;H0YD97	Pyruvate dehydrogenase protein X component, mitochondrial	PDHX	0.000308835	0.000363893
P10909;H0YC35;H0YLK8;E7ERK6	Clusterin;Clusterin beta chain;Clusterin alpha chain;Clusterin	CLU	0.000448418	0.000364257
P51659;A0A2R8YD50;E7EWE5;E7ER27;G5E9S2;E7ET17;A0A2R8Y7L2	Peroxisomal multifunctional enzyme type 2;(3R)-hydroxyacyl-CoA dehydrogenase;Enoyl-CoA hydratase 2	HSD17B4	0.000379008	0.000365174
Q92828	Coronin-2A	CORO2A	0.000955254	0.000365284
O43681;A0A087WXS7	ATPase ASNA1	ASNA1	0.000494106	0.000365544
P67775;P62714;E5RHC1	Serine/threonine-protein phosphatase 2A catalytic subunit alpha isoform;Serine/threonine-protein phosphatase 2A catalytic subunit beta isoform;Serine/threonine-protein phosphatase	PPP2CA;PPP2CB	0.000365533	0.000366503
O95563;Q5R3B4	Mitochondrial pyruvate carrier 2	MPC2	0.000283938	0.000366862
P43307;C9J3L8;C9J5W0;A0A3B3IRT8;E9PAL7;C9IZQ1	Translocon-associated protein subunit alpha	SSR1	0.000394088	0.000367001
P12273	Prolactin-inducible protein	PIP	0.000124838	0.000367079
P55327;H0YC42;E5RFR7;H0YC44	Tumor protein D52	TPD52	0.000361202	0.000368119
Q15366;F8VZX2;H3BRU6;F8VXH9;F8W0G4;F8W1G6	Poly(rC)-binding protein 2	PCBP2	0.000465376	0.000368679
Q9Y224;G3V4C6	UPF0568 protein C14orf166	C14orf166	0.000485106	0.000368716
Q92777	Synapsin-2	SYN2	0.000800799	0.000368935
Q8N1G4	Leucine-rich repeat-containing protein 47	LRRC47	0.000460777	0.000369746
P78417;Q5TA02;Q5TA01	Glutathione S-transferase omega-1	GSTO1	0.00028813	0.000369873
Q9BU61	NADH dehydrogenase [ubiquinone] 1 alpha subcomplex assembly factor 3	NDUFAF3	0.000311833	0.000370644
P56211;H3BMD8;H3BQ52;H3BTD3	cAMP-regulated phosphoprotein 19	ARPP19	0.00060958	0.000370683
O43759;B5MCD7;A2A283;F8WCE4	Synaptogyrin-1	SYNGR1	0.000403678	0.000370723
O14495;A0A286YF41;A0A286YEZ7;A0A286YES4	Lipid phosphate phosphohydrolase 3	PPAP2B	0.000397	0.000371637
Q96E17	Ras-related protein Rab-3C	RAB3C	0.000497268	0.000371889
P27338	Amine oxidase [flavin-containing] B	MAOB	0.000461462	0.000372261
Q92499;A0A087X2G1;F1T0B3	ATP-dependent RNA helicase DDX1	DDX1	0.000451611	0.000372313
P51452;K7ES89	Dual specificity protein phosphatase 3	DUSP3	0.000420526	0.000372456
Q8TC12;G3V2G6;H0YIZ8;G3V234;H0YJ46	Retinol dehydrogenase 11	RDH11	0.000411011	0.000373294
P10636;A0A0G2JQJ7;A0A0G2JPD5;A0A0G2JS76;A0A0G2JMX7	Microtubule-associated protein tau	MAPT	0.000418931	0.000373821
Q71UM5;H0YMV8;C9JLI6	40S ribosomal protein S27-like;40S ribosomal protein S27	RPS27L	0.000452637	0.000374948
O43676;C9JKQ2	NADH dehydrogenase [ubiquinone] 1 beta subcomplex subunit 3	NDUFB3	0.000358689	0.000375915
Q15631;H7C1D4;E9PGT1	Translin	TSN	0.000255014	0.000377744
O75367;B4DJC3	Core histone macro-H2A.1;Histone H2A	H2AFY	0.000270387	0.000377757
O75534;E9PLT0	Cold shock domain-containing protein E1	CSDE1	0.000446086	0.000378244
P60981;F6RFD5	Destrin	DSTN	0.00109136	0.000379321
Q9BXK5;A0A087WTL4;A0A087WX97	Bcl-2-like protein 13	BCL2L13	0.000324011	0.000379683
Q15056	Eukaryotic translation initiation factor 4H	EIF4H	0.000448166	0.000380894
Q6PIU2;A0A0R4J2G3;A0A0A0MTJ9;H7C046	Neutral cholesterol ester hydrolase 1	NCEH1	0.000453899	0.000381015
P84074	Neuron-specific calcium-binding protein hippocalcin	HPCA	0.000386223	0.000381563
Q02818;H7BZI1;C9JKZ2	Nucleobindin-1	NUCB1	0.000321865	0.000382102
P02671;A0A087WUA0	Fibrinogen alpha chain;Fibrinopeptide A;Fibrinogen alpha chain	FGA	0.000296519	0.000382308
P10253	Lysosomal alpha-glucosidase;76 kDa lysosomal alpha-glucosidase;70 kDa lysosomal alpha-glucosidase	GAA	0.000228723	0.000382822
Q86VP6;A0A0C4DGH5	Cullin-associated NEDD8-dissociated protein 1	CAND1	0.000338424	0.000383175
Q8NFW8	N-acylneuraminate cytidylyltransferase	CMAS	0.000419084	0.000384853
P24539;Q5QNZ2	ATP synthase F(0) complex subunit B1, mitochondrial	ATP5F1	0.000377044	0.000384868
P45974	Ubiquitin carboxyl-terminal hydrolase 5	USP5	0.000479786	0.000385358
O94819	Kelch repeat and BTB domain-containing protein 11	KBTBD11	0.000452814	0.000386151
Q92734;C9JJP5;C9JUE0	Protein TFG	TFG	0.000409584	0.00038654
P41250	Glycine--tRNA ligase	GARS	0.000350717	0.000386938
Q14204	Cytoplasmic dynein 1 heavy chain 1	DYNC1H1	0.000471228	0.000387395
P83731;C9JXB8;C9JNW5	60S ribosomal protein L24	RPL24	0.000510254	0.000387657
P11216	Glycogen phosphorylase, brain form	PYGB	0.000462878	0.000389405
P51970	NADH dehydrogenase [ubiquinone] 1 alpha subcomplex subunit 8	NDUFA8	0.000600647	0.000390238
Q8WXF7	Atlastin-1	ATL1	0.00045691	0.000390999
P09936;D6R956;D6RE83;D6R974	Ubiquitin carboxyl-terminal hydrolase isozyme L1;Ubiquitin carboxyl-terminal hydrolase	UCHL1	0.000318399	0.000392604
P22676;H3BN14;A6NER6	Calretinin	CALB2	0.000243502	0.000392776
P08758;D6RBL5;D6RBE9	Annexin A5;Annexin	ANXA5	0.000334713	0.000393655
P22304	Iduronate 2-sulfatase;Iduronate 2-sulfatase 42 kDa chain;Iduronate 2-sulfatase 14 kDa chain	IDS	0.00038758	0.000393676
Q9UMY4;A0A087X0R6	Sorting nexin-12	SNX12	0.00049557	0.000393815
Q12931;I3L0K7	Heat shock protein 75 kDa, mitochondrial	TRAP1	0.000362321	0.000393905
Q99733;H0YCI4;C9JZI7	Nucleosome assembly protein 1-like 4	NAP1L4	0.000380943	0.000394002
P30085;Q5T0D2	UMP-CMP kinase	CMPK1	0.000468805	0.000395462
Q08209;E7ETC2	Serine/threonine-protein phosphatase 2B catalytic subunit alpha isoform;Serine/threonine-protein phosphatase	PPP3CA	0.000357952	0.000395511
P25786;F5GX11	Proteasome subunit alpha type-1	PSMA1	0.000291516	0.000396774
Q13228	Selenium-binding protein 1	SELENBP1	0.000192398	0.00039761
P50991	T-complex protein 1 subunit delta	CCT4	0.000430847	0.000397836
Q15435;C9JD73;H7C003;C9J177;B5MBZ8	Protein phosphatase 1 regulatory subunit 7	PPP1R7	0.000360006	0.000397919
P30046;A6NHG4;J3KQ18;B5MC82	D-dopachrome decarboxylase;D-dopachrome decarboxylase-like protein	DDT;DDTL	0.000136609	0.000397957
P45880;A0A0A0MR02;Q5JSD2;Q5JSD1	Voltage-dependent anion-selective channel protein 2	VDAC2	0.000421073	0.000398081
P02675;D6REL8	Fibrinogen beta chain;Fibrinopeptide B;Fibrinogen beta chain	FGB	0.000318461	0.000398176
P00492	Hypoxanthine-guanine phosphoribosyltransferase	HPRT1	0.000278558	0.000399745
Q13011;M0R248	Delta(3,5)-Delta(2,4)-dienoyl-CoA isomerase, mitochondrial	ECH1	0.000313611	0.000400638
O95298;E9PM14;A0A087WUM3;E9PQ53	NADH dehydrogenase [ubiquinone] 1 subunit C2;NADH dehydrogenase [ubiquinone] 1 subunit C2, isoform 2	NDUFC2;KCTD14;NDUFC2-KCTD14	0.000612205	0.000401795
P08247;H7C4W3	Synaptophysin	SYP	0.000419595	0.000401964
O43181	NADH dehydrogenase [ubiquinone] iron-sulfur protein 4, mitochondrial	NDUFS4	0.000456663	0.000402511
Q8N4L2;E5RIY0;E5RFT4	Type 2 phosphatidylinositol 4,5-bisphosphate 4-phosphatase	TMEM55A	0.000448577	0.000403672
P08237;A0A2R8Y891;F8VZI0	ATP-dependent 6-phosphofructokinase, muscle type	PFKM	0.00057763	0.000403829
P48637;A0A2R8Y430;A0A2R8Y5T7	Glutathione synthetase	GSS	0.000292157	0.000404909
P61916;G3V2V8;J3KMY5;G3V3E8;E7EMS2;G3V3D1;H0YIZ1	Epididymal secretory protein E1	NPC2	0.000305146	0.00040563
Q9UHQ9;H7C0R7	NADH-cytochrome b5 reductase 1	CYB5R1	0.000576548	0.000406476
P61158;B4DXW1	Actin-related protein 3	ACTR3	0.000354551	0.000407967
P31943;G8JLB6;E9PCY7;D6RBM0;D6RIU0;D6RIT2;H0YB39;D6RIH9;D6RJ04;D6RDU3;E7EN40;D6RFM3;D6R9T0;E5RGV0;D6RAM1;E7EQJ0	Heterogeneous nuclear ribonucleoprotein H;Heterogeneous nuclear ribonucleoprotein H, N-terminally processed	HNRNPH1	0.000515357	0.000408027
Q96JE9	Microtubule-associated protein 6	MAP6	0.000571793	0.000409463
Q9Y2Q5	Ragulator complex protein LAMTOR2	LAMTOR2	0.000912544	0.000411485
O15498	Synaptobrevin homolog YKT6	YKT6	0.000285591	0.000411911
O15145;C9JZD1;F8VR50	Actin-related protein 2/3 complex subunit 3	ARPC3	0.000352506	0.000412129
P05937	Calbindin	CALB1	0.000457411	0.000412217
P31948	Stress-induced-phosphoprotein 1	STIP1	0.000279771	0.000413146
P08574	Cytochrome c1, heme protein, mitochondrial	CYC1	0.000623005	0.000413227
P27361;E9PQW4;E9PBK7;E9PJF0;B3KR49	Mitogen-activated protein kinase 3;Mitogen-activated protein kinase	MAPK3	0.000412675	0.00041331
Q9UJJ9;H0YEA7	N-acetylglucosamine-1-phosphotransferase subunit gamma	GNPTG	0.000258679	0.000413742
P51808;A6NGJ0;F2Z328	Dynein light chain Tctex-type 3	DYNLT3	0.000688936	0.000414473
O15212;A2AB88	Prefoldin subunit 6	PFDN6	0.000271865	0.000418208
P50150	Guanine nucleotide-binding protein G(I)/G(S)/G(O) subunit gamma-4	GNG4	0.000392769	0.000418946
P13473	Lysosome-associated membrane glycoprotein 2	LAMP2	0.000315313	0.00042031
Q9Y646;E5RH35;E5RJZ7;E5RJP8;E5RJA8	Carboxypeptidase Q	CPQ	0.000191856	0.000421109
P30711;A0A0G2JQD2;A0A0G2JQM0;A0A0G2JRN4;A0A0G2JRQ5	Glutathione S-transferase theta-1	GSTT1	0.000285422	0.000421116
O00115;K7ENE5	Deoxyribonuclease-2-alpha	DNASE2	2.69576e-05	0.000421428
G3V4C1;B2R5W2;B4DY08;G3V4W0;P07910;G3V2Q1;G3V576;G3V555;G3V575;G3V251;G3V3K6;G3V5X6;B4DSU6;O60812;G3V2D6;P0DMR1;B7ZW38;A0A0G2JNQ3;A0A0G2JPF8;B2RXH8	Heterogeneous nuclear ribonucleoproteins C1/C2;Heterogeneous nuclear ribonucleoprotein C-like 1;Heterogeneous nuclear ribonucleoprotein C-like 4;Heterogeneous nuclear ribonucleoprotein C-like 3;Heterogeneous nuclear ribonucleoprotein C-like 2	HNRNPC;HNRNPCL1;HNRNPCL4;HNRNPCL3;HNRNPCL2	0.000578107	0.00042282
Q9H115;A0A087WZQ7	Beta-soluble NSF attachment protein	NAPB	0.000532951	0.00042283
Q00765	Receptor expression-enhancing protein 5	REEP5	0.000604205	0.000423234
P49721;A0A087WVV1	Proteasome subunit beta type-2	PSMB2	0.000280284	0.000425093
Q15084	Protein disulfide-isomerase A6	PDIA6	0.000290936	0.000425158
P62888;E5RI99;A0A0B4J213	60S ribosomal protein L30	RPL30	0.000682075	0.000425556
O14576;A0A0A0MTG2	Cytoplasmic dynein 1 intermediate chain 1	DYNC1I1	0.000619652	0.000426265
Q9UKA9	Polypyrimidine tract-binding protein 2	PTBP2	0.000730358	0.000426448
P13521	Secretogranin-2;Secretoneurin;Manserin	SCG2	0.000357149	0.00042653
P09651;F8W6I7;F8VTQ5;F8VZ49;Q32P51;H0YH80;A0A2R8Y4L2	Heterogeneous nuclear ribonucleoprotein A1;Heterogeneous nuclear ribonucleoprotein A1, N-terminally processed;Heterogeneous nuclear ribonucleoprotein A1-like 2	HNRNPA1;HNRNPA1L2	0.000693816	0.000427046
Q9BRX8	Redox-regulatory protein FAM213A	FAM213A	0.000659454	0.000429161
Q12904;A0A5F9ZHC5	Aminoacyl tRNA synthase complex-interacting multifunctional protein 1;Endothelial monocyte-activating polypeptide 2	AIMP1	0.000511639	0.000429169
A0A0D9SFB1;A0A1B0GU67;A0A1B0GUX5		DNM1	0.000486194	0.000429893
Q9Y2J8	Protein-arginine deiminase type-2	PADI2	0.000357221	0.000430201
Q15046	Lysine--tRNA ligase	KARS	0.000637551	0.000430628
P42345	Serine/threonine-protein kinase mTOR	MTOR	0.000292233	0.000431446
P07814;V9GYZ6	Bifunctional glutamate/proline--tRNA ligase;Glutamate--tRNA ligase;Proline--tRNA ligase	EPRS	0.000602041	0.000432892
Q9UBQ0;F8VXU5	Vacuolar protein sorting-associated protein 29	VPS29	0.000451494	0.000433078
P60891;B1ALA9;A0A2R8Y7H4	Ribose-phosphate pyrophosphokinase 1	PRPS1	0.000382242	0.00043464
Q9ULU8;F1T0E5	Calcium-dependent secretion activator 1	CADPS	0.000551681	0.000436674
P35754	Glutaredoxin-1	GLRX	0.000125589	0.000437917
P01112	GTPase HRas;GTPase HRas, N-terminally processed	HRAS	0.000447316	0.000438051
Q9NX14	NADH dehydrogenase [ubiquinone] 1 beta subcomplex subunit 11, mitochondrial	NDUFB11	0.000413028	0.000438394
Q9H8Y8	Golgi reassembly-stacking protein 2	GORASP2	0.00037899	0.000438546
C9JFZ1;O43426;J3KPK1;J3KQV8;A0A0D9SGJ6;C9JW66	Synaptojanin-1	SYNJ1	0.000651962	0.000439071
Q9UBR2	Cathepsin Z	CTSZ	0.000509979	0.000441492
P02649;H0Y7L5;E9PEV4;E7ERP7	Apolipoprotein E	APOE	0.000596219	0.000441776
P61960;H0Y614	Ubiquitin-fold modifier 1	UFM1	0.000354889	0.000443105
Q9C040;A0A0J9YX34	Tripartite motif-containing protein 2	TRIM2	0.000467272	0.000443643
P62861;E9PR30	40S ribosomal protein S30	FAU	0.000355457	0.000446486
P49418;H0Y7T8	Amphiphysin	AMPH	0.000481352	0.00044818
P46779;H0YMF4;H0YKD8;H0YLP6	60S ribosomal protein L28	RPL28	0.000711666	0.000448618
Q08257;A6NP24;C9JH92	Quinone oxidoreductase	CRYZ	0.000225735	0.000448688
Q16795;A0A3B3ISG8	NADH dehydrogenase [ubiquinone] 1 alpha subcomplex subunit 9, mitochondrial	NDUFA9	0.000538809	0.000451064
P07954	Fumarate hydratase, mitochondrial	FH	0.000299181	0.000452447
Q08722;A0A2R8Y484	Leukocyte surface antigen CD47	CD47	0.000579024	0.000452777
Q9Y277	Voltage-dependent anion-selective channel protein 3	VDAC3	0.000364521	0.000453925
P13693;Q5W0H4;A0A0B4J2C3;J3KPG2;E9PJF7;H0YCX0	Translationally-controlled tumor protein	TPT1	0.000445864	0.000453941
P26640;A0A140T936	Valine--tRNA ligase	VARS	0.000542345	0.000454223
[truncated: 517 more rows]

## Sheet: endosomes
https://www.uniprot.org/uniprotkb?facets=reviewed%3Atrue%2Cmodel_organism%3A9606&query=%28cc_scl_term%3ASL-0101%29													overlap CTRL NMGs (148 proteins)	overlap DLB NMGs (140 proteins)	overlap between CTRL and DLB and endosomes (136 proteins)
Entry	Reviewed	Entry Name	Protein names	Gene Names	Organism	Length							O00445	O00445	O00445
A0JNW5	reviewed	UH1BL_HUMAN	UHRF1-binding protein 1-like (Syntaxin-6 Habc-interacting protein of 164 kDa)	UHRF1BP1L KIAA0701 SHIP164	Homo sapiens (Human)	1464							O00499	O00499	O00499
A4D1P6	reviewed	WDR91_HUMAN	WD repeat-containing protein 91	WDR91 HSPC049	Homo sapiens (Human)	747							O14964	O14964	O14964
A5D8T8	reviewed	CL18A_HUMAN	C-type lectin domain family 18 member A (Mannose receptor-like protein 2)	CLEC18A MRLP2	Homo sapiens (Human)	446							O15118	O15118	O15118
A5D8V6	reviewed	VP37C_HUMAN	Vacuolar protein sorting-associated protein 37C, hVps37C (ESCRT-I complex subunit VPS37C)	VPS37C PML39	Homo sapiens (Human)	355							O15126	O15126	O15126
A7KAX9	reviewed	RHG32_HUMAN	Rho GTPase-activating protein 32 (Brain-specific Rho GTPase-activating protein) (GAB-associated Cdc42/Rac GTPase-activating protein) (GC-GAP) (GTPase regulator interacting with TrkA) (Rho-type GTPase-activating protein 32) (Rho/Cdc42/Rac GTPase-activating protein RICS) (RhoGAP involved in the beta-catenin-N-cadherin and NMDA receptor signaling) (p200RhoGAP) (p250GAP)	ARHGAP32 GRIT KIAA0712 RICS	Homo sapiens (Human)	2087							O15400	O15400	O15400
A8K0Z3	reviewed	WASH1_HUMAN	WASH complex subunit 1 (CXYorf1-like protein on chromosome 9) (Protein FAM39E) (WAS protein family homolog 1)	WASHC1 FAM39E WASH1	Homo sapiens (Human)	465							O43567	O43567	O43567
A8MWX3	reviewed	WASH4_HUMAN	Putative WAS protein family homolog 4 (Protein FAM39CP)	WASH4P FAM39CP	Homo sapiens (Human)	477							O43633	O43633	O43633
C4AMC7	reviewed	WASH3_HUMAN	Putative WAS protein family homolog 3 (Protein FAM39DP)	WASH3P FAM39DP	Homo sapiens (Human)	463							O60493	O60493	O60493
K7EJ46	reviewed	SIM22_HUMAN	Small integral membrane protein 22 (Cancer-associated small integral membrane open reading frame 1)	SMIM22 CASIMO1	Homo sapiens (Human)	83							O60664	O60664	O60664
O00180	reviewed	KCNK1_HUMAN	Potassium channel subfamily K member 1 (Inward rectifying potassium channel protein TWIK-1) (Potassium channel K2P1) (Potassium channel KCNO1)	KCNK1 HOHO1 KCNO1 TWIK1	Homo sapiens (Human)	336							O60749	O60749	O60749
O00189	reviewed	AP4M1_HUMAN	AP-4 complex subunit mu-1 (AP-4 adaptor complex mu subunit) (Adaptor-related protein complex 4 subunit mu-1) (Mu subunit of AP-4) (Mu-adaptin-related protein 2, mu-ARP2) (Mu4-adaptin, mu4)	AP4M1 MUARP2	Homo sapiens (Human)	453							O60826	O60826	O60826
O00194	reviewed	RB27B_HUMAN	Ras-related protein Rab-27B, EC 3.6.5.2 (C25KG)	RAB27B	Homo sapiens (Human)	218							O60831	O60831	O60831
O00206	reviewed	TLR4_HUMAN	Toll-like receptor 4 (hToll) (CD antigen CD284)	TLR4	Homo sapiens (Human)	839							O75110	O75110	O75110
O00212	reviewed	RHOD_HUMAN	Rho-related GTP-binding protein RhoD (Rho-related protein HP1, RhoHP1)	RHOD ARHD	Homo sapiens (Human)	210							O75340	O75340	O75340
O00219	reviewed	HYAS3_HUMAN	Hyaluronan synthase 3, EC 2.4.1.212 (Hyaluronate synthase 3) (Hyaluronic acid synthase 3, HA synthase 3)	HAS3	Homo sapiens (Human)	553							O75351	O75351	O75351
O00445	reviewed	SYT5_HUMAN	Synaptotagmin-5 (Synaptotagmin V, SytV)	SYT5	Homo sapiens (Human)	386							O75382	O75382	O75382
O00461	reviewed	GOLI4_HUMAN	Golgi integral membrane protein 4 (Golgi integral membrane protein, cis, GIMPc) (Golgi phosphoprotein 4) (Golgi-localized phosphoprotein of 130 kDa, Golgi phosphoprotein of 130 kDa)	GOLIM4 GIMPC GOLPH4 GPP130	Homo sapiens (Human)	696							O75436	O75436	O75436
O00499	reviewed	BIN1_HUMAN	Myc box-dependent-interacting protein 1 (Amphiphysin II) (Amphiphysin-like protein) (Box-dependent myc-interacting protein 1) (Bridging integrator 1)	BIN1 AMPHL	Homo sapiens (Human)	593							O75787	O75955	O75955
O00590	reviewed	ACKR2_HUMAN	Atypical chemokine receptor 2 (C-C chemokine receptor D6) (Chemokine receptor CCR-10) (Chemokine receptor CCR-9) (Chemokine-binding protein 2) (Chemokine-binding protein D6)	ACKR2 CCBP2 CCR10 CMKBR9 D6	Homo sapiens (Human)	384							O75955	O94832	O94832
O14525	reviewed	ASTN1_HUMAN	Astrotactin-1	ASTN1 ASTN KIAA0289	Homo sapiens (Human)	1302							O94832	O95741	O95741
O14756	reviewed	H17B6_HUMAN	17-beta-hydroxysteroid dehydrogenase type 6, 17-beta-HSD 6, 17-beta-HSD6, EC 1.1.1.105, EC 1.1.1.209, EC 1.1.1.239, EC 1.1.1.53, EC 1.1.1.62 (3-alpha->beta-hydroxysteroid epimerase, 3-alpha->beta-HSE) (Oxidative 3-alpha hydroxysteroid dehydrogenase) (Short chain dehydrogenase/reductase family 9C member 6)	HSD17B6 RODH SDR9C6	Homo sapiens (Human)	317							O95741	P00533	P00533
O14863	reviewed	ZNT4_HUMAN	Zinc transporter 4, ZnT-4 (Solute carrier family 30 member 4)	SLC30A4 ZNT4	Homo sapiens (Human)	429							P00533	P01903	P04083
O14964	reviewed	HGS_HUMAN	Hepatocyte growth factor-regulated tyrosine kinase substrate (Hrs) (Protein pp110)	HGS HRS	Homo sapiens (Human)	777							P04083	P04083	P05556
O14972	reviewed	VP26C_HUMAN	Vacuolar protein sorting-associated protein 26C (Down syndrome critical region protein 3) (Down syndrome critical region protein A)	VPS26C DCRA DSCR3 DSCRA	Homo sapiens (Human)	297							P05556	P05556	P08962
O15118	reviewed	NPC1_HUMAN	NPC intracellular cholesterol transporter 1 (Niemann-Pick C1 protein)	NPC1	Homo sapiens (Human)	1278							P08962	P08962	P09429
O15126	reviewed	SCAM1_HUMAN	Secretory carrier-associated membrane protein 1, Secretory carrier membrane protein 1	SCAMP1 SCAMP	Homo sapiens (Human)	338							P09429	P09429	P10114
O15127	reviewed	SCAM2_HUMAN	Secretory carrier-associated membrane protein 2, Secretory carrier membrane protein 2	SCAMP2	Homo sapiens (Human)	329							P10114	P10114	P11279
O15165	reviewed	LRAD4_HUMAN	Low-density lipoprotein receptor class A domain-containing protein 4	LDLRAD4 C18orf1	Homo sapiens (Human)	306							P11279	P11279	P13473
O15243	reviewed	OBRG_HUMAN	Leptin receptor gene-related protein (Endospanin-1) (Leptin receptor overlapping transcript protein) (OB-R gene-related protein, OB-RGRP)	LEPROT LEPR OBR	Homo sapiens (Human)	131							P13473	P13473	P20338
O15400	reviewed	STX7_HUMAN	Syntaxin-7	STX7	Homo sapiens (Human)	261							P20338	P20338	P21453
O15440	reviewed	MRP5_HUMAN	ATP-binding cassette sub-family C member 5, EC 7.6.2.-, EC 7.6.2.2 (Multi-specific organic anion transporter C, MOAT-C) (Multidrug resistance-associated protein 5) (SMRP) (pABC11)	ABCC5 MRP5	Homo sapiens (Human)	1437							P20339	P21453	P30048
O15455	reviewed	TLR3_HUMAN	Toll-like receptor 3 (CD antigen CD283)	TLR3	Homo sapiens (Human)	904							P21453	P30048	P30533
O43567	reviewed	RNF13_HUMAN	E3 ubiquitin-protein ligase RNF13, EC 2.3.2.27 (RING finger protein 13)	RNF13 RZF	Homo sapiens (Human)	381							P30048	P30533	P30740
O43633	reviewed	CHM2A_HUMAN	Charged multivesicular body protein 2a (Chromatin-modifying protein 2a, CHMP2a) (Putative breast adenocarcinoma marker BC-2) (Vacuolar protein sorting-associated protein 2-1, Vps2-1, hVps2-1)	CHMP2A BC2 CHMP2	Homo sapiens (Human)	222							P30533	P30740	P35613
O43688	reviewed	PLPP2_HUMAN	Phospholipid phosphatase 2, EC 3.1.3.-, EC 3.1.3.4 (Lipid phosphate phosphohydrolase 2) (PAP2-gamma, PAP2-G) (Phosphatidate phosphohydrolase type 2c) (Phosphatidic acid phosphatase 2c, PAP-2c, PAP2c)	PLPP2 LPP2 PPAP2C	Homo sapiens (Human)	288							P30740	P35613	P51148
O43820	reviewed	HYAL3_HUMAN	Hyaluronidase-3, Hyal-3, EC 3.2.1.35 (Hyaluronoglucosaminidase-3) (Lung carcinoma protein 3, LuCa-3)	HYAL3 LUCA3	Homo sapiens (Human)	417							P35613	P51148	P51149
O60291	reviewed	MGRN1_HUMAN	E3 ubiquitin-protein ligase MGRN1, EC 2.3.2.27 (Mahogunin RING finger protein 1) (RING finger protein 156) (RING-type E3 ubiquitin transferase MGRN1)	MGRN1 KIAA0544 RNF156	Homo sapiens (Human)	552							P42566	P51149	P51797
O60296	reviewed	TRAK2_HUMAN	Trafficking kinesin-binding protein 2 (Amyotrophic lateral sclerosis 2 chromosomal region candidate gene 3 protein)	TRAK2 ALS2CR3 KIAA0549	Homo sapiens (Human)	914							P46527	P51797	P51809
O60493	reviewed	SNX3_HUMAN	Sorting nexin-3 (Protein SDP3)	SNX3	Homo sapiens (Human)	162							P51148	P51809	P55087
O60494	reviewed	CUBN_HUMAN	Cubilin (460 kDa receptor) (Intestinal intrinsic factor receptor) (Intrinsic factor-cobalamin receptor) (Intrinsic factor-vitamin B12 receptor)	CUBN IFCR	Homo sapiens (Human)	3623							P51149	P55087	P61006
O60664	reviewed	PLIN3_HUMAN	Perilipin-3 (47 kDa mannose 6-phosphate receptor-binding protein, 47 kDa MPR-binding protein) (Cargo selection protein TIP47) (Mannose-6-phosphate receptor-binding protein 1) (Placental protein 17, PP17)	PLIN3 M6PRBP1 TIP47	Homo sapiens (Human)	434							P51797	P61006	P61020
O60749	reviewed	SNX2_HUMAN	Sorting nexin-2 (Transformation-related gene 9 protein, TRG-9)	SNX2 TRG9	Homo sapiens (Human)	519							P51809	P61020	P61026
O60759	reviewed	CYTIP_HUMAN	Cytohesin-interacting protein (Cytohesin binder and regulator, CYBR) (Cytohesin-associated scaffolding protein, CASP) (Cytohesin-binding protein HE, Cbp HE) (Pleckstrin homology Sec7 and coiled-coil domains-binding protein)	CYTIP PSCDBP	Homo sapiens (Human)	359							P55087	P61026	P61077
O60826	reviewed	CCD22_HUMAN	Coiled-coil domain-containing protein 22	CCDC22 CXorf37 JM1	Homo sapiens (Human)	627							P61006	P61077	P61106
O60831	reviewed	PRAF2_HUMAN	PRA1 family protein 2	PRAF2 JM4	Homo sapiens (Human)	178							P61020	P61106	P61225
O60879	reviewed	DIAP2_HUMAN	Protein diaphanous homolog 2 (Diaphanous-related formin-2, DRF2)	DIAPH2 DIA	Homo sapiens (Human)	1101							P61026	P61225	P62330
O75084	reviewed	FZD7_HUMAN	Frizzled-7, Fz-7, hFz7 (FzE3)	FZD7	Homo sapiens (Human)	574							P61077	P62330	P62745
O75110	reviewed	ATP9A_HUMAN	Probable phospholipid-transporting ATPase IIA, EC 7.6.2.1 (ATPase class II type 9A)	ATP9A ATPIIA KIAA0611	Homo sapiens (Human)	1047							P61106	P62745	P62820
O75129	reviewed	ASTN2_HUMAN	Astrotactin-2	ASTN2 KIAA0634	Homo sapiens (Human)	1339							P61225	P62820	P62993
O75154	reviewed	RFIP3_HUMAN	Rab11 family-interacting protein 3, FIP3-Rab11, Rab11-FIP3 (Arfophilin-1) (EF hands-containing Rab-interacting protein, Eferin) (MU-MB-17.148)	RAB11FIP3 ARFO1 KIAA0665	Homo sapiens (Human)	756							P62330	P62993	Q01484
O75165	reviewed	DJC13_HUMAN	DnaJ homolog subfamily C member 13 (Required for receptor-mediated endocytosis 8, RME-8)	DNAJC13 KIAA0678 RME8	Homo sapiens (Human)	2243							P62745	Q01484	Q01968
O75340	reviewed	PDCD6_HUMAN	Programmed cell death protein 6 (Apoptosis-linked gene 2 protein homolog, ALG-2)	PDCD6 ALG2	Homo sapiens (Human)	191							P62820	Q01968	Q12768
O75351	reviewed	VPS4B_HUMAN	Vacuolar protein sorting-associated protein 4B, EC 3.6.4.6 (Cell migration-inducing gene 1 protein) (Suppressor of K(+) transport growth defect 1, Protein SKD1)	VPS4B SKD1 VPS42 MIG1	Homo sapiens (Human)	444							P62993	Q12768	Q12974
O75365	reviewed	TP4A3_HUMAN	Protein tyrosine phosphatase type IVA 3, EC 3.1.3.48 (PRL-R) (Protein-tyrosine phosphatase 4a3) (Protein-tyrosine phosphatase of regenerating liver 3, PRL-3)	PTP4A3 PRL3	Homo sapiens (Human)	173							Q01484	Q12974	Q13501
O75382	reviewed	TRIM3_HUMAN	Tripartite motif-containing protein 3 (Brain-expressed RING finger protein) (RING finger protein 22) (RING finger protein 97)	TRIM3 BERP RNF22 RNF97	Homo sapiens (Human)	744							Q01968	Q13501	Q13596
O75436	reviewed	VP26A_HUMAN	Vacuolar protein sorting-associated protein 26A (Vesicle protein sorting 26A, hVPS26)	VPS26A VPS26	Homo sapiens (Human)	327							Q08AM6	Q13596	Q14254
O75674	reviewed	TM1L1_HUMAN	TOM1-like protein 1 (Src-activating and signaling molecule protein) (Target of Myb-like protein 1)	TOM1L1 SRCASM	Homo sapiens (Human)	476							Q12768	Q14254	Q14694
O75787	reviewed	RENR_HUMAN	Renin receptor (ATPase H(+)-transporting lysosomal accessory protein 2) (ATPase H(+)-transporting lysosomal-interacting protein 2) (ER-localized type I transmembrane adapter) (Embryonic liver differentiation factor 10) (N14F) (Renin/prorenin receptor) (Vacuolar ATP synthase membrane sector-associated protein M8-9, ATP6M8-9, V-ATPase M8.9 subunit) [Cleaved into: Renin receptor N-terminal fragment;…	ATP6AP2 ATP6IP2 CAPER ELDF10 HT028 MSTP009 PSEC0072	Homo sapiens (Human)	350							Q12974	Q14694	Q14C86
O75791	reviewed	GRAP2_HUMAN	GRB2-related adapter protein 2 (Adapter protein GRID) (GRB-2-like protein, GRB2L) (GRBLG) (GRBX) (Grf40 adapter protein, Grf-40) (Growth factor receptor-binding protein) (Hematopoietic cell-associated adapter protein GrpL) (P38) (Protein GADS) (SH3-SH2-SH3 adapter Mona)	GRAP2 GADS GRB2L GRID	Homo sapiens (Human)	330							Q13501	Q14956	Q15036
O75843	reviewed	AP1G2_HUMAN	AP-1 complex subunit gamma-like 2 (Gamma2-adaptin, G2ad)	AP1G2	Homo sapiens (Human)	785							Q13596	Q14C86	Q15075
O75886	reviewed	STAM2_HUMAN	Signal transducing adapter molecule 2, STAM-2 (Hrs-binding protein)	STAM2 HBP	Homo sapiens (Human)	525							Q14254	Q15036	Q15276
O75955	reviewed	FLOT1_HUMAN	Flotillin-1	FLOT1	Homo sapiens (Human)	427							Q14694	Q15075	Q15286
O94812	reviewed	BAIP3_HUMAN	BAI1-associated protein 3, BAP3 (Brain-specific angiogenesis inhibitor I-associated protein 3)	BAIAP3 KIAA0734	Homo sapiens (Human)	1187							Q14C86	Q15276	Q15334
O94823	reviewed	AT10B_HUMAN	Phospholipid-transporting ATPase VB, EC 7.6.2.1 (ATPase class V type 10B) (P4-ATPase flippase complex alpha subunit ATP10B)	ATP10B ATPVB KIAA0715	Homo sapiens (Human)	1461							Q15036	Q15286	Q15907
O94832	reviewed	MYO1D_HUMAN	Unconventional myosin-Id	MYO1D KIAA0727	Homo sapiens (Human)	1006							Q15075	Q15334	Q16620
O95219	reviewed	SNX4_HUMAN	Sorting nexin-4	SNX4	Homo sapiens (Human)	450							Q15276	Q15907	Q16849
O95237	reviewed	LRAT_HUMAN	Lecithin retinol acyltransferase, EC 2.3.1.135 (Phosphatidylcholine--retinol O-acyltransferase)	LRAT	Homo sapiens (Human)	230							Q15286	Q16620	Q2M389
O95259	reviewed	KCNH1_HUMAN	Potassium voltage-gated channel subfamily H member 1 (Ether-a-go-go potassium channel 1, EAG channel 1, h-eag, hEAG1) (Voltage-gated potassium channel subunit Kv10.1)	KCNH1 EAG EAG1	Homo sapiens (Human)	989							Q15334	Q16849	Q30154
O95342	reviewed	ABCBB_HUMAN	Bile salt export pump, EC 7.6.2.- (ATP-binding cassette sub-family B member 11)	ABCB11 BSEP	Homo sapiens (Human)	1321							Q15907	Q2M389	Q4V328
O95405	reviewed	ZFYV9_HUMAN	Zinc finger FYVE domain-containing protein 9 (Mothers against decapentaplegic homolog-interacting protein, Madh-interacting protein) (Novel serine protease, NSP) (Receptor activation anchor, hSARA) (Smad anchor for receptor activation)	ZFYVE9 MADHIP SARA SMADIP	Homo sapiens (Human)	1425							Q16620	Q30154	Q5JSH3
O95477	reviewed	ABCA1_HUMAN	Phospholipid-transporting ATPase ABCA1, EC 7.6.2.1 (ATP-binding cassette sub-family A member 1) (ATP-binding cassette transporter 1, ABC-1, ATP-binding cassette 1) (Cholesterol efflux regulatory protein)	ABCA1 ABC1 CERP	Homo sapiens (Human)	2261							Q16849	Q4V328	Q5SYC1
O95630	reviewed	STABP_HUMAN	STAM-binding protein, EC 3.4.19.- (Associated molecule with the SH3 domain of STAM) (Endosome-associated ubiquitin isopeptidase)	STAMBP AMSH	Homo sapiens (Human)	424							Q2M389	Q5JSH3	Q5T1M5
O95741	reviewed	CPNE6_HUMAN	Copine-6 (Copine VI) (Neuronal-copine, N-copine)	CPNE6	Homo sapiens (Human)	557							Q30154	Q5SYC1	Q5VYK3
O95772	reviewed	STR3N_HUMAN	STARD3 N-terminal-like protein (MLN64 N-terminal domain homolog)	STARD3NL MENTHO UNQ855/PRO1864	Homo sapiens (Human)	234							Q4V328	Q5T1M5	Q6IAA8
O95858	reviewed	TSN15_HUMAN	Tetraspanin-15, Tspan-15 (Tetraspan NET-7) (Transmembrane 4 superfamily member 15)	TSPAN15 NET7 TM4SF15 UNQ677/PRO1311	Homo sapiens (Human)	294							Q5JSH3	Q5VYK3	Q6IQ22
P00533	reviewed	EGFR_HUMAN	Epidermal growth factor receptor, EC 2.7.10.1 (Proto-oncogene c-ErbB-1) (Receptor tyrosine-protein kinase erbB-1)	EGFR ERBB ERBB1 HER1	Homo sapiens (Human)	1210							Q5SYC1	Q6IAA8	Q6UXG2
P01130	reviewed	LDLR_HUMAN	Low-density lipoprotein receptor, LDL receptor	LDLR	Homo sapiens (Human)	860							Q5T1M5	Q6IQ22	Q6ZMI0
P01138	reviewed	NGF_HUMAN	Beta-nerve growth factor, Beta-NGF	NGF NGFB	Homo sapiens (Human)	241							Q5VYK3	Q6UXG2	Q709C8
P01903	reviewed	DRA_HUMAN	HLA class II histocompatibility antigen, DR alpha chain (MHC class II antigen DRA)	HLA-DRA HLA-DRA1	Homo sapiens (Human)	254							Q6IAA8	Q6ZMI0	Q86T03
P01906	reviewed	DQA2_HUMAN	HLA class II histocompatibility antigen, DQ alpha 2 chain (DX alpha chain) (HLA class II histocompatibility antigen, DQ(6) alpha chain) (HLA-DQA1) (MHC class II DQA2)	HLA-DQA2 HLA-DXA	Homo sapiens (Human)	255							Q6IQ20	Q709C8	Q86Y82
P01909	reviewed	DQA1_HUMAN	HLA class II histocompatibility antigen, DQ alpha 1 chain (DC-1 alpha chain) (DC-alpha) (HLA-DCA) (MHC class II DQA1)	HLA-DQA1	Homo sapiens (Human)	254							Q6IQ22	Q86T03	Q8N1B4
P01911	reviewed	DRB1_HUMAN	HLA class II histocompatibility antigen, DRB1 beta chain (Human leukocyte antigen DRB1, HLA-DRB1)	HLA-DRB1	Homo sapiens (Human)	266							Q6UXG2	Q86Y82	Q8N4L2
P01920	reviewed	DQB1_HUMAN	HLA class II histocompatibility antigen, DQ beta 1 chain (MHC class II antigen DQB1)	HLA-DQB1 HLA-DQB	Homo sapiens (Human)	261							Q6ZMI0	Q8N1B4	Q8N4V1
P04083	reviewed	ANXA1_HUMAN	Annexin A1 (Annexin I) (Annexin-1) (Calpactin II) (Calpactin-2) (Chromobindin-9) (Lipocortin I) (Phospholipase A2 inhibitory protein) (p35) [Cleaved into: Annexin Ac2-26 ]	ANXA1 ANX1 LPC1	Homo sapiens (Human)	346							Q709C8	Q8N4L2	Q8TAC9
P04233	reviewed	HG2A_HUMAN	HLA class II histocompatibility antigen gamma chain (HLA-DR antigens-associated invariant chain) (Ia antigen-associated invariant chain, Ii) (CD antigen CD74) [Cleaved into: Class-II-associated invariant chain peptide, CLIP ]	CD74 DHLAG	Homo sapiens (Human)	296							Q86T03	Q8N4V1	Q8TAF3
P04440	reviewed	DPB1_HUMAN	HLA class II histocompatibility antigen, DP beta 1 chain (HLA class II histocompatibility antigen, DP(W4) beta chain) (MHC class II antigen DPB1)	HLA-DPB1 HLA-DP1B	Homo sapiens (Human)	258							Q86Y82	Q8TAC9	Q92544
P04626	reviewed	ERBB2_HUMAN	Receptor tyrosine-protein kinase erbB-2, EC 2.7.10.1 (Metastatic lymph node gene 19 protein, MLN 19) (Proto-oncogene Neu) (Proto-oncogene c-ErbB-2) (Tyrosine kinase-type cell surface receptor HER2) (p185erbB2) (CD antigen CD340)	ERBB2 HER2 MLN19 NEU NGL	Homo sapiens (Human)	1255							Q8IV08	Q8TAF3	Q92673
P04629	reviewed	NTRK1_HUMAN	High affinity nerve growth factor receptor, EC 2.7.10.1 (Neurotrophic tyrosine kinase receptor type 1) (TRK1-transforming tyrosine kinase protein) (Tropomyosin-related kinase A) (Tyrosine kinase receptor) (Tyrosine kinase receptor A, Trk-A) (gp140trk) (p140-TrkA)	NTRK1 MTC TRK TRKA	Homo sapiens (Human)	796							Q8N1B4	Q92544	Q92783
P05067	reviewed	A4_HUMAN	Amyloid-beta precursor protein, APP (ABPP) (APPI) (Alzheimer disease amyloid A4 protein homolog) (Alzheimer disease amyloid protein) (Amyloid precursor protein) (Amyloid-beta (A4) precursor protein) (Amyloid-beta A4 protein) (Cerebral vascular amyloid peptide, CVAP) (PreA4) (Protease nexin-II, PN-II) [Cleaved into: N-APP; Soluble APP-alpha, S-APP-alpha; Soluble APP-beta, S-APP-beta; C99 (Beta-sec…	APP A4 AD1	Homo sapiens (Human)	770							Q8N4L2	Q92673	Q96A57
P05538	reviewed	DQB2_HUMAN	HLA class II histocompatibility antigen, DQ beta 2 chain (HLA class II histocompatibility antigen, DX beta chain) (MHC class II antigen DQB2)	HLA-DQB2 HLA-DXB	Homo sapiens (Human)	268							Q8N4V1	Q92783	Q96BM9
P05556	reviewed	ITB1_HUMAN	Integrin beta-1 (Fibronectin receptor subunit beta) (Glycoprotein IIa, GPIIA) (VLA-4 subunit beta) (CD antigen CD29)	ITGB1 FNRB MDF2 MSK12	Homo sapiens (Human)	798							Q8TAC9	Q96A57	Q96CV9
P06126	reviewed	CD1A_HUMAN	T-cell surface glycoprotein CD1a (T-cell surface antigen T6/Leu-6, hTa1 thymocyte antigen) (CD antigen CD1a)	CD1A	Homo sapiens (Human)	327							Q8TAF3	Q96BM9	Q96L92
P06213	reviewed	INSR_HUMAN	Insulin receptor, IR, EC 2.7.10.1 (CD antigen CD220) [Cleaved into: Insulin receptor subunit alpha; Insulin receptor subunit beta ]	INSR	Homo sapiens (Human)	1382							Q92544	Q96CV9	Q96PE3
P06340	reviewed	DOA_HUMAN	HLA class II histocompatibility antigen, DO alpha chain (MHC DN-alpha) (MHC DZ alpha) (MHC class II antigen DOA)	HLA-DOA HLA-DNA HLA-DZA	Homo sapiens (Human)	250							Q92673	Q96L92	Q96QK1
P07550	reviewed	ADRB2_HUMAN	Beta-2 adrenergic receptor (Beta-2 adrenoreceptor, Beta-2 adrenoceptor)	ADRB2 ADRB2R B2AR	Homo sapiens (Human)	413							Q92783	Q96PE3	Q99523
P07949	reviewed	RET_HUMAN	Proto-oncogene tyrosine-protein kinase receptor Ret, EC 2.7.10.1 (Cadherin family member 12) (Proto-oncogene c-Ret) [Cleaved into: Soluble RET kinase fragment; Extracellular cell-membrane anchored RET cadherin 120 kDa fragment ]	RET CDHF12 CDHR16 PTC RET51	Homo sapiens (Human)	1114							Q96A57	Q96QK1	Q99816
P08588	reviewed	ADRB1_HUMAN	Beta-1 adrenergic receptor (Beta-1 adrenoreceptor, Beta-1 adrenoceptor)	ADRB1 ADRB1R B1AR	Homo sapiens (Human)	477							Q96BM9	Q99523	Q99962
P08962	reviewed	CD63_HUMAN	CD63 antigen (Granulophysin) (Lysosomal-associated membrane protein 3, LAMP-3) (Lysosome integral membrane protein 1, Limp1) (Melanoma-associated antigen ME491) (OMA81H) (Ocular melanoma-associated antigen) (Tetraspanin-30, Tspan-30) (CD antigen CD63)	CD63 MLA1 TSPAN30	Homo sapiens (Human)	238							Q96CV9	Q99816	Q99963
P09429	reviewed	HMGB1_HUMAN	High mobility group protein B1 (High mobility group protein 1, HMG-1)	HMGB1 HMG1	Homo sapiens (Human)	215							Q96L92	Q99962	Q9BTU6
P09958	reviewed	FURIN_HUMAN	Furin, EC 3.4.21.75 (Dibasic-processing enzyme) (Paired basic amino acid residue-cleaving enzyme, PACE)	FURIN FUR PACE PCSK3	Homo sapiens (Human)	794							Q96PE3	Q99963	Q9BXF6
P0C869	reviewed	PA24B_HUMAN	Cytosolic phospholipase A2 beta, cPLA2-beta, EC 3.1.1.4 (Lysophospholipase A1 group IVB, EC 3.1.1.5) (Phospholipase A2 group IVB)	PLA2G4B	Homo sapiens (Human)	781							Q96QK1	Q9BTU6	Q9BXW6
P10114	reviewed	RAP2A_HUMAN	Ras-related protein Rap-2a, EC 3.6.5.2 (RbBP-30)	RAP2A	Homo sapiens (Human)	183							Q96RF0	Q9BXF6	Q9BZC7
P11279	reviewed	LAMP1_HUMAN	Lysosome-associated membrane glycoprotein 1, LAMP-1, Lysosome-associated membrane protein 1 (CD107 antigen-like family member A) (CD antigen CD107a)	LAMP1	Homo sapiens (Human)	417							Q99523	Q9BXW6	Q9BZV1
P11717	reviewed	MPRI_HUMAN	Cation-independent mannose-6-phosphate receptor, CI Man-6-P receptor, CI-MPR, M6PR (300 kDa mannose 6-phosphate receptor, MPR 300) (Insulin-like growth factor 2 receptor) (Insulin-like growth factor II receptor, IGF-II receptor) (M6P/IGF2 receptor, M6P/IGF2R) (CD antigen CD222)	IGF2R MPRI	Homo sapiens (Human)	2491							Q99816	Q9BY43	Q9H269
P12830	reviewed	CADH1_HUMAN	Cadherin-1 (CAM 120/80) (Epithelial cadherin, E-cadherin) (Uvomorulin) (CD antigen CD324) [Cleaved into: E-Cad/CTF1; E-Cad/CTF2; E-Cad/CTF3 ]	CDH1 CDHE UVO	Homo sapiens (Human)	882							Q99962	Q9BZC7	Q9H3S7
P13473	reviewed	LAMP2_HUMAN	Lysosome-associated membrane glycoprotein 2, LAMP-2, Lysosome-associated membrane protein 2 (CD107 antigen-like family member B) (LGP-96) (CD antigen CD107b)	LAMP2	Homo sapiens (Human)	410							Q99963	Q9BZV1	Q9H444
P13569	reviewed	CFTR_HUMAN	Cystic fibrosis transmembrane conductance regulator, CFTR (ATP-binding cassette sub-family C member 7) (Channel conductance-controlling ATPase, EC 5.6.1.6) (cAMP-dependent chloride channel)	CFTR ABCC7	Homo sapiens (Human)	1480							Q9BTU6	Q9H269	Q9H4M9
P13762	reviewed	DRB4_HUMAN	HLA class II histocompatibility antigen, DR beta 4 chain (MHC class II antigen DRB4)	HLA-DRB4	Homo sapiens (Human)	266							Q9BXF6	Q9H3S7	Q9NP58
P13765	reviewed	DOB_HUMAN	HLA class II histocompatibility antigen, DO beta chain (MHC class II antigen DOB)	HLA-DOB	Homo sapiens (Human)	273							Q9BXW6	Q9H444	Q9NP79
P14091	reviewed	CATE_HUMAN	Cathepsin E, EC 3.4.23.34 [Cleaved into: Cathepsin E form I; Cathepsin E form II ]	CTSE	Homo sapiens (Human)	396							Q9BZC7	Q9H4M9	Q9NQ11
P14222	reviewed	PERF_HUMAN	Perforin-1, P1 (Cytolysin) (Lymphocyte pore-forming protein, PFP)	PRF1 PFP	Homo sapiens (Human)	555							Q9BZV1	Q9NP58	Q9NRW7
P14373	reviewed	TRI27_HUMAN	Zinc finger protein RFP, EC 2.3.2.27 (RING finger protein 76) (RING-type E3 ubiquitin transferase TRIM27) (Ret finger protein) (Tripartite motif-containing protein 27)	TRIM27 RFP RNF76	Homo sapiens (Human)	513							Q9H269	Q9NP79	Q9NX40
P15328	reviewed	FOLR1_HUMAN	Folate receptor alpha, FR-alpha (Adult folate-binding protein, FBP) (Folate receptor 1) (Folate receptor, adult) (KB cells FBP) (Ovarian tumor-associated antigen MOv18)	FOLR1 FOLR	Homo sapiens (Human)	257							Q9H3S7	Q9NQ11	Q9NZN3
P15812	reviewed	CD1E_HUMAN	T-cell surface glycoprotein CD1e, membrane-associated, hCD1e (R2G1) (CD antigen CD1e) [Cleaved into: T-cell surface glycoprotein CD1e, soluble, sCD1e ]	CD1E	Homo sapiens (Human)	388							Q9H444	Q9NRW7	Q9NZZ3
P15813	reviewed	CD1D_HUMAN	Antigen-presenting glycoprotein CD1d (R3G1) (CD antigen CD1d)	CD1D	Homo sapiens (Human)	335							Q9H4M9	Q9NUM4	Q9P253
P17181	reviewed	INAR1_HUMAN	Interferon alpha/beta receptor 1, IFN-R-1, IFN-alpha/beta receptor 1 (Cytokine receptor class-II member 1) (Cytokine receptor family 2 member 1, CRF2-1) (Type I interferon receptor 1)	IFNAR1 IFNAR	Homo sapiens (Human)	557							Q9NP58	Q9NX40	Q9P2R3
P17693	reviewed	HLAG_HUMAN	HLA class I histocompatibility antigen, alpha chain G (HLA G antigen) (MHC class I antigen G) [Cleaved into: Soluble HLA class I histocompatibility antigen, alpha chain G, sHLA-G ]	HLA-G HLA-6.0 HLAG	Homo sapiens (Human)	338							Q9NP79	Q9NZN3	Q9UBB6
P17948	reviewed	VGFR1_HUMAN	Vascular endothelial growth factor receptor 1, VEGFR-1, EC 2.7.10.1 (Fms-like tyrosine kinase 1, FLT-1) (Tyrosine-protein kinase FRT) (Tyrosine-protein kinase receptor FLT, FLT) (Vascular permeability factor receptor)	FLT1 FLT FRT VEGFR1	Homo sapiens (Human)	1338							Q9NQ11	Q9NZZ3	Q9UBQ0
P20036	reviewed	DPA1_HUMAN	HLA class II histocompatibility antigen, DP alpha 1 chain (DP(W3)) (DP(W4)) (HLA-SB alpha chain) (MHC class II DP3-alpha) (MHC class II DPA1)	HLA-DPA1 HLA-DP1A HLASB	Homo sapiens (Human)	260							Q9NRW7	Q9P253	Q9UEU0
P20338	reviewed	RAB4A_HUMAN	Ras-related protein Rab-4A, EC 3.6.5.2	RAB4A RAB4	Homo sapiens (Human)	218							Q9NVJ2	Q9P2R3	Q9UHA4
P20339	reviewed	RAB5A_HUMAN	Ras-related protein Rab-5A, EC 3.6.5.2	RAB5A RAB5	Homo sapiens (Human)	215							Q9NX40	Q9UBB6	Q9UID3
P21453	reviewed	S1PR1_HUMAN	Sphingosine 1-phosphate receptor 1, S1P receptor 1, S1P1 (Endothelial differentiation G-protein coupled receptor 1) (Sphingosine 1-phosphate receptor Edg-1, S1P receptor Edg-1) (CD antigen CD363)	S1PR1 CHEDG1 EDG1	Homo sapiens (Human)	382							Q9NZN3	Q9UBQ0	Q9UJQ1
P22455	reviewed	FGFR4_HUMAN	Fibroblast growth factor receptor 4, FGFR-4, EC 2.7.10.1 (CD antigen CD334)	FGFR4 JTK2 TKF	Homo sapiens (Human)	802							Q9NZZ3	Q9UEU0	Q9UJU6
P22897	reviewed	MRC1_HUMAN	Macrophage mannose receptor 1, MMR (C-type lectin domain family 13 member D) (C-type lectin domain family 13 member D-like) (Human mannose receptor, hMR) (Macrophage mannose receptor 1-like protein 1) (CD antigen CD206)	MRC1 CLEC13D CLEC13DL MRC1L1	Homo sapiens (Human)	1456							Q9P253	Q9UHA4	Q9UKG1
P23610	reviewed	HAP40_HUMAN	40-kDa huntingtin-associated protein, HAP40 (CpG island protein) (Factor VIII intron 22 protein)	F8A1; F8A2; F8A3	Homo sapiens (Human)	371							Q9P2R3	Q9UID3	Q9UL25
P24588	reviewed	AKAP5_HUMAN	A-kinase anchor protein 5, AKAP-5 (A-kinase anchor protein 79 kDa, AKAP 79) (H21) (cAMP-dependent protein kinase regulatory subunit II high affinity-binding protein)	AKAP5 AKAP79	Homo sapiens (Human)	427							Q9UBB6	Q9UJQ1	Q9ULV4
P24941	reviewed	CDK2_HUMAN	Cyclin-dependent kinase 2, EC 2.7.11.22 (Cell division protein kinase 2) (p33 protein kinase)	CDK2 CDKN2	Homo sapiens (Human)	298							Q9UBQ0	Q9UJU6	Q9UN37
P25106	reviewed	ACKR3_HUMAN	Atypical chemokine receptor 3 (C-X-C chemokine receptor type 7, CXC-R7, CXCR-7) (Chemokine orphan receptor 1) (G-protein coupled receptor 159) (G-protein coupled receptor RDC1 homolog, RDC-1)	ACKR3 CMKOR1 CXCR7 GPR159 RDC1	Homo sapiens (Human)	362							Q9UEU0	Q9UKG1	Q9UNF0
P28067	reviewed	DMA_HUMAN	HLA class II histocompatibility antigen, DM alpha chain (MHC class II antigen DMA) (Really interesting new gene 6 protein)	HLA-DMA DMA RING6	Homo sapiens (Human)	261							Q9UHA4	Q9UL25	Q9UNH7
P28068	reviewed	DMB_HUMAN	HLA class II histocompatibility antigen, DM beta chain (MHC class II antigen DMB) (Really interesting new gene 7 protein)	HLA-DMB DMB RING7	Homo sapiens (Human)	263							Q9UID3	Q9ULV4	Q9Y2Q5
P29016	reviewed	CD1B_HUMAN	T-cell surface glycoprotein CD1b (CD antigen CD1b)	CD1B	Homo sapiens (Human)	333							Q9UJQ1	Q9UN37	Q9Y4E1
P29017	reviewed	CD1C_HUMAN	T-cell surface glycoprotein CD1c (CD antigen CD1c)	CD1C	Homo sapiens (Human)	333							Q9UJU6	Q9UNF0	Q9Y5X3
P29322	reviewed	EPHA8_HUMAN	Ephrin type-A receptor 8, EC 2.7.10.1 (EPH- and ELK-related kinase) (EPH-like kinase 3, EK3, hEK3) (Tyrosine-protein kinase receptor EEK)	EPHA8 EEK HEK3 KIAA1459	Homo sapiens (Human)	1005							Q9UKG1	Q9UNH7	Q99805
P29590	reviewed	PML_HUMAN	Protein PML (E3 SUMO-protein ligase PML, EC 2.3.2.-) (Promyelocytic leukemia protein) (RING finger protein 71) (RING-type E3 SUMO transferase PML) (Tripartite motif-containing protein 19, TRIM19)	PML MYL PP8675 RNF71 TRIM19	Homo sapiens (Human)	882							Q9UL25	Q9Y2Q5	Q4G0F5
P30048	reviewed	PRDX3_HUMAN	Thioredoxin-dependent peroxide reductase, mitochondrial, EC 1.11.1.24 (Antioxidant protein 1, AOP-1) (HBC189) (Peroxiredoxin III, Prx-III) (Peroxiredoxin-3) (Protein MER5 homolog) (Thioredoxin-dependent peroxiredoxin 3)	PRDX3 AOP1	Homo sapiens (Human)	256							Q9ULC3	Q9Y4E1	Q56VL3
P30511	reviewed	HLAF_HUMAN	HLA class I histocompatibility antigen, alpha chain F (CDA12) (HLA F antigen) (Leukocyte antigen F) (MHC class I antigen F)	HLA-F HLA-5.4 HLAF	Homo sapiens (Human)	346							Q9ULV4	Q9Y5X3
P30533	reviewed	AMRP_HUMAN	Alpha-2-macroglobulin receptor-associated protein, Alpha-2-MRAP (Low density lipoprotein receptor-related protein-associated protein 1, RAP)	LRPAP1 A2MRAP	Homo sapiens (Human)	357							Q9UN37	Q99805
P30740	reviewed	ILEU_HUMAN	Leukocyte elastase inhibitor, LEI (Monocyte/neutrophil elastase inhibitor, EI, M/NEI) (Peptidase inhibitor 2, PI-2) (Serpin B1)	SERPINB1 ELANH2 MNEI PI2	Homo sapiens (Human)	379							Q9UNF0	Q4G0F5
P31645	reviewed	SC6A4_HUMAN	Sodium-dependent serotonin transporter, SERT (5HT transporter, 5HTT) (Solute carrier family 6 member 4)	SLC6A4 HTT SERT	Homo sapiens (Human)	630							Q9UNH7	Q56VL3
P31751	reviewed	AKT2_HUMAN	RAC-beta serine/threonine-protein kinase, EC 2.7.11.1 (Protein kinase Akt-2) (Protein kinase B beta, PKB beta) (RAC-PK-beta)	AKT2	Homo sapiens (Human)	481							Q9Y287
P32019	reviewed	I5P2_HUMAN	Type II inositol 1,4,5-trisphosphate 5-phosphatase, EC 3.1.3.36 (75 kDa inositol polyphosphate-5-phosphatase) (Phosphoinositide 5-phosphatase, 5PTase)	INPP5B OCRL2	Homo sapiens (Human)	993							Q9Y2Q5
P34810	reviewed	CD68_HUMAN	Macrosialin (Gp110) (CD antigen CD68)	CD68	Homo sapiens (Human)	354							Q9Y4E1
P34998	reviewed	CRFR1_HUMAN	Corticotropin-releasing factor receptor 1, CRF-R-1, CRF-R1, CRFR-1 (Corticotropin-releasing hormone receptor 1, CRH-R-1, CRH-R1)	CRHR1 CRFR CRFR1 CRHR	Homo sapiens (Human)	444							Q9Y5X3
P35052	reviewed	GPC1_HUMAN	Glypican-1 [Cleaved into: Secreted glypican-1 ]	GPC1	Homo sapiens (Human)	558							Q8TC26
P35125	reviewed	UBP6_HUMAN	Ubiquitin carboxyl-terminal hydrolase 6, EC 3.4.19.12 (Deubiquitinating enzyme 6) (Proto-oncogene TRE-2) (Ubiquitin thioesterase 6) (Ubiquitin-specific-processing protease 6)	USP6 HRP1 TRE2	Homo sapiens (Human)	1406							Q99805
P35372	reviewed	OPRM_HUMAN	Mu-type opioid receptor, M-OR-1, MOR-1 (Mu opiate receptor) (Mu opioid receptor, MOP, hMOP)	OPRM1 MOR1	Homo sapiens (Human)	400							Q4G0F5
P35613	reviewed	BASI_HUMAN	Basigin (5F7) (Collagenase stimulatory factor) (Extracellular matrix metalloproteinase inducer, EMMPRIN) (Hepatoma-associated antigen, HAb18G) (Leukocyte activation antigen M6) (OK blood group antigen) (Tumor cell-derived collagenase stimulatory factor, TCSF) (CD antigen CD147)	BSG UNQ6505/PRO21383	Homo sapiens (Human)	385							Q56VL3
P35670	reviewed	ATP7B_HUMAN	Copper-transporting ATPase 2, EC 7.2.2.8 (Copper pump 2) (Wilson disease-associated protein) [Cleaved into: WND/140 kDa ]	ATP7B PWD WC1 WND	Homo sapiens (Human)	1465
P35968	reviewed	VGFR2_HUMAN	Vascular endothelial growth factor receptor 2, VEGFR-2, EC 2.7.10.1 (Fetal liver kinase 1, FLK-1) (Kinase insert domain receptor, KDR) (Protein-tyrosine kinase receptor flk-1) (CD antigen CD309)	KDR FLK1 VEGFR2	Homo sapiens (Human)	1356
P39877	reviewed	PA2G5_HUMAN	Phospholipase A2 group V, EC 3.1.1.4 (PLA2-10) (Phosphatidylcholine 2-acylhydrolase 5)	PLA2G5	Homo sapiens (Human)	138
P40818	reviewed	UBP8_HUMAN	Ubiquitin carboxyl-terminal hydrolase 8, EC 3.4.19.12 (Deubiquitinating enzyme 8) (Ubiquitin isopeptidase Y, hUBPy) (Ubiquitin thioesterase 8) (Ubiquitin-specific-processing protease 8)	USP8 KIAA0055 UBPY	Homo sapiens (Human)	1118
P40967	reviewed	PMEL_HUMAN	Melanocyte protein PMEL (ME20-M, ME20M) (Melanocyte protein Pmel 17) (Melanocytes lineage-specific antigen GP100) (Melanoma-associated ME20 antigen) (P1) (P100) (Premelanosome protein) (Silver locus protein homolog) [Cleaved into: M-alpha (95 kDa melanocyte-specific secreted glycoprotein) (P26) (Secreted melanoma-associated ME20 antigen, ME20-S, ME20S); M-beta ]	PMEL D12S53E PMEL17 SILV	Homo sapiens (Human)	661
P41743	reviewed	KPCI_HUMAN	Protein kinase C iota type, EC 2.7.11.13 (Atypical protein kinase C-lambda/iota, PRKC-lambda/iota, aPKC-lambda/iota) (nPKC-iota)	PRKCI DXS1179E	Homo sapiens (Human)	596
P42261	reviewed	GRIA1_HUMAN	Glutamate receptor 1, GluR-1 (AMPA-selective glutamate receptor 1) (GluR-A) (GluR-K1) (Glutamate receptor ionotropic, AMPA 1, GluA1)	GRIA1 GLUH1 GLUR1	Homo sapiens (Human)	906
P42566	reviewed	EPS15_HUMAN	Epidermal growth factor receptor substrate 15, Protein Eps15 (Protein AF-1p)	EPS15 AF1P	Homo sapiens (Human)	896
P42857	reviewed	NSG1_HUMAN	Neuronal vesicle trafficking-associated protein 1 (Neuron-enriched endosomal protein of 21 kDa) (Neuron-specific protein family member 1)	NSG1 D4S234 NEEP21	Homo sapiens (Human)	185
P42858	reviewed	HD_HUMAN	Huntingtin (Huntington disease protein, HD protein) [Cleaved into: Huntingtin, myristoylated N-terminal fragment ]	HTT HD IT15	Homo sapiens (Human)	3142
P43005	reviewed	EAA3_HUMAN	Excitatory amino acid transporter 3 (Excitatory amino-acid carrier 1) (Neuronal and epithelial glutamate transporter) (Sodium-dependent glutamate/aspartate transporter 3) (Solute carrier family 1 member 1)	SLC1A1 EAAC1 EAAT3 HEAAC1	Homo sapiens (Human)	524
P46527	reviewed	CDN1B_HUMAN	Cyclin-dependent kinase inhibitor 1B (Cyclin-dependent kinase inhibitor p27) (p27Kip1)	CDKN1B KIP1 p27	Homo sapiens (Human)	198
P49281	reviewed	NRAM2_HUMAN	Natural resistance-associated macrophage protein 2, NRAMP 2 (Divalent cation transporter 1) (Divalent metal transporter 1, DMT-1) (Solute carrier family 11 member 2)	SLC11A2 DCT1 DMT1 NRAMP2 OK/SW-cl.20	Homo sapiens (Human)	568
P49754	reviewed	VPS41_HUMAN	Vacuolar protein sorting-associated protein 41 homolog (S53)	VPS41	Homo sapiens (Human)	854
P49757	reviewed	NUMB_HUMAN	Protein numb homolog, h-Numb (Protein S171)	NUMB C14orf41	Homo sapiens (Human)	651
P49768	reviewed	PSN1_HUMAN	Presenilin-1, PS-1, EC 3.4.23.- (Protein S182) [Cleaved into: Presenilin-1 NTF subunit; Presenilin-1 CTF subunit; Presenilin-1 CTF12, PS1-CTF12 ]	PSEN1 AD3 PS1 PSNL1	Homo sapiens (Human)	467
P50479	reviewed	PDLI4_HUMAN	PDZ and LIM domain protein 4 (LIM protein RIL) (Reversion-induced LIM protein)	PDLIM4 RIL	Homo sapiens (Human)	330
P51148	reviewed	RAB5C_HUMAN	Ras-related protein Rab-5C, EC 3.6.5.2 (L1880) (RAB5L)	RAB5C RABL	Homo sapiens (Human)	216
P51149	reviewed	RAB7A_HUMAN	Ras-related protein Rab-7a, EC 3.6.5.2	RAB7A RAB7	Homo sapiens (Human)	207
P51151	reviewed	RAB9A_HUMAN	Ras-related protein Rab-9A	RAB9A RAB9	Homo sapiens (Human)	201
P51153	reviewed	RAB13_HUMAN	Ras-related protein Rab-13 (Cell growth-inhibiting gene 4 protein)	RAB13 GIG4	Homo sapiens (Human)	203
P51159	reviewed	RB27A_HUMAN	Ras-related protein Rab-27A, Rab-27, EC 3.6.5.2 (GTP-binding protein Ram)	RAB27A RAB27	Homo sapiens (Human)	221
P51787	reviewed	KCNQ1_HUMAN	Potassium voltage-gated channel subfamily KQT member 1 (IKs producing slow voltage-gated potassium channel subunit alpha KvLQT1) (KQT-like 1) (Voltage-gated potassium channel subunit Kv7.1)	KCNQ1 KCNA8 KCNA9 KVLQT1	Homo sapiens (Human)	676
P51790	reviewed	CLCN3_HUMAN	H(+)/Cl(-) exchange transporter 3 (Chloride channel protein 3, ClC-3) (Chloride transporter ClC-3)	CLCN3	Homo sapiens (Human)	818
P51793	reviewed	CLCN4_HUMAN	H(+)/Cl(-) exchange transporter 4 (Chloride channel protein 4, ClC-4) (Chloride transporter ClC-4)	CLCN4	Homo sapiens (Human)	760
P51795	reviewed	CLCN5_HUMAN	H(+)/Cl(-) exchange transporter 5 (Chloride channel protein 5, ClC-5) (Chloride transporter ClC-5)	CLCN5 CLCK2	Homo sapiens (Human)	816
P51797	reviewed	CLCN6_HUMAN	H(+)/Cl(-) exchange transporter 6 (Chloride channel protein 6, ClC-6) (Chloride transport protein 6)	CLCN6 KIAA0046	Homo sapiens (Human)	869
P51809	reviewed	VAMP7_HUMAN	Vesicle-associated membrane protein 7, VAMP-7 (Synaptobrevin-like protein 1) (Tetanus-insensitive VAMP, Ti-VAMP)	VAMP7 SYBL1	Homo sapiens (Human)	220
P54257	reviewed	HAP1_HUMAN	Huntingtin-associated protein 1, HAP-1 (Neuroan 1)	HAP1 HAP2 HLP1	Homo sapiens (Human)	671
P54762	reviewed	EPHB1_HUMAN	Ephrin type-B receptor 1, EC 2.7.10.1 (ELK) (EPH tyrosine kinase 2) (EPH-like kinase 6, EK6, hEK6) (Neuronally-expressed EPH-related tyrosine kinase, NET) (Tyrosine-protein kinase receptor EPH-2)	EPHB1 ELK EPHT2 HEK6 NET	Homo sapiens (Human)	984
P54764	reviewed	EPHA4_HUMAN	Ephrin type-A receptor 4, EC 2.7.10.1 (EPH-like kinase 8, EK8, hEK8) (Tyrosine-protein kinase TYRO1) (Tyrosine-protein kinase receptor SEK)	EPHA4 HEK8 SEK TYRO1	Homo sapiens (Human)	986
P55073	reviewed	IOD3_HUMAN	Thyroxine 5-deiodinase, EC 1.21.99.3 (5DIII) (DIOIII) (Type 3 DI) (Type III iodothyronine deiodinase)	DIO3 ITDI3 TXDI3	Homo sapiens (Human)	304
P55087	reviewed	AQP4_HUMAN	Aquaporin-4, AQP-4 (Mercurial-insensitive water channel, MIWC) (WCH4)	AQP4	Homo sapiens (Human)	323
P55259	reviewed	GP2_HUMAN	Pancreatic secretory granule membrane major glycoprotein GP2 (Pancreatic zymogen granule membrane protein GP-2) (ZAP75)	GP2	Homo sapiens (Human)	537
P55899	reviewed	FCGRN_HUMAN	IgG receptor FcRn large subunit p51, FcRn (IgG Fc fragment receptor transporter alpha chain) (Neonatal Fc receptor)	FCGRT FCRN	Homo sapiens (Human)	365
P56159	reviewed	GFRA1_HUMAN	GDNF family receptor alpha-1, GDNF receptor alpha-1, GDNFR-alpha-1, GFR-alpha-1 (RET ligand 1) (TGF-beta-related neurotrophic factor receptor 1)	GFRA1 GDNFRA RETL1 TRNR1	Homo sapiens (Human)	465
P56817	reviewed	BACE1_HUMAN	Beta-secretase 1, EC 3.4.23.46 (Aspartyl protease 2, ASP2, Asp 2) (Beta-site amyloid precursor protein cleaving enzyme 1, Beta-site APP cleaving enzyme 1) (Memapsin-2) (Membrane-associated aspartic protease 2)	BACE1 BACE KIAA1149	Homo sapiens (Human)	501
P57768	reviewed	SNX16_HUMAN	Sorting nexin-16	SNX16	Homo sapiens (Human)	344
P61006	reviewed	RAB8A_HUMAN	Ras-related protein Rab-8A, EC 3.6.5.2 (Oncogene c-mel)	RAB8A MEL RAB8	Homo sapiens (Human)	207
P61020	reviewed	RAB5B_HUMAN	Ras-related protein Rab-5B, EC 3.6.5.2	RAB5B	Homo sapiens (Human)	215
P61026	reviewed	RAB10_HUMAN	Ras-related protein Rab-10, EC 3.6.5.2	RAB10	Homo sapiens (Human)	200
P61073	reviewed	CXCR4_HUMAN	C-X-C chemokine receptor type 4, CXC-R4, CXCR-4 (FB22) (Fusin) (HM89) (LCR1) (Leukocyte-derived seven transmembrane domain receptor, LESTR) (Lipopolysaccharide-associated protein 3, LAP-3, LPS-associated protein 3) (NPYRL) (Stromal cell-derived factor 1 receptor, SDF-1 receptor) (CD antigen CD184)	CXCR4	Homo sapiens (Human)	352
P61077	reviewed	UB2D3_HUMAN	Ubiquitin-conjugating enzyme E2 D3, EC 2.3.2.23 ((E3-independent) E2 ubiquitin-conjugating enzyme D3, EC 2.3.2.24) (E2 ubiquitin-conjugating enzyme D3) (Ubiquitin carrier protein D3) (Ubiquitin-conjugating enzyme E2(17)KB 3) (Ubiquitin-conjugating enzyme E2-17 kDa 3) (Ubiquitin-protein ligase D3)	UBE2D3 UBC5C UBCH5C	Homo sapiens (Human)	147
P61106	reviewed	RAB14_HUMAN	Ras-related protein Rab-14	RAB14	Homo sapiens (Human)	215
P61225	reviewed	RAP2B_HUMAN	Ras-related protein Rap-2b, EC 3.6.5.2	RAP2B	Homo sapiens (Human)	183
P62330	reviewed	ARF6_HUMAN	ADP-ribosylation factor 6, EC 3.6.5.2	ARF6	Homo sapiens (Human)	175
P62491	reviewed	RB11A_HUMAN	Ras-related protein Rab-11A, Rab-11, EC 3.6.5.2 (YL8)	RAB11A RAB11	Homo sapiens (Human)	216
P62745	reviewed	RHOB_HUMAN	Rho-related GTP-binding protein RhoB (Rho cDNA clone 6, h6)	RHOB ARH6 ARHB	Homo sapiens (Human)	196
P62820	reviewed	RAB1A_HUMAN	Ras-related protein Rab-1A, EC 3.6.5.2 (YPT1-related protein)	RAB1A RAB1	Homo sapiens (Human)	205
P62834	reviewed	RAP1A_HUMAN	Ras-related protein Rap-1A, EC 3.6.5.2 (C21KG) (G-22K) (GTP-binding protein smg p21A) (Ras-related protein Krev-1)	RAP1A KREV1	Homo sapiens (Human)	184
P62993	reviewed	GRB2_HUMAN	Growth factor receptor-bound protein 2 (Adapter protein GRB2) (Protein Ash) (SH2/SH3 adapter GRB2)	GRB2 ASH	Homo sapiens (Human)	217
P78524	reviewed	DEN2B_HUMAN	DENN domain-containing protein 2B (HeLa tumor suppression 1) (Suppression of tumorigenicity 5 protein)	DENND2B HTS1 ST5	Homo sapiens (Human)	1137
P79483	reviewed	DRB3_HUMAN	HLA class II histocompatibility antigen, DR beta 3 chain (MHC class II antigen DRB3)	HLA-DRB3	Homo sapiens (Human)	266
P98164	reviewed	LRP2_HUMAN	Low-density lipoprotein receptor-related protein 2, LRP-2 (Glycoprotein 330, gp330) (Megalin)	LRP2	Homo sapiens (Human)	4655
P98196	reviewed	AT11A_HUMAN	Phospholipid-transporting ATPase IH, EC 7.6.2.1 (ATPase IS) (ATPase class VI type 11A) (P4-ATPase flippase complex alpha subunit ATP11A)	ATP11A ATPIH ATPIS KIAA1021	Homo sapiens (Human)	1134
Q01484	reviewed	ANK2_HUMAN	Ankyrin-2, ANK-2 (Ankyrin-B) (Brain ankyrin) (Non-erythroid ankyrin)	ANK2 ANKB	Homo sapiens (Human)	3957
Q01628	reviewed	IFM3_HUMAN	Interferon-induced transmembrane protein 3 (Dispanin subfamily A member 2b, DSPA2b) (Interferon-inducible protein 1-8U)	IFITM3	Homo sapiens (Human)	133
Q01629	reviewed	IFM2_HUMAN	Interferon-induced transmembrane protein 2 (Dispanin subfamily A member 2c, DSPA2c) (Interferon-inducible protein 1-8D)	IFITM2	Homo sapiens (Human)	132
Q01968	reviewed	OCRL_HUMAN	Inositol polyphosphate 5-phosphatase OCRL, EC 3.1.3.36, EC 3.1.3.56 (Inositol polyphosphate 5-phosphatase OCRL-1, OCRL-1) (Lowe oculocerebrorenal syndrome protein) (Phosphatidylinositol 3,4,5-triphosphate 5-phosphatase, EC 3.1.3.86)	OCRL OCRL1	Homo sapiens (Human)	901
Q04656	reviewed	ATP7A_HUMAN	Copper-transporting ATPase 1, EC 7.2.2.8 (Copper pump 1) (Menkes disease-associated protein)	ATP7A MC1 MNK	Homo sapiens (Human)	1500
Q04900	reviewed	MUC24_HUMAN	Sialomucin core protein 24, MUC-24 (Endolyn) (Multi-glycosylated core protein 24, MGC-24, MGC-24v) (CD antigen CD164)	CD164	Homo sapiens (Human)	197
Q05513	reviewed	KPCZ_HUMAN	Protein kinase C zeta type, EC 2.7.11.13 (nPKC-zeta)	PRKCZ PKC2	Homo sapiens (Human)	592
Q07912	reviewed	ACK1_HUMAN	Activated CDC42 kinase 1, ACK-1, EC 2.7.10.2, EC 2.7.11.1 (Tyrosine kinase non-receptor protein 2)	TNK2 ACK1	Homo sapiens (Human)	1038
Q08AM6	reviewed	VAC14_HUMAN	Protein VAC14 homolog (Tax1-binding protein 2)	VAC14 TAX1BP2 TRX	Homo sapiens (Human)	782
Q0VAM2	reviewed	RGF1B_HUMAN	Ras-GEF domain-containing family member 1B (GPI gamma-4)	RASGEF1B GPIG4	Homo sapiens (Human)	473
Q10589	reviewed	BST2_HUMAN	Bone marrow stromal antigen 2, BST-2 (HM1.24 antigen) (Tetherin) (CD antigen CD317)	BST2	Homo sapiens (Human)	180
Q12768	reviewed	WASC5_HUMAN	WASH complex subunit 5 (Strumpellin) (WASH complex subunit strumpellin)	WASHC5 KIAA0196	Homo sapiens (Human)	1159
Q12974	reviewed	TP4A2_HUMAN	Protein tyrosine phosphatase type IVA 2, EC 3.1.3.48 (HU-PP-1) (OV-1) (PTP(CAAXII)) (Protein-tyrosine phosphatase 4a2) (Protein-tyrosine phosphatase of regenerating liver 2, PRL-2)	PTP4A2 PRL2 PTPCAAX2 BM-008	Homo sapiens (Human)	167
Q13114	reviewed	TRAF3_HUMAN	TNF receptor-associated factor 3, EC 2.3.2.27 (CD40 receptor-associated factor 1, CRAF1) (CD40-binding protein, CD40BP) (LMP1-associated protein 1, LAP1) (RING-type E3 ubiquitin transferase TRAF3)	TRAF3 CAP-1 CRAF1 TRAFAMN	Homo sapiens (Human)	568
Q13224	reviewed	NMDE2_HUMAN	Glutamate receptor ionotropic, NMDA 2B, GluN2B (Glutamate [NMDA] receptor subunit epsilon-2) (N-methyl D-aspartate receptor subtype 2B, NMDAR2B, NR2B) (N-methyl-D-aspartate receptor subunit 3, NR3, hNR3)	GRIN2B NMDAR2B	Homo sapiens (Human)	1484
Q13239	reviewed	SLAP1_HUMAN	Src-like-adapter (Src-like-adapter protein 1, SLAP-1, hSLAP)	SLA SLAP SLAP1	Homo sapiens (Human)	276
Q13286	reviewed	CLN3_HUMAN	Battenin (Batten disease protein) (Protein CLN3)	CLN3 BTS	Homo sapiens (Human)	438
Q13393	reviewed	PLD1_HUMAN	Phospholipase D1, PLD 1, hPLD1, EC 3.1.4.4 (Choline phosphatase 1) (Phosphatidylcholine-hydrolyzing phospholipase D1)	PLD1	Homo sapiens (Human)	1074
Q13496	reviewed	MTM1_HUMAN	Myotubularin (Phosphatidylinositol-3,5-bisphosphate 3-phosphatase, EC 3.1.3.95) (Phosphatidylinositol-3-phosphate phosphatase, EC 3.1.3.64)	MTM1 CG2	Homo sapiens (Human)	603
Q13501	reviewed	SQSTM_HUMAN	Sequestosome-1 (EBI3-associated protein of 60 kDa, EBIAP, p60) (Phosphotyrosine-independent ligand for the Lck SH2 domain of 62 kDa) (Ubiquitin-binding protein p62)	SQSTM1 ORCA OSIL	Homo sapiens (Human)	440
Q13596	reviewed	SNX1_HUMAN	Sorting nexin-1	SNX1	Homo sapiens (Human)	522
Q13614	reviewed	MTMR2_HUMAN	Myotubularin-related protein 2 (Phosphatidylinositol-3,5-bisphosphate 3-phosphatase, EC 3.1.3.95) (Phosphatidylinositol-3-phosphate phosphatase, EC 3.1.3.64)	MTMR2 KIAA1073	Homo sapiens (Human)	643
Q13636	reviewed	RAB31_HUMAN	Ras-related protein Rab-31 (Ras-related protein Rab-22B)	RAB31 RAB22B	Homo sapiens (Human)	194
Q13639	reviewed	5HT4R_HUMAN	5-hydroxytryptamine receptor 4, 5-HT-4, 5-HT4 (Serotonin receptor 4)	HTR4	Homo sapiens (Human)	388
Q13829	reviewed	BACD2_HUMAN	BTB/POZ domain-containing adapter for CUL3-mediated RhoA degradation protein 2, hBACURD2 (BTB/POZ domain-containing protein TNFAIP1) (Protein B12) (Tumor necrosis factor, alpha-induced protein 1, endothelial)	TNFAIP1 BACURD2 EDP1	Homo sapiens (Human)	316
Q13905	reviewed	RPGF1_HUMAN	Rap guanine nucleotide exchange factor 1 (CRK SH3-binding GNRP) (Guanine nucleotide-releasing factor 2) (Protein C3G)	RAPGEF1 GRF2	Homo sapiens (Human)	1077
Q14254	reviewed	FLOT2_HUMAN	Flotillin-2 (Epidermal surface antigen, ESA) (Membrane component chromosome 17 surface marker 1)	FLOT2 ESA1 M17S1	Homo sapiens (Human)	428
Q14449	reviewed	GRB14_HUMAN	Growth factor receptor-bound protein 14 (GRB14 adapter protein)	GRB14	Homo sapiens (Human)	540
Q14457	reviewed	BECN1_HUMAN	Beclin-1 (Coiled-coil myosin-like BCL2-interacting protein) (Protein GT197) [Cleaved into: Beclin-1-C 35 kDa; Beclin-1-C 37 kDa ]	BECN1 GT197	Homo sapiens (Human)	450
Q14694	reviewed	UBP10_HUMAN	Ubiquitin carboxyl-terminal hydrolase 10, EC 3.4.19.12 (Deubiquitinating enzyme 10) (Ubiquitin thioesterase 10) (Ubiquitin-specific-processing protease 10)	USP10 KIAA0190	Homo sapiens (Human)	798
Q14699	reviewed	RFTN1_HUMAN	Raftlin (Cell migration-inducing gene 2 protein) (Raft-linking protein)	RFTN1 KIAA0084 MIG2	Homo sapiens (Human)	578
Q14849	reviewed	STAR3_HUMAN	StAR-related lipid transfer protein 3 (Metastatic lymph node gene 64 protein, MLN 64) (Protein CAB1) (START domain-containing protein 3, StARD3)	STARD3 CAB1 MLN64	Homo sapiens (Human)	445
Q14956	reviewed	GPNMB_HUMAN	Transmembrane glycoprotein NMB (Hematopoietic growth factor inducible neurokinin-1 type)	GPNMB HGFIN NMB UNQ1725/PRO9925	Homo sapiens (Human)	572
Q14C86	reviewed	GAPD1_HUMAN	GTPase-activating protein and VPS9 domain-containing protein 1 (GAPex-5) (Rab5-activating protein 6)	GAPVD1 GAPEX5 KIAA1521 RAP6	Homo sapiens (Human)	1478
Q15027	reviewed	ACAP1_HUMAN	Arf-GAP with coiled-coil, ANK repeat and PH domain-containing protein 1 (Centaurin-beta-1, Cnt-b1)	ACAP1 CENTB1 KIAA0050	Homo sapiens (Human)	740
Q15036	reviewed	SNX17_HUMAN	Sorting nexin-17	SNX17 KIAA0064	Homo sapiens (Human)	470
Q15043	reviewed	S39AE_HUMAN	Metal cation symporter ZIP14 (LIV-1 subfamily of ZIP zinc transporter 4, LZT-Hs4) (Solute carrier family 39 member 14) (Zrt- and Irt-like protein 14, ZIP-14)	SLC39A14 KIAA0062 ZIP14	Homo sapiens (Human)	492
Q15057	reviewed	ACAP2_HUMAN	Arf-GAP with coiled-coil, ANK repeat and PH domain-containing protein 2 (Centaurin-beta-2, Cnt-b2)	ACAP2 CENTB2 KIAA0041	Homo sapiens (Human)	778
Q15075	reviewed	EEA1_HUMAN	Early endosome antigen 1 (Endosome-associated protein p162) (Zinc finger FYVE domain-containing protein 2)	EEA1 ZFYVE2	Homo sapiens (Human)	1411
Q15080	reviewed	NCF4_HUMAN	Neutrophil cytosol factor 4, NCF-4 (Neutrophil NADPH oxidase factor 4) (SH3 and PX domain-containing protein 4) (p40-phox, p40phox)	NCF4 SH3PXD4	Homo sapiens (Human)	339
Q15276	reviewed	RABE1_HUMAN	Rab GTPase-binding effector protein 1 (Rabaptin-4) (Rabaptin-5) (Rabaptin-5alpha) (Renal carcinoma antigen NY-REN-17)	RABEP1 RAB5EP RABPT5 RABPT5A	Homo sapiens (Human)	862
Q15286	reviewed	RAB35_HUMAN	Ras-related protein Rab-35 (GTP-binding protein RAY) (Ras-related protein Rab-1C)	RAB35 RAB1C RAY	Homo sapiens (Human)	201
Q15334	reviewed	L2GL1_HUMAN	Lethal(2) giant larvae protein homolog 1, LLGL (DLG4) (Hugl-1) (Human homolog to the D-lgl gene protein)	LLGL1 DLG4 HUGL HUGL1	Homo sapiens (Human)	1064
Q15546	reviewed	PAQRB_HUMAN	Monocyte to macrophage differentiation factor (Progestin and adipoQ receptor family member 11) (Progestin and adipoQ receptor family member XI)	MMD PAQR11	Homo sapiens (Human)	238
Q15811	reviewed	ITSN1_HUMAN	Intersectin-1 (SH3 domain-containing protein 1A) (SH3P17)	ITSN1 ITSN SH3D1A	Homo sapiens (Human)	1721
Q15836	reviewed	VAMP3_HUMAN	Vesicle-associated membrane protein 3, VAMP-3 (Cellubrevin, CEB) (Synaptobrevin-3)	VAMP3 SYB3	Homo sapiens (Human)	100
Q15907	reviewed	RB11B_HUMAN	Ras-related protein Rab-11B, EC 3.6.5.2 (GTP-binding protein YPT3)	RAB11B YPT3	Homo sapiens (Human)	218
Q16512	reviewed	PKN1_HUMAN	Serine/threonine-protein kinase N1, EC 2.7.11.13 (Protease-activated kinase 1, PAK-1) (Protein kinase C-like 1) (Protein kinase C-like PKN) (Protein kinase PKN-alpha) (Protein-kinase C-related kinase 1) (Serine-threonine protein kinase N)	PKN1 PAK1 PKN PRK1 PRKCL1	Homo sapiens (Human)	942
Q16570	reviewed	ACKR1_HUMAN	Atypical chemokine receptor 1 (Duffy antigen/chemokine receptor) (Fy glycoprotein, GpFy) (Glycoprotein D) (Plasmodium vivax receptor) (CD antigen CD234)	ACKR1 DARC FY GPD	Homo sapiens (Human)	336
Q16620	reviewed	NTRK2_HUMAN	BDNF/NT-3 growth factors receptor, EC 2.7.10.1 (GP145-TrkB, Trk-B) (Neurotrophic tyrosine kinase receptor type 2) (TrkB tyrosine kinase) (Tropomyosin-related kinase B)	NTRK2 TRKB	Homo sapiens (Human)	822
Q16849	reviewed	PTPRN_HUMAN	Receptor-type tyrosine-protein phosphatase-like N, R-PTP-N (Islet cell antigen 512, ICA 512) (Islet cell autoantigen 3) (PTP IA-2) [Cleaved into: ICA512-N-terminal fragment, ICA512-NTF; ICA512-transmembrane fragment, ICA512-TMF; ICA512-cleaved cytosolic fragment, ICA512-CCF ]	PTPRN ICA3 ICA512	Homo sapiens (Human)	979
Q17R89	reviewed	RHG44_HUMAN	Rho GTPase-activating protein 44 (NPC-A-10) (Rho-type GTPase-activating protein RICH2) (RhoGAP interacting with CIP4 homologs protein 2, RICH-2)	ARHGAP44 KIAA0672 RICH2	Homo sapiens (Human)	818
Q2KHT3	reviewed	CL16A_HUMAN	Protein CLEC16A (C-type lectin domain family 16 member A)	CLEC16A KIAA0350	Homo sapiens (Human)	1053
Q2M389	reviewed	WASC4_HUMAN	WASH complex subunit 4 (Strumpellin and WASH-interacting protein, SWIP) (WASH complex subunit SWIP)	WASHC4 KIAA1033	Homo sapiens (Human)	1173
Q30154	reviewed	DRB5_HUMAN	HLA class II histocompatibility antigen, DR beta 5 chain (DR beta-5) (DR2-beta-2) (Dw2) (MHC class II antigen DRB5)	HLA-DRB5	Homo sapiens (Human)	266
Q3MJ16	reviewed	PA24E_HUMAN	Cytosolic phospholipase A2 epsilon, cPLA2-epsilon, EC 3.1.1.4 (Calcium-dependent N-acyltransferase) (Phospholipase A2 group IVE)	PLA2G4E	Homo sapiens (Human)	868
Q495M3	reviewed	S36A2_HUMAN	Proton-coupled amino acid transporter 2, Proton/amino acid transporter 2 (Solute carrier family 36 member 2) (Transmembrane domain rich protein 1, Tramdorin-1)	SLC36A2 PAT2 TRAMD1	Homo sapiens (Human)	483
Q4V328	reviewed	GRAP1_HUMAN	GRIP1-associated protein 1, GRASP-1 [Cleaved into: GRASP-1 C-terminal chain (30kDa C-terminus form) ]	GRIPAP1 KIAA1167	Homo sapiens (Human)	841
Q4VNC1	reviewed	AT134_HUMAN	Probable cation-transporting ATPase 13A4, EC 7.2.2.- (P5-ATPase isoform 4)	ATP13A4 UNQ3052/PRO9871	Homo sapiens (Human)	1196
Q562E7	reviewed	WDR81_HUMAN	WD repeat-containing protein 81	WDR81	Homo sapiens (Human)	1941
Q567U6	reviewed	CCD93_HUMAN	Coiled-coil domain-containing protein 93	CCDC93	Homo sapiens (Human)	631
Q5JSH3	reviewed	WDR44_HUMAN	WD repeat-containing protein 44 (Rabphilin-11)	WDR44 RPH11	Homo sapiens (Human)	913
Q5MNZ9	reviewed	WIPI1_HUMAN	WD repeat domain phosphoinositide-interacting protein 1, WIPI-1 (Atg18 protein homolog) (WD40 repeat protein interacting with phosphoinositides of 49 kDa, WIPI 49 kDa)	WIPI1 WIPI49	Homo sapiens (Human)	446
Q5NUL3	reviewed	FFAR4_HUMAN	Free fatty acid receptor 4 (G-protein coupled receptor 120) (G-protein coupled receptor 129) (G-protein coupled receptor GT01) (G-protein coupled receptor PGR4) (Omega-3 fatty acid receptor 1)	FFAR4 GPR120 GPR129 O3FAR1 PGR4	Homo sapiens (Human)	361
Q5R372	reviewed	RBG1L_HUMAN	Rab GTPase-activating protein 1-like	RABGAP1L HHL KIAA0471	Homo sapiens (Human)	815
Q5S007	reviewed	LRRK2_HUMAN	Leucine-rich repeat serine/threonine-protein kinase 2, EC 2.7.11.1, EC 3.6.5.- (Dardarin)	LRRK2 PARK8	Homo sapiens (Human)	2527
Q5SYC1	reviewed	CLVS2_HUMAN	Clavesin-2 (Retinaldehyde-binding protein 1-like 2) (clathrin vesicle-associated Sec14 protein 2)	CLVS2 C6orf212 C6orf213 RLBP1L2	Homo sapiens (Human)	327
Q5T0T0	reviewed	MARH8_HUMAN	E3 ubiquitin-protein ligase MARCHF8, EC 2.3.2.27 (Cellular modulator of immune recognition, c-MIR) (Membrane-associated RING finger protein 8) (Membrane-associated RING-CH protein VIII, MARCH-VIII) (RING finger protein 178) (RING-type E3 ubiquitin transferase MARCHF8)	MARCHF8 MARCH8 MIR RNF178	Homo sapiens (Human)	291
Q5T1M5	reviewed	FKB15_HUMAN	FK506-binding protein 15, FKBP-15 (133 kDa FK506-binding protein, 133 kDa FKBP, FKBP-133) (WASP- and FKBP-like protein, WAFL)	FKBP15 KIAA0674	Homo sapiens (Human)	1219
Q5T4F4	reviewed	ZFY27_HUMAN	Protrudin (Spastic paraplegia 33 protein) (Zinc finger FYVE domain-containing protein 27)	ZFYVE27 SPG33	Homo sapiens (Human)	411
Q5T9L3	reviewed	WLS_HUMAN	Protein wntless homolog (Integral membrane protein GPR177) (Protein evenness interrupted homolog, EVI) (Putative NF-kappa-B-activating protein 373)	WLS C1orf139 GPR177 UNQ85/PRO18667	Homo sapiens (Human)	541
Q5TA50	reviewed	CPTP_HUMAN	Ceramide-1-phosphate transfer protein, CPTP (Glycolipid transfer protein domain-containing protein 1, GLTP domain-containing protein 1)	CPTP GLTPD1	Homo sapiens (Human)	214
Q5VIR6	reviewed	VPS53_HUMAN	Vacuolar protein sorting-associated protein 53 homolog	VPS53 PP13624	Homo sapiens (Human)	832
Q5VST6	reviewed	AB17B_HUMAN	Alpha/beta hydrolase domain-containing protein 17B, Abhydrolase domain-containing protein 17B, EC 3.1.2.22	ABHD17B C9orf77 FAM108B1 CGI-67	Homo sapiens (Human)	288
Q5VV43	reviewed	K0319_HUMAN	Dyslexia-associated protein KIAA0319	KIAA0319	Homo sapiens (Human)	1072
Q5VWJ9	reviewed	SNX30_HUMAN	Sorting nexin-30	SNX30	Homo sapiens (Human)	437
Q5VYK3	reviewed	ECM29_HUMAN	Proteasome adapter and scaffold protein ECM29 (Ecm29 proteasome adapter and scaffold) (Proteasome-associated protein ECM29 homolog)	ECPAS ECM29 KIAA0368	Homo sapiens (Human)	1845
Q63HQ0	reviewed	AP1AR_HUMAN	AP-1 complex-associated regulatory protein (2c18) (Adaptor-related protein complex 1-associated regulatory protein) (Gamma-1-adaptin brefeldin A resistance protein, GBAR, Gamma-BAR) (Gamma-A1-adaptin and kinesin interactor, Gadkin)	AP1AR C4orf16 PRO0971	Homo sapiens (Human)	302
Q641Q2	reviewed	WAC2A_HUMAN	WASH complex subunit 2A	WASHC2A FAM21A FAM21B	Homo sapiens (Human)	1341
Q658P3	reviewed	STEA3_HUMAN	Metalloreductase STEAP3, EC 1.16.1.- (Dudulin-2) (Six-transmembrane epithelial antigen of prostate 3) (Tumor suppressor-activated pathway protein 6, hTSAP6) (pHyde, hpHyde)	STEAP3 TSAP6	Homo sapiens (Human)	488
Q676U5	reviewed	A16L1_HUMAN	Autophagy-related protein 16-1 (APG16-like 1)	ATG16L1 APG16L UNQ9393/PRO34307	Homo sapiens (Human)	607
Q687X5	reviewed	STEA4_HUMAN	Metalloreductase STEAP4, EC 1.16.1.9 (Six-transmembrane epithelial antigen of prostate 4) (SixTransMembrane protein of prostate 2) (Tumor necrosis factor, alpha-induced protein 9)	STEAP4 STAMP2 TNFAIP9	Homo sapiens (Human)	459
Q6BDI9	reviewed	REP15_HUMAN	Rab15 effector protein	REP15	Homo sapiens (Human)	236
Q6DN14	reviewed	MCTP1_HUMAN	Multiple C2 and transmembrane domain-containing protein 1	MCTP1	Homo sapiens (Human)	999
Q6IAA8	reviewed	LTOR1_HUMAN	Ragulator complex protein LAMTOR1 (Late endosomal/lysosomal adaptor and MAPK and MTOR activator 1) (Lipid raft adaptor protein p18) (Protein associated with DRMs and endosomes) (p27Kip1-releasing factor from RhoA, p27RF-Rho)	LAMTOR1 C11orf59 PDRO PP7157	Homo sapiens (Human)	161
Q6ICB4	reviewed	SESQ2_HUMAN	Sesquipedalian-2, Ses2 (27 kDa inositol polyphosphate phosphatase interacting protein B, IPIP27B) (PH domain-containing endocytic trafficking adaptor 2)	PHETA2 FAM109B	Homo sapiens (Human)	259
Q6IQ20	reviewed	NAPEP_HUMAN	N-acyl-phosphatidylethanolamine-hydrolyzing phospholipase D, N-acyl phosphatidylethanolamine phospholipase D, NAPE-PLD, NAPE-hydrolyzing phospholipase D, EC 3.1.4.54	NAPEPLD C7orf18	Homo sapiens (Human)	393
Q6IQ22	reviewed	RAB12_HUMAN	Ras-related protein Rab-12	RAB12	Homo sapiens (Human)	244
Q6P1K1	reviewed	HRG1_HUMAN	Heme transporter HRG1 (Heme-responsive gene 1 protein homolog, HRG-1, hHRG-1) (Solute carrier family 48 member 1)	SLC48A1 HRG1	Homo sapiens (Human)	146
Q6P3W7	reviewed	SCYL2_HUMAN	SCY1-like protein 2 (Coated vesicle-associated kinase of 104 kDa)	SCYL2 CVAK104 KIAA1360	Homo sapiens (Human)	929
Q6P5W5	reviewed	S39A4_HUMAN	Zinc transporter ZIP4 (Solute carrier family 39 member 4) (Zrt- and Irt-like protein 4, ZIP-4)	SLC39A4 ZIP4	Homo sapiens (Human)	647
Q6PCB6	reviewed	AB17C_HUMAN	Alpha/beta hydrolase domain-containing protein 17C, Abhydrolase domain-containing protein 17C, EC 3.1.2.22	ABHD17C FAM108C1	Homo sapiens (Human)	329
Q6Q788	reviewed	APOA5_HUMAN	Apolipoprotein A-V, Apo-AV, ApoA-V (Apolipoprotein A5) (Regeneration-associated protein 3)	APOA5 RAP3 UNQ411/PRO773	Homo sapiens (Human)	366
Q6UWI2	reviewed	PARM1_HUMAN	Prostate androgen-regulated mucin-like protein 1, PARM-1	PARM1 UNQ1879/PRO4322	Homo sapiens (Human)	310
Q6UXF1	reviewed	TM108_HUMAN	Transmembrane protein 108 (Retrolinkin)	TMEM108 KIAA1690 RTLN UNQ1875/PRO4318	Homo sapiens (Human)	575
Q6UXG2	reviewed	ELAP1_HUMAN	Endosome/lysosome-associated apoptosis and autophagy regulator 1 (Estrogen-induced gene 121 protein)	ELAPOR1 EIG121 KIAA1324 UNQ2426/PRO4985	Homo sapiens (Human)	1013
Q6UXG3	reviewed	CLM9_HUMAN	CMRF35-like molecule 9, CLM-9 (CD300 antigen-like family member G) (Triggering receptor expressed on myeloid cells 4, TREM-4) (CD antigen CD300g)	CD300LG CLM9 TREM4 UNQ422/PRO846	Homo sapiens (Human)	332
Q6VEQ5	reviewed	WASH2_HUMAN	WAS protein family homolog 2 (CXYorf1-like protein on chromosome 2) (Protein FAM39B)	WASH2P FAM39B	Homo sapiens (Human)	465
Q6WKZ4	reviewed	RFIP1_HUMAN	Rab11 family-interacting protein 1, Rab11-FIP1 (Rab-coupling protein)	RAB11FIP1 RCP	Homo sapiens (Human)	1283
Q6XR72	reviewed	ZNT10_HUMAN	Zinc transporter 10, ZnT-10 (Manganese transporter SLC30A10) (Solute carrier family 30 member 10)	SLC30A10 ZNT10 ZNT8	Homo sapiens (Human)	485
Q6ZMI0	reviewed	PPR21_HUMAN	Protein phosphatase 1 regulatory subunit 21 (Coiled-coil domain-containing protein 128) (KLRAQ motif-containing protein 1)	PPP1R21 CCDC128 KLRAQ1	Homo sapiens (Human)	780
Q6ZNL6	reviewed	FGD5_HUMAN	FYVE, RhoGEF and PH domain-containing protein 5 (Zinc finger FYVE domain-containing protein 23)	FGD5 ZFYVE23	Homo sapiens (Human)	1462
Q6ZTN6	reviewed	AN13D_HUMAN	Ankyrin repeat domain-containing protein 13D	ANKRD13D	Homo sapiens (Human)	605
Q709C8	reviewed	VP13C_HUMAN	Intermembrane lipid transfer protein VPS13C (Vacuolar protein sorting-associated protein 13C)	VPS13C KIAA1421	Homo sapiens (Human)	3753
Q70J99	reviewed	UN13D_HUMAN	Protein unc-13 homolog D (Munc13-4)	UNC13D	Homo sapiens (Human)	1090
Q7L804	reviewed	RFIP2_HUMAN	Rab11 family-interacting protein 2, Rab11-FIP2 (NRip11)	RAB11FIP2 KIAA0941	Homo sapiens (Human)	512
Q7LBR1	reviewed	CHM1B_HUMAN	Charged multivesicular body protein 1b (CHMP1.5) (Chromatin-modifying protein 1b, CHMP1b) (Vacuolar protein sorting-associated protein 46-2, Vps46-2, hVps46-2)	CHMP1B C18orf2	Homo sapiens (Human)	199
Q7LC44	reviewed	ARC_HUMAN	Activity-regulated cytoskeleton-associated protein, hArc (Activity-regulated gene 3.1 protein homolog, ARC/ARG3.1, Arg3.1)	ARC KIAA0278	Homo sapiens (Human)	396
Q7RTP0	reviewed	NIPA1_HUMAN	Magnesium transporter NIPA1 (Non-imprinted in Prader-Willi/Angelman syndrome region protein 1) (Spastic paraplegia 6 protein)	NIPA1 SPG6	Homo sapiens (Human)	329
Q7Z3C6	reviewed	ATG9A_HUMAN	Autophagy-related protein 9A (APG9-like 1) (mATG9)	ATG9A APG9L1	Homo sapiens (Human)	839
Q7Z3J2	reviewed	VP35L_HUMAN	VPS35 endosomal protein-sorting factor-like (Esophageal cancer-associated protein)	VPS35L C16orf62 101F10.2	Homo sapiens (Human)	963
Q7Z3T8	reviewed	ZFY16_HUMAN	Zinc finger FYVE domain-containing protein 16 (Endofin) (Endosome-associated FYVE domain protein)	ZFYVE16 KIAA0305	Homo sapiens (Human)	1539
Q7Z3U7	reviewed	MON2_HUMAN	Protein MON2 homolog (Protein SF21)	MON2 KIAA1040 SF21	Homo sapiens (Human)	1717
Q7Z3Z2	reviewed	RD3_HUMAN	Protein RD3 (Retinal degeneration protein 3)	RD3 C1orf36	Homo sapiens (Human)	195
Q7Z4T8	reviewed	GLTL5_HUMAN	Inactive polypeptide N-acetylgalactosaminyltransferase-like protein 5 (Polypeptide GalNAc transferase 15, GalNAc-T15, pp-GaNTase 15) (Protein-UDP acetylgalactosaminyltransferase 15) (UDP-GalNAc:polypeptide N-acetylgalactosaminyltransferase 15)	GALNTL5 GALNT15	Homo sapiens (Human)	443
Q7Z614	reviewed	SNX20_HUMAN	Sorting nexin-20 (Selectin ligand-interactor cytoplasmic 1, SLIC-1)	SNX20 SLIC1	Homo sapiens (Human)	316
Q7Z6J4	reviewed	FGD2_HUMAN	FYVE, RhoGEF and PH domain-containing protein 2 (Zinc finger FYVE domain-containing protein 4)	FGD2 ZFYVE4	Homo sapiens (Human)	655
Q7Z6M1	reviewed	RABEK_HUMAN	Rab9 effector protein with kelch motifs (40 kDa Rab9 effector protein) (p40)	RABEPK RAB9P40	Homo sapiens (Human)	372
Q86T03	reviewed	PP4P1_HUMAN	Type 1 phosphatidylinositol 4,5-bisphosphate 4-phosphatase, Type 1 PtdIns-4,5-P2 4-Ptase, EC 3.1.3.78 (PtdIns-4,5-P2 4-Ptase I) (Transmembrane protein 55B)	PIP4P1 C14orf9 TMEM55B	Homo sapiens (Human)	277
Q86UD3	reviewed	MARH3_HUMAN	E3 ubiquitin-protein ligase MARCHF3, EC 2.3.2.27 (Membrane-associated RING finger protein 3) (Membrane-associated RING-CH protein III, MARCH-III) (RING finger protein 173) (RING-type E3 ubiquitin transferase MARCHF3)	MARCHF3 MARCH3 RNF173	Homo sapiens (Human)	253
Q86UD5	reviewed	SL9B2_HUMAN	Sodium/hydrogen exchanger 9B2 (Na(+)/H(+) exchanger NHA2) (Na(+)/H(+) exchanger-like domain-containing protein 2, NHE domain-containing protein 2) (Sodium/hydrogen exchanger-like domain-containing protein 2) (Solute carrier family 9 subfamily B member 2)	SLC9B2 NHA2 NHEDC2	Homo sapiens (Human)	537
Q86UL8	reviewed	MAGI2_HUMAN	Membrane-associated guanylate kinase, WW and PDZ domain-containing protein 2 (Atrophin-1-interacting protein 1, AIP-1) (Atrophin-1-interacting protein A) (Membrane-associated guanylate kinase inverted 2, MAGI-2)	MAGI2 ACVRINP1 AIP1 KIAA0705	Homo sapiens (Human)	1455
Q86VI4	reviewed	LAP4B_HUMAN	Lysosomal-associated transmembrane protein 4B (Lysosome-associated transmembrane protein 4-beta)	LAPTM4B PSEC0001	Homo sapiens (Human)	317
Q86VN1	reviewed	VPS36_HUMAN	Vacuolar protein-sorting-associated protein 36 (ELL-associated protein of 45 kDa) (ESCRT-II complex subunit VPS36)	VPS36 C13orf9 EAP45 CGI-145	Homo sapiens (Human)	386
Q86WG5	reviewed	MTMRD_HUMAN	Myotubularin-related protein 13 (Inactive phosphatidylinositol 3-phosphatase 13) (SET-binding factor 2)	SBF2 CMT4B2 KIAA1766 MTMR13	Homo sapiens (Human)	1849
Q86XR7	reviewed	TCAM2_HUMAN	TIR domain-containing adapter molecule 2, TICAM-2 (Putative NF-kappa-B-activating protein 502) (TRIF-related adapter molecule) (Toll-like receptor adaptor protein 3) (Toll/interleukin-1 receptor domain-containing protein, MyD88-4)	TICAM2 TIRAP3 TIRP TRAM	Homo sapiens (Human)	235
Q86XT2	reviewed	VP37D_HUMAN	Vacuolar protein sorting-associated protein 37D (ESCRT-I complex subunit VPS37D) (Williams-Beuren syndrome chromosomal region 24 protein)	VPS37D WBSCR24	Homo sapiens (Human)	251
Q86Y82	reviewed	STX12_HUMAN	Syntaxin-12	STX12	Homo sapiens (Human)	276
Q86YD3	reviewed	TMM25_HUMAN	Transmembrane protein 25	TMEM25 UNQ2531/PRO6030	Homo sapiens (Human)	366
Q86YJ7	reviewed	AN13B_HUMAN	Ankyrin repeat domain-containing protein 13B	ANKRD13B	Homo sapiens (Human)	626
Q86YS3	reviewed	RFIP4_HUMAN	Rab11 family-interacting protein 4, FIP4-Rab11, Rab11-FIP4 (Arfophilin-2)	RAB11FIP4 ARFO2 KIAA1821	Homo sapiens (Human)	637
Q86YV9	reviewed	HPS6_HUMAN	BLOC-2 complex member HPS6 (Hermansky-Pudlak syndrome 6 protein) (Ruby-eye protein homolog, Ru)	HPS6	Homo sapiens (Human)	775
Q8IUQ0	reviewed	CLVS1_HUMAN	Clavesin-1 (Cellular retinaldehyde-binding protein-like) (Retinaldehyde-binding protein 1-like 1) (clathrin vesicle-associated Sec14 protein 1)	CLVS1 CRALBPL RLBP1L1	Homo sapiens (Human)	354
Q8IV08	reviewed	PLD3_HUMAN	5'-3' exonuclease PLD3, EC 3.1.16.1 (Choline phosphatase 3) (HindIII K4L homolog) (Hu-K4) (Phosphatidylcholine-hydrolyzing phospholipase D3) (Phospholipase D3, PLD 3)	PLD3	Homo sapiens (Human)	490
Q8IVB4	reviewed	SL9A9_HUMAN	Sodium/hydrogen exchanger 9 (Na(+)/H(+) exchanger 9, NHE-9) (Solute carrier family 9 member 9)	SLC9A9 NHE9 Nbla00118	Homo sapiens (Human)	645
Q8IVG5	reviewed	SAM9L_HUMAN	Sterile alpha motif domain-containing protein 9-like, SAM domain-containing protein 9-like	SAMD9L C7orf6 DRIF2 KIAA2005 UEF	Homo sapiens (Human)	1584
Q8IVW8	reviewed	SPNS2_HUMAN	Sphingosine-1-phosphate transporter SPNS2 (Protein spinster homolog 2)	SPNS2	Homo sapiens (Human)	549
Q8IWB7	reviewed	WDFY1_HUMAN	WD repeat and FYVE domain-containing protein 1 (FYVE domain-containing protein localized to endosomes 1, FENS-1) (Phosphoinositide-binding protein 1) (WD40- and FYVE domain-containing protein 1) (Zinc finger FYVE domain-containing protein 17)	WDFY1 FENS1 KIAA1435 WDF1 ZFYVE17	Homo sapiens (Human)	410
Q8IY33	reviewed	MILK2_HUMAN	MICAL-like protein 2 (Junctional Rab13-binding protein) (Molecule interacting with CasL-like 2, MICAL-L2)	MICALL2 JRAB	Homo sapiens (Human)	904
Q8IY34	reviewed	S15A3_HUMAN	Solute carrier family 15 member 3 (Osteoclast transporter) (Peptide transporter 3) (Peptide/histidine transporter 2)	SLC15A3 OCTP PHT2 PTR3	Homo sapiens (Human)	581
Q8IY95	reviewed	TM192_HUMAN	Transmembrane protein 192	TMEM192	Homo sapiens (Human)	271
Q8IZ07	reviewed	AN13A_HUMAN	Ankyrin repeat domain-containing protein 13A (Protein KE03)	ANKRD13A ANKRD13	Homo sapiens (Human)	590
Q8IZK6	reviewed	MCLN2_HUMAN	Mucolipin-2 (Transient receptor potential channel mucolipin 2, TRPML2)	MCOLN2	Homo sapiens (Human)	566
Q8IZY2	reviewed	ABCA7_HUMAN	Phospholipid-transporting ATPase ABCA7, EC 7.6.2.1 (ABCA-SSN) (ATP-binding cassette sub-family A member 7) (Autoantigen SS-N) (Macrophage ABC transporter)	ABCA7	Homo sapiens (Human)	2146
Q8N1B4	reviewed	VPS52_HUMAN	Vacuolar protein sorting-associated protein 52 homolog (SAC2 suppressor of actin mutations 2-like protein)	VPS52 SACM2L	Homo sapiens (Human)	723
Q8N3F8	reviewed	MILK1_HUMAN	MICAL-like protein 1 (Molecule interacting with Rab13, MIRab13)	MICALL1 KIAA1668 MIRAB13	Homo sapiens (Human)	863
Q8N3P4	reviewed	VPS8_HUMAN	Vacuolar protein sorting-associated protein 8 homolog	VPS8 KIAA0804	Homo sapiens (Human)	1428
Q8N4B1	reviewed	SESQ1_HUMAN	Sesquipedalian-1, Ses1 (27 kDa inositol polyphosphate phosphatase-interacting protein A, IPIP27A) (PH domain-containing endocytic trafficking adaptor 1)	PHETA1 FAM109A	Homo sapiens (Human)	249
Q8N4L2	reviewed	PP4P2_HUMAN	Type 2 phosphatidylinositol 4,5-bisphosphate 4-phosphatase, Type 2 PtdIns-4,5-P2 4-Ptase, EC 3.1.3.78 (PtdIns-4,5-P2 4-Ptase II) (Transmembrane protein 55A)	PIP4P2 TMEM55A	Homo sapiens (Human)	257
Q8N4V1	reviewed	EMC5_HUMAN	ER membrane protein complex subunit 5 (Membrane magnesium transporter 1) (Transmembrane protein 32)	MMGT1 EMC5 TMEM32	Homo sapiens (Human)	131
Q8N653	reviewed	LZTR1_HUMAN	Leucine-zipper-like transcriptional regulator 1, LZTR-1	LZTR1 TCFL2	Homo sapiens (Human)	840
Q8N668	reviewed	COMD1_HUMAN	COMM domain-containing protein 1 (Protein Murr1)	COMMD1 C2orf5 MURR1	Homo sapiens (Human)	190
Q8N697	reviewed	S15A4_HUMAN	Solute carrier family 15 member 4 (Peptide transporter 4) (Peptide/histidine transporter 1, hPHT1)	SLC15A4 PHT1 PTR4 FP12591	Homo sapiens (Human)	577
Q8NB49	reviewed	AT11C_HUMAN	Phospholipid-transporting ATPase IG, EC 7.6.2.1 (ATPase IQ) (ATPase class VI type 11C) (P4-ATPase flippase complex alpha subunit ATP11C)	ATP11C ATPIG ATPIQ	Homo sapiens (Human)	1132
Q8NBI2	reviewed	CYAC3_HUMAN	Lysosomal membrane ascorbate-dependent ferrireductase CYB561A3, EC 7.2.1.3 (Cytochrome b ascorbate-dependent protein 3) (Cytochrome b561 family member A3) (Lysosomal cytochrome b, LCytb)	CYB561A3 CYBASC3 PSEC0259	Homo sapiens (Human)	242
Q8NBP7	reviewed	PCSK9_HUMAN	Proprotein convertase subtilisin/kexin type 9, EC 3.4.21.- (Neural apoptosis-regulated convertase 1, NARC-1) (Proprotein convertase 9, PC9) (Subtilisin/kexin-like protease PC9)	PCSK9 NARC1 PSEC0052	Homo sapiens (Human)	692
Q8NBW4	reviewed	S38A9_HUMAN	Sodium-coupled neutral amino acid transporter 9 (Solute carrier family 38 member 9) (Up-regulated in lung cancer 11)	SLC38A9 URLC11	Homo sapiens (Human)	561
Q8NCT1	reviewed	ARRD4_HUMAN	Arrestin domain-containing protein 4	ARRDC4	Homo sapiens (Human)	418
Q8ND25	reviewed	ZNRF1_HUMAN	E3 ubiquitin-protein ligase ZNRF1, EC 2.3.2.27 (Nerve injury-induced gene 283 protein) (RING-type E3 ubiquitin transferase ZNRF1) (Zinc/RING finger protein 1)	ZNRF1 NIN283	Homo sapiens (Human)	227
Q8NDI1	reviewed	EHBP1_HUMAN	EH domain-binding protein 1	EHBP1 KIAA0903 NACSIN	Homo sapiens (Human)	1231
Q8NEB9	reviewed	PK3C3_HUMAN	Phosphatidylinositol 3-kinase catalytic subunit type 3, PI3-kinase type 3, PI3K type 3, PtdIns-3-kinase type 3, EC 2.7.1.137 (Phosphatidylinositol 3-kinase p100 subunit) (Phosphoinositide-3-kinase class 3) (hVps34)	PIK3C3 VPS34	Homo sapiens (Human)	887
Q8NEU8	reviewed	DP13B_HUMAN	DCC-interacting protein 13-beta, Dip13-beta (Adapter protein containing PH domain, PTB domain and leucine zipper motif 2)	APPL2 DIP13B	Homo sapiens (Human)	664
Q8NEZ2	reviewed	VP37A_HUMAN	Vacuolar protein sorting-associated protein 37A, hVps37A (ESCRT-I complex subunit VPS37A) (Hepatocellular carcinoma-related protein 1)	VPS37A HCRP1	Homo sapiens (Human)	397
Q8NFT2	reviewed	STEA2_HUMAN	Metalloreductase STEAP2, EC 1.16.1.- (Prostate cancer-associated protein 1) (Protein up-regulated in metastatic prostate cancer, PUMPCn) (Six-transmembrane epithelial antigen of prostate 2) (SixTransMembrane protein of prostate 1)	STEAP2 PCANAP1 STAMP1 UNQ6507/PRO23203	Homo sapiens (Human)	490
Q8NHG8	reviewed	ZNRF2_HUMAN	E3 ubiquitin-protein ligase ZNRF2, EC 2.3.2.27 (Protein Ells2) (RING finger protein 202) (RING-type E3 ubiquitin transferase ZNRF2) (Zinc/RING finger protein 2)	ZNRF2 RNF202	Homo sapiens (Human)	242
Q8NHX9	reviewed	TPC2_HUMAN	Two pore channel protein 2 (Two pore calcium channel protein 2)	TPCN2 TPC2	Homo sapiens (Human)	752
Q8TAC9	reviewed	SCAM5_HUMAN	Secretory carrier-associated membrane protein 5, Secretory carrier membrane protein 5, hSCAMP5	SCAMP5	Homo sapiens (Human)	235
Q8TAF3	reviewed	WDR48_HUMAN	WD repeat-containing protein 48 (USP1-associated factor 1) (WD repeat endosomal protein) (p80)	WDR48 KIAA1449 UAF1	Homo sapiens (Human)	677
Q8TB24	reviewed	RIN3_HUMAN	Ras and Rab interactor 3 (Ras interaction/interference protein 3)	RIN3	Homo sapiens (Human)	985
Q8TCE6	reviewed	DEN10_HUMAN	DENN domain-containing protein 10 (Protein FAM45A)	DENND10 FAM45A	Homo sapiens (Human)	357
Q8TCG2	reviewed	P4K2B_HUMAN	Phosphatidylinositol 4-kinase type 2-beta, EC 2.7.1.67 (Phosphatidylinositol 4-kinase type II-beta, PI4KII-BETA)	PI4K2B	Homo sapiens (Human)	481
Q8TCQ1	reviewed	MARH1_HUMAN	E3 ubiquitin-protein ligase MARCHF1, EC 2.3.2.27 (Membrane-associated RING finger protein 1) (Membrane-associated RING-CH protein I, MARCH-I) (RING finger protein 171) (RING-type E3 ubiquitin transferase MARCHF1)	MARCHF1 MARCH1 RNF171	Homo sapiens (Human)	289
Q8TCT7	reviewed	SPP2B_HUMAN	Signal peptide peptidase-like 2B, SPP-like 2B, SPPL2b, EC 3.4.23.- (Intramembrane protease 4, IMP-4) (Presenilin homologous protein 4, PSH4) (Presenilin-like protein 1)	SPPL2B IMP4 KIAA1532 PSL1	Homo sapiens (Human)	592
Q8TCT8	reviewed	SPP2A_HUMAN	Signal peptide peptidase-like 2A, SPP-like 2A, SPPL2a, EC 3.4.23.- (Intramembrane protease 3, IMP-3) (Presenilin-like protein 2)	SPPL2A IMP3 PSL2 PSEC0147	Homo sapiens (Human)	520
Q8TDB6	reviewed	DTX3L_HUMAN	E3 ubiquitin-protein ligase DTX3L, EC 2.3.2.27 (B-lymphoma- and BAL-associated protein) (Protein deltex-3-like) (RING-type E3 ubiquitin transferase DTX3L) (Rhysin-2, Rhysin2)	DTX3L BBAP	Homo sapiens (Human)	740
Q8TDD5	reviewed	MCLN3_HUMAN	Mucolipin-3 (Transient receptor potential channel mucolipin 3, TRPML3)	MCOLN3	Homo sapiens (Human)	553
Q8TE04	reviewed	PANK1_HUMAN	Pantothenate kinase 1, hPanK, hPanK1, EC 2.7.1.33 (Pantothenic acid kinase 1)	PANK1 PANK	Homo sapiens (Human)	598
Q8TE54	reviewed	S26A7_HUMAN	Anion exchange transporter (Solute carrier family 26 member 7)	SLC26A7 SUT2	Homo sapiens (Human)	656
Q8WTX9	reviewed	ZDHC1_HUMAN	Palmitoyltransferase ZDHHC1, EC 2.3.1.225 (DHHC domain-containing cysteine-rich protein 1) (Zinc finger DHHC domain-containing protein 1, DHHC-1) (Zinc finger protein 377)	ZDHHC1 C16orf1 ZNF377	Homo sapiens (Human)	485
Q8WUH2	reviewed	TGFA1_HUMAN	Transforming growth factor-beta receptor-associated protein 1, TGF-beta receptor-associated protein 1, TRAP-1, TRAP1	TGFBRAP1	Homo sapiens (Human)	860
Q8WV92	reviewed	MITD1_HUMAN	MIT domain-containing protein 1	MITD1	Homo sapiens (Human)	249
Q8WWZ7	reviewed	ABCA5_HUMAN	Cholesterol transporter ABCA5, EC 7.6.2.- (ATP-binding cassette sub-family A member 5)	ABCA5 KIAA1888	Homo sapiens (Human)	1642
Q8WZ73	reviewed	RFFL_HUMAN	E3 ubiquitin-protein ligase rififylin, EC 2.3.2.27 (Caspase regulator CARP2) (Caspases-8 and -10-associated RING finger protein 2, CARP-2) (FYVE-RING finger protein Sakura, Fring) (RING finger and FYVE-like domain-containing protein 1) (RING finger protein 189) (RING finger protein 34-like) (RING-type E3 ubiquitin transferase rififylin)	RFFL RNF189 RNF34L	Homo sapiens (Human)	363
Q92543	reviewed	SNX19_HUMAN	Sorting nexin-19	SNX19 KIAA0254	Homo sapiens (Human)	992
Q92544	reviewed	TM9S4_HUMAN	Transmembrane 9 superfamily member 4 (Tumor cannibalism associated protein 1)	TM9SF4 KIAA0255 TUCAP1	Homo sapiens (Human)	642
Q92562	reviewed	FIG4_HUMAN	Polyphosphoinositide phosphatase, EC 3.1.3.-, EC 3.1.3.36, EC 3.1.3.86 (Phosphatidylinositol 3,5-bisphosphate 5-phosphatase) (SAC domain-containing protein 3) (Serine-protein phosphatase FIG4, EC 3.1.3.16)	FIG4 KIAA0274 SAC3	Homo sapiens (Human)	907
Q92581	reviewed	SL9A6_HUMAN	Sodium/hydrogen exchanger 6 (Na(+)/H(+) exchanger 6, NHE-6) (Solute carrier family 9 member 6)	SLC9A6 KIAA0267 NHE6	Homo sapiens (Human)	669
Q92609	reviewed	TBCD5_HUMAN	TBC1 domain family member 5	TBC1D5 KIAA0210	Homo sapiens (Human)	795
Q92622	reviewed	RUBIC_HUMAN	Run domain Beclin-1-interacting and cysteine-rich domain-containing protein, Rubicon (Beclin-1 associated RUN domain containing protein, Baron)	RUBCN KIAA0226	Homo sapiens (Human)	972
Q92633	reviewed	LPAR1_HUMAN	Lysophosphatidic acid receptor 1, LPA receptor 1, LPA-1 (Lysophosphatidic acid receptor Edg-2)	LPAR1 EDG2 LPA1	Homo sapiens (Human)	364
Q92673	reviewed	SORL_HUMAN	Sortilin-related receptor (Low-density lipoprotein receptor relative with 11 ligand-binding repeats, LDLR relative with 11 ligand-binding repeats, LR11) (SorLA-1) (Sorting protein-related receptor containing LDLR class A repeats, SorLA)	SORL1 C11orf32	Homo sapiens (Human)	2214
Q92783	reviewed	STAM1_HUMAN	Signal transducing adapter molecule 1, STAM-1	STAM STAM1	Homo sapiens (Human)	540
Q92870	reviewed	APBB2_HUMAN	Amyloid beta precursor protein binding family B member 2 (Amyloid-beta (A4) precursor protein-binding family B member 2) (Protein Fe65-like 1)	APBB2 FE65L FE65L1	Homo sapiens (Human)	758
Q93045	reviewed	STMN2_HUMAN	Stathmin-2 (Superior cervical ganglion-10 protein, Protein SCG10)	STMN2 SCG10 SCGN10	Homo sapiens (Human)	179
Q93096	reviewed	TP4A1_HUMAN	Protein tyrosine phosphatase type IVA 1, EC 3.1.3.48 (PTP(CAAXI)) (Protein-tyrosine phosphatase 4a1) (Protein-tyrosine phosphatase of regenerating liver 1, PRL-1)	PTP4A1 PRL1 PTPCAAX1	Homo sapiens (Human)	173
Q95460	reviewed	HMR1_HUMAN	Major histocompatibility complex class I-related gene protein, MHC class I-related gene protein (Class I histocompatibility antigen-like protein)	MR1	Homo sapiens (Human)	341
Q969W9	reviewed	PMEPA_HUMAN	Protein TMEPAI (Prostate transmembrane protein androgen induced 1) (Solid tumor-associated 1 protein) (Transmembrane prostate androgen-induced protein)	PMEPA1 STAG1 TMEPAI	Homo sapiens (Human)	287
Q969X1	reviewed	LFG3_HUMAN	Protein lifeguard 3 (Protein RECS1 homolog) (Transmembrane BAX inhibitor motif-containing protein 1)	TMBIM1 LFG3 RECS1 PP1201 PSEC0158	Homo sapiens (Human)	311
Q96A57	reviewed	TM230_HUMAN	Transmembrane protein 230	TMEM230 C20orf30 HSPC274 UNQ2432/PRO4992	Homo sapiens (Human)	120
Q96AH8	reviewed	RAB7B_HUMAN	Ras-related protein Rab-7b	RAB7B	Homo sapiens (Human)	199
Q96AX1	reviewed	VP33A_HUMAN	Vacuolar protein sorting-associated protein 33A, hVPS33A	VPS33A	Homo sapiens (Human)	596
Q96AX9	reviewed	MIB2_HUMAN	E3 ubiquitin-protein ligase MIB2, EC 2.3.2.27 (Mind bomb homolog 2) (Novel zinc finger protein, Novelzin) (Putative NF-kappa-B-activating protein 002N) (RING-type E3 ubiquitin transferase MIB2) (Skeletrophin) (Zinc finger ZZ type with ankyrin repeat domain protein 1)	MIB2 SKD ZZANK1	Homo sapiens (Human)	955
Q96B67	reviewed	ARRD3_HUMAN	Arrestin domain-containing protein 3 (TBP-2-like inducible membrane protein, TLIMP)	ARRDC3 KIAA1376	Homo sapiens (Human)	414
Q96BM9	reviewed	ARL8A_HUMAN	ADP-ribosylation factor-like protein 8A (ADP-ribosylation factor-like protein 10B) (Novel small G protein indispensable for equal chromosome segregation 2)	ARL8A ARL10B GIE2	Homo sapiens (Human)	186
Q96BR1	reviewed	SGK3_HUMAN	Serine/threonine-protein kinase Sgk3, EC 2.7.11.1 (Cytokine-independent survival kinase) (Serum/glucocorticoid-regulated kinase 3) (Serum/glucocorticoid-regulated kinase-like)	SGK3 CISK SGKL	Homo sapiens (Human)	496
Q96BZ4	reviewed	PLD4_HUMAN	5'-3' exonuclease PLD4, EC 3.1.16.1 (Choline phosphatase 4) (Phosphatidylcholine-hydrolyzing phospholipase D4) (Phospholipase D family member 4) (Phospholipase D4, PLD 4)	PLD4 C14orf175 UNQ2488/PRO5775	Homo sapiens (Human)	506
Q96C92	reviewed	ENTR1_HUMAN	Endosome-associated-trafficking regulator 1 (Antigen NY-CO-3) (Serologically defined colon cancer antigen 3)	ENTR1 SDCCAG3	Homo sapiens (Human)	435
Q96CF2	reviewed	CHM4C_HUMAN	Charged multivesicular body protein 4c (Chromatin-modifying protein 4c, CHMP4c) (SNF7 homolog associated with Alix 3) (SNF7-3, hSnf7-3) (Vacuolar protein sorting-associated protein 32-3, Vps32-3, hVps32-3)	CHMP4C SHAX3	Homo sapiens (Human)	233
Q96CS7	reviewed	PKHB2_HUMAN	Pleckstrin homology domain-containing family B member 2, PH domain-containing family B member 2 (Evectin-2)	PLEKHB2 EVT2	Homo sapiens (Human)	222
Q96CV9	reviewed	OPTN_HUMAN	Optineurin (E3-14.7K-interacting protein) (FIP-2) (Huntingtin yeast partner L) (Huntingtin-interacting protein 7, HIP-7) (Huntingtin-interacting protein L) (NEMO-related protein) (Optic neuropathy-inducing protein) (Transcription factor IIIA-interacting protein, TFIIIA-IntP)	OPTN FIP2 GLC1E HIP7 HYPL NRP	Homo sapiens (Human)	577
Q96DM3	reviewed	RMC1_HUMAN	Regulator of MON1-CCZ1 complex (Colon cancer-associated protein Mic1, Mic-1) (WD repeat-containing protein 98)	RMC1 C18orf8 MIC1 WDR98	Homo sapiens (Human)	657
Q96EK6	reviewed	GNA1_HUMAN	Glucosamine 6-phosphate N-acetyltransferase, EC 2.3.1.4 (Phosphoglucosamine acetylase) (Phosphoglucosamine transacetylase)	GNPNAT1 GNA1	Homo sapiens (Human)	184
Q96EV8	reviewed	DTBP1_HUMAN	Dysbindin (Biogenesis of lysosome-related organelles complex 1 subunit 8, BLOC-1 subunit 8) (Dysbindin-1) (Dystrobrevin-binding protein 1) (Hermansky-Pudlak syndrome 7 protein, HPS7 protein)	DTNBP1 BLOC1S8 My031	Homo sapiens (Human)	351
Q96EY5	reviewed	MB12A_HUMAN	Multivesicular body subunit 12A (CIN85/CD2AP family-binding protein) (ESCRT-I complex subunit MVB12A) (Protein FAM125A)	MVB12A CFBP FAM125A	Homo sapiens (Human)	273
Q96F15	reviewed	GIMA5_HUMAN	GTPase IMAP family member 5 (Immune-associated nucleotide-binding protein 5) (Immunity-associated nucleotide 4-like 1 protein) (Immunity-associated nucleotide 5 protein, IAN-5, hIAN5) (Immunity-associated protein 3)	GIMAP5 IAN4L1 IAN5 IMAP3	Homo sapiens (Human)	307
Q96FZ7	reviewed	CHMP6_HUMAN	Charged multivesicular body protein 6 (Chromatin-modifying protein 6) (Vacuolar protein sorting-associated protein 20, Vps20, hVps20)	CHMP6 VPS20	Homo sapiens (Human)	201
Q96GS6	reviewed	AB17A_HUMAN	Alpha/beta hydrolase domain-containing protein 17A, Abhydrolase domain-containing protein 17A, EC 3.1.2.22	ABHD17A C19orf27 FAM108A1	Homo sapiens (Human)	310
Q96H20	reviewed	SNF8_HUMAN	Vacuolar-sorting protein SNF8 (ELL-associated protein of 30 kDa) (ESCRT-II complex subunit VPS22, hVps22)	SNF8 EAP30	Homo sapiens (Human)	258
Q96HB5	reviewed	CC120_HUMAN	Coiled-coil domain-containing protein 120	CCDC120 JM11	Homo sapiens (Human)	630
Q96J02	reviewed	ITCH_HUMAN	E3 ubiquitin-protein ligase Itchy homolog, Itch, EC 2.3.2.26 (Atrophin-1-interacting protein 4, AIP4) (HECT-type E3 ubiquitin transferase Itchy homolog) (NFE2-associated polypeptide 1, NAPP1)	ITCH	Homo sapiens (Human)	903
Q96JC1	reviewed	VPS39_HUMAN	Vam6/Vps39-like protein (TRAP1-like protein, hVam6p)	VPS39 KIAA0770 TLP VAM6	Homo sapiens (Human)	886
Q96JG6	reviewed	VPS50_HUMAN	Syndetin (Coiled-coil domain-containing protein 132) (EARP/GARPII complex subunit VPS50)	VPS50 CCDC132 KIAA1861	Homo sapiens (Human)	964
Q96L92	reviewed	SNX27_HUMAN	Sorting nexin-27	SNX27 KIAA0488 My014	Homo sapiens (Human)	541
Q96L93	reviewed	KI16B_HUMAN	Kinesin-like protein KIF16B (Sorting nexin-23)	KIF16B C20orf23 KIAA1590 SNX23	Homo sapiens (Human)	1317
Q96LT7	reviewed	CI072_HUMAN	Guanine nucleotide exchange factor C9orf72	C9orf72 DENND9 DENNL72	Homo sapiens (Human)	481
Q96NA2	reviewed	RILP_HUMAN	Rab-interacting lysosomal protein	RILP PP10141	Homo sapiens (Human)	401
Q96NT0	reviewed	CC115_HUMAN	Coiled-coil domain-containing protein 115	CCDC115	Homo sapiens (Human)	180
Q96NT5	reviewed	PCFT_HUMAN	Proton-coupled folate transporter, HsPCFT, hPCFT (Heme carrier protein 1) (PCFT/HCP1) (Solute carrier family 46 member 1)	SLC46A1 G21 HCP1 PCFT	Homo sapiens (Human)	459
Q96NW4	reviewed	ANR27_HUMAN	Ankyrin repeat domain-containing protein 27 (VPS9 domain-containing protein)	ANKRD27 PP12899	Homo sapiens (Human)	1050
Q96P53	reviewed	WDFY2_HUMAN	WD repeat and FYVE domain-containing protein 2 (Propeller-FYVE protein, Prof) (WD40- and FYVE domain-containing protein 2) (Zinc finger FYVE domain-containing protein 22)	WDFY2 WDF2 ZFYVE22	Homo sapiens (Human)	400
Q96PE3	reviewed	INP4A_HUMAN	Inositol polyphosphate-4-phosphatase type I A (Inositol polyphosphate 4-phosphatase type I) (Type I inositol 3,4-bisphosphate 4-phosphatase, EC 3.1.3.66)	INPP4A	Homo sapiens (Human)	977
Q96PQ0	reviewed	SORC2_HUMAN	VPS10 domain-containing receptor SorCS2 [Cleaved into: SorCS2 122 kDa chain; SorCS2 104 kDa chain; SorCS2 18 kDa chain ]	SORCS2 KIAA1329	Homo sapiens (Human)	1159
Q96PU5	reviewed	NED4L_HUMAN	E3 ubiquitin-protein ligase NEDD4-like, EC 2.3.2.26, EC 2.3.2.36 (HECT-type E3 ubiquitin transferase NED4L) (NEDD4.2) (Nedd4-2)	NEDD4L KIAA0439 NEDL3	Homo sapiens (Human)	975
Q96QK1	reviewed	VPS35_HUMAN	Vacuolar protein sorting-associated protein 35, hVPS35 (Maternal-embryonic 3) (Vesicle protein sorting 35)	VPS35 MEM3 TCCCTA00141	Homo sapiens (Human)	796
Q96RF0	reviewed	SNX18_HUMAN	Sorting nexin-18 (SH3 and PX domain-containing protein 3B)	SNX18 SH3PXD3B	Homo sapiens (Human)	628
Q96RL7	reviewed	VP13A_HUMAN	Intermembrane lipid transfer protein VPS13A (Chorea-acanthocytosis protein) (Chorein) (Vacuolar protein sorting-associated protein 13A)	VPS13A CHAC KIAA0986	Homo sapiens (Human)	3174
Q96S38	reviewed	KS6C1_HUMAN	Ribosomal protein S6 kinase delta-1, S6K-delta-1, EC 2.7.11.1 (52 kDa ribosomal protein S6 kinase) (Ribosomal S6 kinase-like protein with two PSK domains 118 kDa protein) (SPHK1-binding protein)	RPS6KC1 RPK118	Homo sapiens (Human)	1066
Q96SU4	reviewed	OSBL9_HUMAN	Oxysterol-binding protein-related protein 9, ORP-9, OSBP-related protein 9	OSBPL9 ORP9 OSBP4	Homo sapiens (Human)	736
Q96T51	reviewed	RUFY1_HUMAN	RUN and FYVE domain-containing protein 1 (FYVE-finger protein EIP1) (La-binding protein 1) (Rab4-interacting protein) (Zinc finger FYVE domain-containing protein 12)	RUFY1 RABIP4 ZFYVE12	Homo sapiens (Human)	708
Q96T83	reviewed	SL9A7_HUMAN	Sodium/hydrogen exchanger 7 (Na(+)/H(+) exchanger 7, NHE-7) (Solute carrier family 9 member 7)	SLC9A7 NHE7	Homo sapiens (Human)	725
Q99523	reviewed	SORT_HUMAN	Sortilin (100 kDa NT receptor) (Glycoprotein 95, Gp95) (Neurotensin receptor 3, NT3, NTR3)	SORT1	Homo sapiens (Human)	831
Q99527	reviewed	GPER1_HUMAN	G-protein coupled estrogen receptor 1 (Chemoattractant receptor-like 2) (Flow-induced endothelial G-protein coupled receptor 1, FEG-1) (G protein-coupled estrogen receptor 1) (G-protein coupled receptor 30) (GPCR-Br) (IL8-related receptor DRY12) (Lymphocyte-derived G-protein coupled receptor, LYGPR) (Membrane estrogen receptor, mER)	GPER1 CEPR CMKRL2 DRY12 GPER GPR30	Homo sapiens (Human)	375
Q99570	reviewed	PI3R4_HUMAN	Phosphoinositide 3-kinase regulatory subunit 4, PI3-kinase regulatory subunit 4, EC 2.7.11.1 (PI3-kinase p150 subunit) (Phosphoinositide 3-kinase adaptor protein)	PIK3R4 VPS15	Homo sapiens (Human)	1358
Q99706	reviewed	KI2L4_HUMAN	Killer cell immunoglobulin-like receptor 2DL4 (CD158 antigen-like family member D) (G9P) (Killer cell inhibitory receptor 103AS, KIR-103AS) (MHC class I NK cell receptor KIR103AS) (CD antigen CD158d)	KIR2DL4 CD158D KIR103AS	Homo sapiens (Human)	377
Q99726	reviewed	ZNT3_HUMAN	Zinc transporter 3, ZnT-3 (Solute carrier family 30 member 3)	SLC30A3 ZNT3	Homo sapiens (Human)	388
Q99732	reviewed	LITAF_HUMAN	Lipopolysaccharide-induced tumor necrosis factor-alpha factor, LPS-induced TNF-alpha factor (Small integral membrane protein of lysosome/late endosome) (p53-induced gene 7 protein)	LITAF PIG7 SIMPLE	Homo sapiens (Human)	161
Q99758	reviewed	ABCA3_HUMAN	Phospholipid-transporting ATPase ABCA3, EC 7.6.2.1 (ABC-C transporter) (ATP-binding cassette sub-family A member 3) (ATP-binding cassette transporter 3, ATP-binding cassette 3) (Xenobiotic-transporting ATPase ABCA3, EC 7.6.2.2) [Cleaved into: 150 Kda mature form ]	ABCA3 ABC3	Homo sapiens (Human)	1704
Q99816	reviewed	TS101_HUMAN	Tumor susceptibility gene 101 protein (ESCRT-I complex subunit TSG101)	TSG101	Homo sapiens (Human)	390
Q99961	reviewed	SH3G1_HUMAN	Endophilin-A2 (EEN fusion partner of MLL) (Endophilin-2) (Extra eleven-nineteen leukemia fusion gene protein, EEN) (SH3 domain protein 2B) (SH3 domain-containing GRB2-like protein 1)	SH3GL1 CNSA1 SH3D2B	Homo sapiens (Human)	368
Q99962	reviewed	SH3G2_HUMAN	Endophilin-A1 (EEN-B1) (Endophilin-1) (SH3 domain protein 2A) (SH3 domain-containing GRB2-like protein 2)	SH3GL2 CNSA2 SH3D2A	Homo sapiens (Human)	352
Q99963	reviewed	SH3G3_HUMAN	Endophilin-A3 (EEN-B2) (Endophilin-3) (SH3 domain protein 2C) (SH3 domain-containing GRB2-like protein 3)	SH3GL3 CNSA3 SH3D2C	Homo sapiens (Human)	347
Q9BQ24	reviewed	ZFY21_HUMAN	Zinc finger FYVE domain-containing protein 21, ZF21	ZFYVE21	Homo sapiens (Human)	234
Q9BQS8	reviewed	FYCO1_HUMAN	FYVE and coiled-coil domain-containing protein 1 (Zinc finger FYVE domain-containing protein 7)	FYCO1 ZFYVE7	Homo sapiens (Human)	1478
Q9BRG1	reviewed	VPS25_HUMAN	Vacuolar protein-sorting-associated protein 25, hVps25 (Dermal papilla-derived protein 9) (ELL-associated protein of 20 kDa) (ESCRT-II complex subunit VPS25)	VPS25 DERP9 EAP20	Homo sapiens (Human)	176
Q9BSA9	reviewed	TM175_HUMAN	Endosomal/lysosomal potassium channel TMEM175 (Transmembrane protein 175, hTMEM175)	TMEM175	Homo sapiens (Human)	504
Q9BT67	reviewed	NFIP1_HUMAN	NEDD4 family-interacting protein 1 (Breast cancer-associated protein SGA-1M) (NEDD4 WW domain-binding protein 5) (Putative MAPK-activating protein PM13) (Putative NF-kappa-B-activating protein 164) (Putative NFKB and MAPK-activating protein)	NDFIP1 N4WBP5 PSEC0192 PSEC0223	Homo sapiens (Human)	221
Q9BT88	reviewed	SYT11_HUMAN	Synaptotagmin-11 (Synaptotagmin XI, SytXI)	SYT11 KIAA0080	Homo sapiens (Human)	431
Q9BTU6	reviewed	P4K2A_HUMAN	Phosphatidylinositol 4-kinase type 2-alpha, EC 2.7.1.67 (Phosphatidylinositol 4-kinase type II-alpha)	PI4K2A	Homo sapiens (Human)	479
Q9BV23	reviewed	ABHD6_HUMAN	Monoacylglycerol lipase ABHD6, EC 3.1.1.23 (2-arachidonoylglycerol hydrolase) (Abhydrolase domain-containing protein 6)	ABHD6	Homo sapiens (Human)	337
Q9BV40	reviewed	VAMP8_HUMAN	Vesicle-associated membrane protein 8, VAMP-8 (Endobrevin, EDB)	VAMP8	Homo sapiens (Human)	100
Q9BVN2	reviewed	RUSC1_HUMAN	AP-4 complex accessory subunit RUSC1 (New molecule containing SH3 at the carboxy-terminus, Nesca) (RUN and SH3 domain-containing protein 1)	RUSC1 NESCA	Homo sapiens (Human)	902
Q9BVT8	reviewed	TMUB1_HUMAN	Transmembrane and ubiquitin-like domain-containing protein 1 (Dendritic cell-derived ubiquitin-like protein, DULP) (Hepatocyte odd protein shuttling protein) (Ubiquitin-like protein SB144) [Cleaved into: iHOPS ]	TMUB1 C7orf21 DULP HOPS SB144 UNQ763/PRO1555	Homo sapiens (Human)	246
Q9BW19	reviewed	KIFC1_HUMAN	Kinesin-like protein KIFC1 (Kinesin-like protein 2) (Kinesin-related protein HSET)	KIFC1 HSET KNSL2	Homo sapiens (Human)	673
Q9BWQ6	reviewed	YIPF2_HUMAN	Protein YIPF2 (YIP1 family member 2)	YIPF2	Homo sapiens (Human)	316
Q9BXB4	reviewed	OSB11_HUMAN	Oxysterol-binding protein-related protein 11, ORP-11, OSBP-related protein 11	OSBPL11 ORP11 OSBP12	Homo sapiens (Human)	747
Q9BXF6	reviewed	RFIP5_HUMAN	Rab11 family-interacting protein 5, Rab11-FIP5 (Gamma-SNAP-associated factor 1, Gaf-1) (Phosphoprotein pp75) (Rab11-interacting protein Rip11)	RAB11FIP5 GAF1 KIAA0857 RIP11	Homo sapiens (Human)	653
Q9BXJ7	reviewed	AMNLS_HUMAN	Protein amnionless [Cleaved into: Soluble protein amnionless ]	AMN UNQ513/PRO1028	Homo sapiens (Human)	453
Q9BXS4	reviewed	TMM59_HUMAN	Transmembrane protein 59 (Liver membrane-bound protein)	TMEM59 C1orf8 HSPC001 UNQ169/PRO195	Homo sapiens (Human)	323
Q9BXW6	reviewed	OSBL1_HUMAN	Oxysterol-binding protein-related protein 1, ORP-1, OSBP-related protein 1	OSBPL1A ORP1 OSBP8 OSBPL1 OSBPL1B	Homo sapiens (Human)	950
Q9BY43	reviewed	CHM4A_HUMAN	Charged multivesicular body protein 4a (Chromatin-modifying protein 4a, CHMP4a) (SNF7 homolog associated with Alix-2) (SNF7-1, hSnf-1) (Vacuolar protein sorting-associated protein 32-1, Vps32-1, hVps32-1)	CHMP4A C14orf123 SHAX2 CDA04 HSPC134	Homo sapiens (Human)	222
Q9BZC7	reviewed	ABCA2_HUMAN	ATP-binding cassette sub-family A member 2, EC 7.6.2.- (ATP-binding cassette transporter 2, ATP-binding cassette 2)	ABCA2 ABC2 KIAA1062	Homo sapiens (Human)	2435
Q9BZD2	reviewed	S29A3_HUMAN	Equilibrative nucleoside transporter 3, hENT3 (Solute carrier family 29 member 3)	SLC29A3 ENT3 UNQ717/PRO1380	Homo sapiens (Human)	475
Q9BZF3	reviewed	OSBL6_HUMAN	Oxysterol-binding protein-related protein 6, ORP-6, OSBP-related protein 6	OSBPL6 ORP6	Homo sapiens (Human)	934
Q9BZJ7	reviewed	GPR62_HUMAN	G-protein coupled receptor 62 (G-protein coupled receptor GPCR8, hGPCR8) (G-protein coupled receptor KPG_005)	GPR62	Homo sapiens (Human)	368
Q9BZJ8	reviewed	GPR61_HUMAN	G-protein coupled receptor 61 (Biogenic amine receptor-like G-protein coupled receptor)	GPR61 BALGR GPCR3	Homo sapiens (Human)	451
Q9BZV1	reviewed	UBXN6_HUMAN	UBX domain-containing protein 6 (UBX domain-containing protein 1)	UBXN6 UBXD1 UBXDC2	Homo sapiens (Human)	441
Q9GZU1	reviewed	MCLN1_HUMAN	Mucolipin-1, ML1 (MG-2) (Mucolipidin) (Transient receptor potential channel mucolipin 1, TRPML1)	MCOLN1 ML4 TRPML1 MSTP080	Homo sapiens (Human)	580
Q9H0R1	reviewed	AP5M1_HUMAN	AP-5 complex subunit mu-1 (Adaptor-related protein complex 5 subunit mu-1, Mu5) (Mu-2-related death-inducing protein, MuD) (Putative HIV-1 infection-related protein)	AP5M1 C14orf108 MUDENG	Homo sapiens (Human)	490
Q9H0T7	reviewed	RAB17_HUMAN	Ras-related protein Rab-17	RAB17	Homo sapiens (Human)	212
Q9H172	reviewed	ABCG4_HUMAN	ATP-binding cassette sub-family G member 4, EC 7.6.2.-	ABCG4 WHITE2	Homo sapiens (Human)	646
Q9H1C4	reviewed	UN93B_HUMAN	Protein unc-93 homolog B1, Unc-93B1, hUNC93B1	UNC93B1 UNC93 UNC93B	Homo sapiens (Human)	597
Q9H1H9	reviewed	KI13A_HUMAN	Kinesin-like protein KIF13A (Kinesin-like protein RBKIN)	KIF13A RBKIN	Homo sapiens (Human)	1805
Q9H1K0	reviewed	RBNS5_HUMAN	Rabenosyn-5 (110 kDa protein) (FYVE finger-containing Rab5 effector protein rabenosyn-5) (RAB effector RBSN) (Zinc finger FYVE domain-containing protein 20)	RBSN ZFYVE20	Homo sapiens (Human)	784
Q9H223	reviewed	EHD4_HUMAN	EH domain-containing protein 4 (Hepatocellular carcinoma-associated protein 10/11) (PAST homolog 4)	EHD4 HCA10 HCA11 PAST4 FKSG7	Homo sapiens (Human)	541
Q9H255	reviewed	O51E2_HUMAN	Olfactory receptor 51E2 (HPRAJ) (Olfactory receptor OR11-16) (Prostate-specific G-protein coupled receptor)	OR51E2 PSGR	Homo sapiens (Human)	320
Q9H267	reviewed	VP33B_HUMAN	Vacuolar protein sorting-associated protein 33B, hVPS33B	VPS33B	Homo sapiens (Human)	617
Q9H269	reviewed	VPS16_HUMAN	Vacuolar protein sorting-associated protein 16 homolog, hVPS16	VPS16	Homo sapiens (Human)	839
Q9H270	reviewed	VPS11_HUMAN	Vacuolar protein sorting-associated protein 11 homolog, hVPS11 (RING finger protein 108)	VPS11 RNF108 PP3476	Homo sapiens (Human)	941
Q9H295	reviewed	DCSTP_HUMAN	Dendritic cell-specific transmembrane protein, DC-STAMP, hDC-STAMP (Dendrocyte-expressed seven transmembrane protein) (IL-four-induced protein, FIND) (Transmembrane 7 superfamily member 4)	DCSTAMP TM7SF4	Homo sapiens (Human)	470
Q9H305	reviewed	CDIP1_HUMAN	Cell death-inducing p53-target protein 1 (Cell death involved p53-target) (Cell death-inducing protein) (LITAF-like protein) (Lipopolysaccharide-induced tumor necrosis factor-alpha-like protein) (Transmembrane protein I1)	CDIP1 C16orf5 CDIP LITAFL	Homo sapiens (Human)	208
Q9H3S7	reviewed	PTN23_HUMAN	Tyrosine-protein phosphatase non-receptor type 23, EC 3.1.3.48 (His domain-containing protein tyrosine phosphatase, HD-PTP) (Protein tyrosine phosphatase TD14, PTP-TD14)	PTPN23 KIAA1471	Homo sapiens (Human)	1636
Q9H444	reviewed	CHM4B_HUMAN	Charged multivesicular body protein 4b (Chromatin-modifying protein 4b, CHMP4b) (SNF7 homolog associated with Alix 1) (SNF7-2, hSnf7-2) (Vacuolar protein sorting-associated protein 32-2, Vps32-2, hVps32-2)	CHMP4B C20orf178 SHAX1	Homo sapiens (Human)	224
Q9H4A6	reviewed	GOLP3_HUMAN	Golgi phosphoprotein 3 (Coat protein GPP34) (Mitochondrial DNA absence factor, MIDAS)	GOLPH3 GPP34	Homo sapiens (Human)	298
Q9H4M9	reviewed	EHD1_HUMAN	EH domain-containing protein 1 (PAST homolog 1, hPAST1) (Testilin)	EHD1 PAST PAST1 CDABP0131	Homo sapiens (Human)	534
Q9H5N1	reviewed	RABE2_HUMAN	Rab GTPase-binding effector protein 2 (Rabaptin-5beta)	RABEP2 RABPT5B	Homo sapiens (Human)	569
Q9H6Y7	reviewed	RN167_HUMAN	E3 ubiquitin-protein ligase RNF167, EC 2.3.2.27 (RING finger protein 167)	RNF167 RING105 LP2254	Homo sapiens (Human)	350
Q9H7F0	reviewed	AT133_HUMAN	Polyamine-transporting ATPase 13A3 (ATPase family homolog up-regulated in senescence cells 1) (Putrescine transporting ATPase, EC 7.6.2.16)	ATP13A3 AFURS1	Homo sapiens (Human)	1226
Q9H7P6	reviewed	MB12B_HUMAN	Multivesicular body subunit 12B (ESCRT-I complex subunit MVB12B) (Protein FAM125B)	MVB12B C9orf28 FAM125B	Homo sapiens (Human)	319
Q9H7V2	reviewed	SYNG1_HUMAN	Synapse differentiation-inducing gene protein 1, SynDIG1 (Dispanin subfamily C member 2, DSPC2) (Transmembrane protein 90B)	SYNDIG1 C20orf39 TMEM90B	Homo sapiens (Human)	258
Q9H8W4	reviewed	PKHF2_HUMAN	Pleckstrin homology domain-containing family F member 2, PH domain-containing family F member 2 (Endoplasmic reticulum-associated apoptosis-involved protein containing PH and FYVE domains, EAPF) (PH and FYVE domain-containing protein 2) (Phafin-2, Phafin2) (Zinc finger FYVE domain-containing protein 18)	PLEKHF2 ZFYVE18	Homo sapiens (Human)	249
Q9H9C1	reviewed	SPE39_HUMAN	Spermatogenesis-defective protein 39 homolog, hSPE-39 (VPS33B-interacting protein in apical-basolateral polarity regulator) (VPS33B-interacting protein in polarity and apical restriction)	VIPAS39 C14orf133 SPE39 VIPAR	Homo sapiens (Human)	493
Q9H9H4	reviewed	VP37B_HUMAN	Vacuolar protein sorting-associated protein 37B, hVps37B (ESCRT-I complex subunit VPS37B)	VPS37B	Homo sapiens (Human)	285
Q9HAI6	reviewed	TASL_HUMAN	TLR adapter interacting with SLC15A4 on the lysosome	TASL CXorf21	Homo sapiens (Human)	301
Q9HC07	reviewed	TM165_HUMAN	Transmembrane protein 165 (Transmembrane protein PT27) (Transmembrane protein TPARL)	TMEM165 TPARL	Homo sapiens (Human)	324
Q9HCC9	reviewed	LST2_HUMAN	Lateral signaling target protein 2 homolog, hLst2 (Zinc finger FYVE domain-containing protein 28)	ZFYVE28 KIAA1643 LST2	Homo sapiens (Human)	887
Q9HD42	reviewed	CHM1A_HUMAN	Charged multivesicular body protein 1a (Chromatin-modifying protein 1a, CHMP1a) (Vacuolar protein sorting-associated protein 46-1, Vps46-1, hVps46-1)	CHMP1A CHMP1 KIAA0047 PCOLN3 PRSM1	Homo sapiens (Human)	196
Q9NP58	reviewed	ABCB6_HUMAN	ATP-binding cassette sub-family B member 6 (ABC-type heme transporter ABCB6, EC 7.6.2.5) (Mitochondrial ABC transporter 3, Mt-ABC transporter 3) (P-glycoprotein-related protein) (Ubiquitously-expressed mammalian ABC half transporter)	ABCB6 MTABC3 PRP UMAT	Homo sapiens (Human)	842
Q9NP79	reviewed	VTA1_HUMAN	Vacuolar protein sorting-associated protein VTA1 homolog (Dopamine-responsive gene 1 protein, DRG-1) (LYST-interacting protein 5, LIP5) (SKD1-binding protein 1, SBP1)	VTA1 C6orf55 HSPC228 My012	Homo sapiens (Human)	307
Q9NPB9	reviewed	ACKR4_HUMAN	Atypical chemokine receptor 4 (C-C chemokine receptor type 11, C-C CKR-11, CC-CKR-11, CCR-11) (CC chemokine receptor-like 1, CCRL1) (CCX CKR)	ACKR4 CCBP2 CCR11 CCRL1 VSHK1	Homo sapiens (Human)	350
Q9NQ11	reviewed	AT132_HUMAN	Polyamine-transporting ATPase 13A2, EC 7.6.2.-	ATP13A2 PARK9	Homo sapiens (Human)	1180
Q9NQA3	reviewed	WASH6_HUMAN	WAS protein family homolog 6 (Protein FAM39A)	WASH6P CXYorf1 FAM39A	Homo sapiens (Human)	447
Q9NR09	reviewed	BIRC6_HUMAN	Baculoviral IAP repeat-containing protein 6, EC 2.3.2.27 (BIR repeat-containing ubiquitin-conjugating enzyme, BRUCE) (RING-type E3 ubiquitin transferase BIRC6) (Ubiquitin-conjugating BIR domain enzyme apollon, APOLLON)	BIRC6 KIAA1289	Homo sapiens (Human)	4857
Q9NR96	reviewed	TLR9_HUMAN	Toll-like receptor 9 (CD antigen CD289)	TLR9 UNQ5798/PRO19605	Homo sapiens (Human)	1032
Q9NR97	reviewed	TLR8_HUMAN	Toll-like receptor 8 (CD antigen CD288)	TLR8 UNQ249/PRO286	Homo sapiens (Human)	1041
Q9NRW7	reviewed	VPS45_HUMAN	Vacuolar protein sorting-associated protein 45, h-VPS45, hlVps45	VPS45 VPS45A VPS45B	Homo sapiens (Human)	570
Q9NS62	reviewed	THSD1_HUMAN	Thrombospondin type-1 domain-containing protein 1 (Transmembrane molecule with thrombospondin module)	THSD1 TMTSP UNQ3010/PRO9769	Homo sapiens (Human)	852
Q9NTI2	reviewed	AT8A2_HUMAN	Phospholipid-transporting ATPase IB, EC 7.6.2.1 (ATPase class I type 8A member 2) (ML-1) (P4-ATPase flippase complex alpha subunit ATP8A2)	ATP8A2 ATPIB	Homo sapiens (Human)	1188
Q9NUM4	reviewed	T106B_HUMAN	Transmembrane protein 106B	TMEM106B	Homo sapiens (Human)	274
Q9NUS5	reviewed	AP5S1_HUMAN	AP-5 complex subunit sigma-1 (Adaptor-related protein complex 5 sigma subunit, Sigma5)	AP5S1 C20orf29	Homo sapiens (Human)	200
Q9NV92	reviewed	NFIP2_HUMAN	NEDD4 family-interacting protein 2 (NEDD4 WW domain-binding protein 5A) (Putative MAPK-activating protein PM04/PM05/PM06/PM07) (Putative NF-kappa-B-activating protein 413)	NDFIP2 KIAA1165 N4WBP5A	Homo sapiens (Human)	336
Q9NVJ2	reviewed	ARL8B_HUMAN	ADP-ribosylation factor-like protein 8B, EC 3.6.5.2 (ADP-ribosylation factor-like protein 10C) (Novel small G protein indispensable for equal chromosome segregation 1)	ARL8B ARL10C GIE1	Homo sapiens (Human)	186
Q9NX40	reviewed	OCAD1_HUMAN	OCIA domain-containing protein 1 (Ovarian cancer immunoreactive antigen domain containing 1) (Ovarian carcinoma immunoreactive antigen)	OCIAD1 ASRIJ OCIA	Homo sapiens (Human)	245
Q9NX76	reviewed	CKLF6_HUMAN	CKLF-like MARVEL transmembrane domain-containing protein 6 (Chemokine-like factor superfamily member 6)	CMTM6 CKLFSF6	Homo sapiens (Human)	183
Q9NYA1	reviewed	SPHK1_HUMAN	Sphingosine kinase 1, SK 1, SPK 1, EC 2.7.1.91 (Acetyltransferase SPHK1, EC 2.3.1.-)	SPHK1 SK1 SPHK SPK	Homo sapiens (Human)	384
Q9NYJ8	reviewed	TAB2_HUMAN	TGF-beta-activated kinase 1 and MAP3K7-binding protein 2 (Mitogen-activated protein kinase kinase kinase 7-interacting protein 2) (TAK1-binding protein 2, TAB-2) (TGF-beta-activated kinase 1-binding protein 2)	TAB2 KIAA0733 MAP3K7IP2	Homo sapiens (Human)	693
Q9NYK1	reviewed	TLR7_HUMAN	Toll-like receptor 7	TLR7 UNQ248/PRO285	Homo sapiens (Human)	1049
Q9NZ09	reviewed	UBAP1_HUMAN	Ubiquitin-associated protein 1, UBAP-1 (Nasopharyngeal carcinoma-associated gene 20 protein)	UBAP1 NAG20	Homo sapiens (Human)	502
Q9NZ20	reviewed	PA2G3_HUMAN	Group 3 secretory phospholipase A2, EC 3.1.1.4 (Group III secretory phospholipase A2, GIII sPLA2, sPLA2-III) (Phosphatidylcholine 2-acylhydrolase 3)	PLA2G3	Homo sapiens (Human)	509
Q9NZ52	reviewed	GGA3_HUMAN	ADP-ribosylation factor-binding protein GGA3 (Golgi-localized, gamma ear-containing, ARF-binding protein 3)	GGA3 KIAA0154	Homo sapiens (Human)	723
Q9NZD8	reviewed	SPG21_HUMAN	Maspardin (Acid cluster protein 33) (Spastic paraplegia 21 autosomal recessive Mast syndrome protein) (Spastic paraplegia 21 protein)	SPG21 ACP33 BM-019 GL010	Homo sapiens (Human)	308
Q9NZN3	reviewed	EHD3_HUMAN	EH domain-containing protein 3 (PAST homolog 3)	EHD3 EHD2 PAST3	Homo sapiens (Human)	535
Q9NZN4	reviewed	EHD2_HUMAN	EH domain-containing protein 2 (PAST homolog 2)	EHD2 PAST2	Homo sapiens (Human)	543
Q9NZQ7	reviewed	PD1L1_HUMAN	Programmed cell death 1 ligand 1, PD-L1, PDCD1 ligand 1, Programmed death ligand 1, hPD-L1 (B7 homolog 1, B7-H1) (CD antigen CD274)	CD274 B7H1 PDCD1L1 PDCD1LG1 PDL1	Homo sapiens (Human)	290
Q9NZZ3	reviewed	CHMP5_HUMAN	Charged multivesicular body protein 5 (Chromatin-modifying protein 5) (SNF7 domain-containing protein 2) (Vacuolar protein sorting-associated protein 60, Vps60, hVps60)	CHMP5 C9orf83 SNF7DC2 CGI-34 HSPC177 PNAS-114 PNAS-2	Homo sapiens (Human)	219
Q9P0N8	reviewed	MARH2_HUMAN	E3 ubiquitin-protein ligase MARCHF2, EC 2.3.2.27 (Membrane-associated RING finger protein 2) (Membrane-associated RING-CH protein II, MARCH-II) (RING finger protein 172) (RING-type E3 ubiquitin transferase MARCHF2)	MARCHF2 MARCH2 RNF172 HSPC240	Homo sapiens (Human)	246
Q9P0T7	reviewed	TMEM9_HUMAN	Proton-transporting V-type ATPase complex assembly regulator TMEM9, v-ATPase assembly regulator TMEM9 (Dermal papilla-derived protein 4) (Transmembrane protein 9, Protein TMEM9)	TMEM9 DERP4 TMEM9A HSPC186 PSEC0012 UNQ631/PRO1248	Homo sapiens (Human)	183
Q9P253	reviewed	VPS18_HUMAN	Vacuolar protein sorting-associated protein 18 homolog, hVPS18	VPS18 KIAA1475	Homo sapiens (Human)	973
Q9P2R3	reviewed	ANFY1_HUMAN	Rabankyrin-5, Rank-5 (Ankyrin repeat and FYVE domain-containing protein 1) (Ankyrin repeats hooked to a zinc finger motif)	ANKFY1 ANKHZN KIAA1255	Homo sapiens (Human)	1169
Q9P2Y5	reviewed	UVRAG_HUMAN	UV radiation resistance-associated gene protein (p63)	UVRAG	Homo sapiens (Human)	699
Q9UBB6	reviewed	NCDN_HUMAN	Neurochondrin	NCDN KIAA0607	Homo sapiens (Human)	729
Q9UBI4	reviewed	STML1_HUMAN	Stomatin-like protein 1, SLP-1 (EPB72-like protein 1) (Protein unc-24 homolog) (Stomatin-related protein, STORP)	STOML1 SLP1 UNC24 MSTP019	Homo sapiens (Human)	398
Q9UBP0	reviewed	SPAST_HUMAN	Spastin, EC 5.6.1.1 (Spastic paraplegia 4 protein)	SPAST ADPSP FSP2 KIAA1083 SPG4	Homo sapiens (Human)	616
Q9UBQ0	reviewed	VPS29_HUMAN	Vacuolar protein sorting-associated protein 29, hVPS29 (PEP11 homolog) (Vesicle protein sorting 29)	VPS29 DC15 DC7 MDS007	Homo sapiens (Human)	182
Q9UEU0	reviewed	VTI1B_HUMAN	Vesicle transport through interaction with t-SNAREs homolog 1B (Vesicle transport v-SNARE protein Vti1-like 1) (Vti1-rp1)	VTI1B VTI1 VTI1L VTI1L1 VTI2	Homo sapiens (Human)	232
Q9UH99	reviewed	SUN2_HUMAN	SUN domain-containing protein 2 (Protein unc-84 homolog B) (Rab5-interacting protein, Rab5IP) (Sad1/unc-84 protein-like 2)	SUN2 FRIGG KIAA0668 RAB5IP UNC84B	Homo sapiens (Human)	717
Q9UHA4	reviewed	LTOR3_HUMAN	Ragulator complex protein LAMTOR3 (Late endosomal/lysosomal adaptor and MAPK and MTOR activator 3) (MEK-binding partner 1, Mp1) (Mitogen-activated protein kinase kinase 1-interacting protein 1) (Mitogen-activated protein kinase scaffold protein 1)	LAMTOR3 MAP2K1IP1 MAPKSP1 PRO2783	Homo sapiens (Human)	124
Q9UID3	reviewed	VPS51_HUMAN	Vacuolar protein sorting-associated protein 51 homolog (Another new gene 2 protein) (Protein fat-free homolog)	VPS51 ANG2 C11orf2 C11orf3 FFR PP5382	Homo sapiens (Human)	782
Q9UIJ5	reviewed	ZDHC2_HUMAN	Palmitoyltransferase ZDHHC2, EC 2.3.1.225 (Acyltransferase ZDHHC2, EC 2.3.1.-) (Reduced expression associated with metastasis protein, Ream) (Reduced expression in cancer protein, Rec) (Zinc finger DHHC domain-containing protein 2, DHHC-2) (Zinc finger protein 372)	ZDHHC2 REAM REC ZNF372	Homo sapiens (Human)	367
Q9UJ41	reviewed	RABX5_HUMAN	Rab5 GDP/GTP exchange factor (RAP1) (Rabaptin-5-associated exchange factor for Rab5) (Rabex-5)	RABGEF1 RABEX5	Homo sapiens (Human)	491
Q9UJ55	reviewed	MAGL2_HUMAN	MAGE-like protein 2 (Necdin-like protein 1) (Protein nM15)	MAGEL2 NDNL1	Homo sapiens (Human)	1249
Q9UJQ1	reviewed	LAMP5_HUMAN	Lysosome-associated membrane glycoprotein 5 (Brain and dendritic cell-associated LAMP) (Brain-associated LAMP-like protein, BAD-LAMP) (Lysosome-associated membrane protein 5, LAMP-5)	LAMP5 C20orf103	Homo sapiens (Human)	280
Q9UJU6	reviewed	DBNL_HUMAN	Drebrin-like protein (Cervical SH3P7) (Cervical mucin-associated protein) (Drebrin-F) (HPK1-interacting protein of 55 kDa, HIP-55) (SH3 domain-containing protein 7)	DBNL CMAP SH3P7 PP5423	Homo sapiens (Human)	430
Q9UJY4	reviewed	GGA2_HUMAN	ADP-ribosylation factor-binding protein GGA2 (Gamma-adaptin-related protein 2) (Golgi-localized, gamma ear-containing, ARF-binding protein 2) (VHS domain and ear domain of gamma-adaptin, Vear)	GGA2 KIAA1080	Homo sapiens (Human)	613
Q9UJY5	reviewed	GGA1_HUMAN	ADP-ribosylation factor-binding protein GGA1 (Gamma-adaptin-related protein 1) (Golgi-localized, gamma ear-containing, ARF-binding protein 1)	GGA1	Homo sapiens (Human)	639
Q9UK41	reviewed	VPS28_HUMAN	Vacuolar protein sorting-associated protein 28 homolog, H-Vps28 (ESCRT-I complex subunit VPS28)	VPS28	Homo sapiens (Human)	221
Q9UKE5	reviewed	TNIK_HUMAN	TRAF2 and NCK-interacting protein kinase, EC 2.7.11.1	TNIK KIAA0551	Homo sapiens (Human)	1360
Q9UKF2	reviewed	ADA30_HUMAN	Disintegrin and metalloproteinase domain-containing protein 30, ADAM 30, EC 3.4.24.-	ADAM30 UNQ2509/PRO5997	Homo sapiens (Human)	790
Q9UKG1	reviewed	DP13A_HUMAN	DCC-interacting protein 13-alpha, Dip13-alpha (Adapter protein containing PH domain, PTB domain and leucine zipper motif 1)	APPL1 APPL DIP13A KIAA1428	Homo sapiens (Human)	709
Q9UL25	reviewed	RAB21_HUMAN	Ras-related protein Rab-21	RAB21 KIAA0118	Homo sapiens (Human)	225
Q9UL26	reviewed	RB22A_HUMAN	Ras-related protein Rab-22A, Rab-22	RAB22A RAB22	Homo sapiens (Human)	194
Q9ULC3	reviewed	RAB23_HUMAN	Ras-related protein Rab-23	RAB23 HSPC137	Homo sapiens (Human)	237
Q9ULH0	reviewed	KDIS_HUMAN	Kinase D-interacting substrate of 220 kDa (Ankyrin repeat-rich membrane-spanning protein)	KIDINS220 ARMS KIAA1250	Homo sapiens (Human)	1771
Q9ULQ1	reviewed	TPC1_HUMAN	Two pore channel protein 1 (Two pore calcium channel protein 1) (Voltage-dependent calcium channel protein TPC1)	TPCN1 KIAA1169 TPC1	Homo sapiens (Human)	816
Q9ULV4	reviewed	COR1C_HUMAN	Coronin-1C (Coronin-3) (hCRNN4)	CORO1C CRN2 CRNN4	Homo sapiens (Human)	474
Q9ULX5	reviewed	RN112_HUMAN	RING finger protein 112, EC 2.3.2.27 (Brain finger protein) (Zinc finger protein 179)	RNF112 BFP ZNF179	Homo sapiens (Human)	631
Q9UMX3	reviewed	BOK_HUMAN	Bcl-2-related ovarian killer protein, hBOK (Bcl-2-like protein 9, Bcl2-L-9)	BOK BCL2L9	Homo sapiens (Human)	212
Q9UN37	reviewed	VPS4A_HUMAN	Vacuolar protein sorting-associated protein 4A, EC 3.6.4.6 (Protein SKD2) (VPS4-1, hVPS4)	VPS4A VPS4	Homo sapiens (Human)	437
Q9UNF0	reviewed	PACN2_HUMAN	Protein kinase C and casein kinase substrate in neurons protein 2 (Syndapin-2) (Syndapin-II, SdpII)	PACSIN2	Homo sapiens (Human)	486
Q9UNH6	reviewed	SNX7_HUMAN	Sorting nexin-7	SNX7	Homo sapiens (Human)	387
Q9UNH7	reviewed	SNX6_HUMAN	Sorting nexin-6 (TRAF4-associated factor 2) [Cleaved into: Sorting nexin-6, N-terminally processed ]	SNX6	Homo sapiens (Human)	406
Q9UPU7	reviewed	TBD2B_HUMAN	TBC1 domain family member 2B	TBC1D2B KIAA1055	Homo sapiens (Human)	963
Q9UPV9	reviewed	TRAK1_HUMAN	Trafficking kinesin-binding protein 1 (106 kDa O-GlcNAc transferase-interacting protein) (Protein Milton)	TRAK1 KIAA1042 OIP106	Homo sapiens (Human)	953
Q9UQ49	reviewed	NEUR3_HUMAN	Sialidase-3, EC 3.2.1.18 (Ganglioside sialidasedis) (Membrane sialidase) (N-acetyl-alpha-neuraminidase 3)	NEU3	Homo sapiens (Human)	428
Q9UQN3	reviewed	CHM2B_HUMAN	Charged multivesicular body protein 2b (CHMP2.5) (Chromatin-modifying protein 2b, CHMP2b) (Vacuolar protein sorting-associated protein 2-2, Vps2-2, hVps2-2)	CHMP2B CGI-84	Homo sapiens (Human)	213
Q9UQV4	reviewed	LAMP3_HUMAN	Lysosome-associated membrane glycoprotein 3, LAMP-3, Lysosomal-associated membrane protein 3 (DC-lysosome-associated membrane glycoprotein, DC LAMP) (Protein TSC403) (CD antigen CD208)	LAMP3 DCLAMP TSC403	Homo sapiens (Human)	416
Q9Y287	reviewed	ITM2B_HUMAN	Integral membrane protein 2B (Immature BRI2, imBRI2) (Protein E25B) (Transmembrane protein BRI, Bri) [Cleaved into: BRI2, membrane form (Mature BRI2, mBRI2); BRI2 intracellular domain, BRI2 ICD; BRI2C, soluble form; Bri23 peptide, Bri2-23 (ABri23) (C-terminal peptide) (P23 peptide) ]	ITM2B BRI BRI2	Homo sapiens (Human)	266
Q9Y2G3	reviewed	AT11B_HUMAN	Phospholipid-transporting ATPase IF, EC 7.6.2.1 (ATPase IR) (ATPase class VI type 11B) (P4-ATPase flippase complex alpha subunit ATP11B)	ATP11B ATPIF ATPIR KIAA0956	Homo sapiens (Human)	1177
Q9Y2H2	reviewed	SAC2_HUMAN	Phosphatidylinositide phosphatase SAC2, EC 3.1.3.25 (Inositol polyphosphate 5-phosphatase F) (Sac domain-containing inositol phosphatase 2) (Sac domain-containing phosphoinositide 4-phosphatase 2, hSAC2)	INPP5F KIAA0966 SAC2 MSTP007 MSTP047	Homo sapiens (Human)	1132
Q9Y2I1	reviewed	NISCH_HUMAN	Nischarin (Imidazoline receptor 1, I-1, IR1) (Imidazoline receptor antisera-selected protein, hIRAS) (Imidazoline-1 receptor, I1R) (Imidazoline-1 receptor candidate protein, I-1 receptor candidate protein, I1R candidate protein)	NISCH IRAS KIAA0975	Homo sapiens (Human)	1504
Q9Y2I7	reviewed	FYV1_HUMAN	1-phosphatidylinositol 3-phosphate 5-kinase, Phosphatidylinositol 3-phosphate 5-kinase, EC 2.7.1.150 (FYVE finger-containing phosphoinositide kinase) (PIKfyve) (Phosphatidylinositol 3-phosphate 5-kinase type III, PIPkin-III, Type III PIP kinase) (Serine-protein kinase PIKFYVE, EC 2.7.11.1)	PIKFYVE KIAA0981 PIP5K3	Homo sapiens (Human)	2098
Q9Y2J4	reviewed	AMOL2_HUMAN	Angiomotin-like protein 2 (Leman coiled-coil protein, LCCP)	AMOTL2 KIAA0989	Homo sapiens (Human)	779
Q9Y2Q5	reviewed	LTOR2_HUMAN	Ragulator complex protein LAMTOR2 (Endosomal adaptor protein p14) (Late endosomal/lysosomal Mp1-interacting protein) (Late endosomal/lysosomal adaptor and MAPK and MTOR activator 2) (Mitogen-activated protein-binding protein-interacting protein, MAPBP-interacting protein) (Roadblock domain-containing protein 3)	LAMTOR2 MAPBPIP ROBLD3 HSPC003	Homo sapiens (Human)	125
Q9Y328	reviewed	NSG2_HUMAN	Neuronal vesicle trafficking-associated protein 2 (Neuron-specific protein family member 2) (Protein p19, Hmp19)	NSG2 CALY3	Homo sapiens (Human)	171
Q9Y3C0	reviewed	WASC3_HUMAN	WASH complex subunit 3 (Coiled-coil domain-containing protein 53)	WASHC3 AD-016 CCDC53 CGI-116 x0009	Homo sapiens (Human)	194
Q9Y3C5	reviewed	RNF11_HUMAN	RING finger protein 11	RNF11 CGI-123	Homo sapiens (Human)	154
Q9Y3E7	reviewed	CHMP3_HUMAN	Charged multivesicular body protein 3 (Chromatin-modifying protein 3) (Neuroendocrine differentiation factor) (Vacuolar protein sorting-associated protein 24, hVps24)	CHMP3 CGI149 NEDF VPS24 CGI-149	Homo sapiens (Human)	222
Q9Y3L5	reviewed	RAP2C_HUMAN	Ras-related protein Rap-2c, EC 3.6.5.2	RAP2C	Homo sapiens (Human)	183
Q9Y3R5	reviewed	DOP2_HUMAN	Protein dopey-2	DOP1B C21orf5 DOPEY2 KIAA0933	Homo sapiens (Human)	2298
Q9Y487	reviewed	VPP2_HUMAN	V-type proton ATPase 116 kDa subunit a 2, V-ATPase 116 kDa subunit a 2 (Lysosomal H(+)-transporting ATPase V0 subunit a 2) (TJ6) (Vacuolar proton translocating ATPase 116 kDa subunit a isoform 2)	ATP6V0A2	Homo sapiens (Human)	856
Q9Y4D2	reviewed	DGLA_HUMAN	Diacylglycerol lipase-alpha, DAGL-alpha, DGL-alpha, EC 3.1.1.116 (Neural stem cell-derived dendrite regulator) (Sn1-specific diacylglycerol lipase alpha)	DAGLA C11orf11 KIAA0659 NSDDR	Homo sapiens (Human)	1042
Q9Y4E1	reviewed	WAC2C_HUMAN	WASH complex subunit 2C (Vaccinia virus penetration factor, VPEF)	WASHC2C FAM21C KIAA0592 VPEF	Homo sapiens (Human)	1320
Q9Y4G2	reviewed	PKHM1_HUMAN	Pleckstrin homology domain-containing family M member 1, PH domain-containing family M member 1 (162 kDa adapter protein, AP162)	PLEKHM1 KIAA0356	Homo sapiens (Human)	1056
Q9Y4G8	reviewed	RPGF2_HUMAN	Rap guanine nucleotide exchange factor 2 (Cyclic nucleotide ras GEF, CNrasGEF) (Neural RAP guanine nucleotide exchange protein, nRap GEP) (PDZ domain-containing guanine nucleotide exchange factor 1, PDZ-GEF1) (RA-GEF-1) (Ras/Rap1-associating GEF-1)	RAPGEF2 KIAA0313 NRAPGEP PDZGEF1	Homo sapiens (Human)	1499
Q9Y548	reviewed	YIPF1_HUMAN	Protein YIPF1 (YIP1 family member 1)	YIPF1	Homo sapiens (Human)	306
Q9Y5W7	reviewed	SNX14_HUMAN	Sorting nexin-14	SNX14	Homo sapiens (Human)	946
Q9Y5W8	reviewed	SNX13_HUMAN	Sorting nexin-13 (RGS domain- and PHOX domain-containing protein) (RGS-PX1)	SNX13 KIAA0713	Homo sapiens (Human)	968
Q9Y5W9	reviewed	SNX11_HUMAN	Sorting nexin-11	SNX11	Homo sapiens (Human)	270
Q9Y5X0	reviewed	SNX10_HUMAN	Sorting nexin-10	SNX10	Homo sapiens (Human)	201
Q9Y5X2	reviewed	SNX8_HUMAN	Sorting nexin-8	SNX8	Homo sapiens (Human)	465
Q9Y5X3	reviewed	SNX5_HUMAN	Sorting nexin-5	SNX5	Homo sapiens (Human)	404
Q9Y5Z0	reviewed	BACE2_HUMAN	Beta-secretase 2, EC 3.4.23.45 (Aspartic-like protease 56 kDa) (Aspartyl protease 1, ASP1, Asp 1) (Beta-site amyloid precursor protein cleaving enzyme 2, Beta-site APP cleaving enzyme 2) (Down region aspartic protease, DRAP) (Memapsin-1) (Membrane-associated aspartic protease 1) (Theta-secretase)	BACE2 AEPLC ALP56 ASP21 CDA13 UNQ418/PRO852	Homo sapiens (Human)	518
Q9Y6D5	reviewed	BIG2_HUMAN	Brefeldin A-inhibited guanine nucleotide-exchange protein 2, Brefeldin A-inhibited GEP 2 (ADP-ribosylation factor guanine nucleotide-exchange factor 2)	ARFGEF2 ARFGEP2 BIG2	Homo sapiens (Human)	1785
A0A1B0GVQ0	reviewed	SPAR_HUMAN	Small regulatory polypeptide of amino acid response	SPAAR LINC00961 SPAR	Homo sapiens (Human)	90
A6NC51	reviewed	T150B_HUMAN	Modulator of macroautophagy TMEM150B (Protein DRAM-3) (Transmembrane protein 150B) (Transmembrane protein 224)	TMEM150B TMEM224	Homo sapiens (Human)	233
O75901	reviewed	RASF9_HUMAN	Ras association domain-containing protein 9 (PAM COOH-terminal interactor protein 1, P-CIP1) (Peptidylglycine alpha-amidating monooxygenase COOH-terminal interactor)	RASSF9 PAMCI PCIP1	Homo sapiens (Human)	435
Q6ZMB5	reviewed	T184A_HUMAN	Transmembrane protein 184A	TMEM184A	Homo sapiens (Human)	413
Q6ZS81	reviewed	WDFY4_HUMAN	WD repeat- and FYVE domain-containing protein 4	WDFY4 C10orf64 KIAA1607	Homo sapiens (Human)	3184
Q8IWF6	reviewed	DEN6A_HUMAN	Protein DENND6A (DENN domain-containing protein 6A)	DENND6A FAM116A	Homo sapiens (Human)	608
Q8IZ08	reviewed	GP135_HUMAN	G-protein coupled receptor 135	GPR135	Homo sapiens (Human)	494
Q8N3D4	reviewed	EH1L1_HUMAN	EH domain-binding protein 1-like protein 1	EHBP1L1	Homo sapiens (Human)	1523
Q8NBF6	reviewed	AVL9_HUMAN	Late secretory pathway protein AVL9 homolog	AVL9 KIAA0241	Homo sapiens (Human)	648
Q8NCF0	reviewed	CL18C_HUMAN	C-type lectin domain family 18 member C (Mannose receptor-like protein 3)	CLEC18C MRLP3	Homo sapiens (Human)	446
Q8TC26	reviewed	TM163_HUMAN	Transmembrane protein 163	TMEM163	Homo sapiens (Human)	289
Q969T3	reviewed	SNX21_HUMAN	Sorting nexin-21 (Sorting nexin L, SNX-L)	SNX21 C20orf161 SNXL	Homo sapiens (Human)	373
Q96L33	reviewed	RHOV_HUMAN	Rho-related GTP-binding protein RhoV (CDC42-like GTPase 2) (GTP-binding protein-like 2) (Rho GTPase-like protein ARHV) (Wnt-1 responsive Cdc42 homolog 2, WRCH-2)	RHOV ARHV WRCH2	Homo sapiens (Human)	236
Q99805	reviewed	TM9S2_HUMAN	Transmembrane 9 superfamily member 2 (p76)	TM9SF2	Homo sapiens (Human)	663
Q9H3E2	reviewed	SNX25_HUMAN	Sorting nexin-25	SNX25 MSTP043	Homo sapiens (Human)	840
Q9NQ34	reviewed	TMM9B_HUMAN	Transmembrane protein 9B	TMEM9B C11orf15 UNQ712/PRO1375	Homo sapiens (Human)	198
Q9P260	reviewed	RELCH_HUMAN	RAB11-binding protein RELCH (LisH domain and HEAT repeat-containing protein KIAA1468) (RAB11 binding and LisH domain, coiled-coil and HEAT repeat-containing) (RAB11-binding protein containing LisH, coiled-coil, and HEAT repeats)	RELCH KIAA1468	Homo sapiens (Human)	1216
Q9UHE8	reviewed	STEA1_HUMAN	Metalloreductase STEAP1, EC 1.16.1.- (Six-transmembrane epithelial antigen of prostate 1)	STEAP1 PRSS24 STEAP	Homo sapiens (Human)	339
Q9ULJ7	reviewed	ANR50_HUMAN	Ankyrin repeat domain-containing protein 50	ANKRD50 KIAA1223	Homo sapiens (Human)	1429
O60347	reviewed	TBC12_HUMAN	TBC1 domain family member 12	TBC1D12 KIAA0608	Homo sapiens (Human)	775
Q4G0F5	reviewed	VP26B_HUMAN	Vacuolar protein sorting-associated protein 26B (Vesicle protein sorting 26B)	VPS26B	Homo sapiens (Human)	336
Q56VL3	reviewed	OCAD2_HUMAN	OCIA domain-containing protein 2 (Ovarian carcinoma immunoreactive antigen-like protein)	OCIAD2	Homo sapiens (Human)	154
Q6NSW5	reviewed	DE10B_HUMAN	Putative DENN domain-containing protein 10 B (DENND10 pseudogene 1) (Putative protein FAM45B)	DENND10P1 FAM45 FAM45BP HT011	Homo sapiens (Human)	357
Q6UXF7	reviewed	CL18B_HUMAN	C-type lectin domain family 18 member B (Mannose receptor-like protein 1)	CLEC18B MRLP1 UNQ306/PRO347	Homo sapiens (Human)	455
Q8IVY1	reviewed	CA210_HUMAN	Type III endosome membrane protein TEMP, TEMP	C1orf210	Homo sapiens (Human)	113
Q8N8Q9	reviewed	NIPA2_HUMAN	Magnesium transporter NIPA2 (Non-imprinted in Prader-Willi/Angelman syndrome region protein 2)	NIPA2	Homo sapiens (Human)	360
Q8NEG7	reviewed	DEN6B_HUMAN	Protein DENND6B (DENN domain-containing protein 6B)	DENND6B FAM116B	Homo sapiens (Human)	585
A6NI56	reviewed	CC154_HUMAN	Coiled-coil domain-containing protein 154	CCDC154 C16orf29	Homo sapiens (Human)	667

## Sheet: lysosomes
https://www.uniprot.org/uniprotkb?facets=reviewed%3Atrue%2Cmodel_organism%3A9606&query=%28cc_scl_term%3ASL-0158%29											overlap CTRL NMGs (97 proteins)	overlap DLB NMGs (96 proteins)	overlap between CTRL and DLB and lysosomes (94 proteins)
Entry	Reviewed	Entry Name	Protein names	Gene Names	Organism	Length					O00115	O00115	O00115
O00115	reviewed	DNS2A_HUMAN	Deoxyribonuclease-2-alpha, EC 3.1.22.1 (Acid DNase) (Deoxyribonuclease II alpha, DNase II alpha) (Lysosomal DNase II) (R31240_2)	DNASE2 DNASE2A DNL2	Homo sapiens (Human)	360					O00584	O00584	O00584
O00338	reviewed	ST1C2_HUMAN	Sulfotransferase 1C2, ST1C2, EC 2.8.2.1 (Sulfotransferase 1C1, SULT1C#1) (humSULTC2)	SULT1C2 SULT1C1	Homo sapiens (Human)	296					O15118	O15118	O15118
O00462	reviewed	MANBA_HUMAN	Beta-mannosidase, EC 3.2.1.25 (Lysosomal beta A mannosidase) (Mannanase, Mannase)	MANBA MANB1	Homo sapiens (Human)	879					O43504	O43504	O43504
O00584	reviewed	RNT2_HUMAN	Ribonuclease T2, EC 4.6.1.19 (Ribonuclease 6)	RNASET2 RNASE6PL	Homo sapiens (Human)	256					O43567	O43567	O43567
O00754	reviewed	MA2B1_HUMAN	Lysosomal alpha-mannosidase, Laman, EC 3.2.1.24 (Lysosomal acid alpha-mannosidase) (Mannosidase alpha class 2B member 1) (Mannosidase alpha-B) [Cleaved into: Lysosomal alpha-mannosidase A peptide; Lysosomal alpha-mannosidase B peptide; Lysosomal alpha-mannosidase C peptide; Lysosomal alpha-mannosidase D peptide; Lysosomal alpha-mannosidase E peptide ]	MAN2B1 LAMAN MANB	Homo sapiens (Human)	1011					O43581	O43581	O43581
O14678	reviewed	ABCD4_HUMAN	Lysosomal cobalamin transporter ABCD4, EC 7.6.2.8 (ATP-binding cassette sub-family D member 4) (PMP70-related protein, P70R) (Peroxisomal membrane protein 1-like, PXMP1-L) (Peroxisomal membrane protein 69, PMP69)	ABCD4 PXMP1L	Homo sapiens (Human)	606					O60271	O60271	O60271
O14773	reviewed	TPP1_HUMAN	Tripeptidyl-peptidase 1, TPP-1, EC 3.4.14.9 (Cell growth-inhibiting gene 1 protein) (Lysosomal pepstatin-insensitive protease, LPIC) (Tripeptidyl aminopeptidase) (Tripeptidyl-peptidase I, TPP-I)	TPP1 CLN2 GIG1 UNQ267/PRO304	Homo sapiens (Human)	563					O75787	P01903	P04062
O14863	reviewed	ZNT4_HUMAN	Zinc transporter 4, ZnT-4 (Solute carrier family 30 member 4)	SLC30A4 ZNT4	Homo sapiens (Human)	429					P04062	P04062	P04066
O14894	reviewed	T4S5_HUMAN	Transmembrane 4 L6 family member 5 (Tetraspan transmembrane protein L6H)	TM4SF5	Homo sapiens (Human)	197					P04066	P04066	P06280
O15118	reviewed	NPC1_HUMAN	NPC intracellular cholesterol transporter 1 (Niemann-Pick C1 protein)	NPC1	Homo sapiens (Human)	1278					P06280	P06280	P06865
O15496	reviewed	PA2GX_HUMAN	Group 10 secretory phospholipase A2, EC 3.1.1.4 (Group X secretory phospholipase A2, GX sPLA2, sPLA2-X) (Phosphatidylcholine 2-acylhydrolase 10)	PLA2G10	Homo sapiens (Human)	165					P06865	P06865	P07339
O43504	reviewed	LTOR5_HUMAN	Ragulator complex protein LAMTOR5 (Hepatitis B virus X-interacting protein, HBV X-interacting protein, HBX-interacting protein) (Late endosomal/lysosomal adaptor and MAPK and MTOR activator 5)	LAMTOR5 HBXIP XIP	Homo sapiens (Human)	91					P07339	P07339	P07602
O43567	reviewed	RNF13_HUMAN	E3 ubiquitin-protein ligase RNF13, EC 2.3.2.27 (RING finger protein 13)	RNF13 RZF	Homo sapiens (Human)	381					P07602	P07602	P07686
O43581	reviewed	SYT7_HUMAN	Synaptotagmin-7 (IPCA-7) (Prostate cancer-associated protein 7) (Synaptotagmin VII, SytVII)	SYT7 PCANAP7	Homo sapiens (Human)	403					P07686	P07686	P07711
O60218	reviewed	AK1BA_HUMAN	Aldo-keto reductase family 1 member B10, EC 1.1.1.300, EC 1.1.1.54 (ARL-1) (Aldose reductase-like) (Aldose reductase-related protein, ARP, hARP) (Small intestine reductase, SI reductase)	AKR1B10 AKR1B11	Homo sapiens (Human)	316					P07711	P07711	P07858
O60271	reviewed	JIP4_HUMAN	C-Jun-amino-terminal kinase-interacting protein 4, JIP-4, JNK-interacting protein 4 (Cancer/testis antigen 89, CT89) (Human lung cancer oncogene 6 protein, HLC-6) (JNK-associated leucine-zipper protein, JLP) (Mitogen-activated protein kinase 8-interacting protein 4) (Proliferation-inducing protein 6) (Protein highly expressed in testis, PHET) (Sperm surface protein) (Sperm-associated antigen 9) (…	SPAG9 HSS KIAA0516 MAPK8IP4 SYD1 HLC6	Homo sapiens (Human)	1321					P07858	P07858	P08195
O60478	reviewed	G137B_HUMAN	Integral membrane protein GPR137B (Transmembrane 7 superfamily member 1 protein)	GPR137B TM7SF1	Homo sapiens (Human)	399					P08195	P08195	P08962
O60494	reviewed	CUBN_HUMAN	Cubilin (460 kDa receptor) (Intestinal intrinsic factor receptor) (Intrinsic factor-cobalamin receptor) (Intrinsic factor-vitamin B12 receptor)	CUBN IFCR	Homo sapiens (Human)	3623					P08962	P08962	P10253
O60635	reviewed	TSN1_HUMAN	Tetraspanin-1, Tspan-1 (Tetraspan NET-1) (Tetraspanin TM4-C)	TSPAN1	Homo sapiens (Human)	241					P10253	P10253	P10619
O60911	reviewed	CATL2_HUMAN	Cathepsin L2, EC 3.4.22.43 (Cathepsin U) (Cathepsin V)	CTSV CATL2 CTSL2 CTSU UNQ268/PRO305	Homo sapiens (Human)	334					P10619	P10619	P11117
O60931	reviewed	CTNS_HUMAN	Cystinosin	CTNS	Homo sapiens (Human)	367					P11117	P11117	P11279
O75140	reviewed	DEPD5_HUMAN	GATOR complex protein DEPDC5 (DEP domain-containing protein 5)	DEPDC5 KIAA0645	Homo sapiens (Human)	1603					P11279	P11279	P13473
O75503	reviewed	CLN5_HUMAN	Ceroid-lipofuscinosis neuronal protein 5, Protein CLN5 [Cleaved into: Ceroid-lipofuscinosis neuronal protein 5, secreted form ]	CLN5	Homo sapiens (Human)	358					P13473	P13473	P15586
O75787	reviewed	RENR_HUMAN	Renin receptor (ATPase H(+)-transporting lysosomal accessory protein 2) (ATPase H(+)-transporting lysosomal-interacting protein 2) (ER-localized type I transmembrane adapter) (Embryonic liver differentiation factor 10) (N14F) (Renin/prorenin receptor) (Vacuolar ATP synthase membrane sector-associated protein M8-9, ATP6M8-9, V-ATPase M8.9 subunit) [Cleaved into: Renin receptor N-terminal fragment;…	ATP6AP2 ATP6IP2 CAPER ELDF10 HT028 MSTP009 PSEC0072	Homo sapiens (Human)	350					P15586	P15586	P15848
O94759	reviewed	TRPM2_HUMAN	Transient receptor potential cation channel subfamily M member 2 (Estrogen-responsive element-associated gene 1 protein) (Long transient receptor potential channel 2, LTrpC-2, LTrpC2) (Transient receptor potential channel 7, TrpC7) (Transient receptor potential melastatin 2)	TRPM2 EREG1 KNP3 LTRPC2 TRPC7	Homo sapiens (Human)	1503					P15848	P15848	P16278
O94823	reviewed	AT10B_HUMAN	Phospholipid-transporting ATPase VB, EC 7.6.2.1 (ATPase class V type 10B) (P4-ATPase flippase complex alpha subunit ATP10B)	ATP10B ATPVB KIAA0715	Homo sapiens (Human)	1461					P16278	P16278	P17050
O94886	reviewed	CSCL1_HUMAN	CSC1-like protein 1 (Transmembrane protein 63A)	TMEM63A KIAA0489 KIAA0792	Homo sapiens (Human)	807					P17050	P17050	P17900
O95295	reviewed	SNAPN_HUMAN	SNARE-associated protein Snapin (Biogenesis of lysosome-related organelles complex 1 subunit 7, BLOC-1 subunit 7) (Synaptosomal-associated protein 25-binding protein, SNAP-associated protein)	SNAPIN BLOC1S7 SNAP25BP SNAPAP	Homo sapiens (Human)	136					P17900	P17900	P20336
O95415	reviewed	BRI3_HUMAN	Brain protein I3 (pRGR2)	BRI3	Homo sapiens (Human)	125					P20336	P20336	P20645
P00813	reviewed	ADA_HUMAN	Adenosine deaminase, EC 3.5.4.4 (Adenosine aminohydrolase)	ADA ADA1	Homo sapiens (Human)	363					P20645	P20645	P22304
P01130	reviewed	LDLR_HUMAN	Low-density lipoprotein receptor, LDL receptor	LDLR	Homo sapiens (Human)	860					P22304	P22304	P27797
P01584	reviewed	IL1B_HUMAN	Interleukin-1 beta, IL-1 beta (Catabolin)	IL1B IL1F2	Homo sapiens (Human)	269					P27797	P27797	P30041
P01903	reviewed	DRA_HUMAN	HLA class II histocompatibility antigen, DR alpha chain (MHC class II antigen DRA)	HLA-DRA HLA-DRA1	Homo sapiens (Human)	254					P30041	P30041	P30740
P01906	reviewed	DQA2_HUMAN	HLA class II histocompatibility antigen, DQ alpha 2 chain (DX alpha chain) (HLA class II histocompatibility antigen, DQ(6) alpha chain) (HLA-DQA1) (MHC class II DQA2)	HLA-DQA2 HLA-DXA	Homo sapiens (Human)	255					P30740	P30740	P33176
P01909	reviewed	DQA1_HUMAN	HLA class II histocompatibility antigen, DQ alpha 1 chain (DC-1 alpha chain) (DC-alpha) (HLA-DCA) (MHC class II DQA1)	HLA-DQA1	Homo sapiens (Human)	254					P33176	P33176	P34059
P01911	reviewed	DRB1_HUMAN	HLA class II histocompatibility antigen, DRB1 beta chain (Human leukocyte antigen DRB1, HLA-DRB1)	HLA-DRB1	Homo sapiens (Human)	266					P34059	P34059	P38571
P01920	reviewed	DQB1_HUMAN	HLA class II histocompatibility antigen, DQ beta 1 chain (MHC class II antigen DQB1)	HLA-DQB1 HLA-DQB	Homo sapiens (Human)	261					P38571	P38571	P38606
P02511	reviewed	CRYAB_HUMAN	Alpha-crystallin B chain (Alpha(B)-crystallin) (Heat shock protein beta-5, HspB5) (Renal carcinoma antigen NY-REN-27) (Rosenthal fiber component)	CRYAB CRYA2 HSPB5	Homo sapiens (Human)	175					P38606	P38606	P42345
P04062	reviewed	GLCM_HUMAN	Lysosomal acid glucosylceramidase, Lysosomal acid GCase, EC 3.2.1.45 (Acid beta-glucosidase) (Alglucerase) (Beta-glucocerebrosidase, Beta-GC) (Cholesterol glucosyltransferase, SGTase, EC 2.4.1.-) (Cholesteryl-beta-glucosidase, EC 3.2.1.-) (D-glucosyl-N-acylsphingosine glucohydrolase) (Imiglucerase) (Lysosomal cholesterol glycosyltransferase) (Lysosomal galactosylceramidase, EC 3.2.1.46) (Lysosoma…	GBA GC GLUC	Homo sapiens (Human)	536					P42345	P42345	P42785
P04066	reviewed	FUCO_HUMAN	Tissue alpha-L-fucosidase, EC 3.2.1.51 (Alpha-L-fucosidase I) (Alpha-L-fucoside fucohydrolase 1, Alpha-L-fucosidase 1)	FUCA1 Nbla10230	Homo sapiens (Human)	466					P42785	P42785	P48426
P04233	reviewed	HG2A_HUMAN	HLA class II histocompatibility antigen gamma chain (HLA-DR antigens-associated invariant chain) (Ia antigen-associated invariant chain, Ii) (CD antigen CD74) [Cleaved into: Class-II-associated invariant chain peptide, CLIP ]	CD74 DHLAG	Homo sapiens (Human)	296					P48426	P48426	P50897
P04440	reviewed	DPB1_HUMAN	HLA class II histocompatibility antigen, DP beta 1 chain (HLA class II histocompatibility antigen, DP(W4) beta chain) (MHC class II antigen DPB1)	HLA-DPB1 HLA-DP1B	Homo sapiens (Human)	258					P50897	P50897	P51149
P05164	reviewed	PERM_HUMAN	Myeloperoxidase, MPO, EC 1.11.2.2 [Cleaved into: Myeloperoxidase; 89 kDa myeloperoxidase; 84 kDa myeloperoxidase; Myeloperoxidase light chain; Myeloperoxidase heavy chain ]	MPO	Homo sapiens (Human)	745					P51149	P51149	P51688
P05538	reviewed	DQB2_HUMAN	HLA class II histocompatibility antigen, DQ beta 2 chain (HLA class II histocompatibility antigen, DX beta chain) (MHC class II antigen DQB2)	HLA-DQB2 HLA-DXB	Homo sapiens (Human)	268					P51688	P51688	P51798
P06213	reviewed	INSR_HUMAN	Insulin receptor, IR, EC 2.7.10.1 (CD antigen CD220) [Cleaved into: Insulin receptor subunit alpha; Insulin receptor subunit beta ]	INSR	Homo sapiens (Human)	1382					P51798	P51798	P51809
P06280	reviewed	AGAL_HUMAN	Alpha-galactosidase A, EC 3.2.1.22 (Alpha-D-galactosidase A) (Alpha-D-galactoside galactohydrolase) (Galactosylgalactosylglucosylceramidase GLA) (Melibiase) (Agalsidase)	GLA	Homo sapiens (Human)	429					P51809	P51809	P55735
P06340	reviewed	DOA_HUMAN	HLA class II histocompatibility antigen, DO alpha chain (MHC DN-alpha) (MHC DZ alpha) (MHC class II antigen DOA)	HLA-DOA HLA-DNA HLA-DZA	Homo sapiens (Human)	250					P55735	P55735	P61421
P06865	reviewed	HEXA_HUMAN	Beta-hexosaminidase subunit alpha, EC 3.2.1.52 (Beta-N-acetylhexosaminidase subunit alpha, Hexosaminidase subunit A) (N-acetyl-beta-glucosaminidase subunit alpha)	HEXA	Homo sapiens (Human)	529					P61421	P61421	P61916
P07339	reviewed	CATD_HUMAN	Cathepsin D, EC 3.4.23.5 [Cleaved into: Cathepsin D light chain; Cathepsin D heavy chain ]	CTSD CPSD	Homo sapiens (Human)	412					P61916	P61916	Q01085
P07602	reviewed	SAP_HUMAN	Prosaposin (Proactivator polypeptide) [Cleaved into: Saposin-A (Protein A); Saposin-B-Val; Saposin-B (Cerebroside sulfate activator, CSAct) (Dispersin) (Sphingolipid activator protein 1, SAP-1) (Sulfatide/GM1 activator); Saposin-C (A1 activator) (Co-beta-glucosidase) (Glucosylceramidase activator) (Sphingolipid activator protein 2, SAP-2); Saposin-D (Component C) (Protein C) ]	PSAP GLBA SAP1	Homo sapiens (Human)	524					Q01085	Q01085	Q01484
P07686	reviewed	HEXB_HUMAN	Beta-hexosaminidase subunit beta, EC 3.2.1.52 (Beta-N-acetylhexosaminidase subunit beta, Hexosaminidase subunit B) (Cervical cancer proto-oncogene 7 protein, HCC-7) (N-acetyl-beta-glucosaminidase subunit beta) [Cleaved into: Beta-hexosaminidase subunit beta chain B; Beta-hexosaminidase subunit beta chain A ]	HEXB HCC7	Homo sapiens (Human)	556					Q01484	Q01484	Q01650
P07711	reviewed	CATL1_HUMAN	Procathepsin L, EC 3.4.22.15 (Cathepsin L1) (Major excreted protein, MEP) [Cleaved into: Cathepsin L; Cathepsin L heavy chain; Cathepsin L light chain ]	CTSL CTSL1	Homo sapiens (Human)	333					Q01650	Q01650	Q01968
P07858	reviewed	CATB_HUMAN	Cathepsin B, EC 3.4.22.1 (APP secretase, APPS) (Cathepsin B1) [Cleaved into: Cathepsin B light chain; Cathepsin B heavy chain ]	CTSB CPSB	Homo sapiens (Human)	339					Q01968	Q01968	Q12955
P08195	reviewed	4F2_HUMAN	4F2 cell-surface antigen heavy chain, 4F2hc (4F2 heavy chain antigen) (Lymphocyte activation antigen 4F2 large subunit) (Solute carrier family 3 member 2) (CD antigen CD98)	SLC3A2 MDU1	Homo sapiens (Human)	630					Q12955	Q12955	Q13501
P08236	reviewed	BGLR_HUMAN	Beta-glucuronidase, EC 3.2.1.31 (Beta-G1)	GUSB	Homo sapiens (Human)	651					Q13501	Q13501	Q13510
P08311	reviewed	CATG_HUMAN	Cathepsin G, CG, EC 3.4.21.20 [Cleaved into: Cathepsin G, C-terminal truncated form ]	CTSG	Homo sapiens (Human)	255					Q13510	Q13510	Q14108
P08631	reviewed	HCK_HUMAN	Tyrosine-protein kinase HCK, EC 2.7.10.2 (Hematopoietic cell kinase) (Hemopoietic cell kinase) (p59-HCK/p60-HCK) (p59Hck) (p61Hck)	HCK	Homo sapiens (Human)	526					Q14108	Q14108	Q14123
P08962	reviewed	CD63_HUMAN	CD63 antigen (Granulophysin) (Lysosomal-associated membrane protein 3, LAMP-3) (Lysosome integral membrane protein 1, Limp1) (Melanoma-associated antigen ME491) (OMA81H) (Ocular melanoma-associated antigen) (Tetraspanin-30, Tspan-30) (CD antigen CD63)	CD63 MLA1 TSPAN30	Homo sapiens (Human)	238					Q14123	Q14123	Q30154
P09619	reviewed	PGFRB_HUMAN	Platelet-derived growth factor receptor beta, PDGF-R-beta, PDGFR-beta, EC 2.7.10.1 (Beta platelet-derived growth factor receptor) (Beta-type platelet-derived growth factor receptor) (CD140 antigen-like family member B) (Platelet-derived growth factor receptor 1, PDGFR-1) (CD antigen CD140b)	PDGFRB PDGFR PDGFR1	Homo sapiens (Human)	1106					Q30154	Q30154	Q6IAA8
P09668	reviewed	CATH_HUMAN	Pro-cathepsin H [Cleaved into: Cathepsin H mini chain; Cathepsin H, EC 3.4.22.16; Cathepsin H heavy chain; Cathepsin H light chain ]	CTSH CPSB	Homo sapiens (Human)	335					Q6IAA8	Q6IAA8	Q6IQ22
P10124	reviewed	SRGN_HUMAN	Serglycin (Hematopoietic proteoglycan core protein) (Platelet proteoglycan core protein, P.PG) (Secretory granule proteoglycan core protein)	SRGN PRG PRG1	Homo sapiens (Human)	158					Q6IQ22	Q6IQ22	Q6UXG2
P10144	reviewed	GRAB_HUMAN	Granzyme B, EC 3.4.21.79 (C11) (CTLA-1) (Cathepsin G-like 1, CTSGL1) (Cytotoxic T-lymphocyte proteinase 2, Lymphocyte protease) (Fragmentin-2) (Granzyme-2) (Human lymphocyte protein, HLP) (SECT) (T-cell serine protease 1-3E)	GZMB CGL1 CSPB CTLA1 GRB	Homo sapiens (Human)	247					Q6UXG2	Q6UXG2	Q709C8
P10153	reviewed	RNAS2_HUMAN	Non-secretory ribonuclease, EC 4.6.1.18 (Eosinophil-derived neurotoxin) (RNase UpI-2) (Ribonuclease 2, RNase 2) (Ribonuclease US)	RNASE2 EDN RNS2	Homo sapiens (Human)	161					Q709C8	Q709C8	Q7L523
P10253	reviewed	LYAG_HUMAN	Lysosomal alpha-glucosidase, EC 3.2.1.20 (Acid maltase) (Aglucosidase alfa) [Cleaved into: 76 kDa lysosomal alpha-glucosidase; 70 kDa lysosomal alpha-glucosidase ]	GAA	Homo sapiens (Human)	952					Q7L523	Q7L523	Q86T03
P10619	reviewed	PPGB_HUMAN	Lysosomal protective protein, EC 3.4.16.5 (Carboxypeptidase C) (Carboxypeptidase L) (Cathepsin A) (Protective protein cathepsin A, PPCA) (Protective protein for beta-galactosidase) [Cleaved into: Lysosomal protective protein 32 kDa chain; Lysosomal protective protein 20 kDa chain ]	CTSA PPGB	Homo sapiens (Human)	480					Q86T03	Q86T03	Q8IWT6
P11117	reviewed	PPAL_HUMAN	Lysosomal acid phosphatase, LAP, EC 3.1.3.2	ACP2	Homo sapiens (Human)	423					Q8IV08	Q8IWT6	Q8N4L2
P11279	reviewed	LAMP1_HUMAN	Lysosome-associated membrane glycoprotein 1, LAMP-1, Lysosome-associated membrane protein 1 (CD107 antigen-like family member A) (CD antigen CD107a)	LAMP1	Homo sapiens (Human)	417					Q8IWT6	Q8N4L2	Q8NHP8
P13164	reviewed	IFM1_HUMAN	Interferon-induced transmembrane protein 1 (Dispanin subfamily A member 2a, DSPA2a) (Interferon-induced protein 17) (Interferon-inducible protein 9-27) (Leu-13 antigen) (CD antigen CD225)	IFITM1 CD225 IFI17	Homo sapiens (Human)	125					Q8N4L2	Q8NHP8	Q8TAF3
P13284	reviewed	GILT_HUMAN	Gamma-interferon-inducible lysosomal thiol reductase, EC 1.8.-.- (Gamma-interferon-inducible protein IP-30) (Legumaturain)	IFI30 GILT IP30	Homo sapiens (Human)	250					Q8NHP8	Q8TAF3	Q92820
P13473	reviewed	LAMP2_HUMAN	Lysosome-associated membrane glycoprotein 2, LAMP-2, Lysosome-associated membrane protein 2 (CD107 antigen-like family member B) (LGP-96) (CD antigen CD107b)	LAMP2	Homo sapiens (Human)	410					Q8TAF3	Q92820	Q969J3
P13686	reviewed	PPA5_HUMAN	Tartrate-resistant acid phosphatase type 5, TR-AP, EC 3.1.3.2 (Tartrate-resistant acid ATPase, TrATPase) (Type 5 acid phosphatase)	ACP5	Homo sapiens (Human)	325					Q92820	Q969J3	Q96BM9
P13762	reviewed	DRB4_HUMAN	HLA class II histocompatibility antigen, DR beta 4 chain (MHC class II antigen DRB4)	HLA-DRB4	Homo sapiens (Human)	266					Q969J3	Q96BM9	Q99523
P13765	reviewed	DOB_HUMAN	HLA class II histocompatibility antigen, DO beta chain (MHC class II antigen DOB)	HLA-DOB	Homo sapiens (Human)	273					Q96BM9	Q99523	Q9BWS9
P14222	reviewed	PERF_HUMAN	Perforin-1, P1 (Cytolysin) (Lymphocyte pore-forming protein, PFP)	PRF1 PFP	Homo sapiens (Human)	555					Q99523	Q9BWS9	Q9BZC7
P15289	reviewed	ARSA_HUMAN	Arylsulfatase A, ASA, EC 3.1.6.8 (Cerebroside-sulfatase) [Cleaved into: Arylsulfatase A component B; Arylsulfatase A component C ]	ARSA	Homo sapiens (Human)	507					Q9BWS9	Q9BZC7	Q9BZV1
P15309	reviewed	PPAP_HUMAN	Prostatic acid phosphatase, PAP, EC 3.1.3.2 (5'-nucleotidase, 5'-NT, EC 3.1.3.5) (Acid phosphatase 3) (Ecto-5'-nucleotidase) (Protein tyrosine phosphatase ACP3, EC 3.1.3.48) (Thiamine monophosphatase, TMPase) [Cleaved into: PAPf39 ]	ACP3 ACPP	Homo sapiens (Human)	386					Q9BZC7	Q9BZV1	Q9H0B6
P15586	reviewed	GNS_HUMAN	N-acetylglucosamine-6-sulfatase, EC 3.1.6.14 (Glucosamine-6-sulfatase, G6S)	GNS	Homo sapiens (Human)	552					Q9BZV1	Q9H0B6	Q9H269
P15812	reviewed	CD1E_HUMAN	T-cell surface glycoprotein CD1e, membrane-associated, hCD1e (R2G1) (CD antigen CD1e) [Cleaved into: T-cell surface glycoprotein CD1e, soluble, sCD1e ]	CD1E	Homo sapiens (Human)	388					Q9H0B6	Q9H269	Q9HAT2
P15813	reviewed	CD1D_HUMAN	Antigen-presenting glycoprotein CD1d (R3G1) (CD antigen CD1d)	CD1D	Homo sapiens (Human)	335					Q9H269	Q9HAT2	Q9HB90
P15848	reviewed	ARSB_HUMAN	Arylsulfatase B, ASB, EC 3.1.6.12 (N-acetylgalactosamine-4-sulfatase, G4S)	ARSB	Homo sapiens (Human)	533					Q9HAT2	Q9HB90	Q9NP58
P16278	reviewed	BGAL_HUMAN	Beta-galactosidase, EC 3.2.1.23 (Acid beta-galactosidase, Lactase) (Elastin receptor 1)	GLB1 ELNR1	Homo sapiens (Human)	677					Q9HB90	Q9NP58	Q9NQ11
P17050	reviewed	NAGAB_HUMAN	Alpha-N-acetylgalactosaminidase, EC 3.2.1.49 (Alpha-galactosidase B)	NAGA	Homo sapiens (Human)	411					Q9NP58	Q9NQ11	Q9NQX7
P17181	reviewed	INAR1_HUMAN	Interferon alpha/beta receptor 1, IFN-R-1, IFN-alpha/beta receptor 1 (Cytokine receptor class-II member 1) (Cytokine receptor family 2 member 1, CRF2-1) (Type I interferon receptor 1)	IFNAR1 IFNAR	Homo sapiens (Human)	557					Q9NQ11	Q9NQX7	Q9NRA0
P17405	reviewed	ASM_HUMAN	Sphingomyelin phosphodiesterase, EC 3.1.4.12, EC 3.1.4.3 (Acid sphingomyelinase, aSMase)	SMPD1 ASM	Homo sapiens (Human)	631					Q9NQX7	Q9NRA0	Q9P253
P17900	reviewed	SAP3_HUMAN	Ganglioside GM2 activator (Cerebroside sulfate activator protein) (GM2-AP) (Sphingolipid activator protein 3, SAP-3) [Cleaved into: Ganglioside GM2 activator isoform short ]	GM2A	Homo sapiens (Human)	193					Q9NRA0	Q9NUM4	Q9UBR2
P19484	reviewed	TFEB_HUMAN	Transcription factor EB (Class E basic helix-loop-helix protein 35, bHLHe35)	TFEB BHLHE35	Homo sapiens (Human)	476					Q9NVJ2	Q9P253	Q9UBX1
P20036	reviewed	DPA1_HUMAN	HLA class II histocompatibility antigen, DP alpha 1 chain (DP(W3)) (DP(W4)) (HLA-SB alpha chain) (MHC class II DP3-alpha) (MHC class II DPA1)	HLA-DPA1 HLA-DP1A HLASB	Homo sapiens (Human)	260					Q9P253	Q9UBR2	Q9UEU0
P20336	reviewed	RAB3A_HUMAN	Ras-related protein Rab-3A	RAB3A	Homo sapiens (Human)	220					Q9UBR2	Q9UBX1	Q9UGQ3
P20645	reviewed	MPRD_HUMAN	Cation-dependent mannose-6-phosphate receptor, CD Man-6-P receptor, CD-MPR (46 kDa mannose 6-phosphate receptor, MPR 46)	M6PR MPR46 MPRD	Homo sapiens (Human)	277					Q9UBX1	Q9UEU0	Q9UHG3
P20718	reviewed	GRAH_HUMAN	Granzyme H, EC 3.4.21.- (CCP-X) (Cathepsin G-like 2, CTSGL2) (Cytotoxic T-lymphocyte proteinase) (Cytotoxic serine protease C, CSP-C)	GZMH CGL2 CTSGL2	Homo sapiens (Human)	246					Q9UEU0	Q9UGQ3	Q9UHL4
P20933	reviewed	ASPG_HUMAN	N(4)-(beta-N-acetylglucosaminyl)-L-asparaginase, EC 3.5.1.26 (Aspartylglucosaminidase) (Glycosylasparaginase) (N4-(N-acetyl-beta-glucosaminyl)-L-asparagine amidase) [Cleaved into: Glycosylasparaginase alpha chain; Glycosylasparaginase beta chain ]	AGA	Homo sapiens (Human)	346					Q9UGQ3	Q9UHG3	Q9UM22
P21580	reviewed	TNAP3_HUMAN	Tumor necrosis factor alpha-induced protein 3, TNF alpha-induced protein 3, EC 2.3.2.-, EC 3.4.19.12 (OTU domain-containing protein 7C) (Putative DNA-binding protein A20) (Zinc finger protein A20) [Cleaved into: A20p50; A20p37 ]	TNFAIP3 OTUD7C	Homo sapiens (Human)	790					Q9UHG3	Q9UHL4	Q9Y2Q5
P22304	reviewed	IDS_HUMAN	Iduronate 2-sulfatase, EC 3.1.6.13 (Alpha-L-iduronate sulfate sulfatase, Idursulfase) [Cleaved into: Iduronate 2-sulfatase 42 kDa chain; Iduronate 2-sulfatase 14 kDa chain ]	IDS SIDS	Homo sapiens (Human)	550					Q9UHL4	Q9UM22	Q9Y646
P25774	reviewed	CATS_HUMAN	Cathepsin S, EC 3.4.22.27	CTSS	Homo sapiens (Human)	331					Q9UM22	Q9Y2Q5
P27797	reviewed	CALR_HUMAN	Calreticulin (CRP55) (Calregulin) (Endoplasmic reticulum resident protein 60, ERp60) (HACBP) (grp60)	CALR CRTC	Homo sapiens (Human)	417					Q9Y2Q5	Q9Y646
P28067	reviewed	DMA_HUMAN	HLA class II histocompatibility antigen, DM alpha chain (MHC class II antigen DMA) (Really interesting new gene 6 protein)	HLA-DMA DMA RING6	Homo sapiens (Human)	261					Q9Y646
P28068	reviewed	DMB_HUMAN	HLA class II histocompatibility antigen, DM beta chain (MHC class II antigen DMB) (Really interesting new gene 7 protein)	HLA-DMB DMB RING7	Homo sapiens (Human)	263
P28799	reviewed	GRN_HUMAN	Progranulin, PGRN (Acrogranin) (Epithelin precursor) (Glycoprotein of 88 Kda, GP88, Glycoprotein 88) (Granulin precursor) (PC cell-derived growth factor, PCDGF) (Proepithelin, PEPI) [Cleaved into: Paragranulin; Granulin-1 (Granulin G); Granulin-2 (Granulin F); Granulin-3 (Epithelin-2) (Granulin B); Granulin-4 (Epithelin-1) (Granulin A); Granulin-5 (Granulin C); Granulin-6 (Granulin D); Granulin-7…	GRN	Homo sapiens (Human)	593
P29016	reviewed	CD1B_HUMAN	T-cell surface glycoprotein CD1b (CD antigen CD1b)	CD1B	Homo sapiens (Human)	333
P29017	reviewed	CD1C_HUMAN	T-cell surface glycoprotein CD1c (CD antigen CD1c)	CD1C	Homo sapiens (Human)	333
P30041	reviewed	PRDX6_HUMAN	Peroxiredoxin-6, EC 1.11.1.27 (1-Cys peroxiredoxin, 1-Cys PRX) (24 kDa protein) (Acidic calcium-independent phospholipase A2, aiPLA2, EC 3.1.1.4) (Antioxidant protein 2) (Glutathione-dependent peroxiredoxin) (Liver 2D page spot 40) (Lysophosphatidylcholine acyltransferase 5, LPC acyltransferase 5, LPCAT-5, Lyso-PC acyltransferase 5, EC 2.3.1.23) (Non-selenium glutathione peroxidase, NSGPx) (Red b…	PRDX6 AOP2 KIAA0106	Homo sapiens (Human)	224
P30511	reviewed	HLAF_HUMAN	HLA class I histocompatibility antigen, alpha chain F (CDA12) (HLA F antigen) (Leukocyte antigen F) (MHC class I antigen F)	HLA-F HLA-5.4 HLAF	Homo sapiens (Human)	346
P30740	reviewed	ILEU_HUMAN	Leukocyte elastase inhibitor, LEI (Monocyte/neutrophil elastase inhibitor, EI, M/NEI) (Peptidase inhibitor 2, PI-2) (Serpin B1)	SERPINB1 ELANH2 MNEI PI2	Homo sapiens (Human)	379
P33176	reviewed	KINH_HUMAN	Kinesin-1 heavy chain (Conventional kinesin heavy chain) (Ubiquitous kinesin heavy chain, UKHC)	KIF5B KNS KNS1	Homo sapiens (Human)	963
P33897	reviewed	ABCD1_HUMAN	ATP-binding cassette sub-family D member 1, EC 3.1.2.-, EC 7.6.2.- (Adrenoleukodystrophy protein, ALDP)	ABCD1 ALD	Homo sapiens (Human)	745
P34059	reviewed	GALNS_HUMAN	N-acetylgalactosamine-6-sulfatase, EC 3.1.6.4 (Chondroitinsulfatase, Chondroitinase) (Galactose-6-sulfate sulfatase, GalN6S) (N-acetylgalactosamine-6-sulfate sulfatase, GalNAc6S sulfatase)	GALNS	Homo sapiens (Human)	522
P34810	reviewed	CD68_HUMAN	Macrosialin (Gp110) (CD antigen CD68)	CD68	Homo sapiens (Human)	354
P35475	reviewed	IDUA_HUMAN	Alpha-L-iduronidase, EC 3.2.1.76	IDUA	Homo sapiens (Human)	653
P36406	reviewed	TRI23_HUMAN	E3 ubiquitin-protein ligase TRIM23, EC 2.3.2.27 (ADP-ribosylation factor domain-containing protein 1) (GTP-binding protein ARD-1) (RING finger protein 46) (RING-type E3 ubiquitin transferase TRIM23) (Tripartite motif-containing protein 23)	TRIM23 ARD1 ARFD1 RNF46	Homo sapiens (Human)	574
P38571	reviewed	LICH_HUMAN	Lysosomal acid lipase/cholesteryl ester hydrolase, Acid cholesteryl ester hydrolase, LAL, EC 3.1.1.13 (Cholesteryl esterase) (Lipase A) (Sterol esterase)	LIPA	Homo sapiens (Human)	399
P38606	reviewed	VATA_HUMAN	V-type proton ATPase catalytic subunit A, V-ATPase subunit A, EC 7.1.2.2 (V-ATPase 69 kDa subunit) (Vacuolar ATPase isoform VA68) (Vacuolar proton pump subunit alpha)	ATP6V1A ATP6A1 ATP6V1A1 VPP2	Homo sapiens (Human)	617
P42345	reviewed	MTOR_HUMAN	Serine/threonine-protein kinase mTOR, EC 2.7.11.1 (FK506-binding protein 12-rapamycin complex-associated protein 1) (FKBP12-rapamycin complex-associated protein) (Mammalian target of rapamycin, mTOR) (Mechanistic target of rapamycin) (Rapamycin and FKBP12 target 1) (Rapamycin target protein 1)	MTOR FRAP FRAP1 FRAP2 RAFT1 RAPT1	Homo sapiens (Human)	2549
P42785	reviewed	PCP_HUMAN	Lysosomal Pro-X carboxypeptidase, EC 3.4.16.2 (Angiotensinase C) (Lysosomal carboxypeptidase C) (Proline carboxypeptidase) (Prolylcarboxypeptidase, PRCP)	PRCP PCP	Homo sapiens (Human)	496
P42857	reviewed	NSG1_HUMAN	Neuronal vesicle trafficking-associated protein 1 (Neuron-enriched endosomal protein of 21 kDa) (Neuron-specific protein family member 1)	NSG1 D4S234 NEEP21	Homo sapiens (Human)	185
P43234	reviewed	CATO_HUMAN	Cathepsin O, EC 3.4.22.42	CTSO CTSO1	Homo sapiens (Human)	321
P43235	reviewed	CATK_HUMAN	Cathepsin K, EC 3.4.22.38 (Cathepsin O) (Cathepsin O2) (Cathepsin X)	CTSK CTSO CTSO2	Homo sapiens (Human)	329
P48023	reviewed	TNFL6_HUMAN	Tumor necrosis factor ligand superfamily member 6 (Apoptosis antigen ligand, APTL) (CD95 ligand, CD95-L) (Fas antigen ligand, Fas ligand, FasL) (CD antigen CD178) [Cleaved into: Tumor necrosis factor ligand superfamily member 6, membrane form; Tumor necrosis factor ligand superfamily member 6, soluble form (Receptor-binding FasL ectodomain) (Soluble Fas ligand, sFasL); ADAM10-processed FasL form,…	FASLG APT1LG1 CD95L FASL TNFSF6	Homo sapiens (Human)	281
P48426	reviewed	PI42A_HUMAN	Phosphatidylinositol 5-phosphate 4-kinase type-2 alpha, EC 2.7.1.149 (1-phosphatidylinositol 5-phosphate 4-kinase 2-alpha) (Diphosphoinositide kinase 2-alpha) (PIP5KIII) (Phosphatidylinositol 5-Phosphate 4-Kinase, PI5P4Kalpha) (Phosphatidylinositol 5-phosphate 4-kinase type II alpha, PI(5)P 4-kinase type II alpha, PIP4KII-alpha) (PtdIns(4)P-5-kinase B isoform) (PtdIns(4)P-5-kinase C isoform) (Ptd…	PIP4K2A PI5P4KA PIP5K2 PIP5K2A	Homo sapiens (Human)	406
P49754	reviewed	VPS41_HUMAN	Vacuolar protein sorting-associated protein 41 homolog (S53)	VPS41	Homo sapiens (Human)	854
P50851	reviewed	LRBA_HUMAN	Lipopolysaccharide-responsive and beige-like anchor protein (Beige-like protein) (CDC4-like protein)	LRBA BGL CDC4L LBA	Homo sapiens (Human)	2863
P50897	reviewed	PPT1_HUMAN	Palmitoyl-protein thioesterase 1, PPT-1, EC 3.1.2.22 (Palmitoyl-protein hydrolase 1)	PPT1 CLN1 PPT	Homo sapiens (Human)	306
P51149	reviewed	RAB7A_HUMAN	Ras-related protein Rab-7a, EC 3.6.5.2	RAB7A RAB7	Homo sapiens (Human)	207
P51159	reviewed	RB27A_HUMAN	Ras-related protein Rab-27A, Rab-27, EC 3.6.5.2 (GTP-binding protein Ram)	RAB27A RAB27	Homo sapiens (Human)	221
P51688	reviewed	SPHM_HUMAN	N-sulphoglucosamine sulphohydrolase, EC 3.10.1.1 (Sulfoglucosamine sulfamidase) (Sulphamidase)	SGSH HSS	Homo sapiens (Human)	502
P51790	reviewed	CLCN3_HUMAN	H(+)/Cl(-) exchange transporter 3 (Chloride channel protein 3, ClC-3) (Chloride transporter ClC-3)	CLCN3	Homo sapiens (Human)	818
P51793	reviewed	CLCN4_HUMAN	H(+)/Cl(-) exchange transporter 4 (Chloride channel protein 4, ClC-4) (Chloride transporter ClC-4)	CLCN4	Homo sapiens (Human)	760
P51798	reviewed	CLCN7_HUMAN	H(+)/Cl(-) exchange transporter 7 (Chloride channel 7 alpha subunit) (Chloride channel protein 7, ClC-7)	CLCN7	Homo sapiens (Human)	805
P51809	reviewed	VAMP7_HUMAN	Vesicle-associated membrane protein 7, VAMP-7 (Synaptobrevin-like protein 1) (Tetanus-insensitive VAMP, Ti-VAMP)	VAMP7 SYBL1	Homo sapiens (Human)	220
P51810	reviewed	GP143_HUMAN	G-protein coupled receptor 143 (Ocular albinism type 1 protein)	GPR143 OA1	Homo sapiens (Human)	404
P53634	reviewed	CATC_HUMAN	Dipeptidyl peptidase 1, EC 3.4.14.1 (Cathepsin C) (Cathepsin J) (Dipeptidyl peptidase I, DPP-I, DPPI) (Dipeptidyl transferase) [Cleaved into: Dipeptidyl peptidase 1 exclusion domain chain (Dipeptidyl peptidase I exclusion domain chain); Dipeptidyl peptidase 1 heavy chain (Dipeptidyl peptidase I heavy chain); Dipeptidyl peptidase 1 light chain (Dipeptidyl peptidase I light chain) ]	CTSC CPPI	Homo sapiens (Human)	463
P53816	reviewed	PLAT3_HUMAN	Phospholipase A and acyltransferase 3, EC 2.3.1.-, EC 3.1.1.32, EC 3.1.1.4 (Adipose-specific phospholipase A2, AdPLA) (Group XVI phospholipase A1/A2) (H-rev 107 protein homolog, H-REV107, HREV107-1) (HRAS-like suppressor 1) (HRAS-like suppressor 3, HRSL3) (HREV107-3) (Renal carcinoma antigen NY-REN-65)	PLAAT3 HRASLS3 HREV107 PLA2G16	Homo sapiens (Human)	162
P54257	reviewed	HAP1_HUMAN	Huntingtin-associated protein 1, HAP-1 (Neuroan 1)	HAP1 HAP2 HLP1	Homo sapiens (Human)	671
P54802	reviewed	ANAG_HUMAN	Alpha-N-acetylglucosaminidase, EC 3.2.1.50 (N-acetyl-alpha-glucosaminidase, NAG) [Cleaved into: Alpha-N-acetylglucosaminidase 82 kDa form; Alpha-N-acetylglucosaminidase 77 kDa form ]	NAGLU UFHSD1	Homo sapiens (Human)	743
P54803	reviewed	GALC_HUMAN	Galactocerebrosidase, GALCERase, EC 3.2.1.46 (Galactocerebroside beta-galactosidase) (Galactosylceramidase) (Galactosylceramide beta-galactosidase)	GALC	Homo sapiens (Human)	685
P55735	reviewed	SEC13_HUMAN	Protein SEC13 homolog (GATOR complex protein SEC13) (SEC13-like protein 1) (SEC13-related protein)	SEC13 D3S1231E SEC13A SEC13L1 SEC13R	Homo sapiens (Human)	322
P56817	reviewed	BACE1_HUMAN	Beta-secretase 1, EC 3.4.23.46 (Aspartyl protease 2, ASP2, Asp 2) (Beta-site amyloid precursor protein cleaving enzyme 1, Beta-site APP cleaving enzyme 1) (Memapsin-2) (Membrane-associated aspartic protease 2)	BACE1 BACE KIAA1149	Homo sapiens (Human)	501
P57768	reviewed	SNX16_HUMAN	Sorting nexin-16	SNX16	Homo sapiens (Human)	344
P61073	reviewed	CXCR4_HUMAN	C-X-C chemokine receptor type 4, CXC-R4, CXCR-4 (FB22) (Fusin) (HM89) (LCR1) (Leukocyte-derived seven transmembrane domain receptor, LESTR) (Lipopolysaccharide-associated protein 3, LAP-3, LPS-associated protein 3) (NPYRL) (Stromal cell-derived factor 1 receptor, SDF-1 receptor) (CD antigen CD184)	CXCR4	Homo sapiens (Human)	352
P61421	reviewed	VA0D1_HUMAN	V-type proton ATPase subunit d 1, V-ATPase subunit d 1 (32 kDa accessory protein) (V-ATPase 40 kDa accessory protein) (V-ATPase AC39 subunit, p39) (Vacuolar proton pump subunit d 1)	ATP6V0D1 ATP6D VPATPD	Homo sapiens (Human)	351
P61916	reviewed	NPC2_HUMAN	NPC intracellular cholesterol transporter 2 (Epididymal secretory protein E1) (Human epididymis-specific protein 1, He1) (Niemann-Pick disease type C2 protein)	NPC2 HE1	Homo sapiens (Human)	151
P78537	reviewed	BL1S1_HUMAN	Biogenesis of lysosome-related organelles complex 1 subunit 1, BLOC-1 subunit 1 (GCN5-like protein 1) (Protein RT14)	BLOC1S1 BLOS1 GCN5L1 RT14	Homo sapiens (Human)	153
P79483	reviewed	DRB3_HUMAN	HLA class II histocompatibility antigen, DR beta 3 chain (MHC class II antigen DRB3)	HLA-DRB3	Homo sapiens (Human)	266
Q01085	reviewed	TIAR_HUMAN	Nucleolysin TIAR (TIA-1-related protein)	TIAL1	Homo sapiens (Human)	375
Q01484	reviewed	ANK2_HUMAN	Ankyrin-2, ANK-2 (Ankyrin-B) (Brain ankyrin) (Non-erythroid ankyrin)	ANK2 ANKB	Homo sapiens (Human)	3957
Q01628	reviewed	IFM3_HUMAN	Interferon-induced transmembrane protein 3 (Dispanin subfamily A member 2b, DSPA2b) (Interferon-inducible protein 1-8U)	IFITM3	Homo sapiens (Human)	133
Q01629	reviewed	IFM2_HUMAN	Interferon-induced transmembrane protein 2 (Dispanin subfamily A member 2c, DSPA2c) (Interferon-inducible protein 1-8D)	IFITM2	Homo sapiens (Human)	132
Q01650	reviewed	LAT1_HUMAN	Large neutral amino acids transporter small subunit 1 (4F2 light chain, 4F2 LC, 4F2LC) (CD98 light chain) (Integral membrane protein E16, E16) (L-type amino acid transporter 1, hLAT1) (Solute carrier family 7 member 5) (y+ system cationic amino acid transporter)	SLC7A5 CD98LC LAT1 MPE16	Homo sapiens (Human)	507
Q01968	reviewed	OCRL_HUMAN	Inositol polyphosphate 5-phosphatase OCRL, EC 3.1.3.36, EC 3.1.3.56 (Inositol polyphosphate 5-phosphatase OCRL-1, OCRL-1) (Lowe oculocerebrorenal syndrome protein) (Phosphatidylinositol 3,4,5-triphosphate 5-phosphatase, EC 3.1.3.86)	OCRL OCRL1	Homo sapiens (Human)	901
Q02083	reviewed	NAAA_HUMAN	N-acylethanolamine-hydrolyzing acid amidase, EC 3.5.1.60 (Acid ceramidase-like protein) (Acylsphingosine deacylase NAAA, EC 3.5.1.23) (N-acylsphingosine amidohydrolase-like, ASAH-like protein) [Cleaved into: N-acylethanolamine-hydrolyzing acid amidase subunit alpha; N-acylethanolamine-hydrolyzing acid amidase subunit beta ]	NAAA ASAHL PLT	Homo sapiens (Human)	359
Q04900	reviewed	MUC24_HUMAN	Sialomucin core protein 24, MUC-24 (Endolyn) (Multi-glycosylated core protein 24, MGC-24, MGC-24v) (CD antigen CD164)	CD164	Homo sapiens (Human)	197
Q0VGL1	reviewed	LTOR4_HUMAN	Ragulator complex protein LAMTOR4 (Late endosomal/lysosomal adaptor and MAPK and MTOR activator 4) [Cleaved into: Ragulator complex protein LAMTOR4, N-terminally processed ]	LAMTOR4 C7orf59	Homo sapiens (Human)	99
Q12794	reviewed	HYAL1_HUMAN	Hyaluronidase-1, Hyal-1, EC 3.2.1.35 (Hyaluronoglucosaminidase-1) (Lung carcinoma protein 1, LuCa-1)	HYAL1 LUCA1	Homo sapiens (Human)	435
Q12955	reviewed	ANK3_HUMAN	Ankyrin-3, ANK-3 (Ankyrin-G)	ANK3	Homo sapiens (Human)	4377
Q12980	reviewed	NPRL3_HUMAN	GATOR complex protein NPRL3 (-14 gene protein) (Alpha-globin regulatory element-containing gene protein) (Nitrogen permease regulator 3-like protein) (Protein CGTHBA)	NPRL3 C16orf35 CGTHBA MARE	Homo sapiens (Human)	569
Q13224	reviewed	NMDE2_HUMAN	Glutamate receptor ionotropic, NMDA 2B, GluN2B (Glutamate [NMDA] receptor subunit epsilon-2) (N-methyl D-aspartate receptor subtype 2B, NMDAR2B, NR2B) (N-methyl-D-aspartate receptor subunit 3, NR3, hNR3)	GRIN2B NMDAR2B	Homo sapiens (Human)	1484
Q13231	reviewed	CHIT1_HUMAN	Chitotriosidase-1, EC 3.2.1.14 (Chitinase-1)	CHIT1	Homo sapiens (Human)	466
Q13286	reviewed	CLN3_HUMAN	Battenin (Batten disease protein) (Protein CLN3)	CLN3 BTS	Homo sapiens (Human)	438
Q13501	reviewed	SQSTM_HUMAN	Sequestosome-1 (EBI3-associated protein of 60 kDa, EBIAP, p60) (Phosphotyrosine-independent ligand for the Lck SH2 domain of 62 kDa) (Ubiquitin-binding protein p62)	SQSTM1 ORCA OSIL	Homo sapiens (Human)	440
Q13510	reviewed	ASAH1_HUMAN	Acid ceramidase, AC, ACDase, Acid CDase, EC 3.5.1.23 (Acylsphingosine deacylase) (N-acylethanolamine hydrolase ASAH1, EC 3.5.1.-) (N-acylsphingosine amidohydrolase) (Putative 32 kDa heart protein, PHP32) [Cleaved into: Acid ceramidase subunit alpha; Acid ceramidase subunit beta ]	ASAH1 ASAH HSD-33 HSD33	Homo sapiens (Human)	395
Q13571	reviewed	LAPM5_HUMAN	Lysosomal-associated transmembrane protein 5 (Lysosomal-associated multitransmembrane protein 5) (Retinoic acid-inducible E3 protein)	LAPTM5 KIAA0085	Homo sapiens (Human)	262
Q14108	reviewed	SCRB2_HUMAN	Lysosome membrane protein 2 (85 kDa lysosomal membrane sialoglycoprotein, LGP85) (CD36 antigen-like 2) (Lysosome membrane protein II, LIMP II) (Scavenger receptor class B member 2) (CD antigen CD36)	SCARB2 CD36L2 LIMP2 LIMPII	Homo sapiens (Human)	478
Q14123	reviewed	PDE1C_HUMAN	Dual specificity calcium/calmodulin-dependent 3',5'-cyclic nucleotide phosphodiesterase 1C, Cam-PDE 1C, EC 3.1.4.17 (Hcam3)	PDE1C	Homo sapiens (Human)	709
Q14134	reviewed	TRI29_HUMAN	Tripartite motif-containing protein 29 (Ataxia telangiectasia group D-associated protein)	TRIM29 ATDC	Homo sapiens (Human)	588
Q14183	reviewed	DOC2A_HUMAN	Double C2-like domain-containing protein alpha, Doc2, Doc2-alpha	DOC2A	Homo sapiens (Human)	400
Q14596	reviewed	NBR1_HUMAN	Next to BRCA1 gene 1 protein (Cell migration-inducing gene 19 protein) (Membrane component chromosome 17 surface marker 2) (Neighbor of BRCA1 gene 1 protein) (Protein 1A1-3B)	NBR1 1A13B KIAA0049 M17S2 MIG19	Homo sapiens (Human)	966
Q14964	reviewed	RB39A_HUMAN	Ras-related protein Rab-39A, Rab-39	RAB39A RAB39	Homo sapiens (Human)	217
Q15043	reviewed	S39AE_HUMAN	Metal cation symporter ZIP14 (LIV-1 subfamily of ZIP zinc transporter 4, LZT-Hs4) (Solute carrier family 39 member 14) (Zrt- and Irt-like protein 14, ZIP-14)	SLC39A14 KIAA0062 ZIP14	Homo sapiens (Human)	492
Q15546	reviewed	PAQRB_HUMAN	Monocyte to macrophage differentiation factor (Progestin and adipoQ receptor family member 11) (Progestin and adipoQ receptor family member XI)	MMD PAQR11	Homo sapiens (Human)	238
Q15642	reviewed	CIP4_HUMAN	Cdc42-interacting protein 4 (Protein Felic) (Salt tolerant protein, hSTP) (Thyroid receptor-interacting protein 10, TR-interacting protein 10, TRIP-10)	TRIP10 CIP4 STOT STP	Homo sapiens (Human)	601
Q16617	reviewed	NKG7_HUMAN	Protein NKG7 (G-CSF-induced gene 1 protein, GIG-1 protein) (Granule membrane protein of 17 kDa, GMP-17) (Natural killer cell protein 7) (p15-TIA-1)	NKG7 GIG1	Homo sapiens (Human)	165
Q2KHT3	reviewed	CL16A_HUMAN	Protein CLEC16A (C-type lectin domain family 16 member A)	CLEC16A KIAA0350	Homo sapiens (Human)	1053
Q30154	reviewed	DRB5_HUMAN	HLA class II histocompatibility antigen, DR beta 5 chain (DR beta-5) (DR2-beta-2) (Dw2) (MHC class II antigen DRB5)	HLA-DRB5	Homo sapiens (Human)	266
Q3MJ16	reviewed	PA24E_HUMAN	Cytosolic phospholipase A2 epsilon, cPLA2-epsilon, EC 3.1.1.4 (Calcium-dependent N-acyltransferase) (Phospholipase A2 group IVE)	PLA2G4E	Homo sapiens (Human)	868
Q53GT1	reviewed	KLH22_HUMAN	Kelch-like protein 22	KLHL22	Homo sapiens (Human)	634
Q562E7	reviewed	WDR81_HUMAN	WD repeat-containing protein 81	WDR81	Homo sapiens (Human)	1941
Q5MNZ6	reviewed	WIPI3_HUMAN	WD repeat domain phosphoinositide-interacting protein 3, WIPI-3 (WD repeat-containing protein 45-like, WDR45-like protein) (WD repeat-containing protein 45B) (WIPI49-like protein)	WDR45B WDR45L WIPI3	Homo sapiens (Human)	344
Q5NUL3	reviewed	FFAR4_HUMAN	Free fatty acid receptor 4 (G-protein coupled receptor 120) (G-protein coupled receptor 129) (G-protein coupled receptor GT01) (G-protein coupled receptor PGR4) (Omega-3 fatty acid receptor 1)	FFAR4 GPR120 GPR129 O3FAR1 PGR4	Homo sapiens (Human)	361
Q5S007	reviewed	LRRK2_HUMAN	Leucine-rich repeat serine/threonine-protein kinase 2, EC 2.7.11.1, EC 3.6.5.- (Dardarin)	LRRK2 PARK8	Homo sapiens (Human)	2527
Q5T011	reviewed	SZT2_HUMAN	KICSTOR complex protein SZT2 (Seizure threshold 2 protein homolog)	SZT2 C1orf84 KIAA0467	Homo sapiens (Human)	3432
Q5T0T0	reviewed	MARH8_HUMAN	E3 ubiquitin-protein ligase MARCHF8, EC 2.3.2.27 (Cellular modulator of immune recognition, c-MIR) (Membrane-associated RING finger protein 8) (Membrane-associated RING-CH protein VIII, MARCH-VIII) (RING finger protein 178) (RING-type E3 ubiquitin transferase MARCHF8)	MARCHF8 MARCH8 MIR RNF178	Homo sapiens (Human)	291
Q5VZM2	reviewed	RRAGB_HUMAN	Ras-related GTP-binding protein B, Rag B, RagB, EC 3.6.5.-	RRAGB	Homo sapiens (Human)	374
Q676U5	reviewed	A16L1_HUMAN	Autophagy-related protein 16-1 (APG16-like 1)	ATG16L1 APG16L UNQ9393/PRO34307	Homo sapiens (Human)	607
Q68CP4	reviewed	HGNAT_HUMAN	Heparan-alpha-glucosaminide N-acetyltransferase, EC 2.3.1.78 (Transmembrane protein 76)	HGSNAT TMEM76	Homo sapiens (Human)	663
Q6IAA8	reviewed	LTOR1_HUMAN	Ragulator complex protein LAMTOR1 (Late endosomal/lysosomal adaptor and MAPK and MTOR activator 1) (Lipid raft adaptor protein p18) (Protein associated with DRMs and endosomes) (p27Kip1-releasing factor from RhoA, p27RF-Rho)	LAMTOR1 C11orf59 PDRO PP7157	Homo sapiens (Human)	161
Q6IQ22	reviewed	RAB12_HUMAN	Ras-related protein Rab-12	RAB12	Homo sapiens (Human)	244
Q6NSJ5	reviewed	LRC8E_HUMAN	Volume-regulated anion channel subunit LRRC8E (Leucine-rich repeat-containing protein 8E)	LRRC8E	Homo sapiens (Human)	796
Q6NUT3	reviewed	MFS12_HUMAN	Major facilitator superfamily domain-containing protein 12	MFSD12 C19orf28	Homo sapiens (Human)	480
Q6P1K1	reviewed	HRG1_HUMAN	Heme transporter HRG1 (Heme-responsive gene 1 protein homolog, HRG-1, hHRG-1) (Solute carrier family 48 member 1)	SLC48A1 HRG1	Homo sapiens (Human)	146
Q6P4A8	reviewed	PLBL1_HUMAN	Phospholipase B-like 1, EC 3.1.1.- (LAMA-like protein 1) (Lamina ancestor homolog 1) (Phospholipase B domain-containing protein 1) [Cleaved into: Phospholipase B-like 1 chain A; Phospholipase B-like 1 chain B; Phospholipase B-like 1 chain C ]	PLBD1	Homo sapiens (Human)	553
Q6P4F1	reviewed	FUT10_HUMAN	Alpha-(1,3)-fucosyltransferase 10, EC 2.4.1.- (Fucosyltransferase X, Fuc-TX, FucT-X) (Galactoside 3-L-fucosyltransferase 10, Fucosyltransferase 10)	FUT10	Homo sapiens (Human)	479
Q6P9B6	reviewed	MEAK7_HUMAN	MTOR-associated protein MEAK7, MEAK7 (MTOR associated protein, eak-7 homolog) (TBC/LysM-associated domain-containing protein 1) (TLD domain-containing protein 1)	MEAK7 KIAA1609 TLDC1	Homo sapiens (Human)	456
Q6PJI9	reviewed	WDR59_HUMAN	GATOR complex protein WDR59 (WD repeat-containing protein 59)	WDR59 KIAA1923 FP977	Homo sapiens (Human)	974
Q6QNY1	reviewed	BL1S2_HUMAN	Biogenesis of lysosome-related organelles complex 1 subunit 2, BLOC-1 subunit 2 (Centrosome-associated protein)	BLOC1S2 BLOS2 CEAP	Homo sapiens (Human)	142
Q6UWY0	reviewed	ARSK_HUMAN	Arylsulfatase K, ASK, EC 3.1.6.1 (Glucuronate-2-sulfatase, EC 3.1.6.18) (Telethon sulfatase)	ARSK TSULF UNQ630/PRO1246	Homo sapiens (Human)	536
Q6UX65	reviewed	DRAM2_HUMAN	DNA damage-regulated autophagy modulator protein 2 (Transmembrane protein 77)	DRAM2 TMEM77 PSEC0031 UNQ154/PRO180	Homo sapiens (Human)	266
Q6UXG2	reviewed	ELAP1_HUMAN	Endosome/lysosome-associated apoptosis and autophagy regulator 1 (Estrogen-induced gene 121 protein)	ELAPOR1 EIG121 KIAA1324 UNQ2426/PRO4985	Homo sapiens (Human)	1013
Q6ZP29	reviewed	LAAT1_HUMAN	Lysosomal amino acid transporter 1 homolog (PQ-loop repeat-containing protein 2) (Solute carrier family 66 member 1)	SLC66A1 PQLC2	Homo sapiens (Human)	291
Q709C8	reviewed	VP13C_HUMAN	Intermembrane lipid transfer protein VPS13C (Vacuolar protein sorting-associated protein 13C)	VPS13C KIAA1421	Homo sapiens (Human)	3753
Q70J99	reviewed	UN13D_HUMAN	Protein unc-13 homolog D (Munc13-4)	UNC13D	Homo sapiens (Human)	1090
Q7L523	reviewed	RRAGA_HUMAN	Ras-related GTP-binding protein A, Rag A, RagA, EC 3.6.5.- (Adenovirus E3 14.7 kDa-interacting protein 1) (FIP-1)	RRAGA	Homo sapiens (Human)	313
Q7Z2H8	reviewed	S36A1_HUMAN	Proton-coupled amino acid transporter 1, Proton/amino acid transporter 1, hPAT1 (Solute carrier family 36 member 1)	SLC36A1 PAT1	Homo sapiens (Human)	476
Q7Z6L1	reviewed	TCPR1_HUMAN	Tectonin beta-propeller repeat-containing protein 1	TECPR1 KIAA1358	Homo sapiens (Human)	1165
Q86T03	reviewed	PP4P1_HUMAN	Type 1 phosphatidylinositol 4,5-bisphosphate 4-phosphatase, Type 1 PtdIns-4,5-P2 4-Ptase, EC 3.1.3.78 (PtdIns-4,5-P2 4-Ptase I) (Transmembrane protein 55B)	PIP4P1 C14orf9 TMEM55B	Homo sapiens (Human)	277
Q86VI4	reviewed	LAP4B_HUMAN	Lysosomal-associated transmembrane protein 4B (Lysosome-associated transmembrane protein 4-beta)	LAPTM4B PSEC0001	Homo sapiens (Human)	317
Q86WA9	reviewed	S2611_HUMAN	Sodium-independent sulfate anion transporter (Solute carrier family 26 member 11)	SLC26A11	Homo sapiens (Human)	606
Q86WC4	reviewed	OSTM1_HUMAN	Osteopetrosis-associated transmembrane protein 1 (Chloride channel 7 beta subunit)	OSTM1 GL HSPC019 UNQ6098/PRO21201	Homo sapiens (Human)	334
Q86YD3	reviewed	TMM25_HUMAN	Transmembrane protein 25	TMEM25 UNQ2531/PRO6030	Homo sapiens (Human)	366
Q86YJ5	reviewed	MARH9_HUMAN	E3 ubiquitin-protein ligase MARCHF9, EC 2.3.2.27 (Membrane-associated RING finger protein 9) (Membrane-associated RING-CH protein IX, MARCH-IX) (RING finger protein 179) (RING-type E3 ubiquitin transferase MARCHF9)	MARCHF9 MARCH9 RNF179	Homo sapiens (Human)	346
Q86YV9	reviewed	HPS6_HUMAN	BLOC-2 complex member HPS6 (Hermansky-Pudlak syndrome 6 protein) (Ruby-eye protein homolog, Ru)	HPS6	Homo sapiens (Human)	775
Q8IV08	reviewed	PLD3_HUMAN	5'-3' exonuclease PLD3, EC 3.1.16.1 (Choline phosphatase 3) (HindIII K4L homolog) (Hu-K4) (Phosphatidylcholine-hydrolyzing phospholipase D3) (Phospholipase D3, PLD 3)	PLD3	Homo sapiens (Human)	490
Q8IWE5	reviewed	PKHM2_HUMAN	Pleckstrin homology domain-containing family M member 2, PH domain-containing family M member 2 (Salmonella-induced filaments A and kinesin-interacting protein, SifA and kinesin-interacting protein)	PLEKHM2 KIAA0842 SKIP	Homo sapiens (Human)	1019
Q8IWT6	reviewed	LRC8A_HUMAN	Volume-regulated anion channel subunit LRRC8A (Leucine-rich repeat-containing protein 8A, HsLRRC8A) (Swelling protein 1)	LRRC8A KIAA1437 LRRC8 SWELL1 UNQ221/PRO247	Homo sapiens (Human)	810
Q8IY34	reviewed	S15A3_HUMAN	Solute carrier family 15 member 3 (Osteoclast transporter) (Peptide transporter 3) (Peptide/histidine transporter 2)	SLC15A3 OCTP PHT2 PTR3	Homo sapiens (Human)	581
Q8IY95	reviewed	TM192_HUMAN	Transmembrane protein 192	TMEM192	Homo sapiens (Human)	271
Q8IZK6	reviewed	MCLN2_HUMAN	Mucolipin-2 (Transient receptor potential channel mucolipin 2, TRPML2)	MCOLN2	Homo sapiens (Human)	566
Q8N122	reviewed	RPTOR_HUMAN	Regulatory-associated protein of mTOR, Raptor (p150 target of rapamycin (TOR)-scaffold protein)	RPTOR KIAA1303 RAPTOR	Homo sapiens (Human)	1335
Q8N357	reviewed	S35F6_HUMAN	Solute carrier family 35 member F6 (ANT2-binding protein, ANT2BP) (Transport and Golgi organization 9 homolog)	SLC35F6 C2orf18 UNQ3047/PRO9863	Homo sapiens (Human)	371
Q8N4L2	reviewed	PP4P2_HUMAN	Type 2 phosphatidylinositol 4,5-bisphosphate 4-phosphatase, Type 2 PtdIns-4,5-P2 4-Ptase, EC 3.1.3.78 (PtdIns-4,5-P2 4-Ptase II) (Transmembrane protein 55A)	PIP4P2 TMEM55A	Homo sapiens (Human)	257
Q8N565	reviewed	MREG_HUMAN	Melanoregulin (Dilute suppressor protein homolog)	MREG DSU HDCGA21P	Homo sapiens (Human)	214
Q8N682	reviewed	DRAM1_HUMAN	DNA damage-regulated autophagy modulator protein 1 (Damage-regulated autophagy modulator)	DRAM1 DRAM	Homo sapiens (Human)	238
Q8N697	reviewed	S15A4_HUMAN	Solute carrier family 15 member 4 (Peptide transporter 4) (Peptide/histidine transporter 1, hPHT1)	SLC15A4 PHT1 PTR4 FP12591	Homo sapiens (Human)	577
Q8N8N0	reviewed	RN152_HUMAN	E3 ubiquitin-protein ligase RNF152, EC 2.3.2.27 (RING finger protein 152) (RING-type E3 ubiquitin transferase RNF152)	RNF152	Homo sapiens (Human)	203
Q8NBI2	reviewed	CYAC3_HUMAN	Lysosomal membrane ascorbate-dependent ferrireductase CYB561A3, EC 7.2.1.3 (Cytochrome b ascorbate-dependent protein 3) (Cytochrome b561 family member A3) (Lysosomal cytochrome b, LCytb)	CYB561A3 CYBASC3 PSEC0259	Homo sapiens (Human)	242
Q8NBJ9	reviewed	SIDT2_HUMAN	SID1 transmembrane family member 2	SIDT2 CGI-40 PSEC0072 UNQ685/PRO1325	Homo sapiens (Human)	832
Q8NBP7	reviewed	PCSK9_HUMAN	Proprotein convertase subtilisin/kexin type 9, EC 3.4.21.- (Neural apoptosis-regulated convertase 1, NARC-1) (Proprotein convertase 9, PC9) (Subtilisin/kexin-like protease PC9)	PCSK9 NARC1 PSEC0052	Homo sapiens (Human)	692
Q8NBW4	reviewed	S38A9_HUMAN	Sodium-coupled neutral amino acid transporter 9 (Solute carrier family 38 member 9) (Up-regulated in lung cancer 11)	SLC38A9 URLC11	Homo sapiens (Human)	561
Q8NCC3	reviewed	PAG15_HUMAN	Phospholipase A2 group XV (1-O-acylceramide synthase, ACS) (LCAT-like lysophospholipase, LLPL, EC 3.1.1.5) (Lysophospholipase 3) (Lysosomal phospholipase A and acyltransferase, EC 2.3.1.-, EC 3.1.1.32, EC 3.1.1.4) (Lysosomal phospholipase A2, LPLA2)	PLA2G15 LYPLA3 UNQ341/PRO540	Homo sapiens (Human)	412
Q8ND25	reviewed	ZNRF1_HUMAN	E3 ubiquitin-protein ligase ZNRF1, EC 2.3.2.27 (Nerve injury-induced gene 283 protein) (RING-type E3 ubiquitin transferase ZNRF1) (Zinc/RING finger protein 1)	ZNRF1 NIN283	Homo sapiens (Human)	227
Q8NFG4	reviewed	FLCN_HUMAN	Folliculin (BHD skin lesion fibrofolliculoma protein) (Birt-Hogg-Dube syndrome protein)	FLCN BHD	Homo sapiens (Human)	579
Q8NHG8	reviewed	ZNRF2_HUMAN	E3 ubiquitin-protein ligase ZNRF2, EC 2.3.2.27 (Protein Ells2) (RING finger protein 202) (RING-type E3 ubiquitin transferase ZNRF2) (Zinc/RING finger protein 2)	ZNRF2 RNF202	Homo sapiens (Human)	242
Q8NHP8	reviewed	PLBL2_HUMAN	Putative phospholipase B-like 2, EC 3.1.1.- (76 kDa protein, p76) (LAMA-like protein 2) (Lamina ancestor homolog 2) (Phospholipase B domain-containing protein 2) [Cleaved into: Putative phospholipase B-like 2 32 kDa form; Putative phospholipase B-like 2 45 kDa form ]	PLBD2	Homo sapiens (Human)	589
Q8NHS3	reviewed	MFSD8_HUMAN	Major facilitator superfamily domain-containing protein 8 (Ceroid-lipofuscinosis neuronal protein 7)	MFSD8 CLN7	Homo sapiens (Human)	518
Q8NHX9	reviewed	TPC2_HUMAN	Two pore channel protein 2 (Two pore calcium channel protein 2)	TPCN2 TPC2	Homo sapiens (Human)	752
Q8TAF3	reviewed	WDR48_HUMAN	WD repeat-containing protein 48 (USP1-associated factor 1) (WD repeat endosomal protein) (p80)	WDR48 KIAA1449 UAF1	Homo sapiens (Human)	677
Q8TBB6	reviewed	S7A14_HUMAN	Probable cationic amino acid transporter (Solute carrier family 7 member 14)	SLC7A14 KIAA1613	Homo sapiens (Human)	771
Q8TBC3	reviewed	SHKB1_HUMAN	SH3KBP1-binding protein 1 (SETA-binding protein 1)	SHKBP1 SB1 PP203	Homo sapiens (Human)	707
Q8TCQ1	reviewed	MARH1_HUMAN	E3 ubiquitin-protein ligase MARCHF1, EC 2.3.2.27 (Membrane-associated RING finger protein 1) (Membrane-associated RING-CH protein I, MARCH-I) (RING finger protein 171) (RING-type E3 ubiquitin transferase MARCHF1)	MARCHF1 MARCH1 RNF171	Homo sapiens (Human)	289
Q8TCT7	reviewed	SPP2B_HUMAN	Signal peptide peptidase-like 2B, SPP-like 2B, SPPL2b, EC 3.4.23.- (Intramembrane protease 4, IMP-4) (Presenilin homologous protein 4, PSH4) (Presenilin-like protein 1)	SPPL2B IMP4 KIAA1532 PSL1	Homo sapiens (Human)	592
Q8TCT8	reviewed	SPP2A_HUMAN	Signal peptide peptidase-like 2A, SPP-like 2A, SPPL2a, EC 3.4.23.- (Intramembrane protease 3, IMP-3) (Presenilin-like protein 2)	SPPL2A IMP3 PSL2 PSEC0147	Homo sapiens (Human)	520
Q8TDB6	reviewed	DTX3L_HUMAN	E3 ubiquitin-protein ligase DTX3L, EC 2.3.2.27 (B-lymphoma- and BAL-associated protein) (Protein deltex-3-like) (RING-type E3 ubiquitin transferase DTX3L) (Rhysin-2, Rhysin2)	DTX3L BBAP	Homo sapiens (Human)	740
Q8TDD5	reviewed	MCLN3_HUMAN	Mucolipin-3 (Transient receptor potential channel mucolipin 3, TRPML3)	MCOLN3	Homo sapiens (Human)	553
Q8TDY2	reviewed	RBCC1_HUMAN	RB1-inducible coiled-coil protein 1 (FAK family kinase-interacting protein of 200 kDa, FIP200)	RB1CC1 KIAA0203 RBICC	Homo sapiens (Human)	1594
Q8TF40	reviewed	FNIP1_HUMAN	Folliculin-interacting protein 1	FNIP1 KIAA1961	Homo sapiens (Human)	1166
Q8WTW4	reviewed	NPRL2_HUMAN	GATOR complex protein NPRL2 (Gene 21 protein, G21 protein) (Nitrogen permease regulator 2-like protein, NPR2-like protein) (Tumor suppressor candidate 4)	NPRL2 TUSC4	Homo sapiens (Human)	380
Q8WWB7	reviewed	GLMP_HUMAN	Glycosylated lysosomal membrane protein (Lysosomal protein NCU-G1)	GLMP C1orf85 PSEC0030 UNQ2553/PRO6182	Homo sapiens (Human)	406
Q8WWR8	reviewed	NEUR4_HUMAN	Sialidase-4, EC 3.2.1.18 (N-acetyl-alpha-neuraminidase 4)	NEU4 LP5125	Homo sapiens (Human)	484
Q8WWZ7	reviewed	ABCA5_HUMAN	Cholesterol transporter ABCA5, EC 7.6.2.- (ATP-binding cassette sub-family A member 5)	ABCA5 KIAA1888	Homo sapiens (Human)	1642
Q92622	reviewed	RUBIC_HUMAN	Run domain Beclin-1-interacting and cysteine-rich domain-containing protein, Rubicon (Beclin-1 associated RUN domain containing protein, Baron)	RUBCN KIAA0226	Homo sapiens (Human)	972
Q92819	reviewed	HYAS2_HUMAN	Hyaluronan synthase 2, EC 2.4.1.212 (Hyaluronate synthase 2) (Hyaluronic acid synthase 2, HA synthase 2)	HAS2	Homo sapiens (Human)	552
Q92820	reviewed	GGH_HUMAN	Gamma-glutamyl hydrolase, EC 3.4.19.9 (Conjugase) (GH) (Gamma-Glu-X carboxypeptidase)	GGH	Homo sapiens (Human)	318
Q93091	reviewed	RNAS6_HUMAN	Ribonuclease K6, RNase K6, EC 3.1.27.-	RNASE6 RNS6	Homo sapiens (Human)	150
Q969J3	reviewed	BORC5_HUMAN	BLOC-1-related complex subunit 5 (Loss of heterozygosity 12 chromosomal region 1) (Myristoylated lysosomal protein, Myrlysin)	BORCS5 LOH12CR1	Homo sapiens (Human)	196
Q969R8	reviewed	ITFG2_HUMAN	KICSTOR complex protein ITFG2 (Integrin-alpha FG-GAP repeat-containing protein 2)	ITFG2	Homo sapiens (Human)	447
Q969X1	reviewed	LFG3_HUMAN	Protein lifeguard 3 (Protein RECS1 homolog) (Transmembrane BAX inhibitor motif-containing protein 1)	TMBIM1 LFG3 RECS1 PP1201 PSEC0158	Homo sapiens (Human)	311
Q96AH8	reviewed	RAB7B_HUMAN	Ras-related protein Rab-7b	RAB7B	Homo sapiens (Human)	199
Q96AX1	reviewed	VP33A_HUMAN	Vacuolar protein sorting-associated protein 33A, hVPS33A	VPS33A	Homo sapiens (Human)	596
Q96B67	reviewed	ARRD3_HUMAN	Arrestin domain-containing protein 3 (TBP-2-like inducible membrane protein, TLIMP)	ARRDC3 KIAA1376	Homo sapiens (Human)	414
Q96BM9	reviewed	ARL8A_HUMAN	ADP-ribosylation factor-like protein 8A (ADP-ribosylation factor-like protein 10B) (Novel small G protein indispensable for equal chromosome segregation 2)	ARL8A ARL10B GIE2	Homo sapiens (Human)	186
Q96D59	reviewed	RN183_HUMAN	E3 ubiquitin-protein ligase RNF183, EC 2.3.2.27	RNF183	Homo sapiens (Human)	192
Q96DM3	reviewed	RMC1_HUMAN	Regulator of MON1-CCZ1 complex (Colon cancer-associated protein Mic1, Mic-1) (WD repeat-containing protein 98)	RMC1 C18orf8 MIC1 WDR98	Homo sapiens (Human)	657
Q96EE3	reviewed	SEH1_HUMAN	Nucleoporin SEH1 (GATOR complex protein SEH1) (Nup107-160 subcomplex subunit SEH1) (SEC13-like protein)	SEH1L SEC13L SEH1	Homo sapiens (Human)	360
Q96EG1	reviewed	ARSG_HUMAN	Arylsulfatase G, ASG, EC 3.1.6.1 (N-sulfoglucosamine-3-sulfatase, EC 3.1.6.15)	ARSG KIAA1001 UNQ839/PRO1777	Homo sapiens (Human)	525
Q96F15	reviewed	GIMA5_HUMAN	GTPase IMAP family member 5 (Immune-associated nucleotide-binding protein 5) (Immunity-associated nucleotide 4-like 1 protein) (Immunity-associated nucleotide 5 protein, IAN-5, hIAN5) (Immunity-associated protein 3)	GIMAP5 IAN4L1 IAN5 IMAP3	Homo sapiens (Human)	307
Q96FH0	reviewed	BORC8_HUMAN	BLOC-1-related complex subunit 8 (MEF2B neighbor)	BORCS8 MEF2BNB	Homo sapiens (Human)	119
Q96GS4	reviewed	BORC6_HUMAN	BLOC-1-related complex subunit 6 (Lysosome-dispersing protein, Lyspersin)	BORCS6 C17orf59	Homo sapiens (Human)	357
Q96JC1	reviewed	VPS39_HUMAN	Vam6/Vps39-like protein (TRAP1-like protein, hVam6p)	VPS39 KIAA0770 TLP VAM6	Homo sapiens (Human)	886
Q96LT7	reviewed	CI072_HUMAN	Guanine nucleotide exchange factor C9orf72	C9orf72 DENND9 DENNL72	Homo sapiens (Human)	481
Q96MD2	reviewed	KICS2_HUMAN	KICSTOR subunit 2 (KICSTOR complex protein C12orf66)	KICS2 C12orf66	Homo sapiens (Human)	445
Q96N19	reviewed	G137A_HUMAN	Integral membrane protein GPR137 (Transmembrane 7 superfamily member 1-like 1 protein)	GPR137 C11orf4 GPR137A TM7SF1L1	Homo sapiens (Human)	417
Q96NA2	reviewed	RILP_HUMAN	Rab-interacting lysosomal protein	RILP PP10141	Homo sapiens (Human)	401
Q96NT0	reviewed	CC115_HUMAN	Coiled-coil domain-containing protein 115	CCDC115	Homo sapiens (Human)	180
Q96NW4	reviewed	ANR27_HUMAN	Ankyrin repeat domain-containing protein 27 (VPS9 domain-containing protein)	ANKRD27 PP12899	Homo sapiens (Human)	1050
Q96RL7	reviewed	VP13A_HUMAN	Intermembrane lipid transfer protein VPS13A (Chorea-acanthocytosis protein) (Chorein) (Vacuolar protein sorting-associated protein 13A)	VPS13A CHAC KIAA0986	Homo sapiens (Human)	3174
Q96RQ9	reviewed	OXLA_HUMAN	L-amino-acid oxidase, LAAO, LAO, EC 1.4.3.2, EC 1.4.3.25 (Interleukin-4-induced protein 1, IL4-induced protein 1, hIL4I1) (Protein Fig-1, hFIG1)	IL4I1 FIG1 UNQ636/PRO1265	Homo sapiens (Human)	567
Q96RU3	reviewed	FNBP1_HUMAN	Formin-binding protein 1 (Formin-binding protein 17, hFBP17)	FNBP1 FBP17 KIAA0554	Homo sapiens (Human)	617
Q96S15	reviewed	WDR24_HUMAN	GATOR complex protein WDR24 (WD repeat-containing protein 24)	WDR24 C16orf21 JFP7	Homo sapiens (Human)	790
Q96S99	reviewed	PKHF1_HUMAN	Pleckstrin homology domain-containing family F member 1, PH domain-containing family F member 1 (Lysosome-associated apoptosis-inducing protein containing PH and FYVE domains, Apoptosis-inducing protein) (PH and FYVE domain-containing protein 1) (Phafin-1) (Zinc finger FYVE domain-containing protein 15)	PLEKHF1 APPD LAPF ZFYVE15	Homo sapiens (Human)	279
Q96SL1	reviewed	DIRC2_HUMAN	Solute carrier family 49 member 4 (Disrupted in renal cancer protein 2) (Disrupted in renal carcinoma protein 2)	SLC49A4 DIRC2	Homo sapiens (Human)	478
Q99519	reviewed	NEUR1_HUMAN	Sialidase-1, EC 3.2.1.18 (Acetylneuraminyl hydrolase) (G9 sialidase) (Lysosomal sialidase) (N-acetyl-alpha-neuraminidase 1)	NEU1 NANH	Homo sapiens (Human)	415
Q99523	reviewed	SORT_HUMAN	Sortilin (100 kDa NT receptor) (Glycoprotein 95, Gp95) (Neurotensin receptor 3, NT3, NTR3)	SORT1	Homo sapiens (Human)	831
Q99538	reviewed	LGMN_HUMAN	Legumain, EC 3.4.22.34 (Asparaginyl endopeptidase) (Protease, cysteine 1)	LGMN PRSC1	Homo sapiens (Human)	433
Q99726	reviewed	ZNT3_HUMAN	Zinc transporter 3, ZnT-3 (Solute carrier family 30 member 3)	SLC30A3 ZNT3	Homo sapiens (Human)	388
Q99732	reviewed	LITAF_HUMAN	Lipopolysaccharide-induced tumor necrosis factor-alpha factor, LPS-induced TNF-alpha factor (Small integral membrane protein of lysosome/late endosome) (p53-induced gene 7 protein)	LITAF PIG7 SIMPLE	Homo sapiens (Human)	161
Q99758	reviewed	ABCA3_HUMAN	Phospholipid-transporting ATPase ABCA3, EC 7.6.2.1 (ABC-C transporter) (ATP-binding cassette sub-family A member 3) (ATP-binding cassette transporter 3, ATP-binding cassette 3) (Xenobiotic-transporting ATPase ABCA3, EC 7.6.2.2) [Cleaved into: 150 Kda mature form ]	ABCA3 ABC3	Homo sapiens (Human)	1704
Q9BQD3	reviewed	KXDL1_HUMAN	KxDL motif-containing protein 1	KXD1 C19orf50	Homo sapiens (Human)	176
Q9BQS8	reviewed	FYCO1_HUMAN	FYVE and coiled-coil domain-containing protein 1 (Zinc finger FYVE domain-containing protein 7)	FYCO1 ZFYVE7	Homo sapiens (Human)	1478
Q9BRI3	reviewed	ZNT2_HUMAN	Zinc transporter 2, ZnT-2 (Solute carrier family 30 member 2)	SLC30A2 ZNT2	Homo sapiens (Human)	323
Q9BSA9	reviewed	TM175_HUMAN	Endosomal/lysosomal potassium channel TMEM175 (Transmembrane protein 175, hTMEM175)	TMEM175	Homo sapiens (Human)	504
Q9BSE2	reviewed	TMM79_HUMAN	Transmembrane protein 79 (Mattrin)	TMEM79 MATT	Homo sapiens (Human)	394
Q9BT88	reviewed	SYT11_HUMAN	Synaptotagmin-11 (Synaptotagmin XI, SytXI)	SYT11 KIAA0080	Homo sapiens (Human)	431
Q9BV23	reviewed	ABHD6_HUMAN	Monoacylglycerol lipase ABHD6, EC 3.1.1.23 (2-arachidonoylglycerol hydrolase) (Abhydrolase domain-containing protein 6)	ABHD6	Homo sapiens (Human)	337
Q9BV40	reviewed	VAMP8_HUMAN	Vesicle-associated membrane protein 8, VAMP-8 (Endobrevin, EDB)	VAMP8	Homo sapiens (Human)	100
Q9BWS9	reviewed	CHID1_HUMAN	Chitinase domain-containing protein 1 (Stabilin-1-interacting chitinase-like protein, SI-CLP)	CHID1 GL008 PSEC0104 SB139	Homo sapiens (Human)	393
Q9BXS4	reviewed	TMM59_HUMAN	Transmembrane protein 59 (Liver membrane-bound protein)	TMEM59 C1orf8 HSPC001 UNQ169/PRO195	Homo sapiens (Human)	323
Q9BZC7	reviewed	ABCA2_HUMAN	ATP-binding cassette sub-family A member 2, EC 7.6.2.- (ATP-binding cassette transporter 2, ATP-binding cassette 2)	ABCA2 ABC2 KIAA1062	Homo sapiens (Human)	2435
Q9BZD2	reviewed	S29A3_HUMAN	Equilibrative nucleoside transporter 3, hENT3 (Solute carrier family 29 member 3)	SLC29A3 ENT3 UNQ717/PRO1380	Homo sapiens (Human)	475
Q9BZV1	reviewed	UBXN6_HUMAN	UBX domain-containing protein 6 (UBX domain-containing protein 1)	UBXN6 UBXD1 UBXDC2	Homo sapiens (Human)	441
Q9C0K1	reviewed	S39A8_HUMAN	Metal cation symporter ZIP8 (BCG-induced integral membrane protein in monocyte clone 103 protein) (LIV-1 subfamily of ZIP zinc transporter 6, LZT-Hs6) (Solute carrier family 39 member 8) (Zrt- and Irt-like protein 8, ZIP-8)	SLC39A8 BIGM103 ZIP8 PP3105	Homo sapiens (Human)	460
Q9GZU1	reviewed	MCLN1_HUMAN	Mucolipin-1, ML1 (MG-2) (Mucolipidin) (Transient receptor potential channel mucolipin 1, TRPML1)	MCOLN1 ML4 TRPML1 MSTP080	Homo sapiens (Human)	580
Q9H0B6	reviewed	KLC2_HUMAN	Kinesin light chain 2, KLC 2	KLC2	Homo sapiens (Human)	622
Q9H0R1	reviewed	AP5M1_HUMAN	AP-5 complex subunit mu-1 (Adaptor-related protein complex 5 subunit mu-1, Mu5) (Mu-2-related death-inducing protein, MuD) (Putative HIV-1 infection-related protein)	AP5M1 C14orf108 MUDENG	Homo sapiens (Human)	490
Q9H1C4	reviewed	UN93B_HUMAN	Protein unc-93 homolog B1, Unc-93B1, hUNC93B1	UNC93B1 UNC93 UNC93B	Homo sapiens (Human)	597
Q9H267	reviewed	VP33B_HUMAN	Vacuolar protein sorting-associated protein 33B, hVPS33B	VPS33B	Homo sapiens (Human)	617
Q9H269	reviewed	VPS16_HUMAN	Vacuolar protein sorting-associated protein 16 homolog, hVPS16	VPS16	Homo sapiens (Human)	839
Q9H270	reviewed	VPS11_HUMAN	Vacuolar protein sorting-associated protein 11 homolog, hVPS11 (RING finger protein 108)	VPS11 RNF108 PP3476	Homo sapiens (Human)	941
Q9H305	reviewed	CDIP1_HUMAN	Cell death-inducing p53-target protein 1 (Cell death involved p53-target) (Cell death-inducing protein) (LITAF-like protein) (Lipopolysaccharide-induced tumor necrosis factor-alpha-like protein) (Transmembrane protein I1)	CDIP1 C16orf5 CDIP LITAFL	Homo sapiens (Human)	208
Q9H3U5	reviewed	MFSD1_HUMAN	Major facilitator superfamily domain-containing protein 1 (Smooth muscle cell-associated protein 4, SMAP-4)	MFSD1 SMAP4 UG0581B09	Homo sapiens (Human)	465
Q9H6Y7	reviewed	RN167_HUMAN	E3 ubiquitin-protein ligase RNF167, EC 2.3.2.27 (RING finger protein 167)	RNF167 RING105 LP2254	Homo sapiens (Human)	350
Q9H8M9	reviewed	EVA1A_HUMAN	Protein eva-1 homolog A (Protein FAM176A) (Transmembrane protein 166)	EVA1A FAM176A TMEM166 SP24	Homo sapiens (Human)	152
Q9HAI6	reviewed	TASL_HUMAN	TLR adapter interacting with SLC15A4 on the lysosome	TASL CXorf21	Homo sapiens (Human)	301
Q9HAT2	reviewed	SIAE_HUMAN	Sialate O-acetylesterase, EC 3.1.1.53 (H-Lse) (Sialic acid-specific 9-O-acetylesterase)	SIAE YSG2	Homo sapiens (Human)	523
Q9HB90	reviewed	RRAGC_HUMAN	Ras-related GTP-binding protein C, Rag C, RagC, EC 3.6.5.- (GTPase-interacting protein 2) (TIB929)	RRAGC	Homo sapiens (Human)	399
Q9HC07	reviewed	TM165_HUMAN	Transmembrane protein 165 (Transmembrane protein PT27) (Transmembrane protein TPARL)	TMEM165 TPARL	Homo sapiens (Human)	324
Q9HCE0	reviewed	EPG5_HUMAN	Ectopic P granules protein 5 homolog	EPG5 KIAA1632	Homo sapiens (Human)	2579
Q9HCN3	reviewed	PGAP6_HUMAN	Post-GPI attachment to proteins factor 6, EC 3.1.1.4 (GPI processing phospholipase A2, GPI-PLA2) (Protein M83) (Transmembrane protein 6) (Transmembrane protein 8) (Transmembrane protein 8A)	PGAP6 TMEM6 TMEM8 TMEM8A	Homo sapiens (Human)	771
Q9NP58	reviewed	ABCB6_HUMAN	ATP-binding cassette sub-family B member 6 (ABC-type heme transporter ABCB6, EC 7.6.2.5) (Mitochondrial ABC transporter 3, Mt-ABC transporter 3) (P-glycoprotein-related protein) (Ubiquitously-expressed mammalian ABC half transporter)	ABCB6 MTABC3 PRP UMAT	Homo sapiens (Human)	842
Q9NP78	reviewed	ABCB9_HUMAN	ABC-type oligopeptide transporter ABCB9, EC 7.4.2.6 (ATP-binding cassette sub-family B member 9) (ATP-binding cassette transporter 9, ABC transporter 9 protein, hABCB9) (TAP-like protein, TAPL)	ABCB9 KIAA1520	Homo sapiens (Human)	766
Q9NQ11	reviewed	AT132_HUMAN	Polyamine-transporting ATPase 13A2, EC 7.6.2.-	ATP13A2 PARK9	Homo sapiens (Human)	1180
Q9NQL2	reviewed	RRAGD_HUMAN	Ras-related GTP-binding protein D, Rag D, RagD, EC 3.6.5.-	RRAGD	Homo sapiens (Human)	400
Q9NQX7	reviewed	ITM2C_HUMAN	Integral membrane protein 2C (Cerebral protein 14) (Transmembrane protein BRI3) [Cleaved into: CT-BRI3 ]	ITM2C BRI3 hucep-14 NPD018 PSEC0047	Homo sapiens (Human)	267
Q9NR96	reviewed	TLR9_HUMAN	Toll-like receptor 9 (CD antigen CD289)	TLR9 UNQ5798/PRO19605	Homo sapiens (Human)	1032
Q9NRA0	reviewed	SPHK2_HUMAN	Sphingosine kinase 2, SK 2, SPK 2, EC 2.7.1.91	SPHK2 SK2	Homo sapiens (Human)	654
Q9NRA2	reviewed	S17A5_HUMAN	Sialin (H(+)/nitrate cotransporter) (H(+)/sialic acid cotransporter, AST) (Membrane glycoprotein HP59) (Solute carrier family 17 member 5) (Vesicular H(+)/Aspartate-glutamate cotransporter)	SLC17A5	Homo sapiens (Human)	495
Q9NUM4	reviewed	T106B_HUMAN	Transmembrane protein 106B	TMEM106B	Homo sapiens (Human)	274
Q9NUN5	reviewed	LMBD1_HUMAN	Lysosomal cobalamin transport escort protein LMBD1, LMBD1 (HDAg-L-interacting protein NESI) (LMBR1 domain-containing protein 1) (Nuclear export signal-interacting protein)	LMBRD1 C6orf209 NESI BM-021 CD001 MSTP044	Homo sapiens (Human)	540
Q9NUS5	reviewed	AP5S1_HUMAN	AP-5 complex subunit sigma-1 (Adaptor-related protein complex 5 sigma subunit, Sigma5)	AP5S1 C20orf29	Homo sapiens (Human)	200
Q9NVJ2	reviewed	ARL8B_HUMAN	ADP-ribosylation factor-like protein 8B, EC 3.6.5.2 (ADP-ribosylation factor-like protein 10C) (Novel small G protein indispensable for equal chromosome segregation 1)	ARL8B ARL10C GIE1	Homo sapiens (Human)	186
Q9NXC5	reviewed	MIO_HUMAN	GATOR complex protein MIOS (Missing oocyte meiosis regulator homolog)	MIOS	Homo sapiens (Human)	875
Q9NYJ8	reviewed	TAB2_HUMAN	TGF-beta-activated kinase 1 and MAP3K7-binding protein 2 (Mitogen-activated protein kinase kinase kinase 7-interacting protein 2) (TAK1-binding protein 2, TAB-2) (TGF-beta-activated kinase 1-binding protein 2)	TAB2 KIAA0733 MAP3K7IP2	Homo sapiens (Human)	693
Q9NYK1	reviewed	TLR7_HUMAN	Toll-like receptor 7	TLR7 UNQ248/PRO285	Homo sapiens (Human)	1049
Q9P0N8	reviewed	MARH2_HUMAN	E3 ubiquitin-protein ligase MARCHF2, EC 2.3.2.27 (Membrane-associated RING finger protein 2) (Membrane-associated RING-CH protein II, MARCH-II) (RING finger protein 172) (RING-type E3 ubiquitin transferase MARCHF2)	MARCHF2 MARCH2 RNF172 HSPC240	Homo sapiens (Human)	246
Q9P0T7	reviewed	TMEM9_HUMAN	Proton-transporting V-type ATPase complex assembly regulator TMEM9, v-ATPase assembly regulator TMEM9 (Dermal papilla-derived protein 4) (Transmembrane protein 9, Protein TMEM9)	TMEM9 DERP4 TMEM9A HSPC186 PSEC0012 UNQ631/PRO1248	Homo sapiens (Human)	183
Q9P253	reviewed	VPS18_HUMAN	Vacuolar protein sorting-associated protein 18 homolog, hVPS18	VPS18 KIAA1475	Homo sapiens (Human)	973
Q9P278	reviewed	FNIP2_HUMAN	Folliculin-interacting protein 2 (FNIP1-like protein) (O6-methylguanine-induced apoptosis 1 protein)	FNIP2 FNIPL KIAA1450 MAPO1	Homo sapiens (Human)	1114
Q9P2Y5	reviewed	UVRAG_HUMAN	UV radiation resistance-associated gene protein (p63)	UVRAG	Homo sapiens (Human)	699
Q9UBR2	reviewed	CATZ_HUMAN	Cathepsin Z, EC 3.4.18.1 (Cathepsin P) (Cathepsin X)	CTSZ	Homo sapiens (Human)	303
Q9UBX1	reviewed	CATF_HUMAN	Cathepsin F, CATSF, EC 3.4.22.41	CTSF	Homo sapiens (Human)	484
Q9UEU0	reviewed	VTI1B_HUMAN	Vesicle transport through interaction with t-SNAREs homolog 1B (Vesicle transport v-SNARE protein Vti1-like 1) (Vti1-rp1)	VTI1B VTI1 VTI1L VTI1L1 VTI2	Homo sapiens (Human)	232
Q9UGQ3	reviewed	GTR6_HUMAN	Solute carrier family 2, facilitated glucose transporter member 6 (Glucose transporter type 6, GLUT-6)	SLC2A6 GLUT6	Homo sapiens (Human)	507
Q9UHG3	reviewed	PCYOX_HUMAN	Prenylcysteine oxidase 1, EC 1.8.3.5 (Prenylcysteine lyase)	PCYOX1 KIAA0908 PCL1 UNQ597/PRO1183	Homo sapiens (Human)	505
Q9UHL4	reviewed	DPP2_HUMAN	Dipeptidyl peptidase 2, EC 3.4.14.2 (Dipeptidyl aminopeptidase II) (Dipeptidyl peptidase 7) (Dipeptidyl peptidase II, DPP II) (Quiescent cell proline dipeptidase)	DPP7 DPP2 QPP	Homo sapiens (Human)	492
Q9ULQ1	reviewed	TPC1_HUMAN	Two pore channel protein 1 (Two pore calcium channel protein 1) (Voltage-dependent calcium channel protein TPC1)	TPCN1 KIAA1169 TPC1	Homo sapiens (Human)	816
Q9UM22	reviewed	EPDR1_HUMAN	Mammalian ependymin-related protein 1, MERP-1 (Upregulated in colorectal cancer gene 1 protein)	EPDR1 MERP1 UCC1	Homo sapiens (Human)	224
Q9UMR5	reviewed	PPT2_HUMAN	Lysosomal thioesterase PPT2, PPT-2, EC 3.1.2.- (S-thioesterase G14)	PPT2	Homo sapiens (Human)	302
Q9UQ49	reviewed	NEUR3_HUMAN	Sialidase-3, EC 3.2.1.18 (Ganglioside sialidasedis) (Membrane sialidase) (N-acetyl-alpha-neuraminidase 3)	NEU3	Homo sapiens (Human)	428
Q9UQV4	reviewed	LAMP3_HUMAN	Lysosome-associated membrane glycoprotein 3, LAMP-3, Lysosomal-associated membrane protein 3 (DC-lysosome-associated membrane glycoprotein, DC LAMP) (Protein TSC403) (CD antigen CD208)	LAMP3 DCLAMP TSC403	Homo sapiens (Human)	416
Q9Y227	reviewed	ENTP4_HUMAN	Ectonucleoside triphosphate diphosphohydrolase 4, NTPDase 4, EC 3.6.1.15, EC 3.6.1.6 (Golgi UDPase) (Lysosomal apyrase-like protein of 70 kDa) (Uridine-diphosphatase, UDPase, EC 3.6.1.42)	ENTPD4 KIAA0392 LALP70 LYSAL1	Homo sapiens (Human)	616
Q9Y228	reviewed	T3JAM_HUMAN	TRAF3-interacting JNK-activating modulator (TRAF3-interacting protein 3)	TRAF3IP3 T3JAM	Homo sapiens (Human)	551
Q9Y251	reviewed	HPSE_HUMAN	Heparanase, EC 3.2.1.166 (Endo-glucoronidase) (Heparanase-1, Hpa1) [Cleaved into: Heparanase 8 kDa subunit; Heparanase 50 kDa subunit ]	HPSE HEP HPA HPA1 HPR1 HPSE1 HSE1	Homo sapiens (Human)	543
Q9Y2Q5	reviewed	LTOR2_HUMAN	Ragulator complex protein LAMTOR2 (Endosomal adaptor protein p14) (Late endosomal/lysosomal Mp1-interacting protein) (Late endosomal/lysosomal adaptor and MAPK and MTOR activator 2) (Mitogen-activated protein-binding protein-interacting protein, MAPBP-interacting protein) (Roadblock domain-containing protein 3)	LAMTOR2 MAPBPIP ROBLD3 HSPC003	Homo sapiens (Human)	125
Q9Y328	reviewed	NSG2_HUMAN	Neuronal vesicle trafficking-associated protein 2 (Neuron-specific protein family member 2) (Protein p19, Hmp19)	NSG2 CALY3	Homo sapiens (Human)	171
Q9Y4G2	reviewed	PKHM1_HUMAN	Pleckstrin homology domain-containing family M member 1, PH domain-containing family M member 1 (162 kDa adapter protein, AP162)	PLEKHM1 KIAA0356	Homo sapiens (Human)	1056
Q9Y577	reviewed	TRI17_HUMAN	E3 ubiquitin-protein ligase TRIM17, EC 2.3.2.27 (RING finger protein 16) (RING-type E3 ubiquitin transferase TRIM17) (Testis RING finger protein) (Tripartite motif-containing protein 17)	TRIM17 RBCC RNF16 TERF	Homo sapiens (Human)	477
Q9Y5W7	reviewed	SNX14_HUMAN	Sorting nexin-14	SNX14	Homo sapiens (Human)	946
Q9Y646	reviewed	CBPQ_HUMAN	Carboxypeptidase Q, EC 3.4.17.- (Lysosomal dipeptidase) (Plasma glutamate carboxypeptidase)	CPQ LCH1 PGCP	Homo sapiens (Human)	472
Q9Y664	reviewed	KPTN_HUMAN	KICSTOR complex protein kaptin (Actin-associated protein 2E4)	KPTN	Homo sapiens (Human)	436
A0A1B0GVQ0	reviewed	SPAR_HUMAN	Small regulatory polypeptide of amino acid response	SPAAR LINC00961 SPAR	Homo sapiens (Human)	90
O15321	reviewed	TM9S1_HUMAN	Transmembrane 9 superfamily member 1 (MP70 protein family member, hMP70)	TM9SF1	Homo sapiens (Human)	606
P51689	reviewed	ARSD_HUMAN	Arylsulfatase D, ASD, EC 3.1.6.-	ARSD	Homo sapiens (Human)	593
P86791	reviewed	CCZ1_HUMAN	Vacuolar fusion protein CCZ1 homolog	CCZ1 C7orf28A CGI-43	Homo sapiens (Human)	482
Q01459	reviewed	DIAC_HUMAN	Di-N-acetylchitobiase, EC 3.2.1.-	CTBS CTB	Homo sapiens (Human)	385
Q8WZ79	reviewed	DNS2B_HUMAN	Deoxyribonuclease-2-beta, EC 3.1.22.1 (DNase II-like acid DNase) (DNase2-like acid DNase) (Deoxyribonuclease II beta, DNase II beta) (Endonuclease DLAD)	DNASE2B DLAD	Homo sapiens (Human)	361
Q96B45	reviewed	BORC7_HUMAN	BLOC-1-related complex subunit 7 (Diaskedin)	BORCS7 C10orf32	Homo sapiens (Human)	106
Q96NL1	reviewed	TMM74_HUMAN	Transmembrane protein 74	TMEM74	Homo sapiens (Human)	305
Q9NQ34	reviewed	TMM9B_HUMAN	Transmembrane protein 9B	TMEM9B C11orf15 UNQ712/PRO1375	Homo sapiens (Human)	198
B9EJG8	reviewed	T150C_HUMAN	Transmembrane protein 150C	TMEM150C	Homo sapiens (Human)	249
P86790	reviewed	CCZ1B_HUMAN	Vacuolar fusion protein CCZ1 homolog B (Vacuolar fusion protein CCZ1 homolog-like)	CCZ1B C7orf28B	Homo sapiens (Human)	482
Q8N3F9	reviewed	G137C_HUMAN	Integral membrane protein GPR137C (Transmembrane 7 superfamily member 1-like 2 protein)	GPR137C TM7SF1L2	Homo sapiens (Human)	429
Q9BZW5	reviewed	TM6S1_HUMAN	Transmembrane 6 superfamily member 1	TM6SF1	Homo sapiens (Human)	370

## Sheet: ribosomal proteins
https://www.nature.com/articles/nature12104											overlap CTRL NMGs (67 proteins)	overlap DLB NMGs (67 proteins)	overlap between CTRL and DLB and ribosomal proteins (67 proteins)
Large subunit proteins											P62906	P62906	P62906
Protein name	Old name	Uniprot ID									P62917	P62917	P62917
L1	L10A	P62906									P39023	P39023	P39023
L2	L8	P62917									P36578	P36578	P36578
L3	L3	P39023									P62913	P62913	P62913
L4	L4	P36578									P32969	P32969	P32969
L5	L11	P62913									Q02878	Q02878	Q02878
L6	L9	P32969									P62424	P62424	P62424
L6e	L6	Q02878									P05388	P05388	P05388
L8e	L7A	P62424									P30050	P30050	P30050
L10	LP0	P05388									P40429	P40429	P40429
L11	L12	P30050									P26373	P26373	P26373
L13	L13A	P40429									P62829	P62829	P62829
L13e	L13	P26373									P46776	P46776	P46776
L14	L23	P62829									P61313	P61313	P61313
L14e	L14	P50914									P27635	P27635	P27635
L15	L27A	P46776									P46777	P46777	P46777
L15e	L15	P61313									Q07020	Q07020	Q07020
L16	L10	P27635									P84098	P84098	P84098
L18	L5	P46777									Q02543	Q02543	Q02543
L18e	L18	Q07020									P46778	P46778	P46778
L19e	L19	P84098									P18621	P18621	P18621
L20e	L18A	Q02543									P35268	P35268	P35268
L21e	L21	P46778									P62750	P62750	P62750
L22	L17	P18621									P61254	P61254	P61254
L22e	L22	P35268									P83731	P83731	P83731
L23	L23A	P62750									P61353	P61353	P61353
L24	L26	P61254									P46779	P46779	P46779
L24e	L24	P83731									P42766	P42766	P42766
L27e	L27	P61353									P18124	P18124	P18124
L28e	L28	P46779									P62888	P62888	P62888
L29	L35	P42766									P62899	P62899	P62899
L29e	L29	P47914									P62910	P62910	P62910
L30	L7	P18124									P18077	P18077	P18077
L30e	L30	P62888									Q9Y3U8	Q9Y3U8	Q9Y3U8
L31e	L31	P62899									P63173	P63173	P63173
L32e	L32	P62910									P05386	P05386	P05386
L33e	L35A	P18077									P05387	P05387	P05387
L34e	L34	P49207									P63244	P63244	P63244
L36e	L36	Q9Y3U8									P61247	P61247	P61247
L37e	L37	P61927									P08865	P08865	P08865
L38e	L38	P63173									P23396	P23396	P23396
L39e	L39	P62891									P46781	P46781	P46781
L40e	L40	P62987									P62701	P62701	P62701
L41e	L41	P62945									P15880	P15880	P15880
L44e	L36A	P83881									P62753	P62753	P62753
P1	LP1	P05386									P46782	P46782	P46782
P2	LP2	P05387									P62081	P62081	P62081
											P62244	P62244	P62244
Small subunit proteins											P62241	P62241	P62241
Protein name	Old name	Uniprot ID									P62249	P62249	P62249
RACK1	RACK1	P63244									P46783	P46783	P46783
S1e	S3A	P61247									P62263	P62263	P62263
S2	SA	P08865									P62266	P62266	P62266
S3	S3	P23396									P25398	P25398	P25398
S4	S9	P46781									P62269	P62269	P62269
S4e	S4	P62701									P62277	P62277	P62277
S5	S2	P15880									P62280	P62280	P62280
S6e	S6	P62753									P08708	P08708	P08708
S7	S5	P46782									P39019	P39019	P39019
S7e	S7	P62081									P63220	P63220	P63220
S8	S15A	P62244									P62847	P62847	P62847
S8e	S8	P62241									P62851	P62851	P62851
S9	S16	P62249									P62854	P62854	P62854
S10	S20	P60866									P42677	P42677	P42677
S10e	S10	P46783									P62861	P62861	P62861
S11	S14	P62263									P62979	P62979	P62979
S12	S23	P62266
S12e	S12	P25398
S13	S18	P62269
S14	S29	P62273
S15	S13	P62277
S17	S11	P62280
S17e	S17	P08708
S19	S15	P62841
S19e	S19	P39019
S21e	S21	P63220
S24e	S24	P62847
S25e	S25	P62851
S26e	S26	P62854
S27e	S27	P42677
S28e	S28	P62857
S30e	S30	P62861
S31e	S27A	P62979

## Sheet: stress granules
https://www.uniprot.org/uniprotkb?facets=reviewed%3Atrue%2Cmodel_organism%3A9606&query=%28cc_scl_term%3ASL-0496%29											overlap CTRL NMGs (19 proteins)	overlap DLB NMGs (19 proteins)	overlap between CTRL and DLB and stress granules (19 proteins)
Entry	Reviewed	Entry Name	Protein names	Gene Names	Organism	Length					O00571	O00571	O00571
C9JLW8	reviewed	MCRI1_HUMAN	Mapk-regulated corepressor-interacting protein 1 (Granulin-2) (Protein FAM195B)	MCRIP1 FAM195B GRAN2	Homo sapiens (Human)	97					O75534	O75534	O75534
O00425	reviewed	IF2B3_HUMAN	Insulin-like growth factor 2 mRNA-binding protein 3, IGF2 mRNA-binding protein 3, IMP-3 (IGF-II mRNA-binding protein 3) (KH domain-containing protein overexpressed in cancer, hKOC) (VICKZ family member 3)	IGF2BP3 IMP3 KOC1 VICKZ3	Homo sapiens (Human)	579					P05198	P05198	P05198
O00571	reviewed	DDX3X_HUMAN	ATP-dependent RNA helicase DDX3X, EC 3.6.4.13 (CAP-Rf) (DEAD box protein 3, X-chromosomal) (DEAD box, X isoform, DBX) (Helicase-like protein 2, HLP2)	DDX3X DBX DDX3	Homo sapiens (Human)	662					P06730	P06730	P06730
O15234	reviewed	CASC3_HUMAN	Protein CASC3 (Cancer susceptibility candidate gene 3 protein) (Metastatic lymph node gene 51 protein, MLN 51) (Protein barentsz, Btz)	CASC3 MLN51	Homo sapiens (Human)	703					P11940	P11940	P11940
O75534	reviewed	CSDE1_HUMAN	Cold shock domain-containing protein E1 (N-ras upstream gene protein) (Protein UNR)	CSDE1 D1S155E KIAA0885 NRU UNR	Homo sapiens (Human)	798					P55072	P55072	P55072
P05198	reviewed	IF2A_HUMAN	Eukaryotic translation initiation factor 2 subunit 1 (Eukaryotic translation initiation factor 2 subunit alpha, eIF-2-alpha, eIF-2A, eIF-2alpha)	EIF2S1 EIF2A	Homo sapiens (Human)	315					Q01085	Q01085	Q01085
P06730	reviewed	IF4E_HUMAN	Eukaryotic translation initiation factor 4E, eIF-4E, eIF4E (eIF-4F 25 kDa subunit) (mRNA cap-binding protein)	EIF4E EIF4EL1 EIF4F	Homo sapiens (Human)	217					Q04637	Q04637	Q04637
P11940	reviewed	PABP1_HUMAN	Polyadenylate-binding protein 1, PABP-1, Poly(A)-binding protein 1	PABPC1 PAB1 PABP PABP1 PABPC2	Homo sapiens (Human)	636					Q06787	Q06787	Q06787
P31483	reviewed	TIA1_HUMAN	Cytotoxic granule associated RNA binding protein TIA1 (Nucleolysin TIA-1 isoform p40) (RNA-binding protein TIA-1) (T-cell-restricted intracellular antigen-1, TIA-1) (p40-TIA-1)	TIA1	Homo sapiens (Human)	386					Q13148	Q13148	Q13148
P55072	reviewed	TERA_HUMAN	Transitional endoplasmic reticulum ATPase, TER ATPase, EC 3.6.4.6 (15S Mg(2+)-ATPase p97 subunit) (Valosin-containing protein, VCP)	VCP	Homo sapiens (Human)	806					Q13283	Q13283	Q13283
P60323	reviewed	NANO3_HUMAN	Nanos homolog 3, NOS-3	NANOS3 NOS3	Homo sapiens (Human)	173					Q14157	Q14157	Q14157
Q01085	reviewed	TIAR_HUMAN	Nucleolysin TIAR (TIA-1-related protein)	TIAL1	Homo sapiens (Human)	375					Q15717	Q15717	Q15717
Q04637	reviewed	IF4G1_HUMAN	Eukaryotic translation initiation factor 4 gamma 1, eIF-4-gamma 1, eIF-4G 1, eIF-4G1 (p220)	EIF4G1 EIF4F EIF4G EIF4GI	Homo sapiens (Human)	1599					Q5JVS0	Q5JVS0	Q5JVS0
Q06787	reviewed	FMR1_HUMAN	Fragile X messenger ribonucleoprotein 1 (Fragile X messenger ribonucleoprotein, FMRP) (Protein FMR-1)	FMR1	Homo sapiens (Human)	632					Q71RC2	Q71RC2	Q71RC2
Q13148	reviewed	TADBP_HUMAN	TAR DNA-binding protein 43, TDP-43	TARDBP TDP43	Homo sapiens (Human)	414					Q7Z417	Q7Z417	Q7Z417
Q13283	reviewed	G3BP1_HUMAN	Ras GTPase-activating protein-binding protein 1, G3BP-1, EC 3.6.4.12, EC 3.6.4.13 (ATP-dependent DNA helicase VIII, hDH VIII) (GAP SH3 domain-binding protein 1)	G3BP1 G3BP	Homo sapiens (Human)	466					Q7Z739	Q7Z739	Q7Z739
Q14157	reviewed	UBP2L_HUMAN	Ubiquitin-associated protein 2-like (Protein NICE-4)	UBAP2L KIAA0144 NICE4	Homo sapiens (Human)	1087					Q9H2U1	Q9H2U1	Q9H2U1
Q14258	reviewed	TRI25_HUMAN	E3 ubiquitin/ISG15 ligase TRIM25, EC 6.3.2.n3 (Estrogen-responsive finger protein) (RING finger protein 147) (RING-type E3 ubiquitin transferase, EC 2.3.2.27) (RING-type E3 ubiquitin transferase TRIM25) (Tripartite motif-containing protein 25) (Ubiquitin/ISG15-conjugating enzyme TRIM25) (Zinc finger protein 147)	TRIM25 EFP RNF147 ZNF147	Homo sapiens (Human)	630					Q9UN86	Q9UN86	Q9UN86
Q15717	reviewed	ELAV1_HUMAN	ELAV-like protein 1 (Hu-antigen R, HuR)	ELAVL1 HUR	Homo sapiens (Human)	326
Q5JVS0	reviewed	HABP4_HUMAN	Intracellular hyaluronan-binding protein 4, IHABP-4, IHABP4 (Hyaluronan-binding protein 4) (Ki-1/57 intracellular antigen)	HABP4	Homo sapiens (Human)	413
Q71RC2	reviewed	LARP4_HUMAN	La-related protein 4 (La ribonucleoprotein domain family member 4)	LARP4 PP13296	Homo sapiens (Human)	724
Q7Z417	reviewed	NUFP2_HUMAN	FMR1-interacting protein NUFIP2 (82 kDa FMRP-interacting protein, 82-FIP) (Cell proliferation-inducing gene 1 protein) (FMRP-interacting protein 2) (Nuclear FMR1-interacting protein 2)	NUFIP2 KIAA1321 PIG1	Homo sapiens (Human)	695
Q7Z739	reviewed	YTHD3_HUMAN	YTH domain-containing family protein 3, DF3	YTHDF3	Homo sapiens (Human)	585
Q8IUD6	reviewed	RN135_HUMAN	E3 ubiquitin-protein ligase RNF135, EC 2.3.2.27 (RIG-I E3 ubiquitin ligase, REUL) (RING finger protein 135) (RING finger protein leading to RIG-I activation, Riplet) (RING-type E3 ubiquitin transferase RNF135)	RNF135 L13	Homo sapiens (Human)	432
Q8N8Q3	reviewed	ENDOV_HUMAN	Endonuclease V, hEndoV, EC 3.1.26.- (Inosine-specific endoribonuclease)	ENDOV	Homo sapiens (Human)	282
Q8ND56	reviewed	LS14A_HUMAN	Protein LSM14 homolog A (Protein FAM61A) (Protein SCD6 homolog) (Putative alpha-synuclein-binding protein, AlphaSNBP) (RNA-associated protein 55A, hRAP55, hRAP55A)	LSM14A C19orf13 FAM61A RAP55 RAP55A	Homo sapiens (Human)	463
Q8TCF1	reviewed	ZFAN1_HUMAN	AN1-type zinc finger protein 1 (Zinc finger AN1-type-containing protein 1)	ZFAND1	Homo sapiens (Human)	268
Q96LT7	reviewed	CI072_HUMAN	Guanine nucleotide exchange factor C9orf72	C9orf72 DENND9 DENNL72	Homo sapiens (Human)	481
Q9BYJ9	reviewed	YTHD1_HUMAN	YTH domain-containing family protein 1, DF1 (Dermatomyositis associated with cancer putative autoantigen 1, DACA-1)	YTHDF1 C20orf21	Homo sapiens (Human)	559
Q9H2U1	reviewed	DHX36_HUMAN	ATP-dependent DNA/RNA helicase DHX36, EC 3.6.4.12, EC 3.6.4.13 (DEAD/H box polypeptide 36) (DEAH-box protein 36) (G4-resolvase-1, G4R1) (MLE-like protein 1) (RNA helicase associated with AU-rich element protein)	DHX36 DDX36 KIAA1488 MLEL1 RHAU	Homo sapiens (Human)	1008
Q9H9Z2	reviewed	LN28A_HUMAN	Protein lin-28 homolog A, Lin-28A (Zinc finger CCHC domain-containing protein 1)	LIN28A CSDD1 LIN28 ZCCHC1	Homo sapiens (Human)	209
Q9HCE1	reviewed	MOV10_HUMAN	Helicase MOV-10, EC 3.6.4.13 (Armitage homolog) (Moloney leukemia virus 10 protein)	MOV10 KIAA1631	Homo sapiens (Human)	1003
Q9NZI8	reviewed	IF2B1_HUMAN	Insulin-like growth factor 2 mRNA-binding protein 1, IGF2 mRNA-binding protein 1, IMP-1, IMP1 (Coding region determinant-binding protein, CRD-BP) (IGF-II mRNA-binding protein 1) (VICKZ family member 1) (Zipcode-binding protein 1, ZBP-1)	IGF2BP1 CRDBP VICKZ1 ZBP1	Homo sapiens (Human)	577
Q9P2E3	reviewed	ZNFX1_HUMAN	NFX1-type zinc finger-containing protein 1	ZNFX1 KIAA1404	Homo sapiens (Human)	1918
Q9UBU9	reviewed	NXF1_HUMAN	Nuclear RNA export factor 1 (Tip-associated protein) (Tip-associating protein) (mRNA export factor TAP)	NXF1 TAP	Homo sapiens (Human)	619
Q9UN81	reviewed	LORF1_HUMAN	LINE-1 retrotransposable element ORF1 protein, L1ORF1p (LINE retrotransposable element 1) (LINE1 retrotransposable element 1)	L1RE1 LRE1	Homo sapiens (Human)	338
Q9UN86	reviewed	G3BP2_HUMAN	Ras GTPase-activating protein-binding protein 2, G3BP-2 (GAP SH3 domain-binding protein 2)	G3BP2 KIAA0660	Homo sapiens (Human)	482
Q9Y520	reviewed	PRC2C_HUMAN	Protein PRRC2C (BAT2 domain-containing protein 1) (HBV X-transactivated gene 2 protein) (HBV XAg-transactivated protein 2) (HLA-B-associated transcript 2-like 2) (Proline-rich and coiled-coil-containing protein 2C)	PRRC2C BAT2D1 BAT2L2 KIAA1096 XTP2	Homo sapiens (Human)	2896
Q9Y5A9	reviewed	YTHD2_HUMAN	YTH domain-containing family protein 2, DF2 (CLL-associated antigen KW-14) (High-glucose-regulated protein 8) (Renal carcinoma antigen NY-REN-2)	YTHDF2 HGRG8	Homo sapiens (Human)	579
Q9Y6M1	reviewed	IF2B2_HUMAN	Insulin-like growth factor 2 mRNA-binding protein 2, IGF2 mRNA-binding protein 2, IMP-2 (Hepatocellular carcinoma autoantigen p62) (IGF-II mRNA-binding protein 2) (VICKZ family member 2)	IGF2BP2 IMP2 VICKZ2	Homo sapiens (Human)	599
Q9BUT9	reviewed	MCRI2_HUMAN	MAPK regulated corepressor interacting protein 2 (Protein FAM195A)	MCRIP2 C16orf14 FAM195A	Homo sapiens (Human)	160
